# Supplementary material for: Expression profiling of cutaneous squamous cell carcinoma with perineural invasion implicates the p53 pathway in the process
Source: Sci Rep. 2016 Sep 26;6:34081. doi: 10.1038/srep34081 (PMC5035993; doi:10.1038/srep34081)
Supplement: Supplementary Table S2 [file srep34081-s2.xls]

## Sheet: ClinPNI v InPNI TTest MTC
ProbeID	p (Corr)	p	Regulation	FC (abs)	FC	Log FC	Symbol	Entrez_Gene_ID	Definition	Ontology_Process	Ontology_Component	Ontology_Function	Chromosome	Chromosome Start Index(Avadis)	Chromosome End Index(Avadis)	Probe_Sequence	Accession	GI	GO(Avadis)	ILMN_Gene	Probe_Chr_Orientation	Probe_Id	Probe_Start	Probe_Type	Protein_Product	RefSeq_ID	Search_Key	Source_Reference_ID	Synonyms	Transcript	Unigene_ID
4730324	0.030681	0.000273433	up	13.7462	13.7462	3.78096	COL10A1	1300	Homo sapiens collagen, type X, alpha 1 (COL10A1), mRNA.	GO:0001501	GO:0005576|GO:0005581	GO:0005198|GO:0005509	chr6	116547377	116547426	CCCCTAAAATATTTCTGATGGTGCACTACTCTGAGGCCTGTATGGCCCCT	NM_000493.3	98985802	GO:0005576|GO:0005581|GO:0001501|GO:0005198|GO:0005509	COL10A1	-	ILMN_1672776	2641	S	NP_000484.2	NM_000493.3	NM_000493.2	NM_000493.3		ILMN_165502
5560739	0.00916862	4.51673e-05	up	12.3369	12.3369	3.6249	COL11A1	1301	Homo sapiens collagen, type XI, alpha 1 (COL11A1), transcript variant B, mRNA.	GO:0001502|GO:0007601|GO:0007605|GO:0030198	GO:0005576|GO:0005581|GO:0005592	GO:0005201|GO:0030674	chr1	103343309	103343358	TCTGGAAGACTTTTGGAAGCACACTCTGATCAACTCTTCTCTGCCGACAG	NM_080629.2	98985809	GO:0005576|GO:0005581|GO:0005592|GO:0001502|GO:0007601|GO:0007605|GO:0030198|GO:0005201|GO:0030674	COL11A1	-	ILMN_2392803	6415	A	NP_542196.2	NM_080629.2	NM_080629.2	NM_080629.2	STL2; CO11A1; COLL6	ILMN_162953
7510132	0.0311785	0.000289119	up	10.0082	10.0082	3.32312	OLR1	4973	Homo sapiens oxidized low density lipoprotein (lectin-like) receptor 1 (OLR1), mRNA.	GO:0006508|GO:0006954|GO:0006955|GO:0007155|GO:0008015	GO:0005576|GO:0005624|GO:0005886|GO:0005887	GO:0004872|GO:0005041|GO:0005515|GO:0005529	chr12	10311172	10311221	CCCTCAAAGTGTCACAATGCTCCTCCTGATGACTCCTCCCCAGAAAACCA	NM_002543.3	119392084	GO:0005576|GO:0005624|GO:0005886|GO:0005887|GO:0006508|GO:0006954|GO:0006955|GO:0007155|GO:0008015|GO:0004872|GO:0005041|GO:0005515|GO:0005529	OLR1	-	ILMN_1723035	2193	S	NP_002534.1	NM_002543.3	NM_002543.2	NM_002543.3	SCARE1; LOX1; CLEC8A	ILMN_17381
4180670	0.023532	0.000181315	up	9.68938	9.68938	3.2764	DUX3	26582	Homo sapiens double homeobox, 3 (DUX3), mRNA.	GO:0006355	GO:0005634	GO:0003700|GO:0043565				CCTGCTCCTCCGAGCCTTTGAGAAGGATCGCTTTCCAGGCATTCCTGCCA	NM_012148.2	63985944	GO:0005634|GO:0006355|GO:0003700|GO:0043565	DUX3		ILMN_2191067	402	S	NP_036280.2	NM_012148.2	NM_012148.2	NM_012148.2		ILMN_4458
6770215	0.0492971	0.000606008	up	9.22376	9.22376	3.20536	SARDH	1757	Homo sapiens sarcosine dehydrogenase (SARDH), mRNA.	GO:0006546|GO:0055114|GO:0006546|GO:0008150|GO:0008150	GO:0005737|GO:0005739|GO:0005759|GO:0005737|GO:0005739|GO:0005759|GO:0005759	GO:0004047|GO:0008480|GO:0016491|GO:0004047|GO:0016491|GO:0008480|GO:0016491|GO:0008480|GO:0016491	chr9	135518850	135518899	TATGGTGCCCAGGCTCACCTGAAGTCGCCCTTCGACCCCAACAACAAGAG	NM_007101.2	21361377	GO:0005737|GO:0005739|GO:0005759|GO:0005737|GO:0005739|GO:0005759|GO:0005759|GO:0006546|GO:0055114|GO:0006546|GO:0008150|GO:0008150|GO:0004047|GO:0008480|GO:0016491|GO:0004047|GO:0016491|GO:0008480|GO:0016491|GO:0008480|GO:0016491	SARDH	-	ILMN_1704973	2947	S	NP_009032.2	NM_007101.2	NM_007101.2	NM_007101.2	DMGDHL1; SDH; SAR; FLJ36475; SARD	ILMN_174126
3460333	0.011835	6.43046e-05	up	8.93825	8.93825	3.15999	HPCA	3208	Homo sapiens hippocalcin (HPCA), mRNA.			GO:0003779|GO:0005488|GO:0005509	chr1	33132648	33132697	CCCATAGACAGATGGGCAGATGCACCCAGAGCCCCATGCACAGTGTCCTG	NM_002143.2	19913445	GO:0003779|GO:0005488|GO:0005509	HPCA	+	ILMN_1815033	1220	S	NP_002134.2	NM_002143.2	NM_002143.2	NM_002143.2	BDR2	ILMN_20439
4760398	0.0310162	0.000283187	up	8.74096	8.74096	3.12779	CCDC107	203260	Homo sapiens coiled-coil domain containing 107 (CCDC107), mRNA.		GO:0016020|GO:0016021		chr9	35650620	35650767	CCCAGCTGGACCCCCTTTTTGAGCGTGTGACTACTCTGGCTGGAGCCCAG	NM_174923.1	28316809	GO:0016020|GO:0016021	CCDC107	+	ILMN_1709630	452	S	NP_777583.1	NM_174923.1	NM_174923.1	NM_174923.1	MGC31967; RP11-331F9.6	ILMN_8329
6580743	0.000702907	1.60406e-06	up	8.71101	8.71101	3.12284	FBXL18	80028	Homo sapiens F-box and leucine-rich repeat protein 18 (FBXL18), mRNA.							GCAGTTGTAAGCCACCGTGTCCAGCCAGTTTCTGTTGTTTGAAGCCCCCA	NM_024963.3	142353648		FBXL18		ILMN_1670920	2308	S	NP_079239.2	NM_024963.3	NM_024963.2	NM_024963.3	FLJ11467; FLJ38075; Fbl18	ILMN_21876
1190167	0.00878251	4.23108e-05	up	8.3987	8.3987	3.07017	LOC152195	152195	Homo sapiens hypothetical protein LOC152195 (LOC152195), mRNA.				chr3	132565733	132565782	TGTAGACTCTGGGACTATCAGAAGAGAACTGACCCATACCTGTCTAGCCC	NM_194289.1	34916013		LOC152195	+	ILMN_1716468	1374	S	NP_919265.1	NM_194289.1	NM_194289.1	NM_194289.1		ILMN_14893
5890041	0.021181	0.000151145	up	7.9076	7.9076	2.98324	TCIRG1	10312	Homo sapiens T-cell, immune regulator 1, ATPase, H+ transporting, lysosomal V0 subunit A3 (TCIRG1), transcript variant 2, mRNA.	GO:0015992|GO:0006811|GO:0006968|GO:0008284|GO:0015992	GO:0005886|GO:0005886|GO:0005886|GO:0005887	GO:0005215|GO:0015078	chr11	67567191	67567240	GCCTCCTCCTTCAGGCCCGGAACTTCCCACAGTCCCAAGCCCTAGCCCTA	NM_006053.2	19924146	GO:0005886|GO:0005886|GO:0005886|GO:0005887|GO:0015992|GO:0006811|GO:0006968|GO:0008284|GO:0015992|GO:0005215|GO:0015078	TCIRG1	+	ILMN_1714859	169	I	NP_006044.1	NM_006053.2	NM_006053.2	NM_006053.2	ATP6N1C; OPTB1; ATP6V0A3; OC116; a3; Stv1; Atp6i; OC-116kDa; Vph1; TIRC7	ILMN_1306
2970736	0.0405749	0.000439449	up	7.79211	7.79211	2.96201	FAM19A5	25817	Homo sapiens family with sequence similarity 19 (chemokine (C-C motif)-like), member A5 (FAM19A5), transcript variant 1, mRNA.		GO:0005576|GO:0016020|GO:0016021		chr22	47532915	47532964	TCCTATTTAACAATTAACGTGGCAGTCCCGGCCGTCCTGAGAGTCGGGCC	NM_001082967.1	131887987	GO:0005576|GO:0016020|GO:0016021	FAM19A5	+	ILMN_1712065	1537	S	NP_001076436.1	NM_001082967.1	NM_015381.3	NM_001082967.1	QLLK5208; TAFA-5; UNQ5208; TAFA5	ILMN_306818
4540373	0.000228659	4.05849e-07	up	7.68485	7.68485	2.94202	TSPYL2	64061	Homo sapiens TSPY-like 2 (TSPYL2), mRNA.	GO:0006334|GO:0006350|GO:0006355|GO:0008156|GO:0008156|GO:0009966|GO:0016568|GO:0030308|GO:0030308|GO:0045786|GO:0045859|GO:0045859	GO:0005634|GO:0005634|GO:0005730|GO:0005730|GO:0005737	GO:0000182|GO:0005515	chrX	53128359	53128408	GACGCGGCTAAAAGCGAAGGGGCGAGTGCGAGTCCCCTGAGCTGTACGAA	NM_022117.1	11545834	GO:0005634|GO:0005634|GO:0005730|GO:0005730|GO:0005737|GO:0006334|GO:0006350|GO:0006355|GO:0008156|GO:0008156|GO:0009966|GO:0016568|GO:0030308|GO:0030308|GO:0045786|GO:0045859|GO:0045859|GO:0000182|GO:0005515	TSPYL2	+	ILMN_2260813	70	I	NP_071400.1	NM_022117.1	NM_022117.1	NM_022117.1	CDA1; CINAP; CTCL; SE20-4; HRIHFB2216; DENTT	ILMN_26999
4490176	0.0166797	0.000100269	up	7.48224	7.48224	2.90347	RGS1	5996	Homo sapiens regulator of G-protein signaling 1 (RGS1), mRNA.	GO:0006955|GO:0007193|GO:0009968	GO:0005886	GO:0004871|GO:0005096|GO:0005516	chr1	190815320	190815369	GCTCTGTATTAGAAAGCCCCTCAGAACTGGGAAGGCCAGGTAACTCTAGT	NM_002922.3	56682943	GO:0005886|GO:0006955|GO:0007193|GO:0009968|GO:0004871|GO:0005096|GO:0005516	RGS1	+	ILMN_1656011	941	S	NP_002913.3	NM_002922.3	NM_002922.3	NM_002922.3	BL34; IR20; IER1; 1R20	ILMN_177208
7400102	0.0204121	0.000142788	up	7.47733	7.47733	2.90252	ASPHD2	57168	Homo sapiens aspartate beta-hydroxylase domain containing 2 (ASPHD2), mRNA.	GO:0018193|GO:0055114	GO:0016020|GO:0016021|GO:0030176	GO:0004597|GO:0016491|GO:0016702	chr22	25169156	25169205	TTGCTCCGGGACGATGAGAGTATTTCCCATGCTGGAGTCGGCGAGAAGGG	NM_020437.3	29648312	GO:0016020|GO:0016021|GO:0030176|GO:0018193|GO:0055114|GO:0004597|GO:0016491|GO:0016702	ASPHD2	+	ILMN_2167426	1469	S	NP_065170.1	NM_020437.3	NM_020437.3	NM_020437.3	FLJ39838	ILMN_16388
6560192	0.0218535	0.000158319	up	7.30143	7.30143	2.86818	COL11A1	1301	Homo sapiens collagen, type XI, alpha 1 (COL11A1), transcript variant B, mRNA.	GO:0001502|GO:0007601|GO:0007605|GO:0030198	GO:0005576|GO:0005581|GO:0005592	GO:0005201|GO:0030674	chr1	103491427	103491476	GGACAGTGGCTACTAAATCAAAGGAAAAATCCAAAAAGTTTACACCCCCC	NM_080629.2	98985809	GO:0005576|GO:0005581|GO:0005592|GO:0001502|GO:0007601|GO:0007605|GO:0030198|GO:0005201|GO:0030674	COL11A1	-	ILMN_2286253	1130	I	NP_542196.2	NM_080629.2	NM_080629.2	NM_080629.2	STL2; CO11A1; COLL6	ILMN_162953
2320767	0.044296	0.000505424	up	6.81044	6.81044	2.76775	MATN3	4148	Homo sapiens matrilin 3 (MATN3), mRNA.	GO:0001501	GO:0005576|GO:0005578	GO:0005201	chr2	20196915	20196964	TGGGGCCGCATCCTACCACTGTGATTGCTATCCTGGCTACACCTTAAATG	NM_002381.4	111119013	GO:0005576|GO:0005578|GO:0001501|GO:0005201	MATN3	-	ILMN_1663171	1287	S	NP_002372.1	NM_002381.4	NM_002381.3	NM_002381.4	HOA; EDM5	ILMN_165156
1940731	0.0306952	0.000277966	up	6.0956	6.0956	2.60777	TMEM200B	399474	Homo sapiens transmembrane protein 200B (TMEM200B), mRNA.		GO:0016020|GO:0016021		chr1	29447005	29447054	CCTAAGACTGGGAGGTAGGTTGGGATGTTACAGGCTGGGGCAGGCTCCCT	NM_001003682.2	105554390	GO:0016020|GO:0016021	TMEM200B	-	ILMN_1682231	1346	S	NP_001003682.1	NM_001003682.2	NM_001003682.1	NM_001003682.2	MGC90489; TTMB; MGC102864	ILMN_15308
770327	0.0405749	0.000437362	up	6.06199	6.06199	2.59979	MIR27A	407018	Homo sapiens microRNA 27a (MIR27A), microRNA.							TTAGCTGCTTGTGAGCAGGGTCCACACCAAGTCGTGTTCACAGTGGCTAA	NR_029501.1	262205697		MIR27A		ILMN_3309031	14	S		NR_029501.1	NR_029501.1	NR_029501.1		ILMN_388969
1510553	0.0442963	0.000508502	up	5.90678	5.90678	2.56237	DACT1	51339	Homo sapiens dapper, antagonist of beta-catenin, homolog 1 (Xenopus laevis) (DACT1), transcript variant 1, mRNA.	GO:0007275|GO:0016055	GO:0005634|GO:0005737	GO:0005515	chr14	58184161	58184210	GACTTGGAGGCCAAACCTTAAATCCAGAGATAGCAGCCTCGATAGGGACC	NM_016651.5	118498369	GO:0005634|GO:0005737|GO:0007275|GO:0016055|GO:0005515	DACT1	+	ILMN_2328094	3231	A	NP_057735.2	NM_016651.5	NM_016651.5	NM_016651.5	THYEX3; DAPPER1; DPR1; HDPR1; FRODO; DAPPER	ILMN_173168
3940427	0.0136446	7.61139e-05	up	5.61239	5.61239	2.48862	ESM1	11082	Homo sapiens endothelial cell-specific molecule 1 (ESM1), mRNA.	GO:0001558|GO:0008150|GO:0001558	GO:0005576|GO:0005576	GO:0005515|GO:0005520|GO:0008083|GO:0005520	chr5	54309512	54309561	GGCCAACAGAGTTGTGAATGTGTGTGGAAGGCCTTTGAATGTAAAGCTGC	NM_007036.2	13259505	GO:0005576|GO:0005576|GO:0001558|GO:0008150|GO:0001558|GO:0005515|GO:0005520|GO:0008083|GO:0005520	ESM1	-	ILMN_1773262	1904	S	NP_008967.1	NM_007036.2	NM_007036.2	NM_007036.2		ILMN_138415
6650725	0.0332553	0.000314399	up	5.61187	5.61187	2.48848	GLUL	2752	Homo sapiens glutamate-ammonia ligase (glutamine synthetase) (GLUL), transcript variant 1, mRNA.	GO:0006542|GO:0006807	GO:0005737|GO:0005739|GO:0005794	GO:0004356|GO:0016874	chr1	180626283	180626332	AGAGGCGCGAACGCCACTCCAAAAAGAGAAGGGTTAAAGAGGGCAACCCT	NM_002065.4	74271838	GO:0005737|GO:0005739|GO:0005794|GO:0006542|GO:0006807|GO:0004356|GO:0016874	GLUL	-	ILMN_2269977	415	I	NP_002056.2	NM_002065.4	NM_002065.4	NM_002065.4	GLNS; GS; PIG59; PIG43	ILMN_26247
3780706	0.000274206	5.16489e-07	up	5.18275	5.18275	2.37372	COL8A1	1295	Homo sapiens collagen, type VIII, alpha 1 (COL8A1), transcript variant 1, mRNA.	GO:0007155|GO:0048593|GO:0050673	GO:0005576|GO:0005591|GO:0005604	GO:0005198|GO:0005515	chr3	99394504	99394553	GGAGCTCACACGTTCACCAACTCACCCTTGAAGTCATCTCAAGAACAAAA	NM_001850.3	32895369	GO:0005576|GO:0005591|GO:0005604|GO:0007155|GO:0048593|GO:0050673|GO:0005198|GO:0005515	COL8A1	+	ILMN_2246563	56	I	NP_001841.2	NM_001850.3	NM_001850.3	NM_001850.3	C3orf7; MGC9568	ILMN_20496
5670228	0.000252718	4.6686e-07	up	5.04597	5.04597	2.33513	FN1	2335	Homo sapiens fibronectin 1 (FN1), transcript variant 7, mRNA.	GO:0006953|GO:0007044|GO:0007155|GO:0007155|GO:0007160|GO:0007169|GO:0009611|GO:0016477|GO:0042060	GO:0005576|GO:0005576|GO:0005578|GO:0005578|GO:0005793|GO:0016324|GO:0031093	GO:0005201|GO:0005518|GO:0008201|GO:0016504	chr2	216279439	216279488	TCCCAGCTTTTGAGCCAACAACTCTGATTAACTATTCCTATAGCATTTAC	NM_054034.2	47132546	GO:0005576|GO:0005576|GO:0005578|GO:0005578|GO:0005793|GO:0016324|GO:0031093|GO:0006953|GO:0007044|GO:0007155|GO:0007155|GO:0007160|GO:0007169|GO:0009611|GO:0016477|GO:0042060|GO:0005201|GO:0005518|GO:0008201|GO:0016504	FN1	-	ILMN_1675646	2278	I	NP_473375.2	NM_054034.2	NM_054034.2	NM_054034.2	DKFZp686H0342; DKFZp686I1370; MSF; CIG; LETS; DKFZp686O13149; FN; DKFZp686F10164; FINC	ILMN_4516
6220671	0.0350086	0.00033478	up	4.92093	4.92093	2.29893	PLAUR	5329	Homo sapiens plasminogen activator, urokinase receptor (PLAUR), transcript variant 2, mRNA.	GO:0006928|GO:0006935|GO:0007165|GO:0007596|GO:0016255|GO:0030162	GO:0005576|GO:0005886|GO:0005886|GO:0009986|GO:0016021|GO:0019898|GO:0031225	GO:0019899|GO:0030377|GO:0030377	chr19	48848309	48848358	GGAGCTTGAAAATCTGCCGCAGAATGGCCGCCAGTGTTACAGCTGCAAGG	NM_001005376.1	53829378	GO:0005576|GO:0005886|GO:0005886|GO:0009986|GO:0016021|GO:0019898|GO:0031225|GO:0006928|GO:0006935|GO:0007165|GO:0007596|GO:0016255|GO:0030162|GO:0019899|GO:0030377|GO:0030377	PLAUR	-	ILMN_2374340	842	A	NP_001005376.1	NM_001005376.1	NM_001005376.1	NM_001005376.1	CD87; UPAR; URKR	ILMN_24538
460431	0.0307185	0.000279289	up	4.70287	4.70287	2.23354	KIAA1755	85449	Homo sapiens KIAA1755 (KIAA1755), mRNA.				chr20	36839140	36839189	GTACCACAGGCAGGGAGCCACAGAAACTGGGGTGCTGGGATGGAAACTGA	NM_001029864.1	71274185		KIAA1755	-	ILMN_1689651	6129	S	NP_001025035.1	NM_001029864.1	NM_001029864.1	NM_001029864.1	RP5-1054A22.3	ILMN_7635
7320685	0.0306844	0.000276757	up	4.69578	4.69578	2.23136	C4A	720	Homo sapiens complement component 4A (Rodgers blood group) (C4A), mRNA.	GO:0006954|GO:0006956|GO:0006954|GO:0006956|GO:0006954|GO:0006956|GO:0006954|GO:0006956|GO:0006954|GO:0006957|GO:0006958	GO:0005576|GO:0005576|GO:0005576|GO:0005576|GO:0005576|GO:0005576|GO:0005576|GO:0005576	GO:0004866|GO:0005515|GO:0004866|GO:0005515|GO:0004866|GO:0005515|GO:0004866|GO:0005515|GO:0004866|GO:0005515	chr6	31963847	31963991	TCGTTCCAGGACCCCTGTCCAGTGTTAGACAGGAGCATGCAGGGGGGTTT	NM_007293.2	67190747	GO:0005576|GO:0005576|GO:0005576|GO:0005576|GO:0005576|GO:0005576|GO:0005576|GO:0005576|GO:0006954|GO:0006956|GO:0006954|GO:0006956|GO:0006954|GO:0006956|GO:0006954|GO:0006956|GO:0006954|GO:0006957|GO:0006958|GO:0004866|GO:0005515|GO:0004866|GO:0005515|GO:0004866|GO:0005515|GO:0004866|GO:0005515|GO:0004866|GO:0005515	C4A	+	ILMN_2179533	3397	S	NP_009224.2	NM_007293.2	NM_007293.2	NM_007293.2	CO4; CPAMD2; C4A6; C4A3; C4B; C4; C4S; MGC164979; RG; C4A4; C4A2	ILMN_10388
6060064	0.0492971	0.000607129	up	4.6844	4.6844	2.22786	PRR20C	729240	Homo sapiens proline rich 20C (PRR20C), mRNA.				chr13	57729736	57729785	CAGCCCAACCCGCAAAACCCATCGCTTACGTGAAACCCTTCAGACGGCAG	NM_001130405.1	194353950		PRR20C	+	ILMN_3246071	367	S	NP_001123877.1	NM_001130405.1	NM_001130405.1	NM_001130405.1		ILMN_366010
1240379	0.0113628	6.00921e-05	up	4.58599	4.58599	2.19723	ALDH1B1	219	Homo sapiens aldehyde dehydrogenase 1 family, member B1 (ALDH1B1), nuclear gene encoding mitochondrial protein, mRNA.	GO:0005975|GO:0055114	GO:0005739|GO:0005759	GO:0004029|GO:0016491	chr9	38388151	38388200	GGATAGAGGAGTAATTGTTAGTGGGCATGGGATTTGTTTTTGGGAGGTTT	NM_000692.3	25777729	GO:0005739|GO:0005759|GO:0005975|GO:0055114|GO:0004029|GO:0016491	ALDH1B1	+	ILMN_2150894	2518	S	NP_000683.3	NM_000692.3	NM_000692.3	NM_000692.3	ALDH5; ALDHX; MGC2230	ILMN_182653
730309	0.0461986	0.000540407	up	4.21396	4.21396	2.07518	SNORD114-17	767595	Homo sapiens small nucleolar RNA, C/D box 114-17 (SNORD114-17), small nucleolar RNA.				chr14	100510917	100510966	GGCATTGGAGTTATGGACGATGAATGATATGTGTCTGAAACTCTGAGGTC	NR_003210.1	115392015		SNORD114-17	+	ILMN_3309428	22	S		NR_003210.1	NR_003210.1	NR_003210.1	14q(II-17)	ILMN_164683
2370468	0.0199522	0.00013844	up	3.94019	3.94019	1.97826	DTX1	1840	Homo sapiens deltex homolog 1 (Drosophila) (DTX1), mRNA.	GO:0006366|GO:0008593|GO:0010001|GO:0045665	GO:0005634|GO:0005737	GO:0003713|GO:0005112|GO:0005515|GO:0008270|GO:0017124|GO:0030528|GO:0046872	chr12	112019991	112020040	GGACAGCAGAGAGTCAATTTCCCTTTCGTTGGGAGTGGGCAGTGGGGTGG	NM_004416.2	41352717	GO:0005634|GO:0005737|GO:0006366|GO:0008593|GO:0010001|GO:0045665|GO:0003713|GO:0005112|GO:0005515|GO:0008270|GO:0017124|GO:0030528|GO:0046872	DTX1	+	ILMN_1689002	3063	S	NP_004407.2	NM_004416.2	NM_004416.2	NM_004416.2	hDx-1	ILMN_164446
2940446	0.027861	0.000240639	up	3.74886	3.74886	1.90645	TGM2	7052	Homo sapiens transglutaminase 2 (C polypeptide, protein-glutamine-gamma-glutamyltransferase) (TGM2), transcript variant 2, mRNA.	GO:0018149|GO:0018149|GO:0045785		GO:0016740|GO:0003810|GO:0005509|GO:0005515|GO:0008415|GO:0016740	chr20	36766459	36766508	GCCCTGTGTTCCTGGAGCATTTGTTGACCGCCAACTGACAACATGCTAGG	NM_198951.1	39777598	GO:0018149|GO:0018149|GO:0045785|GO:0016740|GO:0003810|GO:0005509|GO:0005515|GO:0008415|GO:0016740	TGM2	-	ILMN_1679267	1721	I	NP_945189.1	NM_198951.1	NM_198951.1	NM_198951.1	TGC; TG2	ILMN_8134
6270487	0.0166797	9.85016e-05	up	3.6445	3.6445	1.86572	RARB	5915	Homo sapiens retinoic acid receptor, beta (RARB), transcript variant 2, mRNA.	GO:0006355|GO:0006350|GO:0006355|GO:0007165	GO:0005634|GO:0005575|GO:0005634|GO:0005737	GO:0003708|GO:0003700|GO:0003707|GO:0003708|GO:0008270|GO:0043565|GO:0046872	chr3	25613684	25613733	GTTAGTATGGAAGCTTGTCTTTGCTCTTTCTGATGCTCTCAAACTGCATC	NM_016152.2	14916495	GO:0005634|GO:0005575|GO:0005634|GO:0005737|GO:0006355|GO:0006350|GO:0006355|GO:0007165|GO:0003708|GO:0003700|GO:0003707|GO:0003708|GO:0008270|GO:0043565|GO:0046872	RARB	+	ILMN_2390526	2032	A	NP_057236.1	NM_016152.2	NM_016152.2	NM_016152.2	RRB2; NR1B2; HAP	ILMN_20217
5690687	0.0144685	8.22817e-05	up	3.61159	3.61159	1.85264	CTGF	1490	Homo sapiens connective tissue growth factor (CTGF), mRNA.	GO:0001502|GO:0001503|GO:0001525|GO:0001558|GO:0006260|GO:0007155|GO:0007160|GO:0007229|GO:0008543|GO:0008544|GO:0009611|GO:0016477|GO:0030154	GO:0005576|GO:0005578|GO:0005886	GO:0005178|GO:0005515|GO:0005520|GO:0008201	chr6	132311203	132311252	CAGTGTCCTTGGCAGGCTGATTTCTAGGTAGGAAATGTGGTAGCTCACGC	NM_001901.1	4503122	GO:0005576|GO:0005578|GO:0005886|GO:0001502|GO:0001503|GO:0001525|GO:0001558|GO:0006260|GO:0007155|GO:0007160|GO:0007229|GO:0008543|GO:0008544|GO:0009611|GO:0016477|GO:0030154|GO:0005178|GO:0005515|GO:0005520|GO:0008201	CTGF	-	ILMN_1699829	2044	S	NP_001892.1	NM_001901.1	NM_001901.1	NM_001901.1	CCN2; MGC102839; IGFBP8; NOV2	ILMN_3374
1240358	0.00150638	4.80173e-06	up	3.49141	3.49141	1.80381	RAB20	55647	Homo sapiens RAB20, member RAS oncogene family (RAB20), mRNA.	GO:0007264|GO:0015031	GO:0005794	GO:0000166|GO:0005525	chr13	111175920	111175969	GGGGTCTGACCAGGCAAGCTGTGATCTGAAAGGAGCAAGGAACAGCAAGG	NM_017817.1	8923400	GO:0005794|GO:0007264|GO:0015031|GO:0000166|GO:0005525	RAB20	-	ILMN_1708881	952	S	NP_060287.1	NM_017817.1	NM_017817.1	NM_017817.1	FLJ20429	ILMN_13192
5960086	0.014916	8.53668e-05	up	3.38928	3.38928	1.76098			BP873537 Sugano cDNA library, embryonal kidney Homo sapiens cDNA clone HKR13896, mRNA sequence				chr1	28847792	28847841	TGGTATTTGGGCAGCTGGTGATCGTTGGTCCCGGCGCCCTTTCTTTACTG	BP873537	50719910		HS.562219	+	ILMN_1901419	93	S			Hs.562219	Hs.562219		ILMN_115379	Hs.562219
7650068	0.0224125	0.000168035	up	3.33731	3.33731	1.73869	WDR86	349136	Homo sapiens WD repeat domain 86 (WDR86), mRNA.				chr7	150709154	150709203	TGGCAAATCGTCCGTCTCGAGGGCCTTGGGGGGAACTGAAATATACAGCC	NM_198285.1	38093662		WDR86	-	ILMN_1700248	1291	S	NP_938026.1	NM_198285.1	NM_198285.1	NM_198285.1	MGC129839	ILMN_9164
2360326	0.00135496	3.97549e-06	up	3.20727	3.20727	1.68134	TAGLN	6876	Homo sapiens transgelin (TAGLN), transcript variant 2, mRNA.	GO:0007517	GO:0005737	GO:0003779|GO:0005515	chr11	116579329	116579378	CAGGTGGCTCAGTTCCTGAAGGCGGCTGAGGACTATGGGGTCATCAAGAC	NM_003186.3	48255904	GO:0005737|GO:0007517|GO:0003779|GO:0005515	TAGLN	+	ILMN_2400935	398	A	NP_003177.2	NM_003186.3	NM_003186.3	NM_003186.3	TAGLN1; WS3-10; SM22; DKFZp686P11128; SMCC	ILMN_2335
4560706	0.0224125	0.000168051	up	3.13362	3.13362	1.64783	GEM	2669	Homo sapiens GTP binding protein overexpressed in skeletal muscle (GEM), transcript variant 1, mRNA.	GO:0006955|GO:0007166|GO:0007264	GO:0005886	GO:0000166|GO:0005516|GO:0005525	chr8	95343539	95343588	ACGGAGAAGGGAGAGAGTGGGAGTTTCCCAGCCCGCAGAACTTTCGAAGT	NM_005261.2	32483372	GO:0005886|GO:0006955|GO:0007166|GO:0007264|GO:0000166|GO:0005516|GO:0005525	GEM	-	ILMN_1678968	145	I	NP_005252.1	NM_005261.2	NM_005261.2	NM_005261.2	KIR; MGC26294	ILMN_163943
5490692	0.000358362	7.39908e-07	up	3.0822	3.0822	1.62396	SEZ6L2	26470	Homo sapiens seizure related 6 homolog (mouse)-like 2 (SEZ6L2), transcript variant 2, mRNA.		GO:0005783|GO:0005789|GO:0005886|GO:0016021					ATGGCCCTGGAGATCCTACAGTAAATAAACCAGCATCCTGCCGCCCAAAA	NM_201575.1	42491357	GO:0005783|GO:0005789|GO:0005886|GO:0016021	SEZ6L2		ILMN_2413779	3111	A	NP_963869.1	NM_201575.1	NM_201575.1	NM_201575.1	FLJ90517; PSK-1	ILMN_1006
430132	0.0469874	0.000554855	up	3.01324	3.01324	1.59132	SMARCA1	6594	Homo sapiens SWI/SNF related, matrix associated, actin dependent regulator of chromatin, subfamily a, member 1 (SMARCA1), transcript variant 1, mRNA.	GO:0043044|GO:0006350|GO:0006355|GO:0007420|GO:0030182|GO:0043044|GO:0043193	GO:0016585|GO:0005634|GO:0005634|GO:0005737|GO:0016585	GO:0003677|GO:0004386|GO:0005524|GO:0031491|GO:0000166|GO:0003677|GO:0004386|GO:0005515|GO:0005524|GO:0008094|GO:0016787|GO:0030528|GO:0031491	chrX	128408826	128408875	GCAGAGTCAGCTACTGAGAGCTCTGGAAAGAAGGATGTCAAGAAGGTGAA	NM_003069.2	21071043	GO:0016585|GO:0005634|GO:0005634|GO:0005737|GO:0016585|GO:0043044|GO:0006350|GO:0006355|GO:0007420|GO:0030182|GO:0043044|GO:0043193|GO:0003677|GO:0004386|GO:0005524|GO:0031491|GO:0000166|GO:0003677|GO:0004386|GO:0005515|GO:0005524|GO:0008094|GO:0016787|GO:0030528|GO:0031491	SMARCA1	-	ILMN_2376258	3350	A	NP_003060.2	NM_003069.2	NM_003069.2	NM_003069.2	SNF2L; SWI2; SWI; NURF140; ISWI; SNF2LB; SNF2L1	ILMN_181613
770202	0.0383522	0.000383424	up	2.96242	2.96242	1.56678	NTM	50863	Homo sapiens neurotrimin (NTM), transcript variant 2, mRNA.				chr11	131711174	131711223	GCCCTGTGGCGTTAACAGACAGCAAGCAGCTGAACAAGCAGTACCGTCAG	NM_001048209.1	115298664		NTM	+	ILMN_1798379	2703	S	NP_001041674.1	NM_001048209.1	NM_016522.2	NM_001048209.1	MGC60329; NTM	ILMN_169728
2480327	0.0423596	0.000472538	up	2.91771	2.91771	1.54483	MYL9	10398	Homo sapiens myosin, light chain 9, regulatory (MYL9), transcript variant 1, mRNA.	GO:0006937	GO:0005859|GO:0016459	GO:0005509|GO:0003774|GO:0005509|GO:0008307	chr20	34609851	34609900	AAGAACCCCACAGACGAATACCTGGAGGGCATGATGAGCGAGGCCCCGGG	NM_006097.3	31563522	GO:0005859|GO:0016459|GO:0006937|GO:0005509|GO:0003774|GO:0005509|GO:0008307	MYL9	+	ILMN_1776953	281	I	NP_006088.2	NM_006097.3	NM_006097.3	NM_006097.3	LC20; MYRL2; MRLC1; MLC2; MGC3505	ILMN_29524
7330333	0.027861	0.000241911	up	2.75272	2.75272	1.46086	ADAM28	10863	Homo sapiens ADAM metallopeptidase domain 28 (ADAM28), transcript variant 1, mRNA.	GO:0006508|GO:0007283	GO:0005576|GO:0005886|GO:0016021	GO:0004222|GO:0008233|GO:0008270|GO:0046872	chr8	24207541	24207590	GGCACCAGGCCACACAAACAGAAGAGGAAACCCCAGATGGTAAAGGCTGT	NM_014265.4	98985827	GO:0005576|GO:0005886|GO:0016021|GO:0006508|GO:0007283|GO:0004222|GO:0008233|GO:0008270|GO:0046872	ADAM28	+	ILMN_1802100	2199	I	NP_055080.2	NM_014265.4	NM_014265.3	NM_014265.4	eMDCII; MDC-Ls; ADAM23; MDC-Lm; MDCL	ILMN_164717
3170280	0.0393332	0.000398931	up	2.74441	2.74441	1.4565	ZFPM2	23414	Homo sapiens zinc finger protein, multitype 2 (ZFPM2), mRNA.	GO:0006350|GO:0006357	GO:0005622|GO:0005634	GO:0003677|GO:0003702|GO:0003714|GO:0008270|GO:0046872	chr8	106884536	106884585	GGCCAGGCTTCCTCAAATGGGTGTGCTGCGCTGAAGAAAGATTCTCTGCC	NM_012082.2	10862688	GO:0005622|GO:0005634|GO:0006350|GO:0006357|GO:0003677|GO:0003702|GO:0003714|GO:0008270|GO:0046872	ZFPM2	+	ILMN_1814077	3073	S	NP_036214.1	NM_012082.2	NM_012082.2	NM_012082.2	DIH3; ZNF89B; FOG2; hFOG-2; MGC129663; MGC129664	ILMN_182956
4060632	0.0466933	0.000548025	up	2.71653	2.71653	1.44177	C17orf87	388325	Homo sapiens chromosome 17 open reading frame 87 (C17orf87), mRNA.		GO:0005794|GO:0016020|GO:0016021		chr17	5114201	5114250	TCCCCACAGGAAGCCCCAAGTCAGCCGCCCGCTACATACTCACTGGTAAA	NM_207103.2	169790779	GO:0005794|GO:0016020|GO:0016021	C17ORF87	-	ILMN_3307757	316	S	NP_996986.1	NM_207103.2	NM_207103.2	NM_207103.2		ILMN_356635
4670717	0.0475732	0.000571232	up	2.66023	2.66023	1.41155	ABL2	27	Homo sapiens v-abl Abelson murine leukemia viral oncogene homolog 2 (arg, Abelson-related gene) (ABL2), transcript variant b, mRNA.	GO:0006464|GO:0007155|GO:0007165|GO:0018108|GO:0051353	GO:0005737|GO:0005856|GO:0005942	GO:0000166|GO:0000287|GO:0004715|GO:0005515|GO:0005524|GO:0016740|GO:0030145|GO:0035014	chr1	177369079	177369128	ACTTTGCCAGCTGTGTGGAGGATGGATTTGAGGGAGACAAGACTGGAGGC	NM_007314.1	6382061	GO:0005737|GO:0005856|GO:0005942|GO:0006464|GO:0007155|GO:0007165|GO:0018108|GO:0051353|GO:0000166|GO:0000287|GO:0004715|GO:0005515|GO:0005524|GO:0016740|GO:0030145|GO:0035014	ABL2	-	ILMN_2240003	365	I	NP_009298.1	NM_007314.1	NM_007314.1	NM_007314.1	ABLL; ARG	ILMN_8230
1340291	0.00865568	4.07592e-05	up	2.64294	2.64294	1.40214	CCNY	219771	Homo sapiens cyclin Y (CCNY), transcript variant 1, mRNA.		GO:0005634		chr10	35898380	35898429	AGGGAAAGGGAAGTCGTGGAGAGGCAGGGAAAATGGTTAAGCAGCCCGGC	NM_145012.3	32171246	GO:0005634	CCNY	+	ILMN_1708991	1328	A	NP_659449.3	NM_145012.3	NM_181698.1	NM_145012.3	CBCP1; CFP1; C10orf9	ILMN_18665
1010328	0.0354669	0.000340447	up	2.56603	2.56603	1.35954	NEDD9	4739	Homo sapiens neural precursor cell expressed, developmentally down-regulated 9 (NEDD9), transcript variant 1, mRNA.	GO:0001558|GO:0007010|GO:0007049|GO:0007067|GO:0007155|GO:0007165|GO:0007229|GO:0051017|GO:0051301	GO:0005634|GO:0005737|GO:0005794|GO:0005819|GO:0005856|GO:0030054|GO:0042995	GO:0005515	chr6	11292093	11292142	CACCACAAGCCATCAGGTTCTTCATGGGGCAGGTGAAATACTTCTACCCC	NM_006403.2	33667045	GO:0005634|GO:0005737|GO:0005794|GO:0005819|GO:0005856|GO:0030054|GO:0042995|GO:0001558|GO:0007010|GO:0007049|GO:0007067|GO:0007155|GO:0007165|GO:0007229|GO:0051017|GO:0051301|GO:0005515	NEDD9	-	ILMN_1758719	3896	I	NP_006394.1	NM_006403.2	NM_006403.2	NM_006403.2	dJ761I2.1; dJ49G10.2; CAS-L; HEF1; CASL	ILMN_11885
5670437	0.0120878	6.61157e-05	up	2.53126	2.53126	1.33986	GPR183	1880	Homo sapiens G protein-coupled receptor 183 (GPR183), mRNA.				chr13	99947135	99947184	CCCATCTCCAACTCGGAAGTAAGCCCAAGAGAACAACATAAAGCAAACAA	NM_004951.4	194473709		GPR183	-	ILMN_3235514	1389	S	NP_004942.1	NM_004951.4	NM_004951.4	NM_004951.4		ILMN_366758
60670	0.0256648	0.00021196	up	2.5098	2.5098	1.32757	LXN	56925	Homo sapiens latexin (LXN), mRNA.	GO:0050965	GO:0005737	GO:0004857|GO:0005515|GO:0008191	chr3	159867177	159867226	GAGATTATTCCCTGGCAAATGCAAGTTCTCTGGCATCCACAATACGGCAC	NM_020169.2	21359932	GO:0005737|GO:0050965|GO:0004857|GO:0005515|GO:0008191	LXN	-	ILMN_1723962	786	S	NP_064554.2	NM_020169.2	NM_020169.2	NM_020169.2	TCI; ECI	ILMN_166465
2640543	0.0259502	0.000215257	up	2.48298	2.48298	1.31207	SFRP4	6424	Homo sapiens secreted frizzled-related protein 4 (SFRP4), mRNA.	GO:0007165|GO:0007566|GO:0016055|GO:0030154	GO:0005576|GO:0005615	GO:0005515	chr7	37913706	37913755	GTTCAGGACAAGAAGAAAACAGCCGGGCGCACCAGTCGTAGTAATCCCCC	NM_003014.2	8400733	GO:0005576|GO:0005615|GO:0007165|GO:0007566|GO:0016055|GO:0030154|GO:0005515	SFRP4	-	ILMN_1810172	1129	S	NP_003005.1	NM_003014.2	NM_003014.2	NM_003014.2	FRPHE; MGC26498; FRP-4	ILMN_13024
1340685	0.0269167	0.000227174	up	2.47055	2.47055	1.30483	PLEC1	5339	Homo sapiens plectin 1, intermediate filament binding protein 500kDa (PLEC1), transcript variant 2, mRNA.		GO:0005737|GO:0005856|GO:0005886	GO:0003779|GO:0008307	chr8	145119563	145119612	CCCGACGAGCAGGACTTCATCCAGGCCTACGAGGAGGTGCGCGAGAAGTA	NM_201378.1	41322911	GO:0005737|GO:0005856|GO:0005886|GO:0003779|GO:0008307	PLEC1	-	ILMN_1788005	16	I	NP_958780.1	NM_201378.1	NM_201378.1	NM_201378.1	EBS1; HD1; PLTN; EBSO; PCN; PLEC1b	ILMN_26417
2970594	0.0472718	0.000565063	up	2.36045	2.36045	1.23906	MYADM	91663	Homo sapiens myeloid-associated differentiation marker (MYADM), transcript variant 2, mRNA.		GO:0016020|GO:0016021		chr19	54379297	54379346	TCCTGGCCATGAGGACAAAAATTACTGAGTGGCCCTTAAAGAGGGAAGTT	NM_138373.3	66932921	GO:0016020|GO:0016021	MYADM	+	ILMN_2350574	2662	A	NP_612382.1	NM_138373.3	NM_138373.3	NM_138373.3	SB135	ILMN_18511
940504	0.0166797	0.000104427	up	2.31822	2.31822	1.21302	RUNX2	860	Homo sapiens runt-related transcription factor 2 (RUNX2), transcript variant 1, mRNA.	GO:0001501|GO:0001649|GO:0002062|GO:0006355|GO:0008284|GO:0040036|GO:0042487|GO:0045879|GO:0045944|GO:0048469|GO:0001501|GO:0001649|GO:0002062|GO:0006355|GO:0008284|GO:0016481|GO:0040036|GO:0042487|GO:0045879|GO:0045944|GO:0048469	GO:0005634|GO:0005737|GO:0005634|GO:0005737	GO:0003682|GO:0003700|GO:0005524|GO:0003682|GO:0003700|GO:0003702|GO:0005515|GO:0005515|GO:0005515|GO:0005524|GO:0016563	chr6	45626169	45626218	CCCTCAATTCCGAGGAAAGGGACTGGCCCAGAATCCAGGTTAATACATGG	NM_001024630.2	116734654	GO:0005634|GO:0005737|GO:0005634|GO:0005737|GO:0001501|GO:0001649|GO:0002062|GO:0006355|GO:0008284|GO:0040036|GO:0042487|GO:0045879|GO:0045944|GO:0048469|GO:0001501|GO:0001649|GO:0002062|GO:0006355|GO:0008284|GO:0016481|GO:0040036|GO:0042487|GO:0045879|GO:0045944|GO:0048469|GO:0003682|GO:0003700|GO:0005524|GO:0003682|GO:0003700|GO:0003702|GO:0005515|GO:0005515|GO:0005515|GO:0005524|GO:0016563	RUNX2	+	ILMN_1716651	4925	A	NP_001019801.2	NM_001024630.2	NM_001024630.1	NM_001024630.2	PEBP2A2; MGC120023; PEA2aA; CBFA1; MGC120022; AML3; OSF2; PEBP2aA1; PEBP2A1; PEBP2aA; CCD1; CCD	ILMN_11767
1410403	0.0205648	0.000145258	up	2.30883	2.30883	1.20716	LRRN2	10446	Homo sapiens leucine rich repeat neuronal 2 (LRRN2), transcript variant 2, mRNA.	GO:0007155|GO:0007165	GO:0016020|GO:0016021	GO:0004872|GO:0005515	chr1	204586363	204586412	CCTTTGTGGAGAAATGTGTCACCTCCCCCAACCCGATTCACTCTTTTCTC	NM_201630.1	42544232	GO:0016020|GO:0016021|GO:0007155|GO:0007165|GO:0004872|GO:0005515	LRRN2	-	ILMN_1696657	3084	A	NP_963924.1	NM_201630.1	NM_006338.2	NM_201630.1	FIGLER7; GAC1; LRRN5; LRANK1	ILMN_21516
6900086	0.0472718	0.00056449	up	2.29592	2.29592	1.19907	ADAMTS1	9510	Homo sapiens ADAM metallopeptidase with thrombospondin type 1 motif, 1 (ADAMTS1), mRNA.	GO:0006508|GO:0007229|GO:0008285	GO:0005576|GO:0005578	GO:0004222|GO:0004497|GO:0005506|GO:0008201|GO:0008233|GO:0008270|GO:0009055|GO:0020037|GO:0046872	chr21	28208968	28209017	GCCGGAACAAAAATGAGGTGTGTAGAACAGGGTCCCACAGGTTTGGGGAC	NM_006988.3	50845383	GO:0005576|GO:0005578|GO:0006508|GO:0007229|GO:0008285|GO:0004222|GO:0004497|GO:0005506|GO:0008201|GO:0008233|GO:0008270|GO:0009055|GO:0020037|GO:0046872	ADAMTS1	-	ILMN_1673566	4239	S	NP_008919.3	NM_006988.3	NM_006988.3	NM_006988.3	KIAA1346; C3-C5; METH1	ILMN_11081
1660546	0.0385541	0.000386839	up	2.29579	2.29579	1.19899	JARID1C	8242	Homo sapiens jumonji, AT rich interactive domain 1C (JARID1C), mRNA.	GO:0006350|GO:0006355|GO:0008150|GO:0016568|GO:0055114	GO:0005622|GO:0005634|GO:0005575|GO:0005622|GO:0005634	GO:0003677|GO:0005515|GO:0008270|GO:0046872|GO:0003674|GO:0003677|GO:0005506|GO:0005515|GO:0008270|GO:0016491|GO:0016702|GO:0046872	chrX	53238602	53238651	AGCCTCTAACCAGCATTCCCAGACACCTGAGGCAGATAGATGGATGGGCT	NM_004187.2	109255242	GO:0005622|GO:0005634|GO:0005575|GO:0005622|GO:0005634|GO:0006350|GO:0006355|GO:0008150|GO:0016568|GO:0055114|GO:0003677|GO:0005515|GO:0008270|GO:0046872|GO:0003674|GO:0003677|GO:0005506|GO:0005515|GO:0008270|GO:0016491|GO:0016702|GO:0046872	JARID1C	-	ILMN_1798224	5438	S	NP_004178.2	NM_004187.2	NM_004187.1	NM_004187.2	XE169; SMCX; MRXJ; MRXSJ; KDM5C; DXS1272E	ILMN_175217
3890753	0.0244074	0.000199807	up	2.2071	2.2071	1.14215	CCDC50	152137	Homo sapiens coiled-coil domain containing 50 (CCDC50), transcript variant 2, mRNA.	GO:0007605	GO:0005737	GO:0005515	chr3	192575952	192576001	CACTGCAAGGAAGTTGTATATGGGAGGGACCATGGGCAAGGTGAGCACAG	NM_178335.1	41281910	GO:0005737|GO:0007605|GO:0005515	CCDC50	+	ILMN_1725250	1446	I	NP_848018.1	NM_178335.1	NM_178335.1	NM_178335.1	C3orf6; DFNA44; YMER	ILMN_12635
620750	0.00878251	4.21739e-05	up	2.13636	2.13636	1.09515	CALD1	800	Homo sapiens caldesmon 1 (CALD1), transcript variant 5, mRNA.	GO:0006928|GO:0006936	GO:0005856	GO:0003779|GO:0005516|GO:0005523|GO:0017022	chr7	134305484	134305533	GTGTCCCAGGTAGCATTGACTCCCGTCATTGGAGTGAAATGGATCAAAGT	NM_033140.2	44890236	GO:0005856|GO:0006928|GO:0006936|GO:0003779|GO:0005516|GO:0005523|GO:0017022	CALD1	+	ILMN_1730487	3660	A	NP_149131.1	NM_033140.2	NM_004342.5	NM_033140.2	L-CAD; CDM; MGC21352; NAG22; H-CAD	ILMN_3666
2650021	0.0357256	0.000346813	up	2.00359	2.00359	1.00259	NRP2	8828	Homo sapiens neuropilin 2 (NRP2), transcript variant 4, mRNA.	GO:0007155|GO:0007275|GO:0007399|GO:0007411|GO:0030154|GO:0001755|GO:0007507|GO:0050919|GO:0007155|GO:0007155|GO:0001525|GO:0007155	GO:0005624|GO:0005886|GO:0016021|GO:0016020|GO:0016020|GO:0016021	GO:0004872|GO:0005021|GO:0017154|GO:0005021|GO:0017154	chr2	206300954	206301003	AGCTGGAAGTCAGCACTAATGGAGAGGACTGGATGGTGTACCGGCATGGC	NM_018534.3	41872543	GO:0005624|GO:0005886|GO:0016021|GO:0016020|GO:0016020|GO:0016021|GO:0007155|GO:0007275|GO:0007399|GO:0007411|GO:0030154|GO:0001755|GO:0007507|GO:0050919|GO:0007155|GO:0007155|GO:0001525|GO:0007155|GO:0004872|GO:0005021|GO:0017154|GO:0005021|GO:0017154	NRP2	+	ILMN_2376484	1876	A	NP_061004.3	NM_018534.3	NM_018534.3	NM_018534.3	MGC126574; NPN2; VEGF165R2; NP2; PRO2714	ILMN_23292
6060739	0.0226531	0.000170676	up	1.96963	1.96963	0.977928	ZNF451	26036	Homo sapiens zinc finger protein 451 (ZNF451), transcript variant 1, mRNA.	GO:0006350|GO:0006355	GO:0005622|GO:0005634	GO:0003677|GO:0008270|GO:0046872	chr6	57123483	57123532	TGGTCATCTACCAGGGCATCTAAACCAAGGAACATTTATTTGGGGCTTTC	NM_001031623.1	72255570	GO:0005622|GO:0005634|GO:0006350|GO:0006355|GO:0003677|GO:0008270|GO:0046872	ZNF451	+	ILMN_1753567	2743	I	NP_001026794.1	NM_001031623.1	NM_001031623.1	NM_001031623.1	KIAA0576; COASTER; MGC26701; dJ417I1.1	ILMN_990
130131	0.000807858	2.01196e-06	up	1.93064	1.93064	0.949078	ACSL4	2182	Homo sapiens acyl-CoA synthetase long-chain family member 4 (ACSL4), transcript variant 2, mRNA.	GO:0006629|GO:0006631|GO:0007611|GO:0008152	GO:0005737|GO:0005739|GO:0005741|GO:0005777|GO:0005778|GO:0005783|GO:0005789|GO:0005792|GO:0005886|GO:0016021	GO:0000287|GO:0004467|GO:0016874	chrX	108798097	108798146	AAAAAGGTCAAGGCCCTGCTGGGAGGGAATGTCCGCATGATGCTGTCTGG	NM_022977.1	12669908	GO:0005737|GO:0005739|GO:0005741|GO:0005777|GO:0005778|GO:0005783|GO:0005789|GO:0005792|GO:0005886|GO:0016021|GO:0006629|GO:0006631|GO:0007611|GO:0008152|GO:0000287|GO:0004467|GO:0016874	ACSL4	-	ILMN_2391458	1782	A	NP_075266.1	NM_022977.1	NM_022977.1	NM_022977.1	MRX68; FACL4; ACS4; MRX63; LACS4	ILMN_177778
4570398	0.0223195	0.00016412	up	1.93024	1.93024	0.948781	F2R	2149	Homo sapiens coagulation factor II (thrombin) receptor (F2R), mRNA.	GO:0002248|GO:0006919|GO:0007165|GO:0007186|GO:0007260|GO:0007262|GO:0008285|GO:0009611|GO:0009653|GO:0030168|GO:0030194|GO:0030335|GO:0032967|GO:0043123|GO:0043410|GO:0045893|GO:0046427|GO:0051209	GO:0005794|GO:0005886|GO:0005886|GO:0005886|GO:0005887|GO:0005901|GO:0031094	GO:0004872|GO:0005102|GO:0015057	chr5	76066216	76066265	GGTGCTGAGTGTACAGAGTGGAATAAGACAGAGACCTGCCCTCAAGAGCA	NM_001992.2	6031164	GO:0005794|GO:0005886|GO:0005886|GO:0005886|GO:0005887|GO:0005901|GO:0031094|GO:0002248|GO:0006919|GO:0007165|GO:0007186|GO:0007260|GO:0007262|GO:0008285|GO:0009611|GO:0009653|GO:0030168|GO:0030194|GO:0030335|GO:0032967|GO:0043123|GO:0043410|GO:0045893|GO:0046427|GO:0051209|GO:0004872|GO:0005102|GO:0015057	F2R	+	ILMN_1742866	2757	S	NP_001983.1	NM_001992.2	NM_001992.2	NM_001992.2	PAR1; TR; HTR; CF2R	ILMN_165617
1690609	0.00383323	1.47181e-05	up	1.9072	1.9072	0.931458	CFI	3426	Homo sapiens complement factor I (CFI), mRNA.	GO:0006508|GO:0006958|GO:0045087	GO:0005576|GO:0005634|GO:0005730|GO:0005737|GO:0016020	GO:0004252|GO:0004252|GO:0005044|GO:0008233	chr4	110881624	110881673	GGAGGCCCCTTAGTCTGTATGGATGCCAACAATGTGACTTATGTCTGGGG	NM_000204.2	119392080	GO:0005576|GO:0005634|GO:0005730|GO:0005737|GO:0016020|GO:0006508|GO:0006958|GO:0045087|GO:0004252|GO:0004252|GO:0005044|GO:0008233	CFI	-	ILMN_1727815	1783	S	NP_000195.2	NM_000204.2	NM_000204.1	NM_000204.2	IF; KAF; FI; factor I; C3b-INA	ILMN_12221
1230047	0.0305988	0.000271138	up	1.87513	1.87513	0.906988	CBS	875	Homo sapiens cystathionine-beta-synthase (CBS), mRNA.	GO:0006535|GO:0008152|GO:0008652|GO:0019343	GO:0005634|GO:0005730|GO:0005737	GO:0004122|GO:0005506|GO:0016829|GO:0030170|GO:0046872	chr21	43346416	43346465	CTCCCGTCTTCCTCCTCCCCTGGCAACTGCTGATCGACTTTGTGTCTCTG	NM_000071.1	4557414	GO:0005634|GO:0005730|GO:0005737|GO:0006535|GO:0008152|GO:0008652|GO:0019343|GO:0004122|GO:0005506|GO:0016829|GO:0030170|GO:0046872	CBS	-	ILMN_1804735	2420	S	NP_000062.1	NM_000071.1	NM_000071.1	NM_000071.1	HIP4	ILMN_5029
7320288	0.0466933	0.000549691	up	1.8536	1.8536	0.89033	CXCR4	7852	Homo sapiens chemokine (C-X-C motif) receptor 4 (CXCR4), transcript variant 2, mRNA.	GO:0000187|GO:0001569|GO:0001666|GO:0001667|GO:0001764|GO:0006915|GO:0006935|GO:0006954|GO:0006955|GO:0007165|GO:0007186|GO:0007204|GO:0007281|GO:0007420|GO:0008045|GO:0008354|GO:0009615|GO:0019059|GO:0030334|GO:0042098|GO:0044419	GO:0005737|GO:0005886|GO:0005886|GO:0005887|GO:0030426|GO:0031252	GO:0003779|GO:0005515|GO:0015026|GO:0016493|GO:0016494|GO:0032027	chr2	136875646	136875695	TAGCAAAGTGACGCCGAGGGCCTGAGTGCTCCAGTAGCCACCGCATCTGG	NM_003467.2	56790928	GO:0005737|GO:0005886|GO:0005886|GO:0005887|GO:0030426|GO:0031252|GO:0000187|GO:0001569|GO:0001666|GO:0001667|GO:0001764|GO:0006915|GO:0006935|GO:0006954|GO:0006955|GO:0007165|GO:0007186|GO:0007204|GO:0007281|GO:0007420|GO:0008045|GO:0008354|GO:0009615|GO:0019059|GO:0030334|GO:0042098|GO:0044419|GO:0003779|GO:0005515|GO:0015026|GO:0016493|GO:0016494|GO:0032027	CXCR4	-	ILMN_1801584	30	I	NP_003458.1	NM_003467.2	NM_003467.2	NM_003467.2	WHIM; NPYR; NPY3R; NPYY3R; HM89; HSY3RR; FB22; LAP3; NPYRL; D2S201E; CD184; LESTR; LCR1	ILMN_26085
3400538	0.039824	0.000411795	up	1.84749	1.84749	0.88557	IGFBP7	3490	Homo sapiens insulin-like growth factor binding protein 7 (IGFBP7), mRNA.	GO:0001558|GO:0008285	GO:0005576	GO:0005520	chr4	57899413	57899462	CTATGGAGTTCAAAGGACAGAACTCCTGCCTGGTGACCGGGACAACCTGG	NM_001553.1	4504618	GO:0005576|GO:0001558|GO:0008285|GO:0005520	IGFBP7	-	ILMN_2062468	622	S	NP_001544.1	NM_001553.1	NM_001553.1	NM_001553.1	MAC25; IGFBP-7; IGFBP-7v; PSF; FSTL2	ILMN_894
7210253	0.00832479	3.76933e-05	up	1.83789	1.83789	0.878053	LOC730415	730415	PREDICTED: Homo sapiens hypothetical LOC730415, transcript variant 2 (LOC730415), mRNA.							GGTCTGAATCTGCACAGAGCAAGATGCTGAGTGGAGTCGGGGGCTTTGTG	XM_001720835.1	169168946		LOC730415		ILMN_3228688	736	A	XP_001720887.1	XM_001720835.1	XM_001720835.1	XM_001720835.1		ILMN_350000
130364	0.0493449	0.000611293	up	1.81661	1.81661	0.861249	C5orf62	85027	Homo sapiens chromosome 5 open reading frame 62 (C5orf62), mRNA.				chr5	150156159	150156208	CTGTAATTAGCTCCACGTGTACCCCCTTCACTCCCTCCCACCAGCTCTGC	NM_032947.3	40805107		C5ORF62	+	ILMN_1684368	1643	S	NP_116565.2	NM_032947.3	NM_032947.3	NM_032947.3	NID67; MGC126887; MGC126889; MGC117221	ILMN_12737
1050747	0.040497	0.000432739	up	1.7844	1.7844	0.835435	POSTN	10631	Homo sapiens periostin, osteoblast specific factor (POSTN), mRNA.	GO:0001501|GO:0007155	GO:0005576|GO:0005578	GO:0005515|GO:0008201	chr13	37035506	37041442	CAGGGAGACACACCCGTGAGGAAGTTGCAAGCCAACAAAAAAGTTCAAGG	NM_006475.1	5453833	GO:0005576|GO:0005578|GO:0001501|GO:0007155|GO:0005515|GO:0008201	POSTN	-	ILMN_1790761	2436	S	NP_006466.1	NM_006475.1	NM_006475.1	NM_006475.1	MGC119511; periostin; RP11-412K4.1; PN; PDLPOSTN; OSF-2; MGC119510	ILMN_7238
1990753	0.0310909	0.000286054	up	1.71645	1.71645	0.779431	SLA	6503	Homo sapiens Src-like-adaptor (SLA), mRNA.		GO:0005737|GO:0005768	GO:0005070|GO:0005515	chr8	134118388	134118437	GTGGTTTCCCCAACCGTTCCAAAAGGCTATTTCAAAGGAACCAGCCCACG	NM_006748.1	5803170	GO:0005737|GO:0005768|GO:0005070|GO:0005515	SLA	-	ILMN_1667371	2385	S	NP_006739.1	NM_006748.1	NM_006748.1	NM_006748.1	SLA1; SLAP	ILMN_4996
4230328	0.027861	0.000242208	up	1.69854	1.69854	0.764293	CALD1	800	Homo sapiens caldesmon 1 (CALD1), transcript variant 3, mRNA.	GO:0006928|GO:0006936	GO:0005856	GO:0003779|GO:0005516|GO:0005523|GO:0017022	chr7	134300622	134300671	GCAAGCGGAACCTCTGGGAAAAGCAATCTGTGGATAAGGTCACTTCCCCC	NM_033157.2	44890234	GO:0005856|GO:0006928|GO:0006936|GO:0003779|GO:0005516|GO:0005523|GO:0017022	CALD1	+	ILMN_2324002	2093	A	NP_149347.1	NM_033157.2	NM_033157.2	NM_033157.2	L-CAD; CDM; MGC21352; NAG22; H-CAD	ILMN_2136
6180528	0.00381868	1.45239e-05	up	1.69639	1.69639	0.762464	FN1	2335	Homo sapiens fibronectin 1 (FN1), transcript variant 6, mRNA.	GO:0006953|GO:0007044|GO:0007155|GO:0007155|GO:0007160|GO:0007169|GO:0009611|GO:0016477|GO:0042060	GO:0005576|GO:0005576|GO:0005578|GO:0005578|GO:0005793|GO:0016324|GO:0031093	GO:0005201|GO:0005518|GO:0008201|GO:0016504	chr2	216284087	216285423	TCGGGGCAGGTGGAAGTGTGATCCCGTCGACCAATGCCAGGATTCAGAGA	NM_212474.1	47132548	GO:0005576|GO:0005576|GO:0005578|GO:0005578|GO:0005793|GO:0016324|GO:0031093|GO:0006953|GO:0007044|GO:0007155|GO:0007155|GO:0007160|GO:0007169|GO:0009611|GO:0016477|GO:0042060|GO:0005201|GO:0005518|GO:0008201|GO:0016504	FN1	-	ILMN_2366463	1913	A	NP_997639.1	NM_212474.1	NM_212474.1	NM_212474.1	DKFZp686H0342; DKFZp686I1370; MSF; CIG; LETS; DKFZp686O13149; FN; DKFZp686F10164; FINC	ILMN_28846
2360719	0.0442963	0.000509688	up	1.68105	1.68105	0.749364	IRAK3	11213	Homo sapiens interleukin-1 receptor-associated kinase 3 (IRAK3), mRNA.	GO:0006468|GO:0007165|GO:0019221|GO:0043244		GO:0000166|GO:0000287|GO:0004674|GO:0005524|GO:0016740|GO:0042802	chr12	64928545	64928594	GTCCTCTCCATCATCCTCAGTGTGAGTCCTCAGAGCCTCCATCTGCCAAG	NM_007199.1	6005791	GO:0006468|GO:0007165|GO:0019221|GO:0043244|GO:0000166|GO:0000287|GO:0004674|GO:0005524|GO:0016740|GO:0042802	IRAK3	+	ILMN_1661695	2181	S	NP_009130.1	NM_007199.1	NM_007199.1	NM_007199.1	IRAKM; ASRT5; IRAK-M	ILMN_25857
4920110	0.04002	0.000421843	up	1.65901	1.65901	0.730325	GADD45B	4616	Homo sapiens growth arrest and DNA-damage-inducible, beta (GADD45B), mRNA.	GO:0000185|GO:0000186|GO:0006469|GO:0006915|GO:0006950|GO:0007275|GO:0030154|GO:0051726		GO:0005515	chr19	2429063	2429112	GACCACACTTTGGGACTTGGGAGCTGGGGCTGAAGTTGCTCTGTACCCAT	NM_015675.2	86991435	GO:0000185|GO:0000186|GO:0006469|GO:0006915|GO:0006950|GO:0007275|GO:0030154|GO:0051726|GO:0005515	GADD45B	+	ILMN_1718977	1169	S	NP_056490.2	NM_015675.2	NM_015675.1	NM_015675.2	MYD118; DKFZP566B133; GADD45BETA	ILMN_34297
2510091	0.000152101	2.2589e-07	up	1.62243	1.62243	0.698155	COL8A1	1295	Homo sapiens collagen, type VIII, alpha 1 (COL8A1), transcript variant 2, mRNA.	GO:0007155|GO:0048593|GO:0050673	GO:0005576|GO:0005591|GO:0005604	GO:0005198|GO:0005515	chr3	99514877	99514926	GAGACCGGGTGTTCCTCCAGATGCCCTCAGAACAGGCTGCAGGACTGTAT	NM_020351.2	32895367	GO:0005576|GO:0005591|GO:0005604|GO:0007155|GO:0048593|GO:0050673|GO:0005198|GO:0005515	COL8A1	+	ILMN_1685433	2315	A	NP_065084.2	NM_020351.2	NM_020351.2	NM_020351.2	C3orf7; MGC9568	ILMN_10408
360110	0.0165199	9.63417e-05	up	1.60837	1.60837	0.685596	KLF6	1316	Homo sapiens Kruppel-like factor 6 (KLF6), transcript variant 1, mRNA.	GO:0006350|GO:0006355|GO:0019221|GO:0030183	GO:0005622|GO:0005634|GO:0005737	GO:0003677|GO:0008270|GO:0016563|GO:0016563|GO:0046872	chr10	3812385	3813845	GCGGACGCACACAGGAGAAAAGCCTTACAGATGCTCATGGGAAGGGTGTG	NM_001008490.1	56550082	GO:0005622|GO:0005634|GO:0005737|GO:0006350|GO:0006355|GO:0019221|GO:0030183|GO:0003677|GO:0008270|GO:0016563|GO:0016563|GO:0046872	KLF6	-	ILMN_1737406	912	A	NP_001008490.1	NM_001008490.1	NM_001008490.1	NM_001008490.1	GBF; ST12; ZF9; CPBP; BCD1; DKFZp686N0199; PAC1; COPEB	ILMN_12381
4200379	0.0241116	0.000196512	up	1.59729	1.59729	0.675627	RNU11	26824	Homo sapiens RNA, U11 small nuclear (RNU11), small nuclear RNA.				chr1	28975193	28975242	AGCATAATTTTTTGGTATTTGGGCAGCTGGTGATCGTTGGTCCCGGCGCC	NR_004407.1	161169046		RNU11	+	ILMN_3245103	82	S		NR_004407.1	NR_004407.1	NR_004407.1	U11	ILMN_350282
1440376	0.0198103	0.000136341	up	1.59098	1.59098	0.669918	NTM	50863	Homo sapiens neurotrimin (NTM), transcript variant 2, mRNA.				chr11	131710915	131710964	CGCAGGGTCCTTTCTCAGACATTACTGCATGCTGTATATGGCGTTAGCTG	NM_001048209.1	115298664		NTM	+	ILMN_2351466	2444	A	NP_001041674.1	NM_001048209.1	NM_001048209.1	NM_001048209.1	MGC60329; NTM	ILMN_169728
6330487	0.0386651	0.000389358	up	1.59018	1.59018	0.669187	SULF2	55959	Homo sapiens sulfatase 2 (SULF2), transcript variant 1, mRNA.	GO:0008152|GO:0030201	GO:0005615|GO:0005783|GO:0005794|GO:0009986	GO:0004065|GO:0005509|GO:0016787	chr20	45721550	45721599	GTTTCAGCGTCGAAAGTGGCCAGAAATGAAGAGACCTTCTTCCAAATCAC	NM_018837.2	38327656	GO:0005615|GO:0005783|GO:0005794|GO:0009986|GO:0008152|GO:0030201|GO:0004065|GO:0005509|GO:0016787	SULF2	-	ILMN_1686981	2862	I	NP_061325.1	NM_018837.2	NM_018837.2	NM_018837.2	MGC126411; FLJ90554; KIAA1247; HSULF-2; DKFZp313E091	ILMN_18271
4640187	0.0363116	0.000357763	up	1.57159	1.57159	0.652226	PLOD2	5352	Homo sapiens procollagen-lysine, 2-oxoglutarate 5-dioxygenase 2 (PLOD2), transcript variant 2, mRNA.	GO:0001666|GO:0006464|GO:0019538|GO:0055114	GO:0005783|GO:0016020|GO:0030867	GO:0005506|GO:0005515|GO:0008475|GO:0016491|GO:0016702|GO:0031418|GO:0046872	chr3	147271109	147271158	GGATGAATGACTGGCATGAACACGTCTTTGAAGTTGTGGCTGAGAAGATG	NM_000935.2	62739165	GO:0005783|GO:0016020|GO:0030867|GO:0001666|GO:0006464|GO:0019538|GO:0055114|GO:0005506|GO:0005515|GO:0008475|GO:0016491|GO:0016702|GO:0031418|GO:0046872	PLOD2	-	ILMN_2410924	2755	A	NP_000926.2	NM_000935.2	NM_000935.2	NM_000935.2	LH2; TLH	ILMN_25982
4480767	0.0492971	0.000604438	up	1.55901	1.55901	0.64063	NUP98	4928	Homo sapiens nucleoporin 98kDa (NUP98), transcript variant 1, mRNA.	GO:0000059|GO:0006260|GO:0006913|GO:0006999|GO:0015031|GO:0044419|GO:0051028|GO:0065002	GO:0005634|GO:0005643|GO:0005643|GO:0005654|GO:0016020|GO:0031965	GO:0005215|GO:0005515|GO:0017056	chr11	3724101	3726457	CAGCTTGAAAGTGAGGGGCTCTGGGAGTGGGCCATCTTTGTCCTCCTGCA	NM_016320.3	56550110	GO:0005634|GO:0005643|GO:0005643|GO:0005654|GO:0016020|GO:0031965|GO:0000059|GO:0006260|GO:0006913|GO:0006999|GO:0015031|GO:0044419|GO:0051028|GO:0065002|GO:0005215|GO:0005515|GO:0017056	NUP98	-	ILMN_1684074	4903	I	NP_057404.2	NM_016320.3	NM_016320.3	NM_016320.3	NUP196; ADIR2	ILMN_21954
4040037	0.0403125	0.000427847	up	1.53832	1.53832	0.621357	EBI2	1880	Homo sapiens Epstein-Barr virus induced gene 2 (lymphocyte-specific G protein-coupled receptor) (EBI2), mRNA.	GO:0006955|GO:0007165|GO:0007186	GO:0005886|GO:0005887	GO:0004872|GO:0045028	chr13	98745149	98745198	CATTGGGCACTTTCCCATCTCCAACTCGGAAGTAAGCCCAAGAGAACAAC	NM_004951.3	50962860	GO:0005886|GO:0005887|GO:0006955|GO:0007165|GO:0007186|GO:0004872|GO:0045028	EBI2	-	ILMN_2168217	1321	S	NP_004942.1	NM_004951.3	NM_004951.3	NM_004951.3		ILMN_165993
650678	0.0330203	0.000308589	up	1.52217	1.52217	0.606128	TAGLN	6876	Homo sapiens transgelin (TAGLN), transcript variant 2, mRNA.	GO:0007517	GO:0005737	GO:0003779|GO:0005515	chr11	116580580	116580629	GATGTGGGCCAAGTCCACTGTCCTCCTTGGCGGCAAAAGCCCATTGAAGA	NM_003186.3	48255904	GO:0005737|GO:0007517|GO:0003779|GO:0005515	TAGLN	+	ILMN_1778668	1022	A	NP_003177.2	NM_003186.3	NM_003186.3	NM_003186.3	TAGLN1; WS3-10; SM22; DKFZp686P11128; SMCC	ILMN_2335
4040592	0.0166797	0.000103876	up	1.5174	1.5174	0.601598	FN1	2335	Homo sapiens fibronectin 1 (FN1), transcript variant 3, mRNA.	GO:0006953|GO:0007044|GO:0007155|GO:0007155|GO:0007160|GO:0007169|GO:0009611|GO:0016477|GO:0042060	GO:0005576|GO:0005576|GO:0005578|GO:0005578|GO:0005793|GO:0016324|GO:0031093	GO:0005201|GO:0005518|GO:0008201|GO:0016504	chr2	216284082	216285418	GCAGGTGGAAGTGTGATCCCGTCGACCAATGCCAGGATTCAGAGACTGGG	NM_002026.2	47132558	GO:0005576|GO:0005576|GO:0005578|GO:0005578|GO:0005793|GO:0016324|GO:0031093|GO:0006953|GO:0007044|GO:0007155|GO:0007155|GO:0007160|GO:0007169|GO:0009611|GO:0016477|GO:0042060|GO:0005201|GO:0005518|GO:0008201|GO:0016504	FN1	-	ILMN_1778237	1918	A	NP_002017.1	NM_002026.2	NM_054034.2	NM_002026.2	DKFZp686H0342; DKFZp686I1370; MSF; CIG; LETS; DKFZp686O13149; FN; DKFZp686F10164; FINC	ILMN_20090
7610598	0.0399151	0.000419291	up	1.48512	1.48512	0.570575	TRAF5	7188	Homo sapiens TNF receptor-associated factor 5 (TRAF5), transcript variant 1, mRNA.	GO:0007165|GO:0008284|GO:0042981|GO:0043123	GO:0005737|GO:0005813	GO:0005515|GO:0008270|GO:0046872|GO:0004871|GO:0005515|GO:0005515|GO:0005515|GO:0008270|GO:0046872	chr1	209614651	209614700	CATATCCAAGTTCACTCTGTCTTCCTGAGCAGTGGAAGATCATATTGCTG	NM_004619.3	77404345	GO:0005737|GO:0005813|GO:0007165|GO:0008284|GO:0042981|GO:0043123|GO:0005515|GO:0008270|GO:0046872|GO:0004871|GO:0005515|GO:0005515|GO:0005515|GO:0008270|GO:0046872	TRAF5	+	ILMN_1740493	3718	A	NP_004610.1	NM_004619.3	NM_004619.3	NM_004619.3	MGC:39780; RNF84	ILMN_8631
4050519	0.0113628	5.99507e-05	up	1.47545	1.47545	0.561155	CEP170	9859	Homo sapiens centrosomal protein 170kDa (CEP170), transcript variant beta, mRNA.		GO:0005737|GO:0005856|GO:0005874		chr1	243305743	243319549	GGACTGCTCATCGAGAAGAGATAGCCAGGATCAGCCAAGATCTTGCTCTC	NM_001042404.1	109255229	GO:0005737|GO:0005856|GO:0005874	CEP170	-	ILMN_2329885	3998	A	NP_001035863.1	NM_001042404.1	NM_001042404.1	NM_001042404.1	FAM68A; KAB; KIAA0470	ILMN_165905
2690187	0.00482823	2.02874e-05	up	1.47279	1.47279	0.558549	AFAP1	60312	Homo sapiens actin filament associated protein 1 (AFAP1), transcript variant 2, mRNA.		GO:0005737|GO:0005856	GO:0003779	chr4	7812689	7812738	TTTCACGTGGTGTAACCCTAGACTGGCGCCCTTGGCGTGCCCCTTTGTGT	NM_198595.2	125661040	GO:0005737|GO:0005856|GO:0003779	AFAP1	-	ILMN_1701998	7446	A	NP_940997.1	NM_198595.2	NM_198595.1	NM_198595.2	AFAP-110; AFAP	ILMN_5058
50364	0.0477286	0.000577438	up	1.44753	1.44753	0.533591	LOC92249	92249	Homo sapiens hypothetical LOC92249 (LOC92249), non-coding RNA.				chrX	62646520	62646569	TTTCACAACAATCCCAGACCTCTCCTGCCCGGGACTGTAACTGGTCCAGC	NR_015353.1	168229202		LOC92249	-	ILMN_3246900	2755	S		NR_015353.1	NR_015353.1	NR_015353.1		ILMN_341913
5560246	0.039824	0.000416198	up	1.42213	1.42213	0.508052	TPM1	7168	Homo sapiens tropomyosin 1 (alpha) (TPM1), transcript variant 3, mRNA.	GO:0001701|GO:0006928|GO:0006937|GO:0008016|GO:0009790	GO:0005737|GO:0005856|GO:0005862|GO:0030016|GO:0030017|GO:0031941	GO:0003779|GO:0008307	chr15	61141526	61141873	GGAGGCTGAGACTCGGGCTGAGTTTGCGGAGAGGTCAGTAACTAAATTGG	NM_001018004.1	63252895	GO:0005737|GO:0005856|GO:0005862|GO:0030016|GO:0030017|GO:0031941|GO:0001701|GO:0006928|GO:0006937|GO:0008016|GO:0009790|GO:0003779|GO:0008307	TPM1	+	ILMN_2360710	890	A	NP_001018004.1	NM_001018004.1	NM_001018004.1	NM_001018004.1	TPM1-alpha; TMSA; HTM-alpha; TPM1-kappa; C15orf13	ILMN_8136
7560041	0.00881824	4.28024e-05	up	1.41751	1.41751	0.503361	AXUD1	64651	Homo sapiens AXIN1 up-regulated 1 (AXUD1), mRNA.	GO:0006350|GO:0006355|GO:0006915|GO:0045944	GO:0005575|GO:0005634	GO:0003674|GO:0003700	chr3	39158376	39158425	GGCCTTGCCAGCCTGTGTGCTTGTGGGAACACCTTGTACCTGAGCTTACA	NM_033027.2	17136074	GO:0005575|GO:0005634|GO:0006350|GO:0006355|GO:0006915|GO:0045944|GO:0003674|GO:0003700	AXUD1	-	ILMN_1703123	3107	S	NP_149016.1	NM_033027.2	NM_033027.2	NM_033027.2	FAM130B; TAIP-3; DKFZp566F164; URAX1	ILMN_181018
2450753	0.00362085	1.32469e-05	up	1.41112	1.41112	0.496839	NHLRC3	387921	Homo sapiens NHL repeat containing 3 (NHLRC3), transcript variant 1, mRNA.		GO:0005576		chr13	38514295	38514344	GTCTTGGGTACTCCAGGCAAAAAAGGCACTAGTTTGAATCCTTTGCAGTT	NM_001012754.2	62821781	GO:0005576	NHLRC3	+	ILMN_1698365	761	I	NP_001012772.1	NM_001012754.2	NM_001012754.2	NM_001012754.2	DKFZp313M1221; DKFZp686E1140	ILMN_18759
3140438	0.04069	0.000443644	up	1.36021	1.36021	0.443824	GRAMD1A	57655	Homo sapiens GRAM domain containing 1A (GRAMD1A), mRNA.		GO:0005737|GO:0005886|GO:0016021		chr19	40209129	40209178	GGGGCGCCTCCTGGGGTGCACGATTCCCTCAGCTCTGGGTTTAATGTATT	NM_020895.2	34147343	GO:0005737|GO:0005886|GO:0016021	GRAMD1A	+	ILMN_1737157	2556	S	NP_065946.2	NM_020895.2	NM_020895.2	NM_020895.2	FLJ90346; FLJ22411; KIAA1533	ILMN_23962
6980170	0.0275348	0.000234968	up	1.2809	1.2809	0.357161	COPB1	1315	Homo sapiens coatomer protein complex, subunit beta 1 (COPB1), mRNA.	GO:0006886|GO:0006890|GO:0006891|GO:0016044|GO:0016192|GO:0044419|GO:0048205	GO:0000139|GO:0005737|GO:0005794|GO:0005798|GO:0005829|GO:0005829|GO:0005829|GO:0016020|GO:0030117|GO:0030126|GO:0031410	GO:0005198|GO:0005515|GO:0005515	chr11	14436679	14436728	CAGCATTGAGAAGCCAATTCACCAGGGACCAGATGCTGCTGTTACCGGCC	NM_016451.3	34222324	GO:0000139|GO:0005737|GO:0005794|GO:0005798|GO:0005829|GO:0005829|GO:0005829|GO:0016020|GO:0030117|GO:0030126|GO:0031410|GO:0006886|GO:0006890|GO:0006891|GO:0016044|GO:0016192|GO:0044419|GO:0048205|GO:0005198|GO:0005515|GO:0005515	COPB1	-	ILMN_1699112	3028	S	NP_057535.1	NM_016451.3	NM_016451.3	NM_016451.3	DKFZp761K102; COPB; FLJ10341	ILMN_29067
6330338	0.039824	0.00040873	up	1.27667	1.27667	0.352382	ITGA5	3678	Homo sapiens integrin, alpha 5 (fibronectin receptor, alpha polypeptide) (ITGA5), mRNA.	GO:0007044|GO:0007155|GO:0007157|GO:0007159|GO:0007229|GO:0007613|GO:0033631|GO:0044419	GO:0001726|GO:0005634|GO:0005737|GO:0005794|GO:0008305|GO:0009897|GO:0016020|GO:0016021|GO:0019717	GO:0004872|GO:0005178|GO:0005509|GO:0005515	chr12	54789098	54789147	GCCCAACCCTTCCCTCACCTTGGCACCAGACACCCAGGACTTATTTAAAC	NM_002205.2	56237028	GO:0001726|GO:0005634|GO:0005737|GO:0005794|GO:0008305|GO:0009897|GO:0016020|GO:0016021|GO:0019717|GO:0007044|GO:0007155|GO:0007157|GO:0007159|GO:0007229|GO:0007613|GO:0033631|GO:0044419|GO:0004872|GO:0005178|GO:0005509|GO:0005515	ITGA5	-	ILMN_1792679	4147	S	NP_002196.2	NM_002205.2	NM_002205.2	NM_002205.2	CD49e; VLA5A; FNRA	ILMN_165321
620100	0.0423596	0.000472589	up	1.2746	1.2746	0.350046	FAM133B	257415	Homo sapiens family with sequence similarity 133, member B (FAM133B), transcript variant 1, mRNA.				chr7	92195365	92199175	ATCATCTGAGTCCTTGTCAGAATCAGAGTATATTGAGGAGGTGCGAGCAA	NM_152789.2	91206455		FAM133B	-	ILMN_2405233	671	A	NP_690002.2	NM_152789.2	NM_152789.2	NM_152789.2	MGC40405	ILMN_1247
1300368	0.0405749	0.00043917	up	1.26191	1.26191	0.335609	MAPK8	5599	Homo sapiens mitogen-activated protein kinase 8 (MAPK8), transcript variant JNK1-a1, mRNA.	GO:0006928|GO:0006950|GO:0007165|GO:0007258|GO:0008633|GO:0009411|GO:0043066	GO:0005829|GO:0005829	GO:0000166|GO:0004674|GO:0004705|GO:0004707|GO:0005515|GO:0005515|GO:0005515|GO:0005524|GO:0016740	chr10	49304544	49305168	AGCAGAAGCTCCACCACCAAAGATCCCTGACAAGCAGTTAGATGAAAGGG	NM_002750.2	20986493	GO:0005829|GO:0005829|GO:0006928|GO:0006950|GO:0007165|GO:0007258|GO:0008633|GO:0009411|GO:0043066|GO:0000166|GO:0004674|GO:0004705|GO:0004707|GO:0005515|GO:0005515|GO:0005515|GO:0005524|GO:0016740	MAPK8	+	ILMN_2364574	1004	A	NP_002741.1	NM_002750.2	NM_002750.2	NM_002750.2	PRKM8; SAPK1; JNK1A2; JNK1; JNK21B1/2; JNK	ILMN_8712
780722	0.0166797	0.00010314	up	1.25878	1.25878	0.332026	TMSB4X	7114	Homo sapiens thymosin, beta 4, X-linked (TMSB4X), mRNA.	GO:0007010|GO:0030334|GO:0007010|GO:0030334|GO:0007010|GO:0030334|GO:0007010|GO:0030334|GO:0007010|GO:0030334|GO:0007010|GO:0030036|GO:0030334|GO:0042989	GO:0005634|GO:0005737|GO:0005829|GO:0005634|GO:0005737|GO:0005829|GO:0005634|GO:0005737|GO:0005829|GO:0005634|GO:0005737|GO:0005829|GO:0005634|GO:0005737|GO:0005829|GO:0005634|GO:0005737|GO:0005829|GO:0005856	GO:0003779|GO:0005515|GO:0003779|GO:0005515|GO:0003779|GO:0005515|GO:0003779|GO:0005515|GO:0003779|GO:0005515|GO:0003779|GO:0005515	chrX	12904916	12904965	TTAGCTGTTTAACTTTGTAAGATGCAAAGAGGTTGGATCAAGTTTAAATG	NM_021109.2	34328943	GO:0005634|GO:0005737|GO:0005829|GO:0005634|GO:0005737|GO:0005829|GO:0005634|GO:0005737|GO:0005829|GO:0005634|GO:0005737|GO:0005829|GO:0005634|GO:0005737|GO:0005829|GO:0005634|GO:0005737|GO:0005829|GO:0005856|GO:0007010|GO:0030334|GO:0007010|GO:0030334|GO:0007010|GO:0030334|GO:0007010|GO:0030334|GO:0007010|GO:0030334|GO:0007010|GO:0030036|GO:0030334|GO:0042989|GO:0003779|GO:0005515|GO:0003779|GO:…	TMSB4X	+	ILMN_2222688	277	S	NP_066932.1	NM_021109.2	NM_021109.2	NM_021109.2	TMSB4; FX; TB4X; PTMB4	ILMN_19668
6650433	0.030681	0.000274503	up	1.22095	1.22095	0.288002	TLN1	7094	Homo sapiens talin 1 (TLN1), mRNA.	GO:0006928|GO:0007016|GO:0007043|GO:0007044|GO:0030866	GO:0001726|GO:0005737|GO:0005856|GO:0005886|GO:0005911|GO:0005925|GO:0043231|GO:0005856	GO:0003779|GO:0005200|GO:0005515|GO:0017166|GO:0030274|GO:0005488	chr9	35687374	35687423	CTATCTTCCCCCACCCCCAGCTACCCATAGGGGCTGCAGAGTTATAAGCC	NM_006289.2	16753232	GO:0001726|GO:0005737|GO:0005856|GO:0005886|GO:0005911|GO:0005925|GO:0043231|GO:0005856|GO:0006928|GO:0007016|GO:0007043|GO:0007044|GO:0030866|GO:0003779|GO:0005200|GO:0005515|GO:0017166|GO:0030274|GO:0005488	TLN1	-	ILMN_1696643	8080	S	NP_006280.2	NM_006289.2	NM_006289.2	NM_006289.2	KIAA1027; TLN; ILWEQ	ILMN_18029
4730138	0.040497	0.000431606	up	1.13405	1.13405	0.181488	GPX8	493869	Homo sapiens glutathione peroxidase 8 (putative) (GPX8), mRNA.	GO:0006979|GO:0055114	GO:0016020|GO:0016021	GO:0004602|GO:0016491	chr5	54462826	54462875	CCAACCTGGGCAACAGAGCGAGACCCCATCTTAAAGACCCTGTCTCAAAA	NM_001008397.2	192455697	GO:0016020|GO:0016021|GO:0006979|GO:0055114|GO:0004602|GO:0016491	GPX8	+	ILMN_3242038	3447	S	NP_001008398.2	NM_001008397.2	NM_001008397.2	NM_001008397.2		ILMN_364670
770440	0.0386651	0.000390755	down	1.15741	-1.15741	-0.210901	ULK1	8408	Homo sapiens unc-51-like kinase 1 (C. elegans) (ULK1), mRNA.	GO:0007165|GO:0007265|GO:0008104|GO:0010506|GO:0021707|GO:0021933|GO:0031175|GO:0031623|GO:0046777|GO:0048671|GO:0048675|GO:0051386	GO:0005624|GO:0005737|GO:0005776|GO:0005829|GO:0030659|GO:0043005|GO:0043025	GO:0000166|GO:0004674|GO:0005515|GO:0005524|GO:0016740	chr12	130973506	130973555	CGCCTCAACTGCTGCCCCTGGTTGAATGTTCTCTTGATAGTGCTGGACCC	NM_003565.1	4507830	GO:0005624|GO:0005737|GO:0005776|GO:0005829|GO:0030659|GO:0043005|GO:0043025|GO:0007165|GO:0007265|GO:0008104|GO:0010506|GO:0021707|GO:0021933|GO:0031175|GO:0031623|GO:0046777|GO:0048671|GO:0048675|GO:0051386|GO:0000166|GO:0004674|GO:0005515|GO:0005524|GO:0016740	ULK1	+	ILMN_1705144	5068	A	NP_003556.1	NM_003565.1	XM_942125.1	NM_003565.1	FLJ38455; UNC51; Unc51.1; ATG1	ILMN_2158
4180441	0.042155	0.000467253	down	1.19353	-1.19353	-0.255235	NDUFA4	4697	Homo sapiens NADH dehydrogenase (ubiquinone) 1 alpha subcomplex, 4, 9kDa (NDUFA4), nuclear gene encoding mitochondrial protein, mRNA.	GO:0006120|GO:0006810|GO:0022900	GO:0005739|GO:0005747|GO:0016020	GO:0008137	chr7	10973193	10973242	CGCTGCTTTAGAATGAAGGTCTTCCAGAAGCCACATCCGCACAATTTTCC	NM_002489.2	33519463	GO:0005739|GO:0005747|GO:0016020|GO:0006120|GO:0006810|GO:0022900|GO:0008137	NDUFA4	-	ILMN_1751258	395	S	NP_002480.1	NM_002489.2	NM_002489.2	NM_002489.2	FLJ27440; MGC126843; CI-MLRQ; MLRQ; MGC126845; MGC104422	ILMN_3753
2230491	0.0357859	0.000349991	down	1.20561	-1.20561	-0.269761	NHP2L1	4809	Homo sapiens NHP2 non-histone chromosome protein 2-like 1 (S. cerevisiae) (NHP2L1), transcript variant 2, mRNA.	GO:0042254|GO:0000398|GO:0008380|GO:0042254	GO:0030529|GO:0005634|GO:0005681|GO:0005730	GO:0003723	chr22	42070017	42070066	TCTGAGAGCCCTTCCCCTGTGTCCTGCCACCATGTGGGTCAGATGTACTC	NM_001003796.1	51317375	GO:0030529|GO:0005634|GO:0005681|GO:0005730|GO:0042254|GO:0000398|GO:0008380|GO:0042254|GO:0003723	NHP2L1	-	ILMN_1763460	1370	A	NP_001003796.1	NM_001003796.1	NM_005008.2	NM_001003796.1	OTK27; SNU13; NHPX	ILMN_17720
2480475	0.044296	0.000503929	down	1.27644	-1.27644	-0.352126	SLC25A11	8402	Homo sapiens solute carrier family 25 (mitochondrial carrier; oxoglutarate carrier), member 11 (SLC25A11), nuclear gene encoding mitochondrial protein, mRNA.	GO:0006810	GO:0005739|GO:0005743|GO:0005743|GO:0005887|GO:0016020	GO:0005215|GO:0005488|GO:0015367|GO:0015367	chr17	4781429	4781478	GGAAACCAAGGCAGAGCTGAGGGGACAGGGAGGAGCAGAAGCCATCAAGA	NM_003562.3	34147649	GO:0005739|GO:0005743|GO:0005743|GO:0005887|GO:0016020|GO:0006810|GO:0005215|GO:0005488|GO:0015367|GO:0015367	SLC25A11	-	ILMN_1664168	1360	S	NP_003553.2	NM_003562.3	NM_003562.3	NM_003562.3	SLC20A4; OGC	ILMN_27046
7550341	0.00818149	3.67481e-05	down	1.3237	-1.3237	-0.404573	HIGD1A	25994	Homo sapiens HIG1 domain family, member 1A (HIGD1A), mRNA.	GO:0006950	GO:0016020|GO:0016021|GO:0043234	GO:0005515	chr3	42800914	42800963	GGATTTGGTTAATGACTTATGAGCAAGCTGGTTTGGCCAGACAGTATACC	NM_014056.1	7661619	GO:0016020|GO:0016021|GO:0043234|GO:0006950|GO:0005515	HIGD1A	-	ILMN_2230016	1173	S	NP_054775.1	NM_014056.1	NM_014056.1	NM_014056.1	HIG1; DKFZP564K247	ILMN_2731
130601	0.0218698	0.000159229	down	1.32527	-1.32527	-0.406288	LOC100134420	100134420	PREDICTED: Homo sapiens hypothetical protein LOC100134420 (LOC100134420), mRNA.							TATCAGTAGAGGGGACCTGCCTTTAGACAACCGCCCACTCCCACACCACC	XM_001720721.1	169168352		LOC100134420		ILMN_3234905	442	S	XP_001720773.1	XM_001720721.1	XM_001720721.1	XM_001720721.1		ILMN_333950
6510553	0.0410454	0.000451979	down	1.38588	-1.38588	-0.470806	ARID3A	1820	Homo sapiens AT rich interactive domain 3A (BRIGHT-like) (ARID3A), mRNA.	GO:0006350|GO:0006355	GO:0005622|GO:0005634|GO:0005737|GO:0005794	GO:0003700|GO:0005515|GO:0042803	chr19	923539	923588	CCACACACTCACCACTCCCAGCTTCTCGTGTCCAGTGAAACCCCTGAACC	NM_005224.2	118026938	GO:0005622|GO:0005634|GO:0005737|GO:0005794|GO:0006350|GO:0006355|GO:0003700|GO:0005515|GO:0042803	ARID3A	+	ILMN_1670130	2546	S	NP_005215.1	NM_005224.2	NM_005224.1	NM_005224.2	E2FBP1; BRIGHT; DRIL3; DRIL1	ILMN_18757
4890239	0.0445634	0.000514932	down	1.38987	-1.38987	-0.474945	LOC100131989	100131989	PREDICTED: Homo sapiens hypothetical protein LOC100131989 (LOC100131989), mRNA.				chr2	208393948	208393997	TACTCAGGGGAGGCTGAGGCAGGGAGAATTGCTTGAACCTTGGAGGCGGA	XM_001725073.1	169163451		LOC100131989	-	ILMN_3215461	1525	A	XP_001725125.1	XM_001725073.1	XM_001725073.1	XM_001725073.1		ILMN_349041
3400059	0.040124	0.000424392	down	1.39627	-1.39627	-0.481583	LOC100129518	100129518	PREDICTED: Homo sapiens similar to hCG2029803 (LOC100129518), mRNA.				chr6	160101369	160101418	CTGGGGAGGCTGACATGGGAAAATCGCTTGAACCTAGGAGGCAGAGGTTT	XM_001717800.1	169169464		LOC100129518	-	ILMN_3182735	1585	A	XP_001717852.1	XM_001717800.1	XM_001717800.1	XM_001717800.1		ILMN_340235
6650278	0.0187621	0.000124369	down	1.41958	-1.41958	-0.505461	KCNK6	9424	Homo sapiens potassium channel, subfamily K, member 6 (KCNK6), mRNA.	GO:0006811|GO:0006813	GO:0008076|GO:0016020|GO:0016021	GO:0005242|GO:0005244|GO:0005267|GO:0030955	chr19	38819098	38819147	GCCACGTCTGGCCTGTGTCCTTGGGCAGTCACACTACCTCTCTGATTTTG	NM_004823.1	4758623	GO:0008076|GO:0016020|GO:0016021|GO:0006811|GO:0006813|GO:0005242|GO:0005244|GO:0005267|GO:0030955	KCNK6	+	ILMN_1701173	2104	S	NP_004814.1	NM_004823.1	NM_004823.1	NM_004823.1	TWIK-2; KCNK8; TOSS; K2p6.1; TWIK2; FLJ12282	ILMN_26070
7510719	0.0455693	0.000528206	down	1.45045	-1.45045	-0.536502	TRAF3IP2	10758	Homo sapiens TRAF3 interacting protein 2 (TRAF3IP2), transcript variant 2, mRNA.	GO:0007242|GO:0043123	GO:0005575		chr6	111986992	111987041	GTTCCTCCTGACAGTTTGATGTGTCCATTCTGGGCCTCTCAGTGCTTAGC	NM_147686.1	22538427	GO:0005575|GO:0007242|GO:0043123	TRAF3IP2	-	ILMN_1701514	2308	A	NP_679211.1	NM_147686.1	NM_147200.1	NM_147686.1	C6orf6; CIKS; C6orf5; MGC3581; C6orf4; DKFZP586G0522; ACT1	ILMN_13710
3060750	0.0493449	0.000610298	down	1.46486	-1.46486	-0.550759	PSMD5	5711	Homo sapiens proteasome (prosome, macropain) 26S subunit, non-ATPase, 5 (PSMD5), mRNA.	GO:0031145|GO:0051436|GO:0051437	GO:0005829|GO:0043234|GO:0005829|GO:0043234|GO:0000502|GO:0005634|GO:0005737|GO:0005829	GO:0005488	chr9	123578463	123578512	ACTGTCTATTCCCTCTTTTCCCCAGCCTCTGGCAACCACCATTCTGCTTC	NM_005047.2	25777613	GO:0005829|GO:0043234|GO:0005829|GO:0043234|GO:0000502|GO:0005634|GO:0005737|GO:0005829|GO:0031145|GO:0051436|GO:0051437|GO:0005488	PSMD5	-	ILMN_1720926	3205	S	NP_005038.1	NM_005047.2	NM_005047.2	NM_005047.2	S5B; MGC23145; KIAA0072	ILMN_166178
2190414	0.0104682	5.35679e-05	down	1.49415	-1.49415	-0.579326	ACACA	31	Homo sapiens acetyl-Coenzyme A carboxylase alpha (ACACA), transcript variant 3, mRNA.	GO:0006633|GO:0008152	GO:0005737	GO:0000166|GO:0003989|GO:0003989|GO:0003989|GO:0004075|GO:0005515|GO:0005524|GO:0009374|GO:0016874|GO:0030145|GO:0046872	chr17	35442043	35442092	TTGACCAAGACCTGCTTGGACGGAGACCGCCATATTATCTGTTCTCTTCG	NM_198836.1	38679966	GO:0005737|GO:0006633|GO:0008152|GO:0000166|GO:0003989|GO:0003989|GO:0003989|GO:0004075|GO:0005515|GO:0005524|GO:0009374|GO:0016874|GO:0030145|GO:0046872	ACACA	-	ILMN_2331636	9390	A	NP_942133.1	NM_198836.1	NM_198836.1	NM_198836.1	ACC; ACC1; ACAC; ACCA	ILMN_9534
5290148	0.0043468	1.76347e-05	down	1.51241	-1.51241	-0.596851	GPT2	84706	Homo sapiens glutamic pyruvate transaminase (alanine aminotransferase) 2 (GPT2), mRNA.	GO:0009058		GO:0004021|GO:0016847|GO:0030170	chr16	45522597	45522646	CCTGTGGCTGTTTTCCCGTCTAGGTTCTCACAGGTATCTCCTGACAGAGG	NM_133443.1	19263339	GO:0009058|GO:0004021|GO:0016847|GO:0030170	GPT2	+	ILMN_1684158	3853	S	NP_597700.1	NM_133443.1	NM_133443.1	NM_133443.1	ALT2	ILMN_5354
5670431	0.0124462	6.8527e-05	down	1.51263	-1.51263	-0.597055	LOC100128510	100128510	PREDICTED: Homo sapiens hypothetical protein LOC100128510 (LOC100128510), mRNA.							GGCTATCCTCGAGGCTGAGGAGGGAGAATCATTTGAACCTGGGAGGTTGC	XM_001715759.1	169209665		LOC100128510		ILMN_3186390	4322	A	XP_001715811.1	XM_001715759.1	XM_001715759.1	XM_001715759.1		ILMN_343514
3610612	0.0199522	0.000138763	down	1.53993	-1.53993	-0.622865	LOC440354	440354	Homo sapiens PI-3-kinase-related kinase SMG-1 pseudogene (LOC440354), non-coding RNA.				chr16	29556506	29556555	ATTTGACCTCAGTGCCCTGACTACAACTGGAAATGCCAAAAACTCGAGTC	NR_002473.2	83415187		LOC440354	-	ILMN_1782377	1713	I		NR_002473.2	XR_000518.1	NR_002473.2		ILMN_28404
1410600	0.0261197	0.000218555	down	1.55548	-1.55548	-0.63736	TRIM13	10206	Homo sapiens tripartite motif-containing 13 (TRIM13), transcript variant 4, mRNA.	GO:0009653|GO:0043123|GO:0045786	GO:0005622|GO:0005634|GO:0005730|GO:0005737|GO:0005813|GO:0005622|GO:0005737	GO:0004871|GO:0005515|GO:0008270|GO:0046872|GO:0005515|GO:0008270|GO:0046872	chr13	49486310	49486359	AAAAAAGGATCAGCTGGCTGGGCAGGGTGGCTCATGTCTATAATCTCAGC	NM_001007278.1	55953111	GO:0005622|GO:0005634|GO:0005730|GO:0005737|GO:0005813|GO:0005622|GO:0005737|GO:0009653|GO:0043123|GO:0045786|GO:0004871|GO:0005515|GO:0008270|GO:0046872|GO:0005515|GO:0008270|GO:0046872	TRIM13	+	ILMN_2350122	2660	A	NP_001007279.1	NM_001007278.1	NM_001007278.1	NM_001007278.1	RNF77; CAR; LEU5; RFP2; DLEU5	ILMN_14225
2510338	0.0475732	0.000573212	down	1.60202	-1.60202	-0.679896	GGH	8836	Homo sapiens gamma-glutamyl hydrolase (conjugase, folylpolygammaglutamyl hydrolase) (GGH), mRNA.	GO:0006541	GO:0005576|GO:0005764|GO:0042470	GO:0008242|GO:0016787	chr8	64092673	64092722	GGTGTCCAGTGGCATCCAGAGAAAGCACCTTATGAGTGGAAGAATTTGGA	NM_003878.1	4503986	GO:0005576|GO:0005764|GO:0042470|GO:0006541|GO:0008242|GO:0016787	GGH	-	ILMN_1681754	777	S	NP_003869.1	NM_003878.1	NM_003878.1	NM_003878.1	GH	ILMN_9870
7560575	0.00201058	6.70024e-06	down	1.64699	-1.64699	-0.71983	TMEM159	57146	Homo sapiens transmembrane protein 159 (TMEM159), mRNA.		GO:0016020|GO:0016021		chr16	21099329	21099378	GGGATTACAGGCGTGAGCCACTGTGCCCAGCCTAAGCCATTTCTTAAAAT	NM_020422.3	31543087	GO:0016020|GO:0016021	TMEM159	+	ILMN_2042941	1710	S	NP_065155.2	NM_020422.3	NM_020422.3	NM_020422.3		ILMN_19384
5820474	0.0310162	0.000284243	down	1.64785	-1.64785	-0.720585	TNFAIP8L3	388121	Homo sapiens tumor necrosis factor, alpha-induced protein 8-like 3 (TNFAIP8L3), mRNA.				chr15	51348887	51348936	GGGGCATGGAGCTCAGGGAGGCTTTATTCCATATGCACGGGAGAATCAGG	NM_207381.2	59709435		TNFAIP8L3	-	ILMN_1682099	2120	S	NP_997264.2	NM_207381.2	NM_207381.2	NM_207381.2	FLJ41287	ILMN_9624
4180717	0.00844251	3.88379e-05	down	1.71948	-1.71948	-0.781972	OSBPL2	9885	Homo sapiens oxysterol binding protein-like 2 (OSBPL2), transcript variant 2, mRNA.	GO:0006869|GO:0008202|GO:0006869|GO:0008202			chr20	60304447	60304496	CCAGAGGTGGAGGAAGAACGGTAGGAAGGCTGATGGCAAAAGCGGCTGTG	NM_144498.1	21450852	GO:0006869|GO:0008202|GO:0006869|GO:0008202	OSBPL2	+	ILMN_1656482	3754	A	NP_653081.1	NM_144498.1	NM_144498.1	NM_144498.1	MGC4307; KIAA0772; ORP2; MGC8342; FLJ20223; ORP-2	ILMN_180110
6980300	0.0305717	0.000269096	down	1.76913	-1.76913	-0.823041	DHRS11	79154	Homo sapiens dehydrogenase/reductase (SDR family) member 11 (DHRS11), mRNA.	GO:0055114	GO:0005576	GO:0005488|GO:0016491	chr17	32031237	32031286	TCCCCTCCTGGGGTCATCCCTCCACTCTGACTCTGACTATGGCAGCAGAA	NM_024308.3	109715828	GO:0005576|GO:0055114|GO:0005488|GO:0016491	DHRS11	+	ILMN_1756701	1489	S	NP_077284.2	NM_024308.3	NM_024308.2	NM_024308.3	FLJ39232; ARPG836	ILMN_12069
6510082	0.0424912	0.000480214	down	1.76924	-1.76924	-0.823133	LOC100129426	100129426	PREDICTED: Homo sapiens similar to HIG1 domain family, member 1A (LOC100129426), mRNA.							CGGATTTGATTAATGACTTACGAGCAAGCTGGTTTGGCCAGACAGTATAC	XM_001724107.1	169166760		LOC100129426		ILMN_3254413	1127	M	XP_001724159.1	XM_001724107.1	XM_001724107.1	XM_001724107.1		ILMN_336154
990603	0.0186669	0.000123062	down	1.77342	-1.77342	-0.826531	SLC35E1	79939	Homo sapiens solute carrier family 35, member E1 (SLC35E1), mRNA.	GO:0006810	GO:0016020|GO:0016021|GO:0016020|GO:0016021		chr19	16660907	16660956	GCCCCTACCACAAAGGGGCCAGATCCGTTCAAGTGAGGAAGCACTTGCAG	NM_024881.4	164607127	GO:0016020|GO:0016021|GO:0016020|GO:0016021|GO:0006810	SLC35E1	-	ILMN_3251379	4784	S	NP_079157.3	NM_024881.4	NM_024881.4	NM_024881.4	MGC44954; FLJ14251; DKFZp564G0462; FLJ36689	ILMN_23168
5860278	0.0043041	1.73056e-05	down	1.84118	-1.84118	-0.880633	ALAS1	211	Homo sapiens aminolevulinate, delta-, synthase 1 (ALAS1), transcript variant 2, mRNA.	GO:0006783|GO:0009058|GO:0033014	GO:0005739|GO:0005759	GO:0003870|GO:0008415|GO:0016769|GO:0030170	chr3	52223184	52223233	GAGAGAAGTCCTATTTCTCAGGCTTGAGCAAGTTGGTATCTGCTCAGGCC	NM_199166.1	40316938	GO:0005739|GO:0005759|GO:0006783|GO:0009058|GO:0033014|GO:0003870|GO:0008415|GO:0016769|GO:0030170	ALAS1	+	ILMN_2385647	2059	A	NP_954635.1	NM_199166.1	NM_199166.1	NM_199166.1	MIG4; ALAS3; ALAS; ALASH	ILMN_21043
1110300	0.0167218	0.000105999	down	1.85241	-1.85241	-0.889404	TMEM154	201799	Homo sapiens transmembrane protein 154 (TMEM154), mRNA.		GO:0016020|GO:0016021		chr4	153767020	153767069	GAAGTTAGTATACAGCCAGAACAGCCAAGCCTCAATTCTTGTACCTTGTG	NM_152680.1	22749366	GO:0016020|GO:0016021	TMEM154	-	ILMN_2088124	2736	S	NP_689893.1	NM_152680.1	NM_152680.1	NM_152680.1	FLJ32028	ILMN_2086
540575	0.0224125	0.00016672	down	1.88995	-1.88995	-0.918345	LOC100130383	100130383	PREDICTED: Homo sapiens misc_RNA (LOC100130383), miscRNA.							CGGATTTGATAAAAGACTTATGAGCAAGCTGGTTTGGCAGACAGTATACC	XR_038962.1	169160884		LOC100130383		ILMN_3260026	1079	M		XR_038962.1	XR_038962.1	XR_038962.1		ILMN_340976
1660138	0.0275348	0.00023638	down	1.94193	-1.94193	-0.957494	LOC401056	401056	PREDICTED: Homo sapiens hypothetical LOC401056 (LOC401056), mRNA.				chr3	18485851	18485900	TGGCCTCTTTTCCCCTAGACCTCTGCCAGTCCACCAACACTCTCAGTGGG	XM_379180.3	88961613		LOC401056	+	ILMN_1690870	766	S	XP_379180.3	XM_379180.3	XM_379180.3	XM_379180.3		ILMN_35573
1430280	0.039824	0.000411624	down	2.00669	-2.00669	-1.00482	CEBPA	1050	Homo sapiens CCAAT/enhancer binding protein (C/EBP), alpha (CEBPA), mRNA.	GO:0006091|GO:0006350|GO:0006350|GO:0006355|GO:0006366|GO:0019221|GO:0030099|GO:0044419	GO:0005634	GO:0003705|GO:0008134|GO:0043565|GO:0046983	chr19	38483061	38483110	GCCCCAGCAGTGCCTTGTGCAATGTGAATGTGCGCGTCTCTGCTAAACCA	NM_004364.2	28872793	GO:0005634|GO:0006091|GO:0006350|GO:0006350|GO:0006355|GO:0006366|GO:0019221|GO:0030099|GO:0044419|GO:0003705|GO:0008134|GO:0043565|GO:0046983	CEBPA	-	ILMN_1715715	2050	S	NP_004355.2	NM_004364.2	NM_004364.2	NM_004364.2	CEBP; C/EBP-alpha	ILMN_165058
6510156	0.0104941	5.43578e-05	down	2.04476	-2.04476	-1.03193	SNORA12	677800	Homo sapiens small nucleolar RNA, H/ACA box 12 (SNORA12), small nucleolar RNA.				chr10	101996916	101996965	GACGGAGATATCTCTCTTAAGCCTTTCCTGCATCAGAGAATGGCTCCCAC	NR_002954.1	91680821		SNORA12	-	ILMN_3238435	94	S		NR_002954.1	NR_002954.1	NR_002954.1	U108	ILMN_176609
4760056	0.000928675	2.45565e-06	down	2.0511	-2.0511	-1.0364	ELOVL4	6785	Homo sapiens elongation of very long chain fatty acids (FEN1/Elo2, SUR4/Elo3, yeast)-like 4 (ELOVL4), mRNA.	GO:0006633|GO:0007601|GO:0050896	GO:0005575|GO:0005783|GO:0005789|GO:0016020|GO:0016021	GO:0008020	chr6	80681277	80681326	CTGTACTGGTTCCCAAGAGCTATTCATTCCCTGCTACCTGATTTCAGCAC	NM_022726.2	21362099	GO:0005575|GO:0005783|GO:0005789|GO:0016020|GO:0016021|GO:0006633|GO:0007601|GO:0050896|GO:0008020	ELOVL4	-	ILMN_1737965	2888	S	NP_073563.1	NM_022726.2	NM_022726.2	NM_022726.2	ADMD; STGD3; STGD2	ILMN_162533
520195	0.0186669	0.000122748	down	2.08895	-2.08895	-1.06278	TMEM79	84283	Homo sapiens transmembrane protein 79 (TMEM79), mRNA.		GO:0016020|GO:0016021|GO:0016021|GO:0016021		chr1	154528742	154528791	ACGTGGTGGCTGGGGAGTGCCTGGATGGTGCGGTGGTTGATGTTAACCTA	NM_032323.1	14150097	GO:0016020|GO:0016021|GO:0016021|GO:0016021	TMEM79	+	ILMN_2090802	2075	S	NP_115699.1	NM_032323.1	NM_032323.1	NM_032323.1	FLJ16057; MGC13102; FLJ32254	ILMN_13555
1110315	0.0166797	0.000102858	down	2.09408	-2.09408	-1.06631	FAM36A	116228	Homo sapiens family with sequence similarity 36, member A (FAM36A), mRNA.				chr1	243074707	243074756	CCATAGGATGTTCAACCATGTTTTCAGAGGCCGCACTGCATGAATGCGGG	NM_198076.4	74229009		FAM36A	+	ILMN_1808584	2341	S	NP_932342.1	NM_198076.4	NM_198076.4	NM_198076.4	FLJ43269	ILMN_5524
6290397	0.0204121	0.00014344	down	2.11311	-2.11311	-1.07937	LOC644919	644919	PREDICTED: Homo sapiens hypothetical protein LOC644919 (LOC644919), mRNA.				chr14	40493876	40501762	ATCTTGGCTCCTCCGCATTTGTTTTTATGGTGGTTTTGTATTGTTTTTAT	XM_928006.1	89037320		LOC644919	+	ILMN_1679106	205	S	XP_933099.1	XM_928006.1	XM_928006.1	XM_928006.1		ILMN_39433
3850767	0.0109761	5.7252e-05	down	2.11436	-2.11436	-1.08022	SBK1	388228	Homo sapiens SH3-binding domain kinase 1 (SBK1), mRNA.	GO:0006468	GO:0005737	GO:0000166|GO:0004674|GO:0005515|GO:0005524|GO:0016740	chr16	28242520	28242569	CAGAGCCCCAGCCCCTCATGTCTTGCCGCCCTTCCTCCATGTGTTTGTAA	NM_001024401.2	67906173	GO:0005737|GO:0006468|GO:0000166|GO:0004674|GO:0005515|GO:0005524|GO:0016740	SBK1	+	ILMN_1728298	4841	I	NP_001019572.1	NM_001024401.2	NM_001024401.2	NM_001024401.2	Sbk	ILMN_25826
6580168	0.0425513	0.000482434	down	2.12581	-2.12581	-1.08801	ARRDC4	91947	Homo sapiens arrestin domain containing 4 (ARRDC4), mRNA.				chr15	96317363	96317412	CTTCTGAGTTATATAGTTCATGCCCTGCCAAGGCATTGTTCGACTCCATG	NM_183376.1	34419646		ARRDC4	+	ILMN_1660544	3348	S	NP_899232.1	NM_183376.1	NM_183376.1	NM_183376.1	FLJ36045	ILMN_162925
6220681	0.023794	0.000186082	down	2.13511	-2.13511	-1.09431	FBXO45	200933	Homo sapiens F-box protein 45 (FBXO45), mRNA.	GO:0006511			chr3	196315712	196315761	GTTCTAGTCCCAGTGAAGCAGGAAGGAAAGGGTTGCAAACTTGAGGCTGG	NM_001105573.1	157743246	GO:0006511	FBXO45	+	ILMN_3241510	5515	S	NP_001099043.1	NM_001105573.1	NM_001105573.1	NM_001105573.1	Fbx45	ILMN_350513
5560682	0.000445706	9.6308e-07	down	2.23004	-2.23004	-1.15707	KRT10	3858	Homo sapiens keratin 10 (epidermolytic hyperkeratosis; keratosis palmaris et plantaris) (KRT10), mRNA.	GO:0008544	GO:0005882	GO:0005515|GO:0030280	chr17	36228255	36228608	CTCCTCTTCCGGGTCCGTGGGCGAGTCTTCATCTAAGGGACCAAGATACT	NM_000421.2	40354191	GO:0005882|GO:0008544|GO:0005515|GO:0030280	KRT10	-	ILMN_1716093	1714	S	NP_000412.2	NM_000421.2	NM_000421.2	NM_000421.2	K10; KPP; CK10	ILMN_179036
6980577	0.0197804	0.000134702	down	2.23061	-2.23061	-1.15744	FBXO9	26268	Homo sapiens F-box protein 9 (FBXO9), transcript variant 1, mRNA.	GO:0006511|GO:0016567|GO:0016567	GO:0000151|GO:0000151	GO:0004842|GO:0004842	chr6	52964225	52964274	AGGTGAAATGTGCATACAGAAGGAAGAGAGTTGGCCAGGTGTGGTGACTC	NM_012347.4	117190362	GO:0000151|GO:0000151|GO:0006511|GO:0016567|GO:0016567|GO:0004842|GO:0004842	FBXO9	+	ILMN_1702928	2992	A	NP_036479.1	NM_012347.4	NM_033481.2	NM_012347.4	dJ341E18.2; DKFZp434C0118; NY-REN-57; KIAA0936; FBX9; VCIA1	ILMN_4500
1990593	0.0275348	0.000236153	down	2.23832	-2.23832	-1.16241	IRX6	79190	Homo sapiens iroquois homeobox 6 (IRX6), mRNA.	GO:0006355	GO:0005634	GO:0003700|GO:0043565	chr16	53922097	53922146	GCCAATAAGGACCCTGTGCGTCTTCTCCCCCTCCTAAGCCCTTGTGTCCT	NM_024335.2	42544240	GO:0005634|GO:0006355|GO:0003700|GO:0043565	IRX6	+	ILMN_1758705	2253	S	NP_077311.2	NM_024335.2	NM_024335.2	NM_024335.2	IRX-3; IRX7	ILMN_23001
2940093	0.00470074	1.95815e-05	down	2.26991	-2.26991	-1.18264	LOC729051	729051	PREDICTED: Homo sapiens hypothetical protein LOC729051 (LOC729051), miscRNA.							GGTCGGGGAAGCTGTGATGGCAATGAGAAGTCAACACACTGAGGATGGAG	XR_042041.1	169212989		LOC729051		ILMN_3227440	48	A		XR_042041.1	XR_042041.1	XR_042041.1		ILMN_347743
940324	0.0261197	0.000217676	down	2.45191	-2.45191	-1.29391	SNX16	64089	Homo sapiens sorting nexin 16 (SNX16), transcript variant 1, mRNA.	GO:0007154|GO:0015031		GO:0005515|GO:0035091	chr8	82874531	82874580	TAGTGTTGCCTGTCTGTTCTAAAGCGAACCAGCCACTTTTTCAATCTGGC	NM_022133.2	23238243	GO:0007154|GO:0015031|GO:0005515|GO:0035091	SNX16	-	ILMN_1787415	3083	A	NP_071416.2	NM_022133.2	NM_022133.2	NM_022133.2	DKFZp666H147	ILMN_6842
4250131	0.0442963	0.000510241	down	2.51138	-2.51138	-1.32848	GRHL1	29841	Homo sapiens grainyhead-like 1 (Drosophila) (GRHL1), transcript variant 2, mRNA.	GO:0006350|GO:0006355|GO:0007275	GO:0005634|GO:0005634|GO:0005730|GO:0005737|GO:0005794	GO:0003677	chr2	10058742	10058791	ACGTTAGCGGGAGCGCACCTGAAGAGTACGGGGGGAGCCCTCTCTCCCTT	NM_198182.1	38045902	GO:0005634|GO:0005634|GO:0005730|GO:0005737|GO:0005794|GO:0006350|GO:0006355|GO:0007275|GO:0003677	GRHL1	+	ILMN_1769934	1839	A	NP_937825.1	NM_198182.1	NM_198182.1	NM_198182.1	TFCP2L2; LBP32; LBP-32; MGR	ILMN_27330
5570139	0.0424912	0.000477987	down	2.51739	-2.51739	-1.33193	QPCT	25797	Homo sapiens glutaminyl-peptide cyclotransferase (QPCT), mRNA.	GO:0006464|GO:0006508		GO:0008233|GO:0008270|GO:0008415|GO:0016603|GO:0016740|GO:0046872	chr2	37453335	37453384	CAGTTCTGCATCTGATACCGTCTCCTTTCCCTGAAGTCTGGCACACCATG	NM_012413.3	68216098	GO:0006464|GO:0006508|GO:0008233|GO:0008270|GO:0008415|GO:0016603|GO:0016740|GO:0046872	QPCT	+	ILMN_1741727	1069	S	NP_036545.1	NM_012413.3	NM_012413.3	NM_012413.3	QC; GCT	ILMN_6510
1340719	0.0160258	9.28794e-05	down	2.53627	-2.53627	-1.34271	FAM45B	55855	Homo sapiens family with sequence similarity 45, member B (FAM45B), mRNA.				chrX	129456726	129456775	GTGCCAAAGTTGAGAGACCCTGGGGTAGAGACGTGTGATGGGAAGGAAAG	NM_018472.2	118150634		FAM45B	+	ILMN_1797116	107	S	NP_060942.2	NM_018472.2	NM_018472.1	NM_018472.2	HT011	ILMN_164958
5220035	0.0178955	0.000114736	down	2.54643	-2.54643	-1.34848	TUFT1	7286	Homo sapiens tuftelin 1 (TUFT1), mRNA.	GO:0030282|GO:0042476	GO:0005576|GO:0005737	GO:0030345	chr1	149822458	149822507	ACGCAGCCAGAATCCTTAAGTCTGTGTGTTTCTGTGTCTCAAGACTGGGC	NM_020127.1	9910595	GO:0005576|GO:0005737|GO:0030282|GO:0042476|GO:0030345	TUFT1	+	ILMN_1781374	2886	S	NP_064512.1	NM_020127.1	NM_020127.1	NM_020127.1		ILMN_178466
6550471	0.000103256	1.42129e-07	down	2.56325	-2.56325	-1.35798	GRK4	2868	PREDICTED: Homo sapiens G protein-coupled receptor kinase 4 (GRK4), mRNA.	GO:0006468|GO:0007165|GO:0008277		GO:0000166|GO:0004703|GO:0004871|GO:0005524|GO:0016740				CCTGTCGTATCACTTCCAGCAGCGTGATCTTGGGCCCGCCATCGTTAGAG	XM_938093.1	88978924	GO:0006468|GO:0007165|GO:0008277|GO:0000166|GO:0004703|GO:0004871|GO:0005524|GO:0016740	GRK4		ILMN_1762181	1093	I	XP_943186.1	XM_938093.1	XM_938093.1	XM_938093.1		ILMN_137613
3930204	0.00102424	2.78255e-06	down	2.60457	-2.60457	-1.38105	LOC643824	643824	PREDICTED: Homo sapiens similar to cauxin, transcript variant 2 (LOC643824), mRNA.				chr22	22054154	22054203	AGCACCAACCTCCATCCCCCGCCGGGGGCACGTGCCTTTATCACCCATTT	XM_933277.1	89058803		LOC643824	-	ILMN_1707983	293	I	XP_938370.1	XM_933277.1	XM_933277.1	XM_933277.1		ILMN_36078
2320600	0.0357256	0.000346036	down	2.60722	-2.60722	-1.38251	CALML3	810	Homo sapiens calmodulin-like 3 (CALML3), mRNA.			GO:0005509	chr10	5558037	5558086	AAAACAGCACTGCCTTCCGCGCTGCCCCAGCTTGCCCCATTCCTTGTCCG	NM_005185.2	36031099	GO:0005509	CALML3	+	ILMN_1733333	1114	S	NP_005176.1	NM_005185.2	NM_005185.2	NM_005185.2	CLP	ILMN_20293
4570286	0.00167851	5.5328e-06	down	2.6081	-2.6081	-1.383	CACNA2D2	9254	Homo sapiens calcium channel, voltage-dependent, alpha 2/delta subunit 2 (CACNA2D2), transcript variant 1, mRNA.	GO:0006811|GO:0006816	GO:0016020|GO:0016021	GO:0005244|GO:0005262|GO:0005509	chr3	50401578	50401627	ACTGCCTGCACCTTTCGGCAGAGGAACCCCCACCAGACATCACCCTTTGC	NM_001005505.1	54112391	GO:0016020|GO:0016021|GO:0006811|GO:0006816|GO:0005244|GO:0005262|GO:0005509	CACNA2D2	-	ILMN_2355274	4448	A	NP_001005505.1	NM_001005505.1	NM_001005505.1	NM_001005505.1	gene 26; KIAA0558; LUAC11.1; CACNA2D	ILMN_15989
2810707	0.0332553	0.000314368	down	2.66296	-2.66296	-1.41303	PPID	5481	Homo sapiens peptidylprolyl isomerase D (PPID), mRNA.	GO:0006457	GO:0005737	GO:0003755|GO:0005515|GO:0016018|GO:0016853	chr4	159849822	159849871	CAGGTGTGAGCCACCGTGCCCGGCCAAGTAAAATGTTTTTTAAAATGGTT	NM_005038.2	45439320	GO:0005737|GO:0006457|GO:0003755|GO:0005515|GO:0016018|GO:0016853	PPID	-	ILMN_2190851	1691	S	NP_005029.1	NM_005038.2	NM_005038.2	NM_005038.2	CYPD; CYP-40; MGC33096	ILMN_7536
4120646	0.0144685	8.19523e-05	down	2.71187	-2.71187	-1.43929	IVL	3713	Homo sapiens involucrin (IVL), mRNA.	GO:0010224|GO:0018149|GO:0018153|GO:0030216|GO:0031424	GO:0001533|GO:0005737|GO:0005737	GO:0005198|GO:0005198|GO:0030674	chr1	151150790	151150839	AATGGGGTGAGGGTGGGGGAGAGAGGGAATTATTGTCCAGTGCCAACCCC	NM_005547.2	44890058	GO:0001533|GO:0005737|GO:0005737|GO:0010224|GO:0018149|GO:0018153|GO:0030216|GO:0031424|GO:0005198|GO:0005198|GO:0030674	IVL	+	ILMN_1775883	1939	S	NP_005538.2	NM_005547.2	NM_005547.2	NM_005547.2		ILMN_165324
4490017	0.00362997	1.34117e-05	down	2.71505	-2.71505	-1.44098	GLTP	51228	Homo sapiens glycolipid transfer protein (GLTP), mRNA.	GO:0046836	GO:0005737|GO:0016020	GO:0017089|GO:0051861|GO:0051861	chr12	110288893	110288942	CGCCTCACTGCCTTAACCTTAACTGTTCTTCCTGGCGCTAAAAAGAGCTG	NM_016433.3	53832029	GO:0005737|GO:0016020|GO:0046836|GO:0017089|GO:0051861|GO:0051861	GLTP	-	ILMN_1764380	2161	S	NP_057517.1	NM_016433.3	NM_016433.3	NM_016433.3		ILMN_30280
1740435	0.00220397	7.50436e-06	down	2.71543	-2.71543	-1.44118	HSPC159	29094	Homo sapiens galectin-related protein (HSPC159), mRNA.				chr2	64539199	64539248	AGGGTGGTTTGCCCTTAAGAAGAAAGCTGTTGGGACAAAGACACCGAGCC	NM_014181.1	7661817		HSPC159	+	ILMN_1673548	670	S	NP_054900.1	NM_014181.1	NM_014181.1	NM_014181.1	MGC33751; MGC71953; GRP	ILMN_20622
6450162	0.000708729	1.64301e-06	down	2.72107	-2.72107	-1.44417	C9orf169	375791	Homo sapiens chromosome 9 open reading frame 169 (C9orf169), mRNA.							CCTGATTACCTTAAGGCCCAGGCAATAAAGCAGGGTGATCTTCCTCCCAA	NM_199001.1	39752686		C9ORF169		ILMN_1814106	692	S	NP_945352.1	NM_199001.1	NM_199001.1	NM_199001.1		ILMN_13120
5090372	0.0262706	0.00022077	down	2.72964	-2.72964	-1.44871	CDA	978	Homo sapiens cytidine deaminase (CDA), mRNA.	GO:0007166|GO:0008655|GO:0009972|GO:0019858|GO:0030308|GO:0045980|GO:0046087|GO:0051289|GO:0051289	GO:0005576|GO:0005829|GO:0005829|GO:0005829	GO:0001882|GO:0004126|GO:0004126|GO:0004126|GO:0008270|GO:0008270|GO:0016787|GO:0042803|GO:0046872	chr1	20817790	20817839	TGAGTCAGCACCCCTCCTAGCAACCTGCCTTGGGACTTAGAACACCGCCG	NM_001785.2	80861461	GO:0005576|GO:0005829|GO:0005829|GO:0005829|GO:0007166|GO:0008655|GO:0009972|GO:0019858|GO:0030308|GO:0045980|GO:0046087|GO:0051289|GO:0051289|GO:0001882|GO:0004126|GO:0004126|GO:0004126|GO:0008270|GO:0008270|GO:0016787|GO:0042803|GO:0046872	CDA	+	ILMN_1714592	762	S	NP_001776.1	NM_001785.2	NM_001785.1	NM_001785.2	CDD	ILMN_2787
6380521	0.00113399	3.20394e-06	down	2.7606	-2.7606	-1.46498	LOC652606	652606	PREDICTED: Homo sapiens similar to opposite strand transcription unit to Stag3 (LOC652606), mRNA.							GAGACAGGGTGGAAGGGATGGCTCCAGCGTTTGGATTCTGGGTTTTCATG	XM_942136.1	89071883		LOC652606		ILMN_1678847	30	S	XP_947229.1	XM_942136.1	XM_942136.1	XM_942136.1		ILMN_38890
4200367	0.00961009	4.76902e-05	down	3.1518	-3.1518	-1.65618	C3orf54	389119	Homo sapiens chromosome 3 open reading frame 54 (C3orf54), mRNA.				chr3	49817311	49817360	TCATGCCCACCTCGCCCAGAACCTGAACTGCCTGCGGATGTCTCACGCTT	NM_203370.1	42766423		C3ORF54	+	ILMN_1690454	884	S	NP_976248.1	NM_203370.1	NM_203370.1	NM_203370.1	MGC20416	ILMN_28059
2650523	0.00837468	3.82226e-05	down	3.18901	-3.18901	-1.67311	IDE	3416	Homo sapiens insulin-degrading enzyme (IDE), mRNA.	GO:0006508|GO:0006508|GO:0007165|GO:0007548	GO:0005615|GO:0005625|GO:0005737|GO:0005777	GO:0003824|GO:0004222|GO:0008270|GO:0046872|GO:0004222|GO:0004871|GO:0004871|GO:0008233|GO:0008270|GO:0046872	chr10	94204251	94205336	GTCACAAGCACCAGCCTTGCCACAACCTGAAGTGATTCAGAACATGACCG	NM_004969.1	4826769	GO:0005615|GO:0005625|GO:0005737|GO:0005777|GO:0006508|GO:0006508|GO:0007165|GO:0007548|GO:0003824|GO:0004222|GO:0008270|GO:0046872|GO:0004222|GO:0004871|GO:0004871|GO:0008233|GO:0008270|GO:0046872	IDE	-	ILMN_1769883	2997	S	NP_004960.1	NM_004969.1	NM_004969.1	NM_004969.1	FLJ35968; INSULYSIN	ILMN_11184
3830707	0.0236645	0.000183439	down	3.2064	-3.2064	-1.68095	LIPM	340654	Homo sapiens lipase, family member M (LIPM), mRNA.	GO:0016042	GO:0005576	GO:0016787	chr10	90576644	90577630	GGCAGTGAATTCTGGTGAACTCCGGGCATTTGACTGGGGGAGTGAGACCA	NM_001128215.1	189571694	GO:0005576|GO:0016042|GO:0016787	LIPM	+	ILMN_3248304	1097	S	NP_001121687.1	NM_001128215.1	NM_001128215.1	NM_001128215.1		ILMN_366566
4040189	0.0241116	0.000195754	down	3.23253	-3.23253	-1.69267	RIMS3	9783	Homo sapiens regulating synaptic membrane exocytosis 3 (RIMS3), mRNA.	GO:0005975|GO:0006836|GO:0006887	GO:0030054|GO:0045202	GO:0004553	chr1	41086475	41086524	GTGCAGCATCTTTCCTAACTTGTTGTGGTTCCCGGGTGGCAGGTGCACAG	NM_014747.2	48476343	GO:0030054|GO:0045202|GO:0005975|GO:0006836|GO:0006887|GO:0004553	RIMS3	-	ILMN_1742382	7056	S	NP_055562.2	NM_014747.2	NM_014747.2	NM_014747.2	RIM3; NIM3; KIAA0237	ILMN_21581
3180301	0.000179391	2.88352e-07	down	3.26193	-3.26193	-1.70573	LOC646366	646366	PREDICTED: Homo sapiens similar to mas-related G protein-coupled MRG (LOC646366), mRNA.				chr6	29551216	29551265	GGCCCTGGCCCTTTCTTTGTATGCAGTTAGCCAGGTCTGTGAGTACTGGG	XM_929292.1	88992626		LOC646366	-	ILMN_1798326	396	S	XP_934385.1	XM_929292.1	XM_929292.1	XM_929292.1		ILMN_34514
510468	0.0305988	0.000271551	down	3.27465	-3.27465	-1.71134	NFE2	4778	Homo sapiens nuclear factor (erythroid-derived 2), 45kDa (NFE2), transcript variant 1, mRNA.	GO:0006357|GO:0007275|GO:0007599|GO:0008015	GO:0005634|GO:0005730|GO:0005856	GO:0003700|GO:0003700|GO:0003713|GO:0043565|GO:0046983|GO:0047485	chr12	54685936	54685985	GGAGGGCTGGAATCTGTCTTCCCTGACTCGGCTCCTCAGGTCTTTAGCCT	NM_006163.1	5453773	GO:0005634|GO:0005730|GO:0005856|GO:0006357|GO:0007275|GO:0007599|GO:0008015|GO:0003700|GO:0003700|GO:0003713|GO:0043565|GO:0046983|GO:0047485	NFE2	-	ILMN_1711786	1567	S	NP_006154.1	NM_006163.1	NM_006163.1	NM_006163.1	p45; NF-E2	ILMN_177430
7320477	0.0356088	0.000343099	down	3.27883	-3.27883	-1.71318	CACYBP	27101	Homo sapiens calcyclin binding protein (CACYBP), transcript variant 1, mRNA.	GO:0006511	GO:0005634|GO:0005737|GO:0005641|GO:0005737	GO:0005515	chr1	173247728	173247777	TGGCAGATGCCTGTAACTCCAGCTACTCGGGAGACTGAAGGACAAGAATC	NM_014412.2	55925645	GO:0005634|GO:0005737|GO:0005641|GO:0005737|GO:0006511|GO:0005515	CACYBP	+	ILMN_1691340	3002	A	NP_055227.1	NM_014412.2	NM_001007214.1	NM_014412.2	PNAS-107; MGC87971; SIP; S100A6BP; GIG5; RP1-102G20.6	ILMN_27301
5900220	0.0223195	0.000163963	down	3.36553	-3.36553	-1.75083	ATXN3L	92552	Homo sapiens ataxin 3-like (ATXN3L), non-coding RNA.	GO:0006350|GO:0006355	GO:0005634	GO:0016787	chrX	13246985	13247034	CCAACAACAAGTTCGAGAGCAATTGAGAGTGATCTCAGTGATGACATCAG	NR_003585.1	149363705	GO:0005634|GO:0006350|GO:0006355|GO:0016787	ATXN3L	-	ILMN_1753450	1413	A		NR_003585.1	XM_045705.9	NR_003585.1	MJDL	ILMN_307679
1990138	0.00703417	3.134e-05	down	3.40393	-3.40393	-1.7672			wi24h12.x1 NCI_CGAP_Co16 Homo sapiens cDNA clone IMAGE:2391239 3, mRNA sequence							CCCACGGGGCTGGGGCTTCCTCACAGCATAGTGGTCTCAAGTAATCAGAC	AI867361	5540377		HS.583090		ILMN_1892766	255	S			Hs.583090	Hs.583090		ILMN_135271	Hs.583090
4070377	0.000358362	7.31537e-07	down	3.42941	-3.42941	-1.77796	ATP6V1C2	245973	Homo sapiens ATPase, H+ transporting, lysosomal 42kDa, V1 subunit C2 (ATP6V1C2), transcript variant 2, mRNA.	GO:0006811|GO:0015992	GO:0016469	GO:0005524|GO:0015078|GO:0016787|GO:0016820	chr2	10842140	10842189	GAACGTGTCCTTTTGAGGAGGGTGGGACACAACAGTACAGAAATAAGTGC	NM_144583.3	87159813	GO:0016469|GO:0006811|GO:0015992|GO:0005524|GO:0015078|GO:0016787|GO:0016820	ATP6V1C2	+	ILMN_2389995	2555	A	NP_653184.2	NM_144583.3	NM_144583.3	NM_144583.3	VMA5; ATP6C2	ILMN_42208
240601	0.023532	0.00018156	down	3.4709	-3.4709	-1.79531	PGLYRP2	114770	Homo sapiens peptidoglycan recognition protein 2 (PGLYRP2), mRNA.	GO:0001519|GO:0009253|GO:0016045|GO:0045087|GO:0050830	GO:0005576|GO:0005622|GO:0016020	GO:0005515|GO:0008270|GO:0008745|GO:0016019|GO:0016787|GO:0046872	chr19	15579464	15579513	AGCCACCCCCAAGGACCCTGCCAGCCACAGACCTCCAATAAAGACAGCAT	NM_052890.3	156616293	GO:0005576|GO:0005622|GO:0016020|GO:0001519|GO:0009253|GO:0016045|GO:0045087|GO:0050830|GO:0005515|GO:0008270|GO:0008745|GO:0016019|GO:0016787|GO:0046872	PGLYRP2	-	ILMN_3307921	1824	S	NP_443122.3	NM_052890.3	NM_052890.3	NM_052890.3	PGLYRPL; tagL; PGRP-L; tagl-beta; PGRPL; tagL-alpha; HMFT0141; TAGL-like	ILMN_172511
5720471	0.00166321	5.42213e-06	down	3.52642	-3.52642	-1.81821	BNIPL	149428	Homo sapiens BCL2/adenovirus E1B 19kD interacting protein like (BNIPL), mRNA.	GO:0006915|GO:0006915|GO:0008285|GO:0040009	GO:0005634|GO:0005829	GO:0042802	chr1	149285169	149285218	CCAAATTCACACGAAAAATCCGTTTTCTGGACAGCCTGGGGGAGCTGGCC	NM_138278.2	109715843	GO:0005634|GO:0005829|GO:0006915|GO:0006915|GO:0008285|GO:0040009|GO:0042802	BNIPL	+	ILMN_1711170	1109	A	NP_612122.2	NM_138278.2	NM_138279.1	NM_138278.2	BNIPL1; BNIPL-2; BNIPL2; BNIP-S; PP753; BNIPL-1	ILMN_18546
240280	0.00380452	1.43322e-05	down	3.5613	-3.5613	-1.83241	DMKN	93099	Homo sapiens dermokine (DMKN), transcript variant 2, mRNA.		GO:0005576|GO:0005615		chr19	40685616	40688496	CCAAGCTGGGTTTCATCAACTGGGATGCCATAAACAAGAACCAGGTCCCG	NM_033317.2	33504488	GO:0005576|GO:0005615	DMKN	-	ILMN_2285404	1274	I	NP_201574.2	NM_033317.2	NM_033317.2	NM_033317.2	ZD52F10; UNQ729	ILMN_29352
870711	0.0483634	0.00058687	down	3.59185	-3.59185	-1.84473	POL3S	339105	Homo sapiens polyserase 3 (POL3S), mRNA.				chr16	31094879	31094928	GTGTCTGTGGACACTCCCACACCCAACTCTGCTACCAAGCAGGCGTCTCA	NM_001039503.2	126090574		POL3S	-	ILMN_2133187	1844	S	NP_001034592.1	NM_001039503.2	NM_001039503.2	NM_001039503.2	FLJ00289; UNQ308	ILMN_38726
4070615	0.000741676	1.74626e-06	down	3.633	-3.633	-1.86116	WNT3	7473	Homo sapiens wingless-type MMTV integration site family, member 3 (WNT3), mRNA.	GO:0007223|GO:0007267|GO:0007275|GO:0009653	GO:0005576|GO:0005578	GO:0004871|GO:0005201|GO:0005515	chr17	44841819	44841868	ACGCGTGGTAAATGACCCAGACCCAACTCGCCTGTGGACGGGGAGGCTCT	NM_030753.3	21536426	GO:0005576|GO:0005578|GO:0007223|GO:0007267|GO:0007275|GO:0009653|GO:0004871|GO:0005201|GO:0005515	WNT3	-	ILMN_1803593	1314	S	NP_110380.1	NM_030753.3	NM_030753.3	NM_030753.3	MGC131950; MGC138321; INT4; MGC138323	ILMN_1260
6200066	0.039824	0.000408947	down	3.64657	-3.64657	-1.86654	CUL3	8452	Homo sapiens cullin 3 (CUL3), mRNA.	GO:0000082|GO:0006511|GO:0007050|GO:0008284|GO:0008629	GO:0005634|GO:0005794|GO:0031461	GO:0005515|GO:0031625	chr2	225043272	225043321	GCTCAGTTTTAGGGTCTAAGTTGACCTCGAGTGAGCCATGCAAAAATAGC	NM_003590.2	45827792	GO:0005634|GO:0005794|GO:0031461|GO:0000082|GO:0006511|GO:0007050|GO:0008284|GO:0008629|GO:0005515|GO:0031625	CUL3	-	ILMN_1653670	6579	S	NP_003581.1	NM_003590.2	NM_003590.2	NM_003590.2		ILMN_174597
4010184	0.0241116	0.000195166	down	3.73645	-3.73645	-1.90167	C8orf13	83648	Homo sapiens chromosome 8 open reading frame 13 (C8orf13), mRNA.				chr8	11316511	11316560	GGCTTGACGATGCCTGACCGAGTTCAAGACCCACACCCTGTAGCAATACC	NM_053279.1	32698772		C8ORF13	-	ILMN_1687213	3892	S	NP_444509.1	NM_053279.1	NM_053279.1	NM_053279.1	DKFZp761G151; MGC120651; MGC120650; D8S265; MGC120649	ILMN_27702
2230433	0.023794	0.000187067	down	3.87099	-3.87099	-1.9527	TMEM154	201799	Homo sapiens transmembrane protein 154 (TMEM154), mRNA.		GO:0016020|GO:0016021		chr4	153767258	153767307	TCCAACCCTATCAAATAATGAACTTCTCAGAGAGGCATCTGGGGTCCTGG	NM_152680.1	22749366	GO:0016020|GO:0016021	TMEM154	-	ILMN_1683494	2498	S	NP_689893.1	NM_152680.1	NM_152680.1	NM_152680.1	FLJ32028	ILMN_2086
6060228	3.41778e-05	3.83784e-08	down	3.90292	-3.90292	-1.96455	LOC121981	121981	PREDICTED: Homo sapiens similar to peptidyl-Pro cis trans isomerase (LOC121981), misc RNA.				chr13	52287597	52292636	AGATCTTGGCTTTGCAGATGCTGCCAGGAACCCCATACTATCAGCCATGG	XR_000602.1	89036741		LOC121981	+	ILMN_1726845	180	A		XR_000602.1	XR_000602.1	XR_000602.1		ILMN_35559
4570037	0.0166797	0.000101303	down	3.97724	-3.97724	-1.99177	OTUB2	78990	Homo sapiens OTU domain, ubiquitin aldehyde binding 2 (OTUB2), mRNA.	GO:0006511|GO:0006519	GO:0005575	GO:0008233|GO:0008234|GO:0016289	chr14	93582546	93582595	GTTTCAAACATTCATGATGGATGTATTTTCCTACCCCTAACTTAAGGAGA	NM_023112.2	31881722	GO:0005575|GO:0006511|GO:0006519|GO:0008233|GO:0008234|GO:0016289	OTUB2	+	ILMN_1684983	1390	S	NP_075601.1	NM_023112.2	XM_940045.1	NM_023112.2	C14orf137; FLJ21916; OTB2; MGC3102; OTU2	ILMN_15953
7210600	0.0232135	0.000175739	down	4.06547	-4.06547	-2.02342	PRSS27	83886	Homo sapiens protease, serine 27 (PRSS27), mRNA.	GO:0006508	GO:0005576	GO:0004252|GO:0008233	chr16	2762492	2762541	GCGCTGCTGTTGCACCTGTGAGCCCCACCAGACTCATTTGTAAATAGCGC	NM_031948.3	49574511	GO:0005576|GO:0006508|GO:0004252|GO:0008233	PRSS27	-	ILMN_1775549	1343	S	NP_114154.1	NM_031948.3	NM_031948.3	NM_031948.3	CAPH2; MPN	ILMN_14247
3850246	0.00144056	4.43852e-06	down	4.07503	-4.07503	-2.02681	HOPX	84525	Homo sapiens HOP homeobox (HOPX), transcript variant 3, mRNA.	GO:0000122|GO:0001829|GO:0006355|GO:0007275|GO:0007507|GO:0043415|GO:0045596|GO:0051155	GO:0005634	GO:0003700|GO:0005515|GO:0016564|GO:0043565	chr4	57209382	57209431	GCAGTGGCTTCACTGGAAAAATGGTGTGGCTAGCATTTCCCTTTGAGTCA	NM_139212.2	47717120	GO:0005634|GO:0000122|GO:0001829|GO:0006355|GO:0007275|GO:0007507|GO:0043415|GO:0045596|GO:0051155|GO:0003700|GO:0005515|GO:0016564|GO:0043565	HOPX	-	ILMN_2316236	590	A	NP_631958.1	NM_139212.2	NM_139212.2	NM_139212.2	HOP; MGC20820; LAGY; Cameo; SMAP31; OB1; Toto; NECC1	ILMN_1899
5860348	0.0245869	0.000202167	down	4.1681	-4.1681	-2.05939	SC4MOL	6307	Homo sapiens sterol-C4-methyl oxidase-like (SC4MOL), transcript variant 2, mRNA.	GO:0008152|GO:0006631|GO:0016126|GO:0055114	GO:0005783|GO:0005789|GO:0005789|GO:0005886|GO:0016021	GO:0003824|GO:0000254|GO:0000254|GO:0005506|GO:0016491	chr4	166263920	166263969	GCACCAAGAACTTCCATTCTAATCTAGAGCTGACCAGTTTGAGCTGATTC	NM_001017369.1	62865627	GO:0005783|GO:0005789|GO:0005789|GO:0005886|GO:0016021|GO:0008152|GO:0006631|GO:0016126|GO:0055114|GO:0003824|GO:0000254|GO:0000254|GO:0005506|GO:0016491	SC4MOL	+	ILMN_1720889	1548	A	NP_001017369.1	NM_001017369.1	NM_006745.3	NM_001017369.1	MGC104344; ERG25; DESP4	ILMN_2901
1230368	0.0461986	0.00054052	down	4.23067	-4.23067	-2.08089	LIPK	643414	Homo sapiens lipase, family member K (LIPK), mRNA.	GO:0016042	GO:0005576	GO:0016787	chr10	90487401	90487450	TGGGGAAACTCTGATCAGAACATGATGCACTTCCATCAGCTTACACCTCC	NM_001080518.1	122937475	GO:0005576|GO:0016042|GO:0016787	LIPK	+	ILMN_2204467	922	S	NP_001073987.1	NM_001080518.1	NM_001080518.1	NM_001080518.1	bA186O14.2; LIPL2	ILMN_177757
6400368	2.63521e-05	2.57727e-08	down	4.28332	-4.28332	-2.09873	LOC645869	645869	PREDICTED: Homo sapiens hypothetical protein LOC645869 (LOC645869), mRNA.				chr19	19280304	19280353	GACCACCAGGGCACTAGTGTTCATCGGGTACCACCCCGTGTGCCAGGGAA	XM_930518.1	89052389		LOC645869	-	ILMN_1681326	3	S	XP_935611.1	XM_930518.1	XM_930518.1	XM_930518.1		ILMN_34993
150470	2.70925e-05	2.74782e-08	down	4.37317	-4.37317	-2.12868	LOC441052	441052	PREDICTED: Homo sapiens hypothetical gene supported by AF131741 (LOC441052), mRNA.							ACAGACCCGGACGCGAGGCAGCGGCGGAGGGCGAGCGTGACGCTGGAGGA	XM_944238.2	113416335		LOC441052		ILMN_1705148	292	S	XP_949331.1	XM_944238.2	XM_498986.2	XM_944238.2		ILMN_35695
6510193	2.25769e-06	1.1664e-09	down	4.43741	-4.43741	-2.14972	LOC646444	646444	PREDICTED: Homo sapiens hypothetical protein LOC646444 (LOC646444), mRNA.				chr8	16369893	16413752	ATGAGGAGACATACACAGTCTACACAGAAAACTGAAGCCTACCCAGAGGG	XM_933627.1	89027927		LOC646444	-	ILMN_1704143	369	S	XP_938720.1	XM_933627.1	XM_933627.1	XM_933627.1		ILMN_31504
2640301	0.0166797	0.000105014	down	4.67721	-4.67721	-2.22565	TNF	7124	Homo sapiens tumor necrosis factor (TNF superfamily, member 2) (TNF), mRNA.	GO:0000122|GO:0001932|GO:0006006|GO:0006959|GO:0007275|GO:0008625|GO:0009887|GO:0042127|GO:0042742|GO:0043123|GO:0045123|GO:0045670|GO:0045941|GO:0045944|GO:0045994|GO:0046325|GO:0046330|GO:0051023|GO:0051798|GO:0000060|GO:0000122|GO:0000187|GO:0001934|GO:0002439|GO:0002740|GO:0006006|GO:0006916|GO:0006919|GO:0006927|GO:0006954|GO:0006959|GO:0007275|GO:0008625|GO:0009615|GO:0009887|GO:0016481|GO:…	GO:0005615|GO:0005886|GO:0001891|GO:0005576|GO:0005615|GO:0005886|GO:0005886|GO:0005886|GO:0005886|GO:0009897|GO:0016021|GO:0055037	GO:0005125|GO:0005164|GO:0005515|GO:0005125|GO:0005164|GO:0042802	chr6	31545889	31545938	CCGTGAAAACGGAGCTGAACAATAGGCTGTTCCCATGTAGCCCCCTGGCC	NM_000594.2	25952110	GO:0005615|GO:0005886|GO:0001891|GO:0005576|GO:0005615|GO:0005886|GO:0005886|GO:0005886|GO:0005886|GO:0009897|GO:0016021|GO:0055037|GO:0000122|GO:0001932|GO:0006006|GO:0006959|GO:0007275|GO:0008625|GO:0009887|GO:0042127|GO:0042742|GO:0043123|GO:0045123|GO:0045670|GO:0045941|GO:0045944|GO:0045994|GO:0046325|GO:0046330|GO:0051023|GO:0051798|GO:0000060|GO:0000122|GO:0000187|GO:0001934|GO:0002439|GO:…	TNF	+	ILMN_1728106	1446	S	NP_000585.2	NM_000594.2	NM_000594.2	NM_000594.2	TNFSF2; DIF; TNF-alpha; TNFA	ILMN_24087
3780519	0.00160191	5.16428e-06	down	4.7118	-4.7118	-2.23628	SERPINA9	327657	Homo sapiens serpin peptidase inhibitor, clade A (alpha-1 antiproteinase, antitrypsin), member 9 (SERPINA9), mRNA.		GO:0005576	GO:0004867|GO:0004867|GO:0004867	chr14	94000916	94003219	GGAGCCACTCACTCCAGAAAAGGTGGATAGAGGTGTTCATCCCCAGATTT	NM_175739.2	31343337	GO:0005576|GO:0004867|GO:0004867|GO:0004867	SERPINA9	-	ILMN_1683933	1096	S	NP_783866.1	NM_175739.2	NM_175739.2	NM_175739.2	SERPINA11; GCET1; SERPINA11b	ILMN_21825
7200243	0.0405749	0.000436827	down	4.85401	-4.85401	-2.27918	SERPINB7	8710	Homo sapiens serpin peptidase inhibitor, clade B (ovalbumin), member 7 (SERPINB7), transcript variant 1, mRNA.		GO:0005737	GO:0004867	chr18	59623082	59623131	GTCTTTCTTCCCACGCTCATTTCTATCATTCTCCCCCATGACCCGTCTGG	NM_003784.2	92859646	GO:0005737|GO:0004867	SERPINB7	+	ILMN_1767685	1733	S	NP_003775.1	NM_003784.2	NM_003784.1	NM_003784.2	MEGSIN; MGC120014; MGC120015; DKFZp686D06190	ILMN_8141
1430477	0.00455209	1.87973e-05	down	4.87809	-4.87809	-2.28632	CTSL2	1515	Homo sapiens cathepsin L2 (CTSL2), mRNA.	GO:0006508	GO:0005764	GO:0004197|GO:0005515|GO:0008233	chr9	99795182	99795231	GAGCTGATGGATGGTGAGGAGGAAGGACTTAAGGACAGCATGTCTGGGGA	NM_001333.2	23110959	GO:0005764|GO:0006508|GO:0004197|GO:0005515|GO:0008233	CTSL2	-	ILMN_1748352	1201	S	NP_001324.2	NM_001333.2	NM_001333.2	NM_001333.2	CTSV; CATL2; CTSU; MGC125957	ILMN_22377
6590300	0.0492971	0.000606035	down	4.88961	-4.88961	-2.28972	HES5	388585	Homo sapiens hairy and enhancer of split 5 (Drosophila) (HES5), mRNA.	GO:0006355|GO:0006355|GO:0007155|GO:0007275|GO:0007399|GO:0030154|GO:0042491|GO:0042668|GO:0045665|GO:0048469	GO:0005634|GO:0005634	GO:0003677|GO:0030528|GO:0003677|GO:0030528	chr1	2450120	2450169	GGATTCCTCTGTGTGGGTGGATGCGTGTGGGCACGACTTTGTACTCAGAA	NM_001010926.2	145301612	GO:0005634|GO:0005634|GO:0006355|GO:0006355|GO:0007155|GO:0007275|GO:0007399|GO:0030154|GO:0042491|GO:0042668|GO:0045665|GO:0048469|GO:0003677|GO:0030528|GO:0003677|GO:0030528	HES5	-	ILMN_1794742	1180	S	NP_001010926.1	NM_001010926.2	NM_001010926.1	NM_001010926.2		ILMN_17780
4010356	0.0241116	0.000195663	down	4.97114	-4.97114	-2.31358	XKRX	402415	Homo sapiens XK, Kell blood group complex subunit-related, X-linked (XKRX), mRNA.		GO:0005886|GO:0016021		chrX	100055351	100055400	GTGGCCATTCAGCAAGGACCTCTCTTTACAGTGGCACTTCATAGGCACAC	NM_212559.1	47086426	GO:0005886|GO:0016021	XKRX	-	ILMN_1769071	2537	S	NP_997724.1	NM_212559.1	NM_212559.1	NM_212559.1	XRG2; XKR2; XPLAC	ILMN_12349
4560600	0.0195312	0.000132297	down	4.98193	-4.98193	-2.31671	C3orf57	165679	Homo sapiens chromosome 3 open reading frame 57 (C3orf57), mRNA.				chr3	162545640	162545689	CTCAACAGCTCCAGTTAAATGCTTTGATATAGTGGCTCCTTTGCAGAGCC	NM_001040100.1	93141041		C3ORF57	-	ILMN_1658649	1890	S	NP_001035189.1	NM_001040100.1	NM_145035.2	NM_001040100.1	ADMP; MGC104229	ILMN_173408
2100215	0.00118279	3.38467e-06	down	4.99714	-4.99714	-2.3211	MAF	4094	Homo sapiens v-maf musculoaponeurotic fibrosarcoma oncogene homolog (avian) (MAF), transcript variant 2, mRNA.	GO:0001816|GO:0006355|GO:0045944	GO:0000785|GO:0005634|GO:0005737	GO:0003700|GO:0003702|GO:0043565|GO:0046983	chr16	78186240	78186289	GCAGGTTTGGGCCCCCAAACTTTAGAAAATCAAATGCAAAGGTGCTGGCA	NM_001031804.1	73427805	GO:0000785|GO:0005634|GO:0005737|GO:0001816|GO:0006355|GO:0045944|GO:0003700|GO:0003702|GO:0043565|GO:0046983	MAF	-	ILMN_1722206	5823	I	NP_001026974.1	NM_001031804.1	NM_001031804.1	NM_001031804.1	MGC71685	ILMN_15656
3420291	0.0241116	0.000195224	down	5.08404	-5.08404	-2.34598	VSIG8	391123	Homo sapiens V-set and immunoglobulin domain containing 8 (VSIG8), mRNA.		GO:0016020|GO:0016021		chr1	159824137	159824186	CTGTCTGGACGAATTGTTCTGTGTGTGAGGTCTGAGCTCTGAGGCAGCAG	NM_001013661.1	61966776	GO:0016020|GO:0016021	VSIG8	-	ILMN_1730740	1737	S	NP_001013683.1	NM_001013661.1	NM_001013661.1	NM_001013661.1		ILMN_11464
130411	0.0168843	0.000107641	down	5.15087	-5.15087	-2.36482	OTUB2	78990	Homo sapiens OTU domain, ubiquitin aldehyde binding 2 (OTUB2), mRNA.	GO:0006511|GO:0006519	GO:0005575	GO:0008233|GO:0008234|GO:0016289	chr14	93582544	93582593	TGGTTTCAAACATTCATGATGGATGTATTTTCCTACCCCTAACTTAAGGA	NM_023112.2	31881722	GO:0005575|GO:0006511|GO:0006519|GO:0008233|GO:0008234|GO:0016289	OTUB2	+	ILMN_1792012	1388	S	NP_075601.1	NM_023112.2	XM_930091.1	NM_023112.2	C14orf137; FLJ21916; OTB2; MGC3102; OTU2	ILMN_15953
130561	0.00450996	1.846e-05	down	5.44289	-5.44289	-2.44437	GSTA4	2941	Homo sapiens glutathione S-transferase A4 (GSTA4), mRNA.	GO:0008152|GO:0008152|GO:0008152	GO:0005737	GO:0004364|GO:0016740|GO:0004364|GO:0016740|GO:0004364|GO:0016740	chr6	52950929	52950978	GGGCTACTCATGTCCTGTAGCCAGTTCATCCTCATAATAAGAATGGGCAG	NM_001512.2	23065568	GO:0005737|GO:0008152|GO:0008152|GO:0008152|GO:0004364|GO:0016740|GO:0004364|GO:0016740|GO:0004364|GO:0016740	GSTA4	-	ILMN_1771964	1029	S	NP_001503.1	NM_001512.2	NM_001512.2	NM_001512.2	GTA4; GSTA4-4; DKFZp686D21185	ILMN_18558
3870435	0.0491119	0.000597733	down	5.61318	-5.61318	-2.48882	FOXN1	8456	Homo sapiens forkhead box N1 (FOXN1), mRNA.	GO:0006350|GO:0006357|GO:0006952|GO:0007275|GO:0008544|GO:0009887|GO:0030216|GO:0050673	GO:0005634	GO:0003700|GO:0003704|GO:0043565	chr17	23889024	23889073	TGTGCCAGGCCAAAGATCCCCCCAGACCCCCATTCTGACATCCACATGCT	NM_003593.2	18201912	GO:0005634|GO:0006350|GO:0006357|GO:0006952|GO:0007275|GO:0008544|GO:0009887|GO:0030216|GO:0050673|GO:0003700|GO:0003704|GO:0043565	FOXN1	+	ILMN_1666363	2419	S	NP_003584.2	NM_003593.2	NM_003593.2	NM_003593.2	FKHL20; WHN; RONU	ILMN_15961
6040451	0.0357859	0.000349105	down	5.66433	-5.66433	-2.50191	SLC47A2	146802	Homo sapiens solute carrier family 47, member 2 (SLC47A2), transcript variant 1, mRNA.	GO:0006810|GO:0006855	GO:0016020|GO:0016021	GO:0015238|GO:0015297	chr17	19581727	19581776	GGACTGCTCTACAGAAGACATCAGCCAACTGCACGAGTCAGAGTCCAGGG	NM_152908.3	153792323	GO:0016020|GO:0016021|GO:0006810|GO:0006855|GO:0015238|GO:0015297	SLC47A2	-	ILMN_1693912	2206	S	NP_690872.2	NM_152908.3	NM_152908.2	NM_152908.3	MATE2-K; MATE2-B; MATE2; FLJ31196	ILMN_18818
2450609	0.000339955	6.68737e-07	down	5.81694	-5.81694	-2.54026	LCE4A	199834	Homo sapiens late cornified envelope 4A (LCE4A), mRNA.	GO:0031424			chr1	150948479	150948528	GGACCAGGAGCAGCACCAAAGGAATTAGTGGGCGAAGGACCCATTGCAGC	NM_178356.2	156523273	GO:0031424	LCE4A	+	ILMN_3234941	333	S	NP_848133.1	NM_178356.2	NM_178356.2	NM_178356.2	SPRL4A; LEP8	ILMN_24650
3800670	0.0472718	0.00056481	down	5.83111	-5.83111	-2.54377	PXMP4	11264	Homo sapiens peroxisomal membrane protein 4, 24kDa (PXMP4), transcript variant 2, mRNA.		GO:0005624|GO:0005777|GO:0005778|GO:0016020|GO:0016021		chr20	32294803	32294852	AATTAGCCGGGTTCCATCACCTGTGGTTCCAGCTGAGGTGGGAGGATCAC	NM_183397.2	115511033	GO:0005624|GO:0005777|GO:0005778|GO:0016020|GO:0016021	PXMP4	-	ILMN_1771728	1222	A	NP_899634.1	NM_183397.2	NM_007238.3	NM_183397.2	PMP24	ILMN_9930
3460551	0.0191312	0.000128202	down	5.93939	-5.93939	-2.57032	TMEM20	159371	Homo sapiens transmembrane protein 20 (TMEM20), mRNA.		GO:0016020|GO:0016021		chr10	95652061	95652110	GGCATGACCAGTGTGCACGTTTCCATCCTGAAGTGTTTTCTCTTCACTAG	NM_153226.1	23397491	GO:0016020|GO:0016021	TMEM20	+	ILMN_1690464	1980	S	NP_694958.1	NM_153226.1	NM_153226.1	NM_153226.1	C10orf60; FLJ33990	ILMN_18140
2970180	0.0198103	0.000136235	down	5.96609	-5.96609	-2.57679	KCNU1	157855	Homo sapiens potassium channel, subfamily U, member 1 (KCNU1), mRNA.	GO:0006811|GO:0006813|GO:0008152	GO:0016020|GO:0016021	GO:0003824|GO:0005244|GO:0005488|GO:0015269|GO:0030955	chr8	36785467	36788515	TCTGCCCATTGCTTAGTGGTTCATGAAGGCCACACTGTTTTGGGTGAGAC	NM_001031836.2	157074213	GO:0016020|GO:0016021|GO:0006811|GO:0006813|GO:0008152|GO:0003824|GO:0005244|GO:0005488|GO:0015269|GO:0030955	KCNU1	+	ILMN_3244673	3640	S	NP_001027006.2	NM_001031836.2	NM_001031836.2	NM_001031836.2	Kcnma3; KCa5.1; Slo3; KCNMC1	ILMN_347461
1770564	0.0472718	0.000564958	down	6.19375	-6.19375	-2.63081	MAP2	4133	Homo sapiens microtubule-associated protein 2 (MAP2), transcript variant 1, mRNA.	GO:0001578|GO:0016358|GO:0007026|GO:0007026|GO:0007026	GO:0005737|GO:0043198|GO:0005874|GO:0005874|GO:0005737|GO:0005856|GO:0005874|GO:0005875	GO:0005198|GO:0005516	chr2	210303309	210303358	TCAGCTTGCCACTTTGGCTGAGGATGTCACTGCTGCACTCGCTAAGCAGG	NM_002374.3	87578395	GO:0005737|GO:0043198|GO:0005874|GO:0005874|GO:0005737|GO:0005856|GO:0005874|GO:0005875|GO:0001578|GO:0016358|GO:0007026|GO:0007026|GO:0007026|GO:0005198|GO:0005516	MAP2	+	ILMN_2388484	5675	A	NP_002365.3	NM_002374.3	NM_002374.3	NM_002374.3	MAP2B; MAP2C; DKFZp686I2148; MAP2A	ILMN_38764
3850259	0.00703417	3.10745e-05	down	6.30782	-6.30782	-2.65714	SDR16C5	195814	Homo sapiens short chain dehydrogenase/reductase family 16C, member 5 (SDR16C5), mRNA.				chr8	57375456	57375505	GGGAGCAAGGAGGGGATGAGCGGTACCTTGGGAGACCCGGTAAAAGTCTA	NM_138969.2	40807362		SDR16C5	-	ILMN_1710064	2655	S	NP_620419.2	NM_138969.2	NM_138969.2	NM_138969.2	FLJ33105; RDH-E2; RDH#2	ILMN_11660
1110537	0.00420348	1.67488e-05	down	6.3267	-6.3267	-2.66145	SPNS2	124976	Homo sapiens spinster homolog 2 (Drosophila) (SPNS2), mRNA.	GO:0006810	GO:0016020|GO:0016021	GO:0005215	chr17	4442132	4442181	ACCCCCACTCCAGCCTCAGCGGGGCCCCAGCGATGTTTTCTTGTTGTACA	NM_001124758.1	185136020	GO:0016020|GO:0016021|GO:0006810|GO:0005215	SPNS2	+	ILMN_3301749	3253	M	NP_001118230.1	NM_001124758.1	NM_001124758.1	NM_001124758.1		ILMN_356736
6650750	0.0114019	6.1125e-05	down	6.49649	-6.49649	-2.69966	EPN3	55040	Homo sapiens epsin 3 (EPN3), mRNA.		GO:0005634|GO:0005737|GO:0031410	GO:0008289	chr17	45974948	45974997	TTATCACACATGGGCACTGGGGTTGGGCTAACAGCAAGAGACAATAGGCC	NM_017957.1	8923677	GO:0005634|GO:0005737|GO:0031410|GO:0008289	EPN3	+	ILMN_1726893	2714	S	NP_060427.1	NM_017957.1	NM_017957.1	NM_017957.1	FLJ20778; MGC129899	ILMN_29567
6370615	0.0217224	0.000156582	down	6.65638	-6.65638	-2.73474	TGM1	7051	Homo sapiens transglutaminase 1 (K polypeptide epidermal type I, protein-glutamine-gamma-glutamyltransferase) (TGM1), mRNA.	GO:0006464|GO:0009887|GO:0018149|GO:0030216|GO:0031424|GO:0043163	GO:0001533|GO:0005913|GO:0016020|GO:0031224	GO:0003810|GO:0005509|GO:0005515|GO:0005515|GO:0005515|GO:0005515|GO:0008415|GO:0016740	chr14	24718457	24718506	GAGCAATGGGACTGGAGTCAGATGAGCAAGGACATTGCCCCAAGATAGGG	NM_000359.2	110611244	GO:0001533|GO:0005913|GO:0016020|GO:0031224|GO:0006464|GO:0009887|GO:0018149|GO:0030216|GO:0031424|GO:0043163|GO:0003810|GO:0005509|GO:0005515|GO:0005515|GO:0005515|GO:0005515|GO:0008415|GO:0016740	TGM1	-	ILMN_1721134	2590	S	NP_000350.1	NM_000359.2	NM_000359.1	NM_000359.2	TGK; ICR2; KTG; LI1; LI; TGASE	ILMN_15028
3060475	0.0408709	0.000447971	down	6.67263	-6.67263	-2.73826	GLB1L3	112937	Homo sapiens galactosidase, beta 1-like 3 (GLB1L3), mRNA.	GO:0005975|GO:0008152	GO:0009341	GO:0004565|GO:0016798|GO:0043169	chr11	134189124	134189173	AGGCGTGAGCCACCACTCCCGGCCGTGAACATATTTTTTGGGTTGCTGGA	NM_001080407.2	164519025	GO:0009341|GO:0005975|GO:0008152|GO:0004565|GO:0016798|GO:0043169	GLB1L3	+	ILMN_3248891	2610	S	NP_001073876.2	NM_001080407.2	NM_001080407.2	NM_001080407.2	FLJ90231	ILMN_169780
1050487	0.0031341	1.1239e-05	down	6.88304	-6.88304	-2.78305	C15orf62	643338	Homo sapiens chromosome 15 open reading frame 62 (C15orf62), nuclear gene encoding mitochondrial protein, mRNA.							CCGGGACTCGCTAAGAGTAGCAAAGGGGAGAGGGAAGCTCTGACACACAC	NM_001130448.1	194394171		C15ORF62		ILMN_3248556	2322	S	NP_001123920.1	NM_001130448.1	NM_001130448.1	NM_001130448.1		ILMN_366616
2630332	0.0100465	5.08139e-05	down	7.1105	-7.1105	-2.82995	UGT1A1	54658	Homo sapiens UDP glucuronosyltransferase 1 family, polypeptide A1 (UGT1A1), mRNA.	GO:0006789|GO:0007586|GO:0008152|GO:0008210	GO:0005783|GO:0005789|GO:0005792|GO:0005887|GO:0016020	GO:0015020	chr2	234334355	234334404	CCCCGTATGCAACCCTTGCCTCAGAATTCCTTCAGAGAGAGGTGACTGTC	NM_000463.2	45827762	GO:0005783|GO:0005789|GO:0005792|GO:0005887|GO:0016020|GO:0006789|GO:0007586|GO:0008152|GO:0008210|GO:0015020	UGT1A1	+	ILMN_1744817	698	S	NP_000454.1	NM_000463.2	NM_000463.2	NM_000463.2	GNT1; UGT1; UDPGT; UGT1*1; UGT1A; HUG-BR1	ILMN_28374
5090278	0.029338	0.000257173	down	7.61832	-7.61832	-2.92947	GPX2	2877	Homo sapiens glutathione peroxidase 2 (gastrointestinal) (GPX2), mRNA.	GO:0006979|GO:0055114	GO:0005737	GO:0004602|GO:0008430|GO:0009055|GO:0016491	chr14	65406153	65406202	GTGAACTGCTCAACACACAGATCTCCTACTCCATCCAGTCCTGAGGAGCC	NM_002083.2	32967606	GO:0005737|GO:0006979|GO:0055114|GO:0004602|GO:0008430|GO:0009055|GO:0016491	GPX2	-	ILMN_2133205	663	S	NP_002074.2	NM_002083.2	NM_002083.2	NM_002083.2	GPRP; GSHPx-2; GI-GPx; GSHPX-GI	ILMN_777
2810487	0.00420348	1.66584e-05	down	7.7975	-7.7975	-2.96301	OTUB2	78990	Homo sapiens OTU domain, ubiquitin aldehyde binding 2 (OTUB2), mRNA.	GO:0006511|GO:0006519	GO:0005575	GO:0008233|GO:0008234|GO:0016289	chr14	93584819	93584868	GGCTTCCCAAGCAGGAGTGTCAGGGGAACCATGAGAGAGAGTCTAGGAGC	NM_023112.2	31881722	GO:0005575|GO:0006511|GO:0006519|GO:0008233|GO:0008234|GO:0016289	OTUB2	+	ILMN_1799198	3663	S	NP_075601.1	NM_023112.2	NM_023112.2	NM_023112.2	C14orf137; FLJ21916; OTB2; MGC3102; OTU2	ILMN_15953
730148	0.000875146	2.25557e-06	down	8.24039	-8.24039	-3.04271	SILV	6490	Homo sapiens silver homolog (mouse) (SILV), mRNA.	GO:0006583	GO:0005576|GO:0005634|GO:0005730|GO:0005737|GO:0005886|GO:0016021|GO:0042470		chr12	56348030	56348079	GTCACTGGCTGCGTCTACCCCGCATCTTCTGCTCTTGTCCCATTGGTGAG	NM_006928.3	42542384	GO:0005576|GO:0005634|GO:0005730|GO:0005737|GO:0005886|GO:0016021|GO:0042470|GO:0006583	SILV	-	ILMN_1665994	1935	S	NP_008859.1	NM_006928.3	NM_006928.3	NM_006928.3	PMEL17; D12S53E; SIL; SI; ME20; gp100	ILMN_9512
290685	0.0166797	0.000100038	down	8.24042	-8.24042	-3.04272	SLC6A15	55117	Homo sapiens solute carrier family 6, member 15 (SLC6A15), transcript variant 1, mRNA.	GO:0006836|GO:0006836	GO:0005887|GO:0016020|GO:0005887|GO:0016020	GO:0005328|GO:0015293|GO:0005328|GO:0015293	chr12	83777831	83777880	CAGTGTGAAGTAAGTTCTCATCCAACATTTCTCCTGGCCATCCATTCTCC	NM_182767.3	60115819	GO:0005887|GO:0016020|GO:0005887|GO:0016020|GO:0006836|GO:0006836|GO:0005328|GO:0015293|GO:0005328|GO:0015293	SLC6A15	-	ILMN_1810533	4315	I	NP_877499.1	NM_182767.3	NM_182767.3	NM_182767.3	FLJ10316; DKFZp761I0921; NTT73; hv7-3; MGC87066; V7-3	ILMN_177948
3890706	0.0114019	6.0904e-05	down	8.67713	-8.67713	-3.11722	NLRP10	338322	Homo sapiens NLR family, pyrin domain containing 10 (NLRP10), mRNA.			GO:0000166|GO:0005515|GO:0005524	chr11	7981216	7981265	AGCAGGAACACAAAAGGAAGCTTCTACTGGAAAAGGCAGAGGGACAGAGG	NM_176821.3	78191799	GO:0000166|GO:0005515|GO:0005524	NLRP10	-	ILMN_1656992	1910	S	NP_789791.1	NM_176821.3	NM_176821.2	NM_176821.3	NOD8; PAN5; NALP10; PYNOD; CLR11.1	ILMN_9975
3360064	0.00703417	3.07147e-05	down	8.714	-8.714	-3.12334	PLA2G4F	255189	Homo sapiens phospholipase A2, group IVF (PLA2G4F), mRNA.	GO:0008152|GO:0009395|GO:0008152|GO:0009395|GO:0016042	GO:0005737|GO:0005765|GO:0016020	GO:0004620|GO:0004623|GO:0005509|GO:0016787	chr15	42433468	42433517	GATGTGCGCGTGTCTCCCTGCCAGTTACCCAGGCTTCACTCTTCGAACCT	NM_213600.2	67972428	GO:0005737|GO:0005765|GO:0016020|GO:0008152|GO:0009395|GO:0008152|GO:0009395|GO:0016042|GO:0004620|GO:0004623|GO:0005509|GO:0016787	PLA2G4F	-	ILMN_1744211	3277	S	NP_998765.2	NM_213600.2	NM_213600.2	NM_213600.2	PLA2G4F/Z; DKFZp781B229; DKFZp666G192	ILMN_26004
5420725	0.000143413	2.07792e-07	down	8.71721	-8.71721	-3.12387	PNPLA1	285848	Homo sapiens patatin-like phospholipase domain containing 1 (PNPLA1), mRNA.	GO:0008152|GO:0016042		GO:0016787	chr6	36384188	36384237	GCCAGCATACAGTTAAGGGCCCTAGTCAATGTAGGCCTGCTTCTTATAGC	NM_173676.1	27734926	GO:0008152|GO:0016042|GO:0016787	PNPLA1	+	ILMN_1808241	2205	S	NP_775947.1	NM_173676.1	NM_173676.1	NM_173676.1	MGC119320; FLJ38755; MGC119319; dJ50J22.1; MGC119321	ILMN_20508
4810273	0.023794	0.000187691	down	8.77708	-8.77708	-3.13374	SOSTDC1	25928	Homo sapiens sclerostin domain containing 1 (SOSTDC1), mRNA.	GO:0007389|GO:0016055|GO:0030514|GO:0042475	GO:0005576|GO:0005615	GO:0005515	chr7	16501795	16501844	CTCAGATACCCTCCATCTACTGGCCCATCCCCTCTCCTAAACAAAACTCC	NM_015464.2	100913216	GO:0005576|GO:0005615|GO:0007389|GO:0016055|GO:0030514|GO:0042475|GO:0005515	SOSTDC1	-	ILMN_1715463	1130	S	NP_056279.1	NM_015464.2	NM_015464.1	NM_015464.2	CDA019; USAG1; ECTODIN; DKFZp564D206	ILMN_24005
940463	0.00295569	1.04922e-05	down	9.01392	-9.01392	-3.17215	PNPLA1	285848	Homo sapiens patatin-like phospholipase domain containing 1 (PNPLA1), transcript variant 2, mRNA.	GO:0008152|GO:0016042		GO:0016787	chr6	36382073	36382122	CCAAAAAGCGCCGTGCCTCTGGTTCATGTGAAGGAAACCGTCAGCAAGCC	NM_001039725.1	89886440	GO:0008152|GO:0016042|GO:0016787	PNPLA1	+	ILMN_2396801	1414	A	NP_001034814.1	NM_001039725.1	NM_001039725.1	NM_001039725.1	MGC119320; FLJ38755; MGC119319; MGC119321; dJ50J22.1	ILMN_42853
1240719	0.0340106	0.000322773	down	9.75656	-9.75656	-3.28637	CCDC64B	146439	Homo sapiens coiled-coil domain containing 64B (CCDC64B), mRNA.				chr16	3077983	3078032	CCCAGATTGTCTTCCAAAAGAAGCTGATGCCCTCCCCGCCCCAGGATGCT	NM_001103175.1	157042791		CCDC64B	-	ILMN_3235171	1646	S	NP_001096645.1	NM_001103175.1	NM_001103175.1	NM_001103175.1	MGC158069	ILMN_334318
2970039	0.0241116	0.000195264	down	10.2883	-10.2883	-3.36293	ALDH3B2	222	Homo sapiens aldehyde dehydrogenase 3 family, member B2 (ALDH3B2), transcript variant 1, mRNA.	GO:0006066|GO:0006081|GO:0006629|GO:0055114		GO:0004028|GO:0004030|GO:0016491	chr11	67441918	67441967	AGCATGTCCAAGAAAGGGAGTGGAGGTGCAGCGAAGGACCCAGGGGCAGA	NM_000695.3	73695878	GO:0006066|GO:0006081|GO:0006629|GO:0055114|GO:0004028|GO:0004030|GO:0016491	ALDH3B2	-	ILMN_1761514	135	I	NP_000686.2	NM_000695.3	NM_000695.3	NM_000695.3	ALDH8	ILMN_2447
940161	0.039824	0.000416892	down	10.8053	-10.8053	-3.43367	KRT74	121391	Homo sapiens keratin 74 (KRT74), mRNA.		GO:0045095	GO:0005198	chr12	52959783	52959832	GGACTGTGGGTATGTGATTTGTCTTCCACAGTCTCTCTGGGGCTGTGTCC	NM_175053.3	148612802	GO:0045095|GO:0005198	KRT74	-	ILMN_1713272	2558	S	NP_778223.2	NM_175053.3	NM_175053.2	NM_175053.3	K6IRS4; KRT6IRS4; KRT5C	ILMN_1002
5050224	0.0408709	0.000448577	down	10.9056	-10.9056	-3.44699	PLA2G4E	123745	Homo sapiens phospholipase A2, group IVE (PLA2G4E), mRNA.	GO:0008152|GO:0009395|GO:0016042	GO:0005737|GO:0005765|GO:0016020	GO:0004623|GO:0005509|GO:0016787	chr15	42276688	42276737	ATCTCAAGGAATGCTACCTGATGGAGAACCCCCAGGAACCCGATGCCCCC	NM_001080490.1	122937427	GO:0005737|GO:0005765|GO:0016020|GO:0008152|GO:0009395|GO:0016042|GO:0004623|GO:0005509|GO:0016787	PLA2G4E	-	ILMN_2370862	2195	A	NP_001073959.1	NM_001080490.1	NM_001080490.1	NM_001080490.1	FLJ45651; MGC126661; MGC126633	ILMN_181109
4250639	0.039824	0.00041599	down	10.9335	-10.9335	-3.45069	THEM5	284486	Homo sapiens thioesterase superfamily member 5 (THEM5), mRNA.			GO:0016787	chr1	151820282	151820331	CCCCGTGGACTCTCTGGTTGTAATGGACGTAGAAGTGGACAAGATTGAGG	NM_182578.2	170784818	GO:0016787	THEM5	-	ILMN_3307695	714	S	NP_872384.1	NM_182578.2	NM_182578.2	NM_182578.2		ILMN_356677
520523	0.00906345	4.43209e-05	down	11.1947	-11.1947	-3.48474	CYP4F3	4051	Homo sapiens cytochrome P450, family 4, subfamily F, polypeptide 3 (CYP4F3), mRNA.	GO:0006691|GO:0055114	GO:0005783|GO:0005789|GO:0005792|GO:0016020|GO:0016021	GO:0004497|GO:0005506|GO:0009055|GO:0020037|GO:0046872|GO:0050051	chr19	15632448	15632497	AGTAAGTCTCTGCCCTAGGCACATCAGATCACCTGGGGACCACTCCAGAG	NM_000896.2	119220561	GO:0005783|GO:0005789|GO:0005792|GO:0016020|GO:0016021|GO:0006691|GO:0055114|GO:0004497|GO:0005506|GO:0009055|GO:0020037|GO:0046872|GO:0050051	CYP4F3	+	ILMN_3251260	2866	S	NP_000887.2	NM_000896.2	NM_000896.2	NM_000896.2	CPF3; CYP4F; LTB4H	ILMN_20221
1170066	0.0212079	0.000152105	down	11.217	-11.217	-3.48761	SULT2B1	6820	Homo sapiens sulfotransferase family, cytosolic, 2B, member 1 (SULT2B1), transcript variant 1, mRNA.	GO:0006629|GO:0008202|GO:0008202	GO:0005737|GO:0005829	GO:0004027|GO:0016740|GO:0050294|GO:0050294	chr19	49100095	49100144	ATGAAGGCCAACACCATGTCCAACTACACGCTGCTGCCTCCCAGCCTGCT	NM_004605.2	31563387	GO:0005737|GO:0005829|GO:0006629|GO:0008202|GO:0008202|GO:0004027|GO:0016740|GO:0050294|GO:0050294	SULT2B1	+	ILMN_1727589	879	A	NP_004596.2	NM_004605.2	NM_004605.2	NM_004605.2	HSST2	ILMN_3446
3940196	0.0365967	0.000361897	down	11.3277	-11.3277	-3.50178	PCSK6	5046	Homo sapiens proprotein convertase subtilisin/kexin type 6 (PCSK6), transcript variant 6, mRNA.	GO:0007354|GO:0007368|GO:0009100|GO:0030510|GO:0032455|GO:0032902|GO:0032940|GO:0051605|GO:0051605|GO:0051605	GO:0005576|GO:0005615|GO:0005625|GO:0005783|GO:0005796|GO:0009986|GO:0016020|GO:0031012	GO:0004252|GO:0005509|GO:0008201|GO:0008233|GO:0043499|GO:0048406	chr15	101905143	101905192	CCACACTCTCGATTCTGTTCCATTGGTCTGTATATCTATCTTGGAGTCAG	NM_138325.2	27894284	GO:0005576|GO:0005615|GO:0005625|GO:0005783|GO:0005796|GO:0009986|GO:0016020|GO:0031012|GO:0007354|GO:0007368|GO:0009100|GO:0030510|GO:0032455|GO:0032902|GO:0032940|GO:0051605|GO:0051605|GO:0051605|GO:0004252|GO:0005509|GO:0008201|GO:0008233|GO:0043499|GO:0048406	PCSK6	-	ILMN_1768577	2227	I	NP_612198.2	NM_138325.2	NM_138325.2	NM_138325.2	PACE4; SPC4	ILMN_20352
610020	0.0424912	0.000479253	down	11.4553	-11.4553	-3.51795	CHRNA9	55584	Homo sapiens cholinergic receptor, nicotinic, alpha 9 (CHRNA9), mRNA.	GO:0006811|GO:0006816	GO:0005886|GO:0016021|GO:0030054|GO:0045202|GO:0045211	GO:0004889|GO:0005216|GO:0005230|GO:0005262|GO:0005509|GO:0030594	chr4	40051504	40051553	TAGGGAAAGAGCCCTTTTATAGCCCACCGTAGTGGTGGGTGACTGGCCTC	NM_017581.2	70995129	GO:0005886|GO:0016021|GO:0030054|GO:0045202|GO:0045211|GO:0006811|GO:0006816|GO:0004889|GO:0005216|GO:0005230|GO:0005262|GO:0005509|GO:0030594	CHRNA9	+	ILMN_2069286	1666	S	NP_060051.2	NM_017581.2	NM_017581.2	NM_017581.2	HSA243342; MGC142135; NACHRA9; MGC142109	ILMN_18306
780195	0.00130342	3.77708e-06	down	11.7738	-11.7738	-3.55751	ATP13A4	84239	Homo sapiens ATPase type 13A4 (ATP13A4), mRNA.	GO:0006810|GO:0006812	GO:0016020|GO:0016021	GO:0000166|GO:0000287|GO:0005524|GO:0015662|GO:0016787|GO:0016820|GO:0016887	chr3	194602843	194602892	GGGCCAAGAATTTCTATGGGCCAAGAGACAAGCAGGCTAAAGGGGAAAAA	NM_032279.2	66932948	GO:0016020|GO:0016021|GO:0006810|GO:0006812|GO:0000166|GO:0000287|GO:0005524|GO:0015662|GO:0016787|GO:0016820|GO:0016887	ATP13A4	-	ILMN_1651303	3941	S	NP_115655.2	NM_032279.2	NM_032279.2	NM_032279.2	MGC126545; DKFZp761I1011	ILMN_162220
990685	0.0180758	0.000116546	down	12.2746	-12.2746	-3.61761	ALOXE3	59344	Homo sapiens arachidonate lipoxygenase 3 (ALOXE3), mRNA.	GO:0019370|GO:0055114		GO:0005506|GO:0016165|GO:0016491|GO:0046872	chr17	7940097	7940146	AGGGGAAGAATTGGAGGGCAGCTTGCCTGGACCCCTAACGGCTGTTCTCA	NM_021628.1	11055995	GO:0019370|GO:0055114|GO:0005506|GO:0016165|GO:0016491|GO:0046872	ALOXE3	-	ILMN_1678255	3158	S	NP_067641.1	NM_021628.1	NM_021628.1	NM_021628.1	MGC119695; MGC119694; MGC119696; eLOX3	ILMN_29198
4390551	0.00380452	1.42964e-05	down	12.3197	-12.3197	-3.62289	FAM25C	644054	Homo sapiens family with sequence similarity 25, member C (FAM25C), mRNA.				chr10	49203471	49203520	GCCCAGGAGTCAGGGGACAAAAAGATGAAGGAAATCACCGAGACAGTGAC	NM_001137548.1	212276010		FAM25C	-	ILMN_3248127	186	S	NP_001131020.1	NM_001137548.1	NM_001137548.1	NM_001137548.1		ILMN_371914
3360019	0.0424912	0.000475858	down	12.328	-12.328	-3.62387	ACER1	125981	Homo sapiens alkaline ceramidase 1 (ACER1), mRNA.				chr19	6260748	6260797	TTCTGTCCTTCCTGCGGCCCACGGTCAACGCCTACGCCCTCAACAGCATT	NM_133492.1	19424127		ACER1	-	ILMN_3241214	398	S	NP_597999.1	NM_133492.1	NM_133492.1	NM_133492.1	MGC138329; ACER1; MGC138327	ILMN_25043
1050433	1.6548e-05	1.36158e-08	down	12.6527	-12.6527	-3.66137	TMPRSS11F	389208	Homo sapiens transmembrane protease, serine 11F (TMPRSS11F), mRNA.	GO:0006508|GO:0006508	GO:0016020|GO:0016021	GO:0004252|GO:0008233|GO:0004252|GO:0008233	chr4	68601729	68601778	GTGGACCTTCAGTGTGCAAGAATGGAGAAGCATGGGATTTGCATTATGAC	NM_207407.1	46409445	GO:0016020|GO:0016021|GO:0006508|GO:0006508|GO:0004252|GO:0008233|GO:0004252|GO:0008233	TMPRSS11F	-	ILMN_1742586	1809	S	NP_997290.1	NM_207407.1	NM_207407.1	NM_207407.1	FLJ16046	ILMN_24556
5260056	0.023794	0.000187891	down	12.6845	-12.6845	-3.66499	ELOVL3	83401	Homo sapiens elongation of very long chain fatty acids (FEN1/Elo2, SUR4/Elo3, yeast)-like 3 (ELOVL3), mRNA.	GO:0006633	GO:0005783|GO:0005789|GO:0016020|GO:0016021		chr10	103979093	103979142	CCTGCATGGTTTCCCCAGAGGATGTGTGCCCCAAGGTGGCTGGAATTTTT	NM_152310.1	23097309	GO:0005783|GO:0005789|GO:0016020|GO:0016021|GO:0006633	ELOVL3	+	ILMN_1692123	1070	S	NP_689523.1	NM_152310.1	NM_152310.1	NM_152310.1	CIG30; CIG-30; MGC21435	ILMN_11592
4830072	0.0418369	0.00046221	down	12.75	-12.75	-3.67242	OR7E91P	79315	Homo sapiens olfactory receptor, family 7, subfamily E, member 91 pseudogene (OR7E91P) on chromosome 2.	GO:0007165|GO:0007186	GO:0005886|GO:0016021	GO:0004872|GO:0004984	chr2	71110445	71110494	AAACAGGGACATTCAAAGCGCCCTGTGGAGGCTGCGCAGCAGAACAGTCA	NR_002185.1	54400742	GO:0005886|GO:0016021|GO:0007165|GO:0007186|GO:0004872|GO:0004984	OR7E91P	+	ILMN_2134723	1109	S		NR_002185.1	NR_002185.1	NR_002185.1		ILMN_14923
5960326	0.00282635	9.93067e-06	down	12.8103	-12.8103	-3.67924	FLJ90231	112937	PREDICTED: Homo sapiens hypothetical protein FLJ90231 (FLJ90231), mRNA.							CCACCACTCCCGGCCGTGAACATATTTTTTGGGTTGCTGGAGTTCATCTA	XM_001131501.1	113423184		FLJ90231		ILMN_1789048	3367	S	XP_001131501.1	XM_001131501.1	NM_173581.1	XM_001131501.1		ILMN_168844
1030603	0.014368	8.06694e-05	down	12.9833	-12.9833	-3.69858	TEX101	83639	Homo sapiens testis expressed 101 (TEX101), mRNA.		GO:0005886|GO:0031225		chr19	48614392	48614441	GGCACTTCTGGGCCTGGGTCTGAGGACATCTTTTTTGACTGGGAGCCTTC	NM_031451.3	20127665	GO:0005886|GO:0031225	TEX101	+	ILMN_2211235	1368	S	NP_113639.3	NM_031451.3	NM_031451.3	NM_031451.3	GTPR867; SGRG; PRO1884; MGC4766; NYD-SP8	ILMN_27346
6130554	0.00493484	2.10929e-05	down	13.0438	-13.0438	-3.70529	FAM25G	100133093	Homo sapiens family with sequence similarity 25, member G (FAM25G), mRNA.				chr10	48251978	48252027	CCCAGGAGTCAGGGGACAAAAAGATGAAGGAAATCACCGAGACAGTGACC	NM_001137549.1	212276048		FAM25G	+	ILMN_3249073	187	S	NP_001131021.1	NM_001137549.1	NM_001137549.1	NM_001137549.1		ILMN_372087
580324	0.0031701	1.1483e-05	down	13.0918	-13.0918	-3.71059	WFDC12	128488	Homo sapiens WAP four-disulfide core domain 12 (WFDC12), mRNA.	GO:0042742	GO:0005576|GO:0005615	GO:0004867	chr20	43752309	43752358	CCCCAAAAAGAGGGAAGAGTCACAAAAAGTCCAGACCCCAGGGACGGTAC	NM_080869.1	20069857	GO:0005576|GO:0005615|GO:0042742|GO:0004867	WFDC12	-	ILMN_2231576	482	S	NP_543145.1	NM_080869.1	NM_080869.1	NM_080869.1	WAP2; C20orf122; SWAM2; dJ211D12.4	ILMN_10214
2360201	0.019092	0.000127248	down	13.2106	-13.2106	-3.72363	ALDH3B2	222	Homo sapiens aldehyde dehydrogenase 3 family, member B2 (ALDH3B2), transcript variant 2, mRNA.	GO:0006066|GO:0006081|GO:0006629|GO:0055114		GO:0004028|GO:0004030|GO:0016491	chr11	67430050	67430099	GTTAGTGGGACCTGGGGGCAAGTCCCTTGACTTCTCTGAGCCTCAGTTTC	NM_001031615.1	73695880	GO:0006066|GO:0006081|GO:0006629|GO:0055114|GO:0004028|GO:0004030|GO:0016491	ALDH3B2	-	ILMN_2363880	2027	A	NP_001026786.1	NM_001031615.1	NM_001031615.1	NM_001031615.1	ALDH8	ILMN_2557
2970646	3.41778e-05	3.78389e-08	down	13.4505	-13.4505	-3.74959	PLAC2	257000	Homo sapiens placenta-specific 2 (PLAC2), mRNA.		GO:0016020|GO:0016021		chr19	5510775	5510824	ATCTAGAGCCTGGGTCCCCTCTGTCCTCATTTCCCTGTGCATATTCAGGG	NM_153375.1	23503320	GO:0016020|GO:0016021	PLAC2	-	ILMN_1725831	2006	S	NP_699206.1	NM_153375.1	NM_153375.1	NM_153375.1	FLJ90734	ILMN_9755
6450066	0.0286779	0.000250349	down	14.0648	-14.0648	-3.81402	CUX2	23316	Homo sapiens cut-like homeobox 2 (CUX2), mRNA.	GO:0045892|GO:0045892	GO:0005634|GO:0005634	GO:0003677|GO:0016564|GO:0003700|GO:0016564|GO:0043565	chr12	110272570	110272619	AAAGCTAGCGGACCCGTGAACAACTTTGTCAGGTTCACGTCCTATAACGG	NM_015267.2	116517291	GO:0005634|GO:0005634|GO:0045892|GO:0045892|GO:0003677|GO:0016564|GO:0003700|GO:0016564|GO:0043565	CUX2	+	ILMN_1669876	6672	S	NP_056082.2	NM_015267.2	NM_015267.1	NM_015267.2	CUTL2; CUX2; CDP2	ILMN_168796
6100707	1.6548e-05	1.41335e-08	down	14.6769	-14.6769	-3.87547	LYPD5	284348	Homo sapiens LY6/PLAUR domain containing 5 (LYPD5), mRNA.		GO:0005886|GO:0031225		chr19	48998388	48998437	GTAAGGAGAACCAGCCAGGCAGAACATCACAGCGGGAGGAGCTGTCCCAG	NM_001031749.1	72534781	GO:0005886|GO:0031225	LYPD5	-	ILMN_2247296	2	I	NP_001026919.1	NM_001031749.1	NM_001031749.1	NM_001031749.1	PRO4356; FLJ30469	ILMN_12681
3990450	1.00446e-06	4.3661e-10	down	14.6908	-14.6908	-3.87684	IL1F7	27178	Homo sapiens interleukin 1 family, member 7 (zeta) (IL1F7), transcript variant 1, mRNA.	GO:0006955|GO:0006955	GO:0005576|GO:0005576|GO:0005615	GO:0005152	chr2	113391688	113391737	TTCTTTGCATTAGCCTCATCCTTGAGCTCAGCCTCTGCGGAGAAAGGAAG	NM_014439.3	27894294	GO:0005576|GO:0005576|GO:0005615|GO:0006955|GO:0006955|GO:0005152	IL1F7	+	ILMN_1697710	313	A	NP_055254.2	NM_014439.3	NM_014439.3	NM_014439.3	IL1H4; IL-1F7; IL1RP1; FIL1(ZETA); IL-1H4; FIL1Z; FIL1; IL-1RP1	ILMN_13150
3130347	0.00142464	4.28317e-06	down	14.7916	-14.7916	-3.88671	GSDM1	284110	Homo sapiens gasdermin 1 (GSDM1), mRNA.				chr17	35387353	35387402	GCGTGAGCCACCGTGCCCGGCCTGTGCTTAAATATTCTAGGAGTAGAAGC	NM_178171.2	31342342		GSDM1	+	ILMN_2115974	1972	S	NP_835465.1	NM_178171.2	NM_178171.2	NM_178171.2	FLJ39120; GSDM; MGC129596; FKSG9	ILMN_173143
5810154	0.00868177	4.11965e-05	down	15.037	-15.037	-3.91045	ALOX15B	247	Homo sapiens arachidonate 15-lipoxygenase, type B (ALOX15B), transcript variant b, mRNA.	GO:0006629|GO:0006631|GO:0006917|GO:0008285|GO:0008285|GO:0019370|GO:0030336|GO:0030850|GO:0030856|GO:0045786|GO:0045786|GO:0045926|GO:0045926|GO:0055114	GO:0005622|GO:0005622|GO:0005737	GO:0005506|GO:0016165|GO:0016491|GO:0046872|GO:0050473|GO:0050473	chr17	7892930	7892979	TGGGGGGAAGCACATAATCCCGCCCCAGGGCCCACTAGCATCCACTGATT	NM_001039131.1	85067502	GO:0005622|GO:0005622|GO:0005737|GO:0006629|GO:0006631|GO:0006917|GO:0008285|GO:0008285|GO:0019370|GO:0030336|GO:0030850|GO:0030856|GO:0045786|GO:0045786|GO:0045926|GO:0045926|GO:0055114|GO:0005506|GO:0016165|GO:0016491|GO:0046872|GO:0050473|GO:0050473	ALOX15B	+	ILMN_2393149	2247	A	NP_001034220.1	NM_001039131.1	NM_001039131.1	NM_001039131.1		ILMN_6877
1240528	0.0311208	0.000287456	down	15.1721	-15.1721	-3.92335	IL1F5	26525	Homo sapiens interleukin 1 family, member 5 (delta) (IL1F5), transcript variant 2, mRNA.	GO:0006954|GO:0006955	GO:0005576|GO:0005615	GO:0005152	chr2	113538391	113538440	ATGATCCCTGTCTCCTCGTGTTTACATTCTGTGTGTGTCCCCTCCCACAA	NM_173170.1	27894309	GO:0005576|GO:0005615|GO:0006954|GO:0006955|GO:0005152	IL1F5	+	ILMN_1804901	2267	A	NP_775262.1	NM_173170.1	NM_173170.1	NM_173170.1	MGC29840; IL1HY1; FIL1D; IL1RP3; FIL1(DELTA); IL1L1; FIL1	ILMN_9939
4490079	0.0191863	0.000129267	down	15.1875	-15.1875	-3.92481	DHRS9	10170	Homo sapiens dehydrogenase/reductase (SDR family) member 9 (DHRS9), transcript variant 1, mRNA.	GO:0008209|GO:0030855|GO:0042448|GO:0042572|GO:0042904|GO:0042904|GO:0055114|GO:0008209|GO:0042904|GO:0055114	GO:0005783|GO:0005789|GO:0005792|GO:0005792|GO:0016020|GO:0030176|GO:0030176|GO:0005792|GO:0030176	GO:0004022|GO:0004022|GO:0004745|GO:0004745|GO:0005488|GO:0016491|GO:0016854|GO:0047035|GO:0047035|GO:0004022|GO:0004745|GO:0005488|GO:0016491|GO:0047035	chr2	169637369	169637418	CAAGGAGAGCGCTCGAGTTGCAATATTTTCCTTTGGCTGCTGACAGGCAG	NM_005771.3	40548399	GO:0005783|GO:0005789|GO:0005792|GO:0005792|GO:0016020|GO:0030176|GO:0030176|GO:0005792|GO:0030176|GO:0008209|GO:0030855|GO:0042448|GO:0042572|GO:0042904|GO:0042904|GO:0055114|GO:0008209|GO:0042904|GO:0055114|GO:0004022|GO:0004022|GO:0004745|GO:0004745|GO:0005488|GO:0016491|GO:0016854|GO:0047035|GO:0047035|GO:0004022|GO:0004745|GO:0005488|GO:0016491|GO:0047035	DHRS9	+	ILMN_2281502	1373	I	NP_005762.2	NM_005771.3	NM_005771.3	NM_005771.3	RDHL; 3alpha-HSD; RETSDR8; RDH15	ILMN_184091
2690040	0.011563	6.24076e-05	down	15.6812	-15.6812	-3.97097	ABHD12B	145447	Homo sapiens abhydrolase domain containing 12B (ABHD12B), transcript variant 2, mRNA.		GO:0005634		chr14	50440916	50440965	CTGGGCTGGTCGGATGAGCTGAGGCCATTGACTTCTCTACAAATCACTTG	NM_181533.3	32451491	GO:0005634	ABHD12B	+	ILMN_1707925	1058	A	NP_853511.2	NM_181533.3	NM_181533.3	NM_181533.3	c14_5314; BEM46L3; MGC129927; MGC129926; C14orf29	ILMN_3950
1340408	0.00229282	7.88994e-06	down	16.1273	-16.1273	-4.01143	UGT1A7	54577	Homo sapiens UDP glucuronosyltransferase 1 family, polypeptide A7 (UGT1A7), mRNA.	GO:0008152|GO:0008152	GO:0005575|GO:0005783|GO:0005789|GO:0005792|GO:0016020|GO:0016021	GO:0015020|GO:0016758	chr2	234255878	234255927	CCTCTTTCCTATGTCCCCAGACTTCTCTTAGGGTTCTCAGACGCCATGAC	NM_019077.2	41282212	GO:0005575|GO:0005783|GO:0005789|GO:0005792|GO:0016020|GO:0016021|GO:0008152|GO:0008152|GO:0015020|GO:0016758	UGT1A7	+	ILMN_1764607	556	S	NP_061950.2	NM_019077.2	NM_019077.2	NM_019077.2	UGT1G; UDPGT; UGT1*7	ILMN_2145
990743	0.0209923	0.000149038	down	16.3127	-16.3127	-4.02792	DMKN	93099	Homo sapiens dermokine (DMKN), transcript variant 2, mRNA.		GO:0005576|GO:0005615		chr19	40680231	40680280	GGCAATTTCTTGCAACCACCACCGAGGCCCCGAAAAGCACTGGTCGTCAG	NM_033317.2	33504488	GO:0005576|GO:0005615	DMKN	-	ILMN_2391264	1608	A	NP_201574.2	NM_033317.2	NM_033317.2	NM_033317.2	ZD52F10; UNQ729	ILMN_29352
5550142	0.0160258	9.28608e-05	down	16.3433	-16.3433	-4.03063	LHX2	9355	Homo sapiens LIM homeobox 2 (LHX2), mRNA.	GO:0006355|GO:0007399|GO:0007420|GO:0007498|GO:0009953	GO:0005634	GO:0003700|GO:0008270|GO:0043565|GO:0046872	chr9	125834947	125834996	AAGAAGTGTGCGCCCGGCTAATGCAGCGGTGTGGACCGAGGAACAACTTG	NM_004789.3	30795195	GO:0005634|GO:0006355|GO:0007399|GO:0007420|GO:0007498|GO:0009953|GO:0003700|GO:0008270|GO:0043565|GO:0046872	LHX2	+	ILMN_1807016	2100	S	NP_004780.3	NM_004789.3	NM_004789.3	NM_004789.3	LH2; hLhx2; MGC138390	ILMN_28203
1470731	0.0317839	0.000295884	down	16.3836	-16.3836	-4.03418	SCEL	8796	Homo sapiens sciellin (SCEL), transcript variant 2, mRNA.	GO:0008544|GO:0008544|GO:0009790|GO:0030216	GO:0001533|GO:0005737|GO:0005737|GO:0016020	GO:0005515|GO:0008270|GO:0046872	chr13	77106532	77106581	AGCAGGCAGGACCACAGGATACTGTTGTGTACACAAGGACATATGTGGAG	NM_144777.1	21536307	GO:0001533|GO:0005737|GO:0005737|GO:0016020|GO:0008544|GO:0008544|GO:0009790|GO:0030216|GO:0005515|GO:0008270|GO:0046872	SCEL	+	ILMN_1710325	1829	A	NP_659001.1	NM_144777.1	NM_003843.2	NM_144777.1	FLJ21667; MGC22531	ILMN_27887
6380056	0.0126637	7.0183e-05	down	17.0464	-17.0464	-4.0914	CCL27	10850	Homo sapiens chemokine (C-C motif) ligand 27 (CCL27), mRNA.	GO:0006935|GO:0006955|GO:0007267	GO:0005576|GO:0005615	GO:0008009	chr9	34662049	34662302	GACTGTCACCTCCAGGCTTTCGTGCTTCACCTGGCTCAACGCAGCATCTG	NM_006664.2	22165428	GO:0005576|GO:0005615|GO:0006935|GO:0006955|GO:0007267|GO:0008009	CCL27	-	ILMN_2113606	240	S	NP_006655.1	NM_006664.2	NM_006664.2	NM_006664.2	SCYA27; ILC; CTAK; PESKY; ESKINE; ALP; CTACK	ILMN_2797
5870528	0.000807858	2.01875e-06	down	17.0684	-17.0684	-4.09326	SERPINA12	145264	Homo sapiens serpin peptidase inhibitor, clade A (alpha-1 antiproteinase, antitrypsin), member 12 (SERPINA12), mRNA.		GO:0005576	GO:0004867	chr14	94956034	94956083	CCAGACTCCACATGACGGGCACCTTCGACCTGAAGAAGACTCTCTCCTAC	NM_173850.2	31341191	GO:0005576|GO:0004867	SERPINA12	-	ILMN_1670669	1722	S	NP_776249.1	NM_173850.2	NM_173850.2	NM_173850.2	OL-64	ILMN_169825
3840010	0.039824	0.000414409	down	17.1369	-17.1369	-4.09904	KLK8	11202	Homo sapiens kallikrein-related peptidase 8 (KLK8), transcript variant 1, mRNA.	GO:0006508|GO:0007613|GO:0007613|GO:0008219|GO:0008219|GO:0009611|GO:0009611|GO:0031642|GO:0031642|GO:0043616|GO:0043616|GO:0048681|GO:0048681|GO:0048812|GO:0048812|GO:0050807|GO:0050807	GO:0005576|GO:0005615|GO:0005615	GO:0004252|GO:0004252|GO:0008233	chr19	56196233	56196638	GTCCGAATCAGTAGGTGACCCCGCCCCTGGATTCTGGAAGACCTCACCAT	NM_007196.2	21464132	GO:0005576|GO:0005615|GO:0005615|GO:0006508|GO:0007613|GO:0007613|GO:0008219|GO:0008219|GO:0009611|GO:0009611|GO:0031642|GO:0031642|GO:0043616|GO:0043616|GO:0048681|GO:0048681|GO:0048812|GO:0048812|GO:0050807|GO:0050807|GO:0004252|GO:0004252|GO:0008233	KLK8	-	ILMN_1735700	132	A	NP_009127.1	NM_007196.2	NM_144507.1	NM_007196.2	NRPN; NP; HNP; TADG14; PRSS19	ILMN_28736
460066	0.023532	0.000180592	down	17.2442	-17.2442	-4.10804	HAO2	51179	Homo sapiens hydroxyacid oxidase 2 (long chain) (HAO2), transcript variant 2, mRNA.	GO:0001561|GO:0055114|GO:0008152|GO:0008152	GO:0005777	GO:0003973|GO:0009055|GO:0010181|GO:0016491|GO:0009055|GO:0010181|GO:0016491|GO:0016491	chr1	119724719	119724768	AGCTGGTGAGGCAGTGAAAATCCAGGGCCTAGAAAGCTGGGAATGCCATG	NM_001005783.1	54234013	GO:0005777|GO:0001561|GO:0055114|GO:0008152|GO:0008152|GO:0003973|GO:0009055|GO:0010181|GO:0016491|GO:0009055|GO:0010181|GO:0016491|GO:0016491	HAO2	+	ILMN_1740402	194	I	NP_001005783.1	NM_001005783.1	NM_001005783.1	NM_001005783.1	HAOX2; GIG16	ILMN_166413
4250259	0.023532	0.00017904	down	17.3338	-17.3338	-4.11551	DSG1	1828	Homo sapiens desmoglein 1 (DSG1), mRNA.	GO:0007043|GO:0007156|GO:0016339	GO:0005829|GO:0005886|GO:0005886|GO:0016021|GO:0030054|GO:0030057	GO:0005509|GO:0005515|GO:0015643|GO:0031177	chr18	27189936	27189985	CTTCAGGGTAAACTAGCAATGCCTGAGCCTGAACCTTAATGTGGGGCCTC	NM_001942.2	119703743	GO:0005829|GO:0005886|GO:0005886|GO:0016021|GO:0030054|GO:0030057|GO:0007043|GO:0007156|GO:0016339|GO:0005509|GO:0005515|GO:0015643|GO:0031177	DSG1	+	ILMN_1794662	3991	S	NP_001933.2	NM_001942.2	NM_001942.1	NM_001942.2	CDHF4; DG1; DSG	ILMN_7091
1740438	0.00537982	2.31897e-05	down	18.2921	-18.2921	-4.19315	OTX1	5013	Homo sapiens orthodenticle homeobox 1 (OTX1), mRNA.	GO:0006357|GO:0007275|GO:0009952|GO:0030900|GO:0030901|GO:0042472	GO:0005634	GO:0003700|GO:0005515|GO:0043565	chr2	63137638	63137687	CCTCGGCGGGAACGCTGTACATAGTCAGGTCCGTTCCAGGGACCACTTAA	NM_014562.2	27436930	GO:0005634|GO:0006357|GO:0007275|GO:0009952|GO:0030900|GO:0030901|GO:0042472|GO:0003700|GO:0005515|GO:0043565	OTX1	+	ILMN_1691180	1996	S	NP_055377.1	NM_014562.2	NM_014562.2	NM_014562.2	FLJ38361; MGC15736	ILMN_163464
5810707	0.0166797	9.90848e-05	down	19.1345	-19.1345	-4.2581	LGALS7B	653499	Homo sapiens lectin, galactoside-binding, soluble, 7B (LGALS7B), mRNA.				chr19	39280277	39280326	CTGCCCGAGGGCATCCGCCCTGGCACGGTGCTGAGAATTCGCGGCTTGGT	NM_001042507.3	194688137		LGALS7B	+	ILMN_3243690	45	S	NP_001035972.1	NM_001042507.3	NM_001042507.3	NM_001042507.3		ILMN_365506
4880050	0.0166797	0.000105128	down	19.2829	-19.2829	-4.26925	LOC653499	653499	Homo sapiens similar to Galectin-7 (Gal-7) (HKL-14) (PI7) (p53-induced protein 1) (LOC653499), mRNA.				chr19	43972106	43972155	ACAAGTCCTCGCTGCCCGAGGGCATCCGCCCTGGCACGGTGCTGAGAATT	NM_001042507.1	109948278		LOC653499	+	ILMN_2064860	17	S	NP_001035972.1	NM_001042507.1	NM_001042507.1	NM_001042507.1		ILMN_183137
5220008	0.000445706	9.68681e-07	down	19.7071	-19.7071	-4.30064	SLC46A2	57864	Homo sapiens solute carrier family 46, member 2 (SLC46A2), mRNA.	GO:0006810|GO:0015904|GO:0046677	GO:0005886|GO:0009986|GO:0016021	GO:0015293|GO:0015520	chr9	114681119	114681168	CTTCCAGTCAACAGTGCTTCCCAAAGTGGGTGGTGTGAAGGAAGAGGAGG	NM_033051.2	31543827	GO:0005886|GO:0009986|GO:0016021|GO:0006810|GO:0015904|GO:0046677|GO:0015293|GO:0015520	SLC46A2	-	ILMN_1707585	2206	S	NP_149040.2	NM_033051.2	NM_033051.2	NM_033051.2	Ly110; TSCOT	ILMN_10869
4810497	0.0332553	0.000312528	down	19.8738	-19.8738	-4.31279	DMKN	93099	Homo sapiens dermokine (DMKN), transcript variant 1, mRNA.		GO:0005576|GO:0005615		chr19	40680230	40680279	GCAATTTCTTGCAACCACCACCGAGGCCCCGAAAAGCACTGGTCGTCAGG	NM_001035516.1	78486557	GO:0005576|GO:0005615	DMKN	-	ILMN_1778319	280	S	NP_001030593.1	NM_001035516.1	NM_033317.2	NM_001035516.1	ZD52F10; UNQ729	ILMN_4042
4570152	0.0040328	1.57765e-05	down	20.7032	-20.7032	-4.37178	ABCA12	26154	Homo sapiens ATP-binding cassette, sub-family A (ABC1), member 12 (ABCA12), transcript variant 1, mRNA.	GO:0006869|GO:0019725	GO:0005743|GO:0016020|GO:0016021	GO:0000166|GO:0005524|GO:0016887	chr2	215917300	215919337	TCCAGAGCACCCAAGTTCCAGAAAGAAGGCATGCATCACTAGCCACAGTA	NM_173076.2	30795237	GO:0005743|GO:0016020|GO:0016021|GO:0006869|GO:0019725|GO:0000166|GO:0005524|GO:0016887	ABCA12	-	ILMN_1750250	588	I	NP_775099.2	NM_173076.2	NM_173076.2	NM_173076.2	LI2; FLJ41584; ICR2B; DKFZp434G232	ILMN_13168
5960438	0.000179391	2.9241e-07	down	21.1211	-21.1211	-4.40061	MASP1	5648	Homo sapiens mannan-binding lectin serine peptidase 1 (C4/C2 activating component of Ra-reactive factor) (MASP1), transcript variant 2, mRNA.	GO:0006508|GO:0001867|GO:0006508|GO:0006958	GO:0043231|GO:0005576|GO:0005576	GO:0003824|GO:0004252|GO:0005509|GO:0005529|GO:0004252|GO:0005509|GO:0008233	chr3	188452178	188452227	AGTGCCCAGAGCTACAGCCTCCTGTCCATGGGAAAATCGAGCCCTCCCAA	NM_139125.2	73623024	GO:0043231|GO:0005576|GO:0005576|GO:0006508|GO:0001867|GO:0006508|GO:0006958|GO:0003824|GO:0004252|GO:0005509|GO:0005529|GO:0004252|GO:0005509|GO:0008233	MASP1	-	ILMN_1785892	1231	A	NP_624302.1	NM_139125.2	NM_001031849.1	NM_139125.2	MASP; DKFZp686I01199; CRARF1; PRSS5; CRARF; MGC126283; FLJ26383; MGC126284; RaRF	ILMN_9215
6960274	0.0180932	0.000117969	down	21.7002	-21.7002	-4.43964	HAL	3034	Homo sapiens histidine ammonia-lyase (HAL), mRNA.	GO:0006548|GO:0009058	GO:0005625|GO:0005737|GO:0005829	GO:0004397|GO:0004397|GO:0016211|GO:0016829	chr12	96367930	96367979	GGGCAGTCAGTTTAGCACAAAGCAATACTAGGCTGAAGGAGAGACCTGAG	NM_002108.2	4809282	GO:0005625|GO:0005737|GO:0005829|GO:0006548|GO:0009058|GO:0004397|GO:0004397|GO:0016211|GO:0016829	HAL	-	ILMN_1719988	2301	S	NP_002099.1	NM_002108.2	NM_002108.2	NM_002108.2	HSTD; histidase; HIS	ILMN_177429
6860424	0.039824	0.000416172	down	22.046	-22.046	-4.46244	SERPINB4	6318	Homo sapiens serpin peptidase inhibitor, clade B (ovalbumin), member 4 (SERPINB4), mRNA.	GO:0006955|GO:0030162	GO:0005737	GO:0004867|GO:0005515	chr18	61305129	61305178	GCATGACCTGGAGCCACGGTCTCTCAGTATCTAAAGTCCTACACAAGGCC	NM_002974.2	115529480	GO:0005737|GO:0006955|GO:0030162|GO:0004867|GO:0005515	SERPINB4	-	ILMN_1782716	1033	S	NP_002965.1	NM_002974.2	NM_002974.1	NM_002974.2	LEUPIN; SCCA-2; PI11; SCCA1; SCCA2	ILMN_181898
4900711	0.00855732	3.9986e-05	down	22.7724	-22.7724	-4.50921	ABCA12	26154	Homo sapiens ATP-binding cassette, sub-family A (ABC1), member 12 (ABCA12), transcript variant 2, mRNA.	GO:0006869|GO:0019725	GO:0005743|GO:0016020|GO:0016021	GO:0000166|GO:0005524|GO:0016887	chr2	215796701	215796750	AGGACTGCAATAGAGAGGGCAATTTACCCTGGTGGTACACGGAACCTAGA	NM_015657.3	30795236	GO:0005743|GO:0016020|GO:0016021|GO:0006869|GO:0019725|GO:0000166|GO:0005524|GO:0016887	ABCA12	-	ILMN_2361400	7600	A	NP_056472.2	NM_015657.3	NM_015657.3	NM_015657.3	LI2; FLJ41584; ICR2B; DKFZp434G232	ILMN_7547
580360	0.000339955	6.72385e-07	down	23.8357	-23.8357	-4.57505	MASP1	5648	Homo sapiens mannan-binding lectin serine peptidase 1 (C4/C2 activating component of Ra-reactive factor) (MASP1), transcript variant 3, mRNA.	GO:0006508|GO:0001867|GO:0006508|GO:0006958	GO:0043231|GO:0005576|GO:0005576	GO:0003824|GO:0004252|GO:0005509|GO:0005529|GO:0004252|GO:0005509|GO:0008233	chr3	188447427	188447476	CCATGTGGCCTCAGGCTGACCAGATCAAAGTGGTTTCTAATCCATTCTAC	NM_001031849.1	73623025	GO:0043231|GO:0005576|GO:0005576|GO:0006508|GO:0001867|GO:0006508|GO:0006958|GO:0003824|GO:0004252|GO:0005509|GO:0005529|GO:0004252|GO:0005509|GO:0008233	MASP1	-	ILMN_2240866	1813	I	NP_001027019.1	NM_001031849.1	NM_001031849.1	NM_001031849.1	MASP; DKFZp686I01199; CRARF1; PRSS5; CRARF; MGC126283; FLJ26383; MGC126284; RaRF	ILMN_9322
4050154	0.0367968	0.000365209	down	25.3376	-25.3376	-4.66321	A2ML1	144568	Homo sapiens alpha-2-macroglobulin-like 1 (A2ML1), mRNA.	GO:0052548	GO:0005576|GO:0005615	GO:0004867|GO:0005515|GO:0017114	chr12	8920412	8920461	TGTAATCGCAGCCCCTTGGAAGGCCAAGGCAGGAGAATCGCCTCAACACT	NM_144670.2	74271844	GO:0005576|GO:0005615|GO:0052548|GO:0004867|GO:0005515|GO:0017114	A2ML1	+	ILMN_2136495	4889	S	NP_653271.2	NM_144670.2	NM_144670.2	NM_144670.2	FLJ41597; FLJ25179; DKFZp686O1010; DKFZp686L1821; DKFZp686D2011; FLJ41598; FLJ39129; DKFZp686C1729; DKFZp686G1812; CPAMD9; FLJ16045; FLJ41607	ILMN_17375
2750681	0.0104682	5.38446e-05	down	25.5404	-25.5404	-4.67471	FLJ16165	390928	Homo sapiens purple acid phosphatase long form (FLJ16165), mRNA.				chr19	44293134	44293183	CCCTTCATGCCTCAGTTTCCCAGCCTGGCACCATCTTATTCGGGAAGAGG	NM_001004318.1	51972209		FLJ16165	+	ILMN_1709725	2127	S	NP_001004318.1	NM_001004318.1	NM_001004318.1	NM_001004318.1	PAPL	ILMN_3500
5290719	0.00150638	4.77543e-06	down	25.6367	-25.6367	-4.68014	GSDMA	284110	Homo sapiens gasdermin A (GSDMA), mRNA.	GO:0006915|GO:0006917	GO:0005737|GO:0048471		chr17	35386865	35386914	CCCTAATGCCTTCCCAACCTCGTGGTGCTGTGTCCTTACCACCTAAGGGC	NM_178171.4	150456462	GO:0005737|GO:0048471|GO:0006915|GO:0006917	GSDMA	+	ILMN_1776115	1484	S	NP_835465.2	NM_178171.4	NM_178171.2	NM_178171.4	FLJ39120; GSDM; MGC129596; FKSG9	ILMN_10756
6380707	0.0460009	0.000534875	down	25.6597	-25.6597	-4.68143	SPINK5	11005	Homo sapiens serine peptidase inhibitor, Kazal type 5 (SPINK5), mRNA.	GO:0016525|GO:0030198|GO:0030855|GO:0035315|GO:0042640|GO:0045580|GO:0050777|GO:0030155|GO:0045861	GO:0005576|GO:0005576|GO:0005737|GO:0005783|GO:0005789|GO:0005794|GO:0005829|GO:0005938|GO:0042599|GO:0048471|GO:0005737|GO:0005794|GO:0005737|GO:0005794	GO:0004867|GO:0004867|GO:0004867|GO:0004867|GO:0008233	chr5	147493584	147493633	ACAGGGAAGTGTGAGGAGAGCAGCACCCCAGGAACCACCGCAGCCAGCAT	NM_006846.2	74027260	GO:0005576|GO:0005576|GO:0005737|GO:0005783|GO:0005789|GO:0005794|GO:0005829|GO:0005938|GO:0042599|GO:0048471|GO:0005737|GO:0005794|GO:0005737|GO:0005794|GO:0016525|GO:0030198|GO:0030855|GO:0035315|GO:0042640|GO:0045580|GO:0050777|GO:0030155|GO:0045861|GO:0004867|GO:0004867|GO:0004867|GO:0004867|GO:0008233	SPINK5	+	ILMN_1690017	3169	S	NP_006837.2	NM_006846.2	NM_006846.2	NM_006846.2	FLJ21544; NS; LETKI; LEKTI; NETS; VAKTI	ILMN_10983
1940452	0.0100465	5.03645e-05	down	27.0739	-27.0739	-4.75883	SULT2B1	6820	Homo sapiens sulfotransferase family, cytosolic, 2B, member 1 (SULT2B1), transcript variant 2, mRNA.	GO:0006629|GO:0008202|GO:0008202	GO:0005737|GO:0005829	GO:0004027|GO:0016740|GO:0050294|GO:0050294	chr19	49055527	49055576	GCCCCAGATCCCGGGCTTGTGGGACACCTATGAAGATGACATCTCGGAAA	NM_177973.1	31563385	GO:0005737|GO:0005829|GO:0006629|GO:0008202|GO:0008202|GO:0004027|GO:0016740|GO:0050294|GO:0050294	SULT2B1	+	ILMN_1763520	99	I	NP_814444.1	NM_177973.1	NM_177973.1	NM_177973.1	HSST2	ILMN_16246
3710168	0.00703417	3.12191e-05	down	27.3597	-27.3597	-4.77398	KRT34	3885	Homo sapiens keratin 34 (KRT34), mRNA.	GO:0008544	GO:0005882|GO:0005882	GO:0005198|GO:0005515|GO:0005198	chr17	39534092	39534141	CATCATCAACTTCCAATGTCTGGACAACTCCTTCCTGTTGAGGGTCGAGC	NM_021013.3	14917118	GO:0005882|GO:0005882|GO:0008544|GO:0005198|GO:0005515|GO:0005198	KRT34	-	ILMN_1770228	1492	S	NP_066293.2	NM_021013.3	NM_021013.3	NM_021013.3	KRTHA4; HA4; hHa4; Ha-4	ILMN_26396
1030286	0.04069	0.000442211	down	27.7313	-27.7313	-4.79344	SLC5A1	6523	Homo sapiens solute carrier family 5 (sodium/glucose cotransporter), member 1 (SLC5A1), mRNA.	GO:0001656|GO:0006811|GO:0006814|GO:0008643|GO:0015758|GO:0050892	GO:0005887|GO:0005903|GO:0016020|GO:0016324	GO:0005215|GO:0005351|GO:0005412|GO:0005515|GO:0015293|GO:0031402	chr22	30836230	30836279	GCTGGACTCTTACTCACCTTCCTTTAGTCTCGTCCTGTGGTGTTGAAGGG	NM_000343.1	4507030	GO:0005887|GO:0005903|GO:0016020|GO:0016324|GO:0001656|GO:0006811|GO:0006814|GO:0008643|GO:0015758|GO:0050892|GO:0005215|GO:0005351|GO:0005412|GO:0005515|GO:0015293|GO:0031402	SLC5A1	+	ILMN_1681526	2035	S	NP_000334.1	NM_000343.1	NM_000343.1	NM_000343.1	NAGT; SGLT1; D22S675	ILMN_24451
2480730	0.00220397	7.46819e-06	down	27.7754	-27.7754	-4.79574	ACSBG1	23205	Homo sapiens acyl-CoA synthetase bubblegum family member 1 (ACSBG1), mRNA.	GO:0006629|GO:0006631|GO:0008152	GO:0005737|GO:0005783|GO:0005792|GO:0031410	GO:0004467|GO:0016874	chr15	78463394	78463443	GCAGTAGGCTGTGGAGCGGGTAGGAGAGAGATGGCTGATACTGCTCACGT	NM_015162.3	27477104	GO:0005737|GO:0005783|GO:0005792|GO:0031410|GO:0006629|GO:0006631|GO:0008152|GO:0004467|GO:0016874	ACSBG1	-	ILMN_2227011	2573	S	NP_055977.3	NM_015162.3	NM_015162.3	NM_015162.3	BG1; KIAA0631; BGM; FLJ30320; hBG1; GR-LACS; MGC14352; hsBG	ILMN_2697
4010161	1.88146e-06	8.85972e-10	down	28.0649	-28.0649	-4.81069	SLURP1	57152	Homo sapiens secreted LY6/PLAUR domain containing 1 (SLURP1), mRNA.	GO:0001775|GO:0007155	GO:0005576|GO:0005576|GO:0005615	GO:0005125	chr8	143823237	143823286	AGGACCATTACCCGCTGCAAGCCAGAGGACACAGCCTGCATGACCACGCT	NM_020427.2	17572819	GO:0005576|GO:0005576|GO:0005615|GO:0001775|GO:0007155|GO:0005125	SLURP1	-	ILMN_1705080	138	S	NP_065160.1	NM_020427.2	NM_020427.2	NM_020427.2	MDM; ANUP; LY6LS; ARS; ArsB	ILMN_18032
2140131	0.00257109	8.94067e-06	down	28.1658	-28.1658	-4.81587	CDSN	1041	Homo sapiens corneodesmosin (CDSN), mRNA.	GO:0008152|GO:0008544|GO:0016337|GO:0030216	GO:0001533|GO:0005576|GO:0030057	GO:0003674|GO:0016740|GO:0042803	chr6	31191016	31191065	CTGGATCCTGGACAGATGGCTCAGTAAACTGTGGGGACTAGGTGCAGACT	NM_001264.3	67782355	GO:0001533|GO:0005576|GO:0030057|GO:0008152|GO:0008544|GO:0016337|GO:0030216|GO:0003674|GO:0016740|GO:0042803	CDSN	-	ILMN_1727880	2332	S	NP_001255.3	NM_001264.3	NM_001264.3	NM_001264.3	S; HTSS; D6S586E	ILMN_181095
1260072	0.000875146	2.28241e-06	down	28.2096	-28.2096	-4.81811	SDR9C7	121214	Homo sapiens short chain dehydrogenase/reductase family 9C, member 7 (SDR9C7), mRNA.				chr12	57323247	57323296	GAGCCAGGGAACTATCGGACAGCCATTCTCGGCAAGGAGAACCTGGAGTC	NM_148897.1	22507404		SDR9C7	-	ILMN_2133090	601	S	NP_683695.1	NM_148897.1	NM_148897.1	NM_148897.1	MGC126602; SDRO; FLJ16333; RDHS; MGC126600	ILMN_23893
4570239	6.2584e-06	4.30723e-09	down	28.3696	-28.3696	-4.82627	LOR	4014	Homo sapiens loricrin (LOR), mRNA.	GO:0018149|GO:0030216|GO:0031424	GO:0001533|GO:0005626|GO:0005634|GO:0005737|GO:0009898	GO:0005200|GO:0030280|GO:0030674	chr1	151501126	151501175	GCCATTGAGCTCTCCGGCTGCATCTAGTTCTGCTGTTTAGCCTCTTTGGT	NM_000427.1	4557724	GO:0001533|GO:0005626|GO:0005634|GO:0005737|GO:0009898|GO:0018149|GO:0030216|GO:0031424|GO:0005200|GO:0030280|GO:0030674	LOR	+	ILMN_1718387	1110	S	NP_000418.1	NM_000427.1	NM_000427.1	NM_000427.1	MGC111513	ILMN_6861
6650273	0.000358845	7.53902e-07	down	29.7683	-29.7683	-4.8957	CYP4F2	8529	Homo sapiens cytochrome P450, family 4, subfamily F, polypeptide 2 (CYP4F2), mRNA.	GO:0055114|GO:0006691|GO:0055114	GO:0005783|GO:0005789|GO:0005792|GO:0016020	GO:0004497|GO:0005506|GO:0009055|GO:0020037|GO:0046872|GO:0004497|GO:0005506|GO:0009055|GO:0020037|GO:0046872|GO:0050051	chr19	15989023	15989072	CCCGGGATGGTGAAAATGTTCCGGACCTAGATACTGACGAAGGTAGCACG	NM_001082.3	13435390	GO:0005783|GO:0005789|GO:0005792|GO:0016020|GO:0055114|GO:0006691|GO:0055114|GO:0004497|GO:0005506|GO:0009055|GO:0020037|GO:0046872|GO:0004497|GO:0005506|GO:0009055|GO:0020037|GO:0046872|GO:0050051	CYP4F2	-	ILMN_2178492	2121	S	NP_001073.3	NM_001082.3	NM_001082.3	NM_001082.3	CPF2	ILMN_18195
6130746	0.0241103	0.000191262	down	30.115	-30.115	-4.91241	SPRR4	163778	Homo sapiens small proline-rich protein 4 (SPRR4), mRNA.	GO:0031424	GO:0005737	GO:0005198	chr1	151211386	151211435	CGTACCCTTCCCCACACATACCACCTTGGCTTCTTCTATATCCCACCCCG	NM_173080.1	27436868	GO:0005737|GO:0031424|GO:0005198	SPRR4	+	ILMN_1777949	459	S	NP_775103.1	NM_173080.1	NM_173080.1	NM_173080.1	MGC138375; MGC138377	ILMN_8890
7570494	0.0224125	0.000166682	down	30.4526	-30.4526	-4.92849	CNFN	84518	Homo sapiens cornifelin (CNFN), mRNA.	GO:0031424	GO:0001533|GO:0005737		chr19	47583079	47583128	TCCCCGTCCTTTTCCACCAGTCTCGCCTCTGGCCTTCTCTGGCCACTCCT	NM_032488.2	26024194	GO:0001533|GO:0005737|GO:0031424	CNFN	-	ILMN_1803838	405	S	NP_115877.2	NM_032488.2	NM_032488.2	NM_032488.2	PLAC8L2	ILMN_22539
2570538	0.00144056	4.48756e-06	down	30.6101	-30.6101	-4.93594	SOX21	11166	Homo sapiens SRY (sex determining region Y)-box 21 (SOX21), mRNA.	GO:0006325|GO:0006350|GO:0006357	GO:0005634	GO:0003700|GO:0003702	chr13	95362235	95362284	GCATTTCTCTCCCAAGTTGAGCTGGTTTAATGTGTTTTGGATTTCCCTCC	NM_007084.2	46094055	GO:0005634|GO:0006325|GO:0006350|GO:0006357|GO:0003700|GO:0003702	SOX21	-	ILMN_1783185	2105	S	NP_009015.1	NM_007084.2	NM_007084.2	NM_007084.2	SOX25	ILMN_11392
2470292	4.62617e-09	1.00543e-12	down	30.9234	-30.9234	-4.95063	PYDC1	260434	Homo sapiens PYD (pyrin domain) containing 1 (PYDC1), mRNA.	GO:0006469|GO:0006508|GO:0032088|GO:0033209|GO:0045087|GO:0050718	GO:0005634|GO:0005737|GO:0005829|GO:0008385	GO:0004197|GO:0005515	chr16	31227434	31228068	GAGCTGGAGGCGGGTCAAGGCAAAAGGAGTAATGCAACGCCTGTGAAGCC	NM_152901.2	142380001	GO:0005634|GO:0005737|GO:0005829|GO:0008385|GO:0006469|GO:0006508|GO:0032088|GO:0033209|GO:0045087|GO:0050718|GO:0004197|GO:0005515	PYDC1	-	ILMN_1694823	330	S	NP_690865.1	NM_152901.2	NM_152901.1	NM_152901.2	PYC1; ASC2; POP1	ILMN_11343
1440682	0.00108496	3.02611e-06	down	31.8803	-31.8803	-4.99459	DCT	1638	Homo sapiens dopachrome tautomerase (dopachrome delta-isomerase, tyrosine-related protein 2) (DCT), mRNA.	GO:0008152|GO:0006583|GO:0008152|GO:0008544|GO:0048066|GO:0048468	GO:0005792|GO:0005829|GO:0016020|GO:0016021|GO:0033162	GO:0016491|GO:0004167|GO:0005507|GO:0008270|GO:0016491|GO:0016853|GO:0046872	chr13	93890074	93890123	GCTGGCCAAGCCACAGTTCTGACGCTGACAATAAAGGAACTAATCCTCAC	NM_001922.2	6041666	GO:0005792|GO:0005829|GO:0016020|GO:0016021|GO:0033162|GO:0008152|GO:0006583|GO:0008152|GO:0008544|GO:0048066|GO:0048468|GO:0016491|GO:0004167|GO:0005507|GO:0008270|GO:0016491|GO:0016853|GO:0046872	DCT	-	ILMN_1701783	2003	S	NP_001913.2	NM_001922.2	NM_001922.2	NM_001922.2	TYRP2	ILMN_1796
2970154	0.0166797	0.000102244	down	32.1639	-32.1639	-5.00737	KLK6	5653	Homo sapiens kallikrein-related peptidase 6 (KLK6), transcript variant B, mRNA.	GO:0006508|GO:0007417|GO:0009611|GO:0016540|GO:0030574|GO:0042246|GO:0042445|GO:0042552|GO:0042982|GO:0045595|GO:0006508	GO:0005576|GO:0005634|GO:0005737|GO:0005739|GO:0005783|GO:0005792	GO:0004252|GO:0005515|GO:0005515|GO:0005515|GO:0008233|GO:0003824|GO:0004252	chr19	56153850	56153899	CCCAGCTCCGCTGCTTACTGTCGGTGTCCCCTTGGGATGTACCTTTCTTC	NM_001012964.1	61744423	GO:0005576|GO:0005634|GO:0005737|GO:0005739|GO:0005783|GO:0005792|GO:0006508|GO:0007417|GO:0009611|GO:0016540|GO:0030574|GO:0042246|GO:0042445|GO:0042552|GO:0042982|GO:0045595|GO:0006508|GO:0004252|GO:0005515|GO:0005515|GO:0005515|GO:0008233|GO:0003824|GO:0004252	KLK6	-	ILMN_1780255	1326	A	NP_001012982.1	NM_001012964.1	NM_002774.3	NM_001012964.1	PRSS18; Klk7; hK6; SP59; Bssp; MGC9355; NEUROSIN; ZYME; PRSS9	ILMN_7428
4040520	0.0275079	0.00023316	down	33.2739	-33.2739	-5.05632	HAO2	51179	Homo sapiens hydroxyacid oxidase 2 (long chain) (HAO2), transcript variant 1, mRNA.	GO:0001561|GO:0055114|GO:0008152|GO:0008152	GO:0005777	GO:0003973|GO:0009055|GO:0010181|GO:0016491|GO:0009055|GO:0010181|GO:0016491|GO:0016491	chr1	119738117	119738166	TCTAATACCACCACCCCTGTGCTTCAGGCCCTCCAAACCCCTGTGTTCCC	NM_016527.2	54234004	GO:0005777|GO:0001561|GO:0055114|GO:0008152|GO:0008152|GO:0003973|GO:0009055|GO:0010181|GO:0016491|GO:0009055|GO:0010181|GO:0016491|GO:0016491	HAO2	+	ILMN_1767474	1319	A	NP_057611.1	NM_016527.2	NM_016527.2	NM_016527.2	GIG16; HAOX2	ILMN_24511
1470630	0.000339955	6.77275e-07	down	33.9913	-33.9913	-5.08709	SPRR2G	6706	Homo sapiens small proline-rich protein 2G (SPRR2G), mRNA.	GO:0008544|GO:0030216|GO:0031424	GO:0001533|GO:0005737	GO:0005198	chr1	151388896	151388945	ATCCAGTGGCTCTTCTTACTCCCAGGACTCCATCATCTTCCCTTCAGCTG	NM_001014291.2	83627725	GO:0001533|GO:0005737|GO:0008544|GO:0030216|GO:0031424|GO:0005198	SPRR2G	-	ILMN_1702127	290	S	NP_001014313.1	NM_001014291.2	NM_001014291.1	NM_001014291.2		ILMN_19621
2370564	0.00388383	1.50531e-05	down	34.3877	-34.3877	-5.10382	KRT78	196374	Homo sapiens keratin 78 (KRT78), mRNA.		GO:0045095	GO:0005198|GO:0005515	chr12	53232765	53232814	CGCTGCCCACAGCCCAAGCCAGCCCACAGCGGATGCTGCAAAAATCAATA	NM_173352.2	89357931	GO:0045095|GO:0005198|GO:0005515	KRT78	-	ILMN_1737653	1709	S	NP_775487.2	NM_173352.2	NM_173352.1	NM_173352.2	K5B; Kb40	ILMN_35009
5860491	0.000836007	2.11977e-06	down	34.9267	-34.9267	-5.12626	SLC15A1	6564	Homo sapiens solute carrier family 15 (oligopeptide transporter), member 1 (SLC15A1), mRNA.	GO:0006857|GO:0006857|GO:0007586|GO:0015031	GO:0016020|GO:0005624|GO:0005887|GO:0016020	GO:0005215|GO:0005215|GO:0005427|GO:0015198|GO:0015293|GO:0015333	chr13	98134231	98134280	AGGAGGCAGGAGCCAAGGCCAAAAGTGAACGTACAGGTTTAAAATGGCTG	NM_005073.2	141802677	GO:0016020|GO:0005624|GO:0005887|GO:0016020|GO:0006857|GO:0006857|GO:0007586|GO:0015031|GO:0005215|GO:0005215|GO:0005427|GO:0015198|GO:0015293|GO:0015333	SLC15A1	-	ILMN_1652857	2881	S	NP_005064.1	NM_005073.2	NM_005073.1	NM_005073.2	PEPT1; HPECT1; HPEPT1	ILMN_165833
6450398	1.42217e-07	5.15149e-11	down	35.712	-35.712	-5.15834	TRPM1	4308	Homo sapiens transient receptor potential cation channel, subfamily M, member 1 (TRPM1), mRNA.	GO:0006811	GO:0005886|GO:0005887	GO:0004872|GO:0005216|GO:0005262	chr15	31293694	31293743	AGGGCCACCAAATAGCCTAGGAAGTGCCCTCGAGCACTGAAGTCACCATT	NM_002420.4	94538365	GO:0005886|GO:0005887|GO:0006811|GO:0004872|GO:0005216|GO:0005262	TRPM1	-	ILMN_1791653	5221	S	NP_002411.3	NM_002420.4	NM_002420.3	NM_002420.4	MLSN1; LTRPC1	ILMN_19502
4010392	9.14356e-10	1.32482e-13	down	35.7457	-35.7457	-5.1597	BPIL2	254240	Homo sapiens bactericidal/permeability-increasing protein-like 2 (BPIL2), mRNA.		GO:0005576	GO:0001530|GO:0005543|GO:0008289|GO:0008289	chr22	31157344	31157393	GTACCAGTGTTGGCCTGGTTATTTTGGGACAAAGACTGGTCTGCTCCTTG	NM_174932.1	28372550	GO:0005576|GO:0001530|GO:0005543|GO:0008289|GO:0008289	BPIL2	-	ILMN_1708152	1157	S	NP_777592.1	NM_174932.1	NM_174932.1	NM_174932.1		ILMN_162281
1230139	9.14356e-10	1.27362e-13	down	36.3147	-36.3147	-5.18248	SDR9C7	121214	Homo sapiens short chain dehydrogenase/reductase family 9C, member 7 (SDR9C7), mRNA.				chr12	57323175	57323224	AGGCTGCCTCAGGAGACCCGGGACAGCTACGGAGAGGATTATTTCCGCAT	NM_148897.1	22507404		SDR9C7	-	ILMN_3249101	673	S	NP_683695.1	NM_148897.1	NM_148897.1	NM_148897.1	MGC126602; SDRO; FLJ16333; RDHS; MGC126600	ILMN_23893
1260746	2.60848e-05	2.45664e-08	down	36.4392	-36.4392	-5.18742	UNC93A	54346	Homo sapiens unc-93 homolog A (C. elegans) (UNC93A), mRNA.	GO:0008150	GO:0005886|GO:0016021	GO:0003674	chr6	167648994	167649043	GCCTCAGGACATAGAGCGGCTCCTCATCACCATCTCAGCACAATTTGGCC	NM_018974.2	29336076	GO:0005886|GO:0016021|GO:0008150|GO:0003674	UNC93A	+	ILMN_1746652	1515	S	NP_061847.2	NM_018974.2	NM_018974.2	NM_018974.2	dJ366N23.1; dJ366N23.2; MGC119397; MGC119395	ILMN_25955
580253	0.000936353	2.50987e-06	down	37.5511	-37.5511	-5.23078	LCE1C	353133	Homo sapiens late cornified envelope 1C (LCE1C), mRNA.	GO:0031424			chr1	152777523	152777572	AGAATCCAGGACCGCAAACTGCCAAGGACATCCCCCTTCTCCTACTAGGC	NM_178351.3	57242768	GO:0031424	LCE1C	-	ILMN_3236932	433	S	NP_848128.1	NM_178351.3	NM_178351.3	NM_178351.3	LEP3	ILMN_678
2120091	0.0343236	0.000326986	down	39.8483	-39.8483	-5.31645	DEFB4	1673	Homo sapiens defensin, beta 4 (DEFB4), mRNA.	GO:0006935|GO:0006955|GO:0007186|GO:0042742	GO:0005576		chr8	7752264	7754016	CCTCTTCATATTCCTGATGCCTCTTCCAGGTGTTTTTGGTGGTATAGGCG	NM_004942.2	13124885	GO:0005576|GO:0006935|GO:0006955|GO:0007186|GO:0042742	DEFB4	+	ILMN_2048043	66	S	NP_004933.1	NM_004942.2	NM_004942.2	NM_004942.2	DEFB102; DEFB2; SAP1; DEFB-2; HBD-2	ILMN_182283
510164	0.0306844	0.000275939	down	41.6043	-41.6043	-5.37866	PKLR	5313	Homo sapiens pyruvate kinase, liver and RBC (PKLR), nuclear gene encoding mitochondrial protein, transcript variant 2, mRNA.	GO:0006096|GO:0006096|GO:0051707		GO:0000287|GO:0004743|GO:0016740|GO:0030955|GO:0000287|GO:0004743|GO:0016740|GO:0030955	chr1	153526314	153526363	TGCCTGATACCCTGCTTGGTCAAATCCCCGGCTGCTTCCTTCTGCACCCA	NM_181871.2	82659100	GO:0006096|GO:0006096|GO:0051707|GO:0000287|GO:0004743|GO:0016740|GO:0030955|GO:0000287|GO:0004743|GO:0016740|GO:0030955	PKLR	-	ILMN_1777031	2323	A	NP_870986.1	NM_181871.2	NM_181871.1	NM_181871.2	PKL; PK1; RPK	ILMN_24490
1690685	5.75715e-05	7.38945e-08	down	42.5058	-42.5058	-5.40959	LY6G6C	80740	Homo sapiens lymphocyte antigen 6 complex, locus G6C (LY6G6C), mRNA.		GO:0005886|GO:0031225		chr6	31794532	31794581	TGAGGAGGGATTGGGATCTGGGCCTGAAATGGGGCTTCTGTGTTGTCCCC	NM_025261.1	13376873	GO:0005886|GO:0031225	LY6G6C	-	ILMN_1669352	702	S	NP_079537.1	NM_025261.1	NM_025261.1	NM_025261.1	G6c; NG24; C6orf24	ILMN_8215
2230754	2.737e-05	2.87511e-08	down	42.8976	-42.8976	-5.42282	PLA2G4D	283748	Homo sapiens phospholipase A2, group IVD (cytosolic) (PLA2G4D), mRNA.	GO:0008152|GO:0009395|GO:0016042	GO:0005737|GO:0016020|GO:0030659|GO:0031410	GO:0004623|GO:0005509|GO:0016787	chr15	42360104	42360153	CCCAATTGCCCTGAGCAGTACAATGATGAACACACGTTTCAAGAGCAGAC	NM_178034.3	116174753	GO:0005737|GO:0016020|GO:0030659|GO:0031410|GO:0008152|GO:0009395|GO:0016042|GO:0004623|GO:0005509|GO:0016787	PLA2G4D	-	ILMN_2217270	3311	S	NP_828848.3	NM_178034.3	NM_178034.3	NM_178034.3	cPLA2delta	ILMN_4570
7510671	0.0166797	0.00010384	down	43.2062	-43.2062	-5.43317	ALOX12B	242	Homo sapiens arachidonate 12-lipoxygenase, 12R type (ALOX12B), mRNA.	GO:0006629|GO:0008544|GO:0019370|GO:0055114		GO:0004052|GO:0005506|GO:0016165|GO:0016491|GO:0046872	chr17	7976132	7976181	GATCTCACACGACATCCGCCAGCGCAACAAGTGCCTTCCCATCCCCTACT	NM_001139.2	119964724	GO:0006629|GO:0008544|GO:0019370|GO:0055114|GO:0004052|GO:0005506|GO:0016165|GO:0016491|GO:0046872	ALOX12B	-	ILMN_1692332	2274	S	NP_001130.1	NM_001139.2	NM_001139.1	NM_001139.2	12R-LOX	ILMN_30125
6840468	0.0013958	4.14589e-06	down	43.9294	-43.9294	-5.45711	HAL	3034	Homo sapiens histidine ammonia-lyase (HAL), mRNA.	GO:0006548|GO:0009058	GO:0005625|GO:0005737|GO:0005829	GO:0004397|GO:0004397|GO:0016211|GO:0016829	chr12	96367248	96367297	CCCCCAAATGCTTACATGGGAGTTTGAGGTTAGTATTTTCACTTCCTTGG	NM_002108.2	4809282	GO:0005625|GO:0005737|GO:0005829|GO:0006548|GO:0009058|GO:0004397|GO:0004397|GO:0016211|GO:0016829	HAL	-	ILMN_2074748	2983	S	NP_002099.1	NM_002108.2	NM_002108.2	NM_002108.2	HSTD; histidase; HIS	ILMN_177429
4050326	5.75715e-05	7.50742e-08	down	44.2046	-44.2046	-5.46612	MASP1	5648	Homo sapiens mannan-binding lectin serine peptidase 1 (C4/C2 activating component of Ra-reactive factor) (MASP1), transcript variant 2, mRNA.	GO:0006508|GO:0001867|GO:0006508|GO:0006958	GO:0043231|GO:0005576|GO:0005576	GO:0003824|GO:0004252|GO:0005509|GO:0005529|GO:0004252|GO:0005509|GO:0008233	chr3	188434743	188434792	CTCCATCAGAGCAAGGCAGCCAGAGAAGCCCCTGAGAGGGAATGATTGGG	NM_139125.2	73623024	GO:0043231|GO:0005576|GO:0005576|GO:0006508|GO:0001867|GO:0006508|GO:0006958|GO:0003824|GO:0004252|GO:0005509|GO:0005529|GO:0004252|GO:0005509|GO:0008233	MASP1	-	ILMN_1809537	3892	I	NP_624302.1	NM_139125.2	NM_139125.2	NM_139125.2	MASP; DKFZp686I01199; CRARF1; PRSS5; CRARF; MGC126283; FLJ26383; MGC126284; RaRF	ILMN_9215
1070333	0.00488836	2.07171e-05	down	47.9356	-47.9356	-5.58303	CST6	1474	Homo sapiens cystatin E/M (CST6), mRNA.	GO:0008544|GO:0009653	GO:0001533|GO:0005576	GO:0004869	chr11	65536274	65536323	GGGCAGCAACAGCATCTACTACTTCCGAGACACGCACATCATCAAGGCGC	NM_001323.2	20302137	GO:0001533|GO:0005576|GO:0008544|GO:0009653|GO:0004869	CST6	+	ILMN_1698666	237	I	NP_001314.1	NM_001323.2	NM_001323.2	NM_001323.2		ILMN_20022
580709	0.0361897	0.00035525	down	48.9761	-48.9761	-5.61401	LOC728454	728454	PREDICTED: Homo sapiens similar to Beta-defensin 2 precursor (BD-2) (hBD-2) (Defensin, beta 2) (Skin-antimicrobial peptide 1) (SAP1) (LOC728454), mRNA.				chr8	7259885	7259934	CACCTGTGGTCTCCCTGGAACAAAATGCTGCAAAAAGCCATGAGGAGGCC	XM_001128061.1	113419910		LOC728454	-	ILMN_1680965	189	S	XP_001128061.1	XM_001128061.1	NM_004942.2	XM_001128061.1		ILMN_167684
6040731	1.6548e-05	1.43859e-08	down	49.0093	-49.0093	-5.61498	TYRP1	7306	Homo sapiens tyrosinase-related protein 1 (TYRP1), mRNA.	GO:0006582|GO:0006583|GO:0030318|GO:0032438|GO:0043438|GO:0043473|GO:0055114	GO:0005634|GO:0005737|GO:0005886|GO:0016021|GO:0033162	GO:0004497|GO:0005507|GO:0005515|GO:0042803|GO:0046872|GO:0046982	chr9	12699921	12699970	GTCTCTTCTAACATCTTAGAGGTCCATGGAGAAGGCATATGGAGAACATG	NM_000550.1	4507756	GO:0005634|GO:0005737|GO:0005886|GO:0016021|GO:0033162|GO:0006582|GO:0006583|GO:0030318|GO:0032438|GO:0043438|GO:0043473|GO:0055114|GO:0004497|GO:0005507|GO:0005515|GO:0042803|GO:0046872|GO:0046982	TYRP1	+	ILMN_2054652	2468	S	NP_000541.1	NM_000550.1	NM_000550.1	NM_000550.1	GP75; CATB; TRP; b-PROTEIN; TYRP; CAS2	ILMN_21174
4050328	2.01271e-05	1.82265e-08	down	50.9556	-50.9556	-5.67117	DSC1	1823	Homo sapiens desmocollin 1 (DSC1), transcript variant Dsc1b, mRNA.	GO:0007156|GO:0007155|GO:0007156	GO:0016020|GO:0005624|GO:0005886|GO:0005921|GO:0016021|GO:0030054|GO:0030057	GO:0005509|GO:0005509|GO:0005515	chr18	26963542	26963591	CTGTGGTTGCCACCTGCCATCTCCAAGCATTTGGACAACTAGCCCTGATG	NM_004948.2	13435362	GO:0016020|GO:0005624|GO:0005886|GO:0005921|GO:0016021|GO:0030054|GO:0030057|GO:0007156|GO:0007155|GO:0007156|GO:0005509|GO:0005509|GO:0005515	DSC1	-	ILMN_2402640	3876	A	NP_004939.1	NM_004948.2	NM_004948.2	NM_004948.2	CDHF1; DG2/DG3	ILMN_1266
4850746	0.0475732	0.000573836	down	51.158	-51.158	-5.67689	DCD	117159	Homo sapiens dermcidin (DCD), mRNA.	GO:0006805|GO:0042742|GO:0050832	GO:0005576	GO:0005515|GO:0005515|GO:0005515|GO:0030145	chr12	55039394	55039443	CCAGGGTTAGCCAGACAGGCACCAAAGCCAAGGAAGCAGAGATCCAGCCT	NM_053283.2	91208431	GO:0005576|GO:0006805|GO:0042742|GO:0050832|GO:0005515|GO:0005515|GO:0005515|GO:0030145	DCD	-	ILMN_1722554	207	S	NP_444513.1	NM_053283.2	NM_053283.1	NM_053283.2	MGC71930; DCD-1; PIF; HCAP; DSEP; AIDD	ILMN_23995
50725	0.000179387	2.79409e-07	down	52.0436	-52.0436	-5.70165	LCE1B	353132	Homo sapiens late cornified envelope 1B (LCE1B), mRNA.	GO:0031424			chr1	151051950	151051999	TCCGTCTTCCTTCTCCTTCTGGGCCTGCCCATGTTGTTGAGAGGTCTTGG	NM_178349.1	30387655	GO:0031424	LCE1B	+	ILMN_1736655	880	S	NP_848126.1	NM_178349.1	NM_178349.1	NM_178349.1	LEP2; SPRL2A	ILMN_23910
4920075	0.000807858	1.93647e-06	down	52.1298	-52.1298	-5.70404	TGM3	7053	Homo sapiens transglutaminase 3 (E polypeptide, protein-glutamine-gamma-glutamyltransferase) (TGM3), mRNA.	GO:0006464|GO:0018149|GO:0030216|GO:0030216|GO:0031069|GO:0031424|GO:0043163|GO:0051262	GO:0005634|GO:0005737|GO:0005794|GO:0031234	GO:0000287|GO:0003810|GO:0003810|GO:0003924|GO:0005509|GO:0005525|GO:0008415|GO:0016746|GO:0019003	chr20	2269595	2269644	TGATCCCCAACCTGCACGGGGCATTCCTGCTTCTCTCTCAGGCCACCACA	NM_003245.2	39777600	GO:0005634|GO:0005737|GO:0005794|GO:0031234|GO:0006464|GO:0018149|GO:0030216|GO:0030216|GO:0031069|GO:0031424|GO:0043163|GO:0051262|GO:0000287|GO:0003810|GO:0003810|GO:0003924|GO:0005509|GO:0005525|GO:0008415|GO:0016746|GO:0019003	TGM3	+	ILMN_1786847	2485	S	NP_003236.2	NM_003245.2	NM_003245.2	NM_003245.2	MGC126249; TGE; MGC126250	ILMN_10351
6350593	0.00105004	2.89068e-06	down	52.8894	-52.8894	-5.72491	IL1F10	84639	Homo sapiens interleukin 1 family, member 10 (theta) (IL1F10), transcript variant 2, mRNA.	GO:0006954|GO:0006955	GO:0005576|GO:0005615	GO:0005152	chr2	113549786	113549835	CTCCGGAAGGAACACAGCTCTTGACACATGGATTTCAGCTCAGTGACACC	NM_173161.1	27894306	GO:0005576|GO:0005615|GO:0006954|GO:0006955|GO:0005152	IL1F10	+	ILMN_2359733	908	A	NP_775184.1	NM_173161.1	NM_173161.1	NM_173161.1	IL1-theta; FIL1-theta; MGC119833; IL-1HY2; MGC119832; FKSG75; MGC119831	ILMN_6008
2450647	0.0100465	5.09474e-05	down	53.422	-53.422	-5.73936	KRT1	3848	Homo sapiens keratin 1 (KRT1), mRNA.	GO:0001867|GO:0006979|GO:0008544|GO:0042730|GO:0045765	GO:0005856|GO:0016020|GO:0045095	GO:0004872|GO:0005200|GO:0005515|GO:0005515|GO:0005529	chr12	53068865	53068914	GCAAGACCGAGGTCGATTTGTCCCAGCCTTACCGGAGAAAAGAGCTATGG	NM_006121.3	119395749	GO:0005856|GO:0016020|GO:0045095|GO:0001867|GO:0006979|GO:0008544|GO:0042730|GO:0045765|GO:0004872|GO:0005200|GO:0005515|GO:0005515|GO:0005529	KRT1	-	ILMN_1735712	2056	S	NP_006112.3	NM_006121.3	NM_006121.2	NM_006121.3	EHK1; CK1; KRT1A; K1	ILMN_177761
2360026	4.97653e-05	6.12895e-08	down	57.3703	-57.3703	-5.84223	LCE3D	84648	Homo sapiens late cornified envelope 3D (LCE3D), mRNA.	GO:0031424			chr1	152552037	152552086	CCCAAGGGCCCAGGAAAACCCCATCTTGATGCATGAGTTCCCAGATACCC	NM_032563.1	14211868	GO:0031424	LCE3D	-	ILMN_1718395	383	S	NP_115952.1	NM_032563.1	NM_032563.1	NM_032563.1	SPRL6B; MGC126833; LEP16; SPRL6A	ILMN_19866
4540482	0.0180932	0.000117455	down	57.9754	-57.9754	-5.85737	C1orf68	100129271	Homo sapiens chromosome 1 open reading frame 68 (C1orf68), mRNA.				chr1	152692804	152692853	TGCACCAGCTTCTGGCCCCCTCTCTGTTAGTGCCAGTGATGTAGAACCTC	NM_001024679.2	194354005		C1ORF68	+	ILMN_3248515	807	S	NP_001019850.1	NM_001024679.2	NM_001024679.2	NM_001024679.2		ILMN_366609
50626	0.00021968	3.81955e-07	down	58.6459	-58.6459	-5.87396	PLA2G3	50487	Homo sapiens phospholipase A2, group III (PLA2G3), mRNA.	GO:0006644|GO:0016042	GO:0005576|GO:0005615|GO:0005886	GO:0005509|GO:0016787|GO:0047498	chr22	31530905	31530954	CCCCCCTGCGACACCTAGCTGAACTATGGTTTGGTGTCTGATCTTGAGAG	NM_015715.3	142976883	GO:0005576|GO:0005615|GO:0005886|GO:0006644|GO:0016042|GO:0005509|GO:0016787|GO:0047498	PLA2G3	-	ILMN_1746769	2413	S	NP_056530.2	NM_015715.3	NM_015715.2	NM_015715.3	GIII-SPLA2; SPLA2III	ILMN_27165
1780279	0.000807858	2.01913e-06	down	59.707	-59.707	-5.89983	CYP4F22	126410	Homo sapiens cytochrome P450, family 4, subfamily F, polypeptide 22 (CYP4F22), mRNA.	GO:0055114	GO:0005783|GO:0005789|GO:0005792|GO:0016020	GO:0004497|GO:0005506|GO:0009055|GO:0020037|GO:0046872				AGACTGCTCAGGCGTGAGGCTGGATCGTAGGGTTCGAGGCTGCTTGCTTT	NM_173483.2	142377118	GO:0005783|GO:0005789|GO:0005792|GO:0016020|GO:0055114|GO:0004497|GO:0005506|GO:0009055|GO:0020037|GO:0046872	CYP4F22		ILMN_1708303	2300	S	NP_775754.1	NM_173483.2	NM_173483.1	NM_173483.2	FLJ39501	ILMN_20313
1820414	6.51341e-06	4.71867e-09	down	62.5018	-62.5018	-5.96583	ATP12A	479	Homo sapiens ATPase, H+/K+ transporting, nongastric, alpha polypeptide (ATP12A), mRNA.	GO:0006813|GO:0008152|GO:0015992	GO:0005889|GO:0016020|GO:0016021	GO:0000166|GO:0000287|GO:0005524|GO:0008900|GO:0016787|GO:0016820|GO:0030955	chr13	24183509	24183642	ATGAGGTGCGGAAGCTCTTCATCAGGCTCTACCCTGGAAGCTGGTGGGAT	NM_001676.4	83700224	GO:0005889|GO:0016020|GO:0016021|GO:0006813|GO:0008152|GO:0015992|GO:0000166|GO:0000287|GO:0005524|GO:0008900|GO:0016787|GO:0016820|GO:0030955	ATP12A	+	ILMN_1687765	3240	S	NP_001667.4	NM_001676.4	NM_001676.3	NM_001676.4	ATP1AL1	ILMN_183978
2100132	5.07674e-06	3.1397e-09	down	62.9645	-62.9645	-5.97647	CRNN	49860	Homo sapiens cornulin (CRNN), mRNA.	GO:0006986|GO:0008152|GO:0009408|GO:0016337	GO:0005737|GO:0016020|GO:0016020	GO:0005509	chr1	150648460	150648509	ACCTGCTTTGCGGTGCAGACCCTCTCAGGAGCAGGAAGACTCAGAGCAAG	NM_016190.1	7706634	GO:0005737|GO:0016020|GO:0016020|GO:0006986|GO:0008152|GO:0009408|GO:0016337|GO:0005509	CRNN	-	ILMN_1727220	1724	S	NP_057274.1	NM_016190.1	NM_016190.1	NM_016190.1	SEP53; C1orf10; PDRC1	ILMN_27942
4010491	0.0381299	0.000379821	down	63.6384	-63.6384	-5.99182	CST6	1474	PREDICTED: Homo sapiens cystatin E/M (CST6), mRNA.	GO:0008544|GO:0009653	GO:0001533|GO:0005576	GO:0004869				CAGCAGGAGAAGCTGCGCTGTGACTTTGAGGTCCTTGTGGTTCCCTGGCA	XM_001129442.1	113422960	GO:0001533|GO:0005576|GO:0008544|GO:0009653|GO:0004869	CST6		ILMN_1697733	220	A	XP_001129442.1	XM_001129442.1	NM_001323.2	XM_001129442.1		ILMN_176400
4830711	5.07674e-06	3.31008e-09	down	64.6251	-64.6251	-6.01402	RDH12	145226	Homo sapiens retinol dehydrogenase 12 (all-trans/9-cis/11-cis) (RDH12), mRNA.	GO:0042572|GO:0045494|GO:0050896|GO:0055114	GO:0005622	GO:0004745|GO:0005488|GO:0016491	chr14	67270614	67270663	AGAGCCCGAGAAATTGGGTCAGTTCCCTCATCAGCACCAGAGGCTCAGCT	NM_152443.1	22748934	GO:0005622|GO:0042572|GO:0045494|GO:0050896|GO:0055114|GO:0004745|GO:0005488|GO:0016491	RDH12	+	ILMN_1792182	1417	S	NP_689656.1	NM_152443.1	NM_152443.1	NM_152443.1	FLJ30273; LCA3	ILMN_24961
940327	0.00144056	4.41843e-06	down	65.7792	-65.7792	-6.03956	KLK13	26085	Homo sapiens kallikrein-related peptidase 13 (KLK13), mRNA.	GO:0006508|GO:0006508|GO:0006508	GO:0005576|GO:0005737	GO:0004252|GO:0005515|GO:0008233|GO:0003824|GO:0004252|GO:0003824|GO:0004252	chr19	56251364	56251413	GGCCCAGGTCTCTCAACTTCATCAGTGTGGCTTCTATGAGCCCAGATCAC	NM_015596.1	11496280	GO:0005576|GO:0005737|GO:0006508|GO:0006508|GO:0006508|GO:0004252|GO:0005515|GO:0008233|GO:0003824|GO:0004252|GO:0003824|GO:0004252	KLK13	-	ILMN_1666191	1119	S	NP_056411.1	NM_015596.1	NM_015596.1	NM_015596.1	KLK-L4; DKFZP586J1923; KLKL4	ILMN_14934
4280274	1.30372e-07	4.25017e-11	down	67.7834	-67.7834	-6.08286	LCE2D	353141	Homo sapiens late cornified envelope 2D (LCE2D), mRNA.	GO:0031424			chr1	150903621	150903670	TCCACTCATGGGTGGACAGGGACCACAAAGACTCATGGGGCTTCCCCAGA	NM_178430.2	57242771	GO:0031424	LCE2D	+	ILMN_1656706	471	S	NP_848517.1	NM_178430.2	NM_178430.2	NM_178430.2	SPRL1A; LEP12	ILMN_11673
4880437	0.00018989	3.23281e-07	down	69.4567	-69.4567	-6.11804	ABHD12B	145447	Homo sapiens abhydrolase domain containing 12B (ABHD12B), transcript variant 2, mRNA.		GO:0005634		chr14	50441333	50441382	GAACCACAAAGTAGCCCTCATCAGACACTGAATCAGCCAGTGCCTTGCTC	NM_181533.3	32451491	GO:0005634	ABHD12B	+	ILMN_2367487	1475	A	NP_853511.2	NM_181533.3	NM_181533.3	NM_181533.3	c14_5314; BEM46L3; MGC129927; MGC129926; C14orf29	ILMN_3950
6590524	0.000247635	4.48501e-07	down	69.8509	-69.8509	-6.12621	LCE3E	353145	Homo sapiens late cornified envelope 3E (LCE3E), mRNA.	GO:0031424			chr1	152538185	152538234	GTTTTATGTACAGGATGTCATATGTCCCCCTACCCCTGTACCTGCCAAGG	NM_178435.2	57242802	GO:0031424	LCE3E	-	ILMN_1808220	506	S	NP_848522.1	NM_178435.2	NM_178435.2	NM_178435.2	LEP17	ILMN_16237
6900376	0.000510153	1.12723e-06	down	72.6712	-72.6712	-6.18331	KRT79	338785	Homo sapiens keratin 79 (KRT79), mRNA.		GO:0045095	GO:0005198	chr12	53215306	53215355	GAGAGAAATTGGGAGTGGTCCCCAAAGACCCTTCAACCTCCCCAGTCCCC	NM_175834.2	39753955	GO:0045095|GO:0005198	KRT79	-	ILMN_2204940	1941	S	NP_787028.1	NM_175834.2	NM_175834.2	NM_175834.2	K6L; FLJ26646; KRT6L	ILMN_23958
5690224	1.6644e-07	6.6318e-11	down	76.9848	-76.9848	-6.2665	LCE2C	353140	Homo sapiens late cornified envelope 2C (LCE2C), mRNA.	GO:0031424			chr1	150915575	150915624	CCTGGAAGAACTTCGTGCTTGATGTAACACCCCAATTGCAAGTCTTCTTT	NM_178429.2	57242770	GO:0031424	LCE2C	+	ILMN_1709708	515	S	NP_848516.1	NM_178429.2	NM_178429.2	NM_178429.2	LEP11	ILMN_163764
3780500	3.68017e-05	4.39909e-08	down	82.6873	-82.6873	-6.36959	KRTAP5-2	440021	Homo sapiens keratin associated protein 5-2 (KRTAP5-2), mRNA.		GO:0045095	GO:0009055|GO:0016491	chr11	1618479	1618528	CCTGTGGCCCAAGTGTGACCAGGAAGGTCTCTTTCCTTCCTGTTGTCTCC	NM_001004325.1	51972219	GO:0045095|GO:0009055|GO:0016491	KRTAP5-2	-	ILMN_1802360	996	S	NP_001004325.1	NM_001004325.1	NM_001004325.1	NM_001004325.1	KRTAP5.2; KRTAP5-8	ILMN_26544
6860259	0.000180929	3.01472e-07	down	90.8953	-90.8953	-6.50613	DSC1	1823	Homo sapiens desmocollin 1 (DSC1), transcript variant Dsc1b, mRNA.	GO:0007156|GO:0007155|GO:0007156	GO:0016020|GO:0005624|GO:0005886|GO:0005921|GO:0016021|GO:0030054|GO:0030057	GO:0005509|GO:0005509|GO:0005515	chr18	26963501	26963550	GCCCTGATGCATTAGGCTGCAACTCTGATATACAGAGACTAGCACCTTGA	NM_004948.2	13435362	GO:0016020|GO:0005624|GO:0005886|GO:0005921|GO:0016021|GO:0030054|GO:0030057|GO:0007156|GO:0007155|GO:0007156|GO:0005509|GO:0005509|GO:0005515	DSC1	-	ILMN_1730284	3917	A	NP_004939.1	NM_004948.2	NM_004948.2	NM_004948.2	CDHF1; DG2/DG3	ILMN_1266
4280288	0.000637445	1.43158e-06	down	97.0677	-97.0677	-6.60092	CARD18	59082	Homo sapiens caspase recruitment domain family, member 18 (CARD18), mRNA.				chr11	104514013	104514775	CTTGCCTCAAAGATGGGTTTGCACTAAGAGAGAAGATGGAACTCTGGAGC	NM_021571.2	38683856		CARD18	-	ILMN_1692349	247	S	NP_067546.1	NM_021571.2	NM_021571.2	NM_021571.2		ILMN_5655
1710672	0.00854937	3.96392e-05	down	101.023	-101.023	-6.65854	SPRR2B	6701	Homo sapiens small proline-rich protein 2B (SPRR2B), mRNA.	GO:0008544|GO:0030216|GO:0031424	GO:0001533|GO:0005737	GO:0005198	chr1	153042833	153042882	AGGAACCTTGGCTTTGTCAGTTCCCAGAGCTTCAGCAGAAAGAGCTGCAG	NM_001017418.1	62955830	GO:0001533|GO:0005737|GO:0008544|GO:0030216|GO:0031424|GO:0005198	SPRR2B	-	ILMN_1806059	496	S	NP_001017418.1	NM_001017418.1	NM_001017418.1	NM_001017418.1		ILMN_1283
1690008	6.205e-05	8.31619e-08	down	106.186	-106.186	-6.73045	KPRP	448834	Homo sapiens keratinocyte proline-rich protein (KPRP), mRNA.		GO:0005737		chr1	151000864	151000913	ACTTCCTAGAACTCACTGCATCCCCCGCACTACTTGGTAACTGCCTGGTG	NM_001025231.1	68563514	GO:0005737	KPRP	+	ILMN_1780649	2234	S	NP_001020402.1	NM_001025231.1	NM_001025231.1	NM_001025231.1	C1orf45	ILMN_27262
2510379	7.11364e-08	2.0614e-11	down	117.234	-117.234	-6.87324	LCE2A	353139	Homo sapiens late cornified envelope 2A (LCE2A), mRNA.	GO:0031424			chr1	150938430	150938479	CACCTTGTGAGGTGTTTTGTCTGTTGTCATGGCCCAAGAGCCCATCCTGG	NM_178428.3	57242769	GO:0031424	LCE2A	+	ILMN_1653282	480	S	NP_848515.1	NM_178428.3	NM_178428.3	NM_178428.3	LEP9	ILMN_163684
4070356	0.000175599	2.67148e-07	down	118.897	-118.897	-6.89357	FLG	2312	Homo sapiens filaggrin (FLG), mRNA.	GO:0007275	GO:0005882|GO:0016023	GO:0005198|GO:0005198|GO:0005198|GO:0005198|GO:0005509	chr1	152274743	152274792	CCAAAGTGGCTATATCAACATCAGGGCTAGCACATCTTTCTCTATTATCC	NM_002016.1	60097901	GO:0005882|GO:0016023|GO:0007275|GO:0005198|GO:0005198|GO:0005198|GO:0005198|GO:0005509	FLG	-	ILMN_2134130	12605	S	NP_002007.1	NM_002016.1	NM_002016.1	NM_002016.1		ILMN_176003
4860255	0.000130314	1.84093e-07	down	124.484	-124.484	-6.95982	ASPRV1	151516	Homo sapiens aspartic peptidase, retroviral-like 1 (ASPRV1), mRNA.	GO:0043588|GO:0051605	GO:0016020|GO:0016021	GO:0004190|GO:0008233	chr2	70040930	70040979	AACTGTGGGACCCCTTCAGATTCCCTGAGGTATGGCTTGGTCACTCTCAG	NM_152792.1	22758145	GO:0016020|GO:0016021|GO:0043588|GO:0051605|GO:0004190|GO:0008233	ASPRV1	-	ILMN_1762284	1922	S	NP_690005.1	NM_152792.1	NM_152792.1	NM_152792.1	MUNO; SASPase; SASP; Taps	ILMN_15163
3130706	1.42004e-05	1.08019e-08	down	133.408	-133.408	-7.05971	SCGB2A2	4250	Homo sapiens secretoglobin, family 2A, member 2 (SCGB2A2), mRNA.	GO:0008150	GO:0005576|GO:0005576	GO:0005488|GO:0005496|GO:0005488|GO:0005496	chr11	61797044	61797093	CTTTCTGCAAGACCTTTGGCTCACAGAACTGCAGGGTATGGTGAGAAACC	NM_002411.2	142378579	GO:0005576|GO:0005576|GO:0008150|GO:0005488|GO:0005496|GO:0005488|GO:0005496	SCGB2A2	+	ILMN_1723333	342	S	NP_002402.1	NM_002411.2	NM_002411.1	NM_002411.2	UGB2; MGC71974; MGB1	ILMN_17956
830538	2.4666e-06	1.42955e-09	down	137.117	-137.117	-7.09926	LCE2B	26239	Homo sapiens late cornified envelope 2B (LCE2B), mRNA.	GO:0008544|GO:0031424	GO:0005575	GO:0003674	chr1	150926395	150926444	GGGGCTTCCCTGGGAGAACTTTGCACTTGATGGAACACCTCAATTGCAGG	NM_014357.3	52352811	GO:0005575|GO:0008544|GO:0031424|GO:0003674	LCE2B	+	ILMN_1795711	506	S	NP_055172.1	NM_014357.3	NM_014357.3	NM_014357.3	XP5; SPRL1B; LEP10	ILMN_2013
5270753	2.25769e-06	1.22669e-09	down	137.873	-137.873	-7.1072	ARG1	383	Homo sapiens arginase, liver (ARG1), mRNA.	GO:0000050|GO:0006527	GO:0005737	GO:0004053|GO:0004053|GO:0016787|GO:0030145|GO:0046872	chr6	131905348	131905397	GCCCCCATACATAGAGTGGGACTCTTGGAATCAGGAGACAAAGCTACCAC	NM_000045.2	10947138	GO:0005737|GO:0000050|GO:0006527|GO:0004053|GO:0004053|GO:0016787|GO:0030145|GO:0046872	ARG1	+	ILMN_1812281	1327	S	NP_000036.2	NM_000045.2	NM_000045.2	NM_000045.2		ILMN_19494
580441	7.36102e-10	5.33272e-14	down	156.425	-156.425	-7.28933	LOC730833	730833	PREDICTED: Homo sapiens similar to filaggrin (LOC730833), mRNA.							GGAGACATGGCAGCTATGGTAGTGCAGATTATGATTATGGTGAATCCGGG	XR_015587.1	113412356		LOC730833		ILMN_1720695	10990	S		XR_015587.1	NM_002016.1	XR_015587.1		ILMN_173861
3850408	3.68017e-05	4.32041e-08	down	157.012	-157.012	-7.29473	LCE6A	448835	Homo sapiens late cornified envelope 6A (LCE6A), mRNA.	GO:0031424			chr1	152816375	152816424	AGCGAGAACTAGGCTGAGCCACGCTGCTACTGCTCTCTTCCATTCACCCC	NM_001128600.1	190610046	GO:0031424	LCE6A	+	ILMN_3238649	558	S	NP_001122072.1	NM_001128600.1	NM_001128600.1	NM_001128600.1		ILMN_364419
7330367	1.89118e-11	6.85035e-16	down	161.811	-161.811	-7.33817	MLANA	2315	Homo sapiens melan-A (MLANA), mRNA.		GO:0005887|GO:0016020		chr9	5899518	5899567	GGCAATTTAGCTCTCTTGGGTTCCCAAATCCCTCTCACAAGAATGTGCAG	NM_005511.1	5031912	GO:0005887|GO:0016020	MLANA	+	ILMN_1710217	1447	S	NP_005502.1	NM_005511.1	NM_005511.1	NM_005511.1	MART1; MART-1	ILMN_22830
1980458	2.08178e-08	5.27854e-12	down	175.282	-175.282	-7.45353	FLG2	388698	Homo sapiens filaggrin family member 2 (FLG2), mRNA.	GO:0006508		GO:0004252|GO:0005198|GO:0005509	chr1	152322216	152322265	GAGGCTCTGAGGCCAGCGGTTACCATACAAAGGAAAGAACAGGCTCTGGT	NM_001014342.2	148539589	GO:0006508|GO:0004252|GO:0005198|GO:0005509	FLG2	-	ILMN_1743715	8069	S	NP_001014364.1	NM_001014342.2	NM_001014342.1	NM_001014342.2	IFPS	ILMN_29803
5420730	1.06555e-09	1.92985e-13	down	244.091	-244.091	-7.93128	FLG2	388698	Homo sapiens filaggrin 2 (FLG2), mRNA.	GO:0006508		GO:0004252|GO:0005198|GO:0005509	chr1	150588038	150588087	GACAAATCTATCCAAGGAGCTAAATGACGTGGTTTAGGAGCCAAAACGTC	NM_001014342.1	62122916	GO:0006508|GO:0004252|GO:0005198|GO:0005509	FLG2	-	ILMN_2233229	8871	S	NP_001014364.1	NM_001014342.1	NM_001014342.1	NM_001014342.1		ILMN_29803
