# Supplementary material for: Expression profiling of cutaneous squamous cell carcinoma with perineural invasion implicates the p53 pathway in the process
Source: Sci Rep. 2016 Sep 26;6:34081. doi: 10.1038/srep34081 (PMC5035993; doi:10.1038/srep34081)
Supplement: Supplementary Table S3 [file srep34081-s3.xls]

## Sheet: Clinical PNI v cSCCHN TTest MTC
ProbeID	p (Corr)	p	Regulation	FC (abs)	FC	Log FC	Symbol	Entrez_Gene_ID	Definition	Ontology_Process	Ontology_Component	Ontology_Function	Chromosome	Chromosome Start Index(Avadis)	Chromosome End Index(Avadis)	Probe_Sequence	Accession	GI	GO(Avadis)	ILMN_Gene	Probe_Chr_Orientation	Probe_Id	Probe_Start	Probe_Type	Protein_Product	RefSeq_ID	Search_Key	Source_Reference_ID	Synonyms	Transcript	Unigene_ID
50600	0.00461171	0.000402253	up	37.3334	37.3334	5.22239	PIGR	5284	Homo sapiens polymeric immunoglobulin receptor (PIGR), mRNA.		GO:0005576|GO:0005886|GO:0005887	GO:0005515	chr1	205168794	205168843	CTCTACAAGAGCCCCTGCCCCTCTGTTGGAGGCACAGTTTTAGAATAAGG	NM_002644.2	31377805	GO:0005576|GO:0005886|GO:0005887|GO:0005515	PIGR	-	ILMN_1685387	3917	S	NP_002635.2	NM_002644.2	NM_002644.2	NM_002644.2	MGC125362; MGC125361	ILMN_13933
2970372	0.00121485	3.88125e-05	up	29.8969	29.8969	4.90192	PRH1	5554	Homo sapiens proline-rich protein HaeIII subfamily 1 (PRH1), mRNA.	GO:0007186|GO:0007186	GO:0016021|GO:0005576|GO:0005615|GO:0016021	GO:0005515	chr12	10924840	10924889	GTGTTTCAAATGCCGTGAAACATGGCATCATGCTCTAACTTCAGTATACC	NM_006250.1	9945309	GO:0016021|GO:0005576|GO:0005615|GO:0016021|GO:0007186|GO:0007186|GO:0005515	PRH1	-	ILMN_2210534	588	S	NP_006241.1	NM_006250.1	NM_006250.1	NM_006250.1	MGC74956; Pa	ILMN_11929
6960202	0.0464602	0.012775	up	27.0329	27.0329	4.75665	HTN1	3346	Homo sapiens histatin 1 (HTN1), mRNA.	GO:0001503|GO:0006805|GO:0042742|GO:0042742|GO:0050832	GO:0005576|GO:0005576	GO:0005515	chr4	70918818	70920139	GTCTTGGCTCTCATGATTTCCATGATTAGCGCTGATTCACATGAAAAGAG	NM_002159.2	21359863	GO:0005576|GO:0005576|GO:0001503|GO:0006805|GO:0042742|GO:0042742|GO:0050832|GO:0005515	HTN1	+	ILMN_1662481	92	S	NP_002150.1	NM_002159.2	NM_002159.2	NM_002159.2	HIS1	ILMN_12927
6560270	0.040781	0.0106033	up	26.3615	26.3615	4.72036	PRB4	5545	Homo sapiens proline-rich protein BstNI subfamily 4 (PRB4), mRNA.	GO:0007186|GO:0008150	GO:0016021|GO:0005576|GO:0005576	GO:0003674	chr12	11461164	11461213	AGGCCACCCAGACCTGCCCAGGGACAACAGCCTCCCCAGTAATCTAGGAT	NM_002723.3	41349489	GO:0016021|GO:0005576|GO:0005576|GO:0007186|GO:0008150|GO:0003674	PRB4	-	ILMN_1755704	737	S	NP_002714.2	NM_002723.3	NM_002723.3	NM_002723.3	Po	ILMN_7576
1300088	2.16259e-05	3.76007e-08	up	25.1611	25.1611	4.65312	JPH2	57158	Homo sapiens junctophilin 2 (JPH2), transcript variant 2, mRNA.	GO:0007204	GO:0005624|GO:0005792|GO:0005886|GO:0016021|GO:0030018|GO:0033017	GO:0005515	chr20	42806610	42815013	ACAATGGCCTGCAAGACGGCTATGGCACCGAGACCTATGCTGATGGAGGG	NM_175913.3	61699222	GO:0005624|GO:0005792|GO:0005886|GO:0016021|GO:0030018|GO:0033017|GO:0007204|GO:0005515	JPH2	-	ILMN_1802434	1205	A	NP_787109.2	NM_175913.3	NM_175913.3	NM_175913.3	JP2; JP-2; FLJ40969	ILMN_15466
620326	0.0463144	0.0127131	up	23.7213	23.7213	4.56811	SMR3B	10879	Homo sapiens submaxillary gland androgen regulated protein 3B (SMR3B), mRNA.	GO:0008150	GO:0005576|GO:0005615	GO:0003674	chr4	71255539	71255588	TTTCCACCACCCCCTCCTCAACCCTAAGGTCCACCACTCCATCCTGATGC	NM_006685.3	94681044	GO:0005576|GO:0005615|GO:0008150|GO:0003674	SMR3B	+	ILMN_1673355	363	S	NP_006676.1	NM_006685.3	NM_006685.2	NM_006685.3	MGC104379; PRL3; PROL3; PBII; SMR1B; P-B	ILMN_24746
1440445	0.00534759	0.000511573	up	20.6353	20.6353	4.36705	ASB5	140458	Homo sapiens ankyrin repeat and SOCS box-containing 5 (ASB5), mRNA.	GO:0006511|GO:0007242			chr4	177372356	177372405	CCCAGGGCTTATTTTCTTCTGACTTCTTGGCTAACTTCCAGACTATGGGA	NM_080874.2	22208965	GO:0006511|GO:0007242	ASB5	-	ILMN_1711269	2345	S	NP_543150.1	NM_080874.2	NM_080874.2	NM_080874.2		ILMN_14971
3400288	0.0333661	0.0079998	up	20.4901	20.4901	4.35685	PRH2	5555	Homo sapiens proline-rich protein HaeIII subfamily 2 (PRH2), mRNA.				chr12	10977192	10977241	ACTCCTCCCAAAAGCACCTTCATGGAAGATTCCTCATTAACAGGCAGTCC	NM_005042.3	142363676		PRH2	+	ILMN_1797808	2804	S	NP_005033.1	NM_005042.3	NM_005042.2	NM_005042.3	DKFZp686I11251; DKFZp686L16244; DKFZp686M04243; DKFZp686J06255; DKFZp686N24248; Pr; DKFZp686L01253; DKFZp686F14256; DKFZp686B01256	ILMN_4762
4040731	0.0035851	0.000266866	up	18.4384	18.4384	4.20464	MAB21L2	10586	PREDICTED: Homo sapiens mab-21-like 2 (C. elegans) (MAB21L2), mRNA.	GO:0007275|GO:0007399|GO:0008284|GO:0010172|GO:0043010	GO:0005634					GTGCCAATGTCAGACTGTGCTCCTCCCTCTCCTGAACCTCTACCCTCACC	XM_001130278.1	113416294	GO:0005634|GO:0007275|GO:0007399|GO:0008284|GO:0010172|GO:0043010	MAB21L2		ILMN_1798663	2639	A	XP_001130278.1	XM_001130278.1	NM_006439.3	XM_001130278.1		ILMN_170303
1660068	0.048624	0.0135884	up	17.687	17.687	4.14461	LOC401137	401137	Homo sapiens hypothetical LOC401137 (LOC401137), mRNA.							CACTTTATCAGGGCCTATAACAATGCCTGGGACATATTCAGTGACCAGTG	NM_214711.2	142377047		LOC401137		ILMN_1701891	2356	S	NP_999876.1	NM_214711.2	NM_214711.1	NM_214711.2		ILMN_5751
5270554	0.00237736	0.000133391	up	17.4188	17.4188	4.12257	ASB5	140458	Homo sapiens ankyrin repeat and SOCS box-containing 5 (ASB5), mRNA.	GO:0006511|GO:0007242			chr4	177372043	177372092	GCTGCTTTTGGGTAAAACAGGTTTCCACCAGTATTTTCCCTGAGCTAGAG	NM_080874.2	22208965	GO:0006511|GO:0007242	ASB5	-	ILMN_2126055	2658	S	NP_543150.1	NM_080874.2	NM_080874.2	NM_080874.2		ILMN_14971
4010224	0.0473983	0.0131205	up	17.3329	17.3329	4.11544	PRB1	5542	Homo sapiens proline-rich protein BstNI subfamily 1 (PRB1), transcript variant 2, mRNA.	GO:0008150	GO:0005576	GO:0003674	chr12	11397568	11398016	AACCACAAGGACCACCCCCACAAGGAGGAAAGCCACAAGGACCACCCCCA	NM_199353.1	41349483	GO:0005576|GO:0008150|GO:0003674	PRB1	-	ILMN_2350301	324	A	NP_955385.1	NM_199353.1	NM_199353.1	NM_199353.1	Ps 1; PMF; PRB1L; Ps 2; PM; PMS; PRB1M	ILMN_5611
6550044	0.00262954	0.000161136	up	17.2367	17.2367	4.10741	FXYD2	486	Homo sapiens FXYD domain containing ion transport regulator 2 (FXYD2), transcript variant a, mRNA.	GO:0006811|GO:0006813|GO:0006814	GO:0005890|GO:0016020|GO:0016021	GO:0005215|GO:0005216|GO:0005391|GO:0030955|GO:0031402				CTCCTCTGTCACCACCAGCCTCTCCAAGCTCAAGTACAAATACAGCCGGG	NM_001680.3	27754767	GO:0005890|GO:0016020|GO:0016021|GO:0006811|GO:0006813|GO:0006814|GO:0005215|GO:0005216|GO:0005391|GO:0030955|GO:0031402	FXYD2		ILMN_2398572	497	A	NP_001671.2	NM_001680.3	NM_001680.3	NM_001680.3	MGC12372; HOMG2; ATP1G1	ILMN_2478
1660358	0.0449684	0.0121938	up	15.6147	15.6147	3.96483	PRB1	5542	Homo sapiens proline-rich protein BstNI subfamily 1 (PRB1), transcript variant 3, mRNA.	GO:0008150	GO:0005576	GO:0003674	chr12	11397510	11398018	AAAACCACAAGGACCACCCCCACAAGGAGGAAAGCCACAAGGACCACCCG	NM_199354.1	41349485	GO:0005576|GO:0008150|GO:0003674	PRB1	-	ILMN_1740017	322	A	NP_955386.1	NM_199354.1	NM_199354.1	NM_199354.1	Ps 1; PMF; PRB1L; Ps 2; PM; PMS; PRB1M	ILMN_5851
1780075	0.000884548	2.03108e-05	up	15.3389	15.3389	3.93912	BAPX1	579	Homo sapiens bagpipe homeobox homolog 1 (Drosophila) (BAPX1), mRNA.				chr4	13151656	13151705	GGTGATCCCACCTGTCTTGTCAACCTCGCCGCTTTTCGCCTCCTTAATGG	NM_001189.2	25121985		BAPX1	-	ILMN_1782004	2011	S	NP_001180.1	NM_001189.2	NM_001189.2	NM_001189.2	NKX3B; NKX3-2; MGC138171; NKX3.2	ILMN_170035
2710348	0.00272795	0.00017115	up	15.3302	15.3302	3.93831	FXYD2	486	Homo sapiens FXYD domain containing ion transport regulator 2 (FXYD2), transcript variant b, mRNA.	GO:0006811|GO:0006813|GO:0006814	GO:0005890|GO:0016020|GO:0016021	GO:0005215|GO:0005216|GO:0005391|GO:0030955|GO:0031402	chr11	117196001	117196050	CCCTCCTCTGTCACCACCAGCCTCTCCAAGCTCAAGTACAAATACAGCCG	NM_021603.2	27754766	GO:0005890|GO:0016020|GO:0016021|GO:0006811|GO:0006813|GO:0006814|GO:0005215|GO:0005216|GO:0005391|GO:0030955|GO:0031402	FXYD2	-	ILMN_1781045	527	A	NP_067614.1	NM_021603.2	NM_001680.3	NM_021603.2	MGC12372; HOMG2; ATP1G1	ILMN_3766
840500	0.0113613	0.00168454	up	15.0298	15.0298	3.90975	AMY1B	277	Homo sapiens amylase, alpha 1B (salivary) (AMY1B), mRNA.	GO:0005975|GO:0005975		GO:0003824|GO:0043169|GO:0003824|GO:0043169	chr1	104238123	104238172	ATCTGTTTGAATGGCGATGGGTTGATATTGCTCTTGAATGTGAGCGATAT	NM_001008218.1	56549661	GO:0005975|GO:0005975|GO:0003824|GO:0043169|GO:0003824|GO:0043169	AMY1B	-	ILMN_2094262	361	S	NP_001008219.1	NM_001008218.1	NM_001008218.1	NM_001008218.1	AMY1	ILMN_29852
450133	0.0496465	0.0139612	up	14.9016	14.9016	3.89739	C20orf70	140683	Homo sapiens chromosome 20 open reading frame 70 (C20orf70), mRNA.				chr20	31232058	31232733	CATGCTGATTGGTTCCCAGTGGCTTGCCCCACCCCCTTATAGCATCTCCC	NM_080574.2	46309852		C20ORF70	+	ILMN_1762670	852	S	NP_542141.1	NM_080574.2	NM_080574.2	NM_080574.2	bA49G10.1; SPLUNC2	ILMN_6927
2140717	0.000634446	9.71986e-06	up	14.8546	14.8546	3.89283	EYA2	2139	Homo sapiens eyes absent homolog 2 (Drosophila) (EYA2), transcript variant 1, mRNA.	GO:0007275|GO:0008152|GO:0006350|GO:0006355|GO:0006470|GO:0007275|GO:0007501|GO:0008152|GO:0008632	GO:0005634|GO:0005737	GO:0003824|GO:0000287|GO:0004725|GO:0016787	chr20	45250245	45250294	ACCTCCCCACCGAGAACTCCAGAGACCCAGATGTTGGACACCAGGAAGGG	NM_005244.3	26667226	GO:0005634|GO:0005737|GO:0007275|GO:0008152|GO:0006350|GO:0006355|GO:0006470|GO:0007275|GO:0007501|GO:0008152|GO:0008632|GO:0003824|GO:0000287|GO:0004725|GO:0016787	EYA2	+	ILMN_2353129	1802	A	NP_005235.3	NM_005244.3	NM_005244.3	NM_005244.3	MGC10614; EAB1	ILMN_13037
2850390	0.000711129	1.26613e-05	up	14.4286	14.4286	3.85086	MDK	4192	Homo sapiens midkine (neurite growth-promoting factor 2) (MDK), transcript variant 1, mRNA.	GO:0007165|GO:0007275|GO:0007399|GO:0008283|GO:0009611|GO:0030154|GO:0030325	GO:0005576	GO:0008083|GO:0008083|GO:0008201	chr11	46359209	46359258	CACTGGGCGACCGCACCCGTGGCTTTCTCTGGGCGACCGGGTCCCAGACT	NM_001012334.1	59894791	GO:0005576|GO:0007165|GO:0007275|GO:0007399|GO:0008283|GO:0009611|GO:0030154|GO:0030325|GO:0008083|GO:0008083|GO:0008201	MDK	+	ILMN_2261876	16	I	NP_001012334.1	NM_001012334.1	NM_001012334.1	NM_001012334.1	FLJ27379; MK; NEGF2	ILMN_3786
4570044	0.0303078	0.00697562	up	13.8149	13.8149	3.78815	ODAM	54959	Homo sapiens odontogenic, ameloblast asssociated (ODAM), mRNA.	GO:0001503	GO:0005576		chr4	71068522	71068571	GACATGACAGTGCAGGAGTTTTCATGCCCTCAACTTCACCAAAACCCAGC	NM_017855.3	109134337	GO:0005576|GO:0001503	ODAM	+	ILMN_1729851	715	S	NP_060325.3	NM_017855.3	NM_017855.2	NM_017855.3	APIN; FLJ20513	ILMN_11065
4730324	0.00178652	8.18149e-05	up	13.6333	13.6333	3.76907	COL10A1	1300	Homo sapiens collagen, type X, alpha 1 (COL10A1), mRNA.	GO:0001501	GO:0005576|GO:0005581	GO:0005198|GO:0005509	chr6	116547377	116547426	CCCCTAAAATATTTCTGATGGTGCACTACTCTGAGGCCTGTATGGCCCCT	NM_000493.3	98985802	GO:0005576|GO:0005581|GO:0001501|GO:0005198|GO:0005509	COL10A1	-	ILMN_1672776	2641	S	NP_000484.2	NM_000493.3	NM_000493.2	NM_000493.3		ILMN_165502
50343	0.000987399	2.67771e-05	up	13.4093	13.4093	3.74516	NR4A1	3164	Homo sapiens nuclear receptor subfamily 4, group A, member 1 (NR4A1), transcript variant 1, mRNA.	GO:0006350|GO:0006355|GO:0006355|GO:0006917|GO:0007165|GO:0043154|GO:0045944	GO:0005634|GO:0005634|GO:0005654	GO:0003700|GO:0004879|GO:0008270|GO:0043565|GO:0046872|GO:0003700|GO:0003707|GO:0005515|GO:0008270|GO:0043565|GO:0046872	chr12	50732595	50732644	TGTTGCCAAGACCTGCCTGAAGCCGGATTCTCCCCACTGCCTCCTTCAAC	NM_002135.3	27894342	GO:0005634|GO:0005634|GO:0005654|GO:0006350|GO:0006355|GO:0006355|GO:0006917|GO:0007165|GO:0043154|GO:0045944|GO:0003700|GO:0004879|GO:0008270|GO:0043565|GO:0046872|GO:0003700|GO:0003707|GO:0005515|GO:0008270|GO:0043565|GO:0046872	NR4A1	+	ILMN_1661178	211	I	NP_002126.2	NM_002135.3	NM_002135.3	NM_002135.3	N10; NUR77; NP10; NAK-1; MGC9485; GFRP1; NGFIB; HMR; TR3	ILMN_3180
3520193	0.0059651	0.000611052	up	12.9096	12.9096	3.69037	ATP2B2	491	Homo sapiens ATPase, Ca++ transporting, plasma membrane 2 (ATP2B2), transcript variant 2, mRNA.	GO:0006810|GO:0006812|GO:0006812|GO:0006816|GO:0007605|GO:0008152|GO:0030182	GO:0016020|GO:0005737|GO:0005886|GO:0005886|GO:0005886|GO:0005886|GO:0005886|GO:0016021	GO:0005524|GO:0015662|GO:0000166|GO:0000287|GO:0005388|GO:0005388|GO:0005388|GO:0005509|GO:0005509|GO:0005516|GO:0005516|GO:0005516|GO:0005524|GO:0005524|GO:0008022|GO:0016787|GO:0016820|GO:0030165	chr3	10343273	10343322	GGATTCCAGTACAAACGCCACCAAAGCCAGCCCACTGCTCTCCTACAAGG	NM_001683.2	48255948	GO:0016020|GO:0005737|GO:0005886|GO:0005886|GO:0005886|GO:0005886|GO:0005886|GO:0016021|GO:0006810|GO:0006812|GO:0006812|GO:0006816|GO:0007605|GO:0008152|GO:0030182|GO:0005524|GO:0015662|GO:0000166|GO:0000287|GO:0005388|GO:0005388|GO:0005388|GO:0005509|GO:0005509|GO:0005516|GO:0005516|GO:0005516|GO:0005524|GO:0005524|GO:0008022|GO:0016787|GO:0016820|GO:0030165	ATP2B2	-	ILMN_2381938	6091	A	NP_001674.2	NM_001683.2	NM_001683.2	NM_001683.2	PMCA2a; PMCA2; PMCA2i	ILMN_22931
2320767	9.92365e-05	3.52272e-07	up	12.6017	12.6017	3.65555	MATN3	4148	Homo sapiens matrilin 3 (MATN3), mRNA.	GO:0001501	GO:0005576|GO:0005578	GO:0005201	chr2	20196915	20196964	TGGGGCCGCATCCTACCACTGTGATTGCTATCCTGGCTACACCTTAAATG	NM_002381.4	111119013	GO:0005576|GO:0005578|GO:0001501|GO:0005201	MATN3	-	ILMN_1663171	1287	S	NP_002372.1	NM_002381.4	NM_002381.3	NM_002381.4	HOA; EDM5	ILMN_165156
6560112	0.0044814	0.000383582	up	12.2152	12.2152	3.6106	ANKRD1	27063	Homo sapiens ankyrin repeat domain 1 (cardiac muscle) (ANKRD1), mRNA.	GO:0006357|GO:0006952|GO:0007165	GO:0005634|GO:0005667|GO:0005737|GO:0031674	GO:0003677|GO:0003714|GO:0005515	chr10	92671968	92672017	AACGTCATGAGTGTAAGTGCAAATCAGTGGAAGGAGCGGCAAACTGGGAC	NM_014391.2	38327521	GO:0005634|GO:0005667|GO:0005737|GO:0031674|GO:0006357|GO:0006952|GO:0007165|GO:0003677|GO:0003714|GO:0005515	ANKRD1	-	ILMN_1716264	1813	S	NP_055206.2	NM_014391.2	NM_014391.2	NM_014391.2	C-193; ALRP; bA320F15.2; CVARP; CARP; MCARP	ILMN_15273
6560575	0.000910032	2.18395e-05	up	11.824	11.824	3.56365	ATF3	467	Homo sapiens activating transcription factor 3 (ATF3), transcript variant 4, mRNA.	GO:0006094|GO:0006355|GO:0006355|GO:0006355|GO:0006355|GO:0006355	GO:0005634|GO:0005634|GO:0005634|GO:0005634|GO:0005634|GO:0005730	GO:0003700|GO:0016564|GO:0043565|GO:0046983|GO:0003700|GO:0043565|GO:0046983|GO:0003700|GO:0043565|GO:0046983|GO:0003700|GO:0043565|GO:0046983|GO:0003700|GO:0003714|GO:0042802|GO:0043565|GO:0046983	chr1	210859111	210859160	CCGCCTCTGTGGCATCACCAGGGTTTCTCTGAAGAAGAGGGTCTGCATTT	NM_001040619.1	95102482	GO:0005634|GO:0005634|GO:0005634|GO:0005634|GO:0005634|GO:0005730|GO:0006094|GO:0006355|GO:0006355|GO:0006355|GO:0006355|GO:0006355|GO:0003700|GO:0016564|GO:0043565|GO:0046983|GO:0003700|GO:0043565|GO:0046983|GO:0003700|GO:0043565|GO:0046983|GO:0003700|GO:0043565|GO:0046983|GO:0003700|GO:0003714|GO:0042802|GO:0043565|GO:0046983	ATF3	+	ILMN_1791346	732	I	NP_001035709.1	NM_001040619.1	NM_004024.3	NM_001040619.1		ILMN_182693
2600424	2.45896e-05	4.67456e-08	up	11.1866	11.1866	3.4837	SAA1	6288	Homo sapiens serum amyloid A1 (SAA1), transcript variant 1, mRNA.	GO:0006953|GO:0007204|GO:0007204|GO:0030168|GO:0030593|GO:0045785|GO:0045785|GO:0045785|GO:0048246|GO:0048247|GO:0050708|GO:0050716|GO:0050728	GO:0005576|GO:0005576	GO:0001664|GO:0005319	chr11	18244513	18244562	GGGGCATACAGCCATACCATTCTGAAGGTGTCTTATCTCCTCTGATCTAG	NM_000331.3	133930781	GO:0005576|GO:0005576|GO:0006953|GO:0007204|GO:0007204|GO:0030168|GO:0030593|GO:0045785|GO:0045785|GO:0045785|GO:0048246|GO:0048247|GO:0050708|GO:0050716|GO:0050728|GO:0001664|GO:0005319	SAA1	+	ILMN_1701017	166	I	NP_000322.2	NM_000331.3	NM_000331.2	NM_000331.3	MGC111216; SAA; PIG4; TP53I4	ILMN_28491
7560523	0.00328181	0.000228599	up	11.1151	11.1151	3.47445	FOXC2	2303	Homo sapiens forkhead box C2 (MFH-1, mesenchyme forkhead 1) (FOXC2), mRNA.	GO:0001501|GO:0001503|GO:0001568|GO:0001569|GO:0001657|GO:0001946|GO:0001974|GO:0003007|GO:0006350|GO:0006916|GO:0007219|GO:0007275|GO:0007498|GO:0008283|GO:0008286|GO:0009725|GO:0014032|GO:0030199|GO:0035050|GO:0043010|GO:0045944|GO:0046620|GO:0048010|GO:0048341|GO:0048343|GO:0048468|GO:0048703|GO:0048844|GO:0050880|GO:0055010|GO:0060038	GO:0005634|GO:0005634	GO:0003705|GO:0016563|GO:0016563|GO:0031490|GO:0043565	chr16	85159883	85159932	TACAGATCCACGCCGCCTCTCTATCGCCACGCAGCCCCCTACTCCTACGA	NM_005251.1	4885236	GO:0005634|GO:0005634|GO:0001501|GO:0001503|GO:0001568|GO:0001569|GO:0001657|GO:0001946|GO:0001974|GO:0003007|GO:0006350|GO:0006916|GO:0007219|GO:0007275|GO:0007498|GO:0008283|GO:0008286|GO:0009725|GO:0014032|GO:0030199|GO:0035050|GO:0043010|GO:0045944|GO:0046620|GO:0048010|GO:0048341|GO:0048343|GO:0048468|GO:0048703|GO:0048844|GO:0050880|GO:0055010|GO:0060038|GO:0003705|GO:0016563|GO:0016563|GO:…	FOXC2	+	ILMN_1705201	1441	S	NP_005242.1	NM_005251.1	NM_005251.1	NM_005251.1	MFH-1; LD; MFH1; FKHL14	ILMN_181010
4880458	0.0485091	0.013544	up	11.0634	11.0634	3.46772	DMBT1	1755	Homo sapiens deleted in malignant brain tumors 1 (DMBT1), transcript variant 2, mRNA.	GO:0030855|GO:0030855|GO:0043152|GO:0045087|GO:0045786|GO:0001824|GO:0001833|GO:0030858	GO:0005576|GO:0005737|GO:0016020|GO:0030670|GO:0005576|GO:0005578|GO:0005622|GO:0016020|GO:0016020|GO:0016020|GO:0005576|GO:0016020	GO:0005044|GO:0005044|GO:0008329|GO:0048306|GO:0005044|GO:0005044|GO:0005044|GO:0005044	chr10	124347508	124348318	AGTCCCAGTCAACGCCCAGGCCAGATACTTGGCTGACCACCAACTTACCG	NM_007329.2	148539841	GO:0005576|GO:0005737|GO:0016020|GO:0030670|GO:0005576|GO:0005578|GO:0005622|GO:0016020|GO:0016020|GO:0016020|GO:0005576|GO:0016020|GO:0030855|GO:0030855|GO:0043152|GO:0045087|GO:0045786|GO:0001824|GO:0001833|GO:0030858|GO:0005044|GO:0005044|GO:0008329|GO:0048306|GO:0005044|GO:0005044|GO:0005044|GO:0005044	DMBT1	+	ILMN_1681612	4941	A	NP_015568.2	NM_007329.2	NM_017579.1	NM_007329.2	MGC164738; muclin; GP340	ILMN_182374
6770131	0.00850742	0.0010684	up	10.773	10.773	3.42935	OLFM4	10562	Homo sapiens olfactomedin 4 (OLFM4), mRNA.	GO:0007155	GO:0005576|GO:0016020	GO:0005515	chr13	52524108	52524157	TGTTCAAGTCCTAGTCTATAGGATTGGCAGTTTAAATGCTTTACTCCCCC	NM_006418.3	32313592	GO:0005576|GO:0016020|GO:0007155|GO:0005515	OLFM4	+	ILMN_2116877	2734	S	NP_006409.3	NM_006418.3	NM_006418.3	NM_006418.3	bA209J19.1; OlfD; KIAA4294; GW112; GC1	ILMN_4558
7570382	0.0362025	0.00896833	up	10.6397	10.6397	3.41139	CST5	1473	Homo sapiens cystatin D (CST5), mRNA.		GO:0005576	GO:0004869	chr20	23856797	23856846	CCATTCTGAACTACAAGTGCCGGAAAGTCTAGGGGTCTGTGCAAGGCCTG	NM_001900.4	62241009	GO:0005576|GO:0004869	CST5	-	ILMN_1688022	465	S	NP_001891.2	NM_001900.4	NM_001900.4	NM_001900.4	MGC71922	ILMN_10970
3890102	0.00284132	0.000182992	up	10.6058	10.6058	3.40679	NR4A1	3164	Homo sapiens nuclear receptor subfamily 4, group A, member 1 (NR4A1), transcript variant 2, mRNA.	GO:0006350|GO:0006355|GO:0006355|GO:0006917|GO:0007165|GO:0043154|GO:0045944	GO:0005634|GO:0005634|GO:0005654	GO:0003700|GO:0004879|GO:0008270|GO:0043565|GO:0046872|GO:0003700|GO:0003707|GO:0005515|GO:0008270|GO:0043565|GO:0046872	chr12	50735043	50735092	GAGAGCTATTCCATGCCTACGGCCTTCCCAGGTTTGGCACCCACTTCTCC	NM_173157.1	27894343	GO:0005634|GO:0005634|GO:0005654|GO:0006350|GO:0006355|GO:0006355|GO:0006917|GO:0007165|GO:0043154|GO:0045944|GO:0003700|GO:0004879|GO:0008270|GO:0043565|GO:0046872|GO:0003700|GO:0003707|GO:0005515|GO:0008270|GO:0043565|GO:0046872	NR4A1	+	ILMN_2408566	828	A	NP_775180.1	NM_173157.1	NM_173157.1	NM_173157.1	N10; NUR77; NP10; NAK-1; MGC9485; GFRP1; NGFIB; HMR; TR3	ILMN_26702
2710349	0.00060572	8.55692e-06	up	10.0342	10.0342	3.32686	TNFSF4	7292	Homo sapiens tumor necrosis factor (ligand) superfamily, member 4 (tax-transcriptionally activated glycoprotein 1, 34kDa) (TNFSF4), mRNA.	GO:0006954|GO:0006955|GO:0050710|GO:0006955|GO:0007165|GO:0008284	GO:0016020|GO:0005615|GO:0005887|GO:0016020	GO:0005164|GO:0005515|GO:0005125|GO:0005164	chr1	171420143	171420192	GGCCTCTGCAACCACACAGGGATATTTCTGCTATGCACCAGCCTCACTCC	NM_003326.2	23510446	GO:0016020|GO:0005615|GO:0005887|GO:0016020|GO:0006954|GO:0006955|GO:0050710|GO:0006955|GO:0007165|GO:0008284|GO:0005164|GO:0005515|GO:0005125|GO:0005164	TNFSF4	-	ILMN_1746175	2793	S	NP_003317.1	NM_003326.2	NM_003326.2	NM_003326.2	TXGP1; OX4OL; CD252; CD134L; OX-40L; GP34	ILMN_8432
3780706	0.000270979	1.81589e-06	up	9.67992	9.67992	3.27499	COL8A1	1295	Homo sapiens collagen, type VIII, alpha 1 (COL8A1), transcript variant 1, mRNA.	GO:0007155|GO:0048593|GO:0050673	GO:0005576|GO:0005591|GO:0005604	GO:0005198|GO:0005515	chr3	99394504	99394553	GGAGCTCACACGTTCACCAACTCACCCTTGAAGTCATCTCAAGAACAAAA	NM_001850.3	32895369	GO:0005576|GO:0005591|GO:0005604|GO:0007155|GO:0048593|GO:0050673|GO:0005198|GO:0005515	COL8A1	+	ILMN_2246563	56	I	NP_001841.2	NM_001850.3	NM_001850.3	NM_001850.3	C3orf7; MGC9568	ILMN_20496
160739	0.0031214	0.000211433	up	9.58666	9.58666	3.26103	MIR1294	100302181	Homo sapiens microRNA 1294 (MIR1294), microRNA.							GCCAACCTCACAGGACTCAGTGAGGTGAAACTGAGGATTAGGAAGGTGTA	NR_031626.1	269847168		MIR1294		ILMN_3309359	92	S		NR_031626.1	NR_031626.1	NR_031626.1		ILMN_388553
7320685	1.39947e-05	2.23047e-08	up	9.47758	9.47758	3.24452	C4A	720	Homo sapiens complement component 4A (Rodgers blood group) (C4A), mRNA.	GO:0006954|GO:0006956|GO:0006954|GO:0006956|GO:0006954|GO:0006956|GO:0006954|GO:0006956|GO:0006954|GO:0006957|GO:0006958	GO:0005576|GO:0005576|GO:0005576|GO:0005576|GO:0005576|GO:0005576|GO:0005576|GO:0005576	GO:0004866|GO:0005515|GO:0004866|GO:0005515|GO:0004866|GO:0005515|GO:0004866|GO:0005515|GO:0004866|GO:0005515	chr6	31963847	31963991	TCGTTCCAGGACCCCTGTCCAGTGTTAGACAGGAGCATGCAGGGGGGTTT	NM_007293.2	67190747	GO:0005576|GO:0005576|GO:0005576|GO:0005576|GO:0005576|GO:0005576|GO:0005576|GO:0005576|GO:0006954|GO:0006956|GO:0006954|GO:0006956|GO:0006954|GO:0006956|GO:0006954|GO:0006956|GO:0006954|GO:0006957|GO:0006958|GO:0004866|GO:0005515|GO:0004866|GO:0005515|GO:0004866|GO:0005515|GO:0004866|GO:0005515|GO:0004866|GO:0005515	C4A	+	ILMN_2179533	3397	S	NP_009224.2	NM_007293.2	NM_007293.2	NM_007293.2	CO4; CPAMD2; C4A6; C4A3; C4B; C4; C4S; MGC164979; RG; C4A4; C4A2	ILMN_10388
2000187	0.00112628	3.44097e-05	up	9.4527	9.4527	3.24073	OSBPL7	114881	Homo sapiens oxysterol binding protein-like 7 (OSBPL7), transcript variant 1, mRNA.	GO:0006869|GO:0008202			chr17	45885230	45885279	TTTCTGTGCCCAGGCCTCTGTCCCCAGCGGTGAGGTTGCAGTGAGTGAAG	NM_145798.2	47132623	GO:0006869|GO:0008202	OSBPL7	-	ILMN_1751243	3109	I	NP_665741.1	NM_145798.2	NM_145798.2	NM_145798.2	MGC71150; ORP7	ILMN_4611
4150379	0.0198623	0.00383692	up	9.17845	9.17845	3.19825	TNNT3	7140	Homo sapiens troponin T type 3 (skeletal, fast) (TNNT3), transcript variant 1, mRNA.	GO:0003009|GO:0006942|GO:0043462	GO:0005861|GO:0005861|GO:0005861	GO:0003779|GO:0005523|GO:0005523|GO:0030172|GO:0030172|GO:0030899|GO:0030899|GO:0031013|GO:0031013|GO:0031013|GO:0048306	chr11	1912449	1912671	AAGACAAACTGAGGGACAAGGCCAAGGAGCTCTGGGAGACCCTGCACCAG	NM_001042780.1	112789535	GO:0005861|GO:0005861|GO:0005861|GO:0003009|GO:0006942|GO:0043462|GO:0003779|GO:0005523|GO:0005523|GO:0030172|GO:0030172|GO:0030899|GO:0030899|GO:0031013|GO:0031013|GO:0031013|GO:0048306	TNNT3	+	ILMN_1720231	696	S	NP_001036245.1	NM_001042780.1	NM_006757.1	NM_001042780.1	DA2B; DKFZp779M2348; AMCD2B; FSSV	ILMN_177511
5670228	0.000337511	2.7542e-06	up	9.16048	9.16048	3.19542	FN1	2335	Homo sapiens fibronectin 1 (FN1), transcript variant 7, mRNA.	GO:0006953|GO:0007044|GO:0007155|GO:0007155|GO:0007160|GO:0007169|GO:0009611|GO:0016477|GO:0042060	GO:0005576|GO:0005576|GO:0005578|GO:0005578|GO:0005793|GO:0016324|GO:0031093	GO:0005201|GO:0005518|GO:0008201|GO:0016504	chr2	216279439	216279488	TCCCAGCTTTTGAGCCAACAACTCTGATTAACTATTCCTATAGCATTTAC	NM_054034.2	47132546	GO:0005576|GO:0005576|GO:0005578|GO:0005578|GO:0005793|GO:0016324|GO:0031093|GO:0006953|GO:0007044|GO:0007155|GO:0007155|GO:0007160|GO:0007169|GO:0009611|GO:0016477|GO:0042060|GO:0005201|GO:0005518|GO:0008201|GO:0016504	FN1	-	ILMN_1675646	2278	I	NP_473375.2	NM_054034.2	NM_054034.2	NM_054034.2	DKFZp686H0342; DKFZp686I1370; MSF; CIG; LETS; DKFZp686O13149; FN; DKFZp686F10164; FINC	ILMN_4516
6110551	0.00122887	3.98469e-05	up	9.01568	9.01568	3.17244	ISLR	3671	Homo sapiens immunoglobulin superfamily containing leucine-rich repeat (ISLR), transcript variant 2, mRNA.	GO:0007155	GO:0005576	GO:0005515	chr15	72253995	72254044	AGCTGGGGTCCTCTTCCATCCCGTCTTCATCCTGCCTGGCTGCGTGACCT	NM_201526.1	41582238	GO:0005576|GO:0007155|GO:0005515	ISLR	+	ILMN_1711009	38	I	NP_958934.1	NM_201526.1	NM_201526.1	NM_201526.1	HsT17563; MGC102816	ILMN_22659
2970736	0.00125641	4.16539e-05	up	8.97434	8.97434	3.16581	FAM19A5	25817	Homo sapiens family with sequence similarity 19 (chemokine (C-C motif)-like), member A5 (FAM19A5), transcript variant 1, mRNA.		GO:0005576|GO:0016020|GO:0016021		chr22	47532915	47532964	TCCTATTTAACAATTAACGTGGCAGTCCCGGCCGTCCTGAGAGTCGGGCC	NM_001082967.1	131887987	GO:0005576|GO:0016020|GO:0016021	FAM19A5	+	ILMN_1712065	1537	S	NP_001076436.1	NM_001082967.1	NM_015381.3	NM_001082967.1	QLLK5208; TAFA-5; UNQ5208; TAFA5	ILMN_306818
1440270	0.00251749	0.000148184	up	8.81066	8.81066	3.13925	SERPIND1	3053	Homo sapiens serpin peptidase inhibitor, clade D (heparin cofactor), member 1 (SERPIND1), mRNA.	GO:0006935|GO:0007596	GO:0005576	GO:0004867|GO:0008201|GO:0004867	chr22	19471675	19471724	TCCTTGCACACCTGACTCTGTCACTCAAGCCTTTCTCCACCAGGCCCCTC	NM_000185.3	73858565	GO:0005576|GO:0006935|GO:0007596|GO:0004867|GO:0008201|GO:0004867	SERPIND1	+	ILMN_1707975	1888	S	NP_000176.2	NM_000185.3	NM_000185.3	NM_000185.3	D22S673; HC2; HCII; HLS2; LS2; HCF2	ILMN_14456
7200373	0.00125641	4.16876e-05	up	8.74687	8.74687	3.12877	S100A1	6271	Homo sapiens S100 calcium binding protein A1 (S100A1), mRNA.	GO:0007242|GO:0008016	GO:0016529|GO:0016529|GO:0005737|GO:0016529|GO:0043231|GO:0043234	GO:0005509|GO:0042802|GO:0005509|GO:0042802|GO:0005509|GO:0005509|GO:0008270|GO:0042803|GO:0048154|GO:0048155|GO:0051117	chr1	151870993	151871042	CTCTTCCCCCTGCTTCCACCTCACCCCACTTATCCCTCTCCATAACCCCA	NM_006271.1	5454031	GO:0016529|GO:0016529|GO:0005737|GO:0016529|GO:0043231|GO:0043234|GO:0007242|GO:0008016|GO:0005509|GO:0042802|GO:0005509|GO:0042802|GO:0005509|GO:0005509|GO:0008270|GO:0042803|GO:0048154|GO:0048155|GO:0051117	S100A1	+	ILMN_1653494	450	S	NP_006262.1	NM_006271.1	NM_006271.1	NM_006271.1	S100; S100-alpha; S100A	ILMN_7545
770494	0.000395895	3.68548e-06	up	8.6197	8.6197	3.10764	TSC22D3	1831	Homo sapiens TSC22 domain family, member 3 (TSC22D3), transcript variant 2, mRNA.	GO:0006355|GO:0006916|GO:0006970|GO:0006355|GO:0006355|GO:0006916|GO:0006970		GO:0003700|GO:0003700|GO:0003700	chrX	106960015	106960064	CAGAGCTTCCTAGCAGCCCGAGCCATGAACACCGAAATGTATCAGACCCC	NM_004089.3	62865622	GO:0006355|GO:0006916|GO:0006970|GO:0006355|GO:0006355|GO:0006916|GO:0006970|GO:0003700|GO:0003700|GO:0003700	TSC22D3	-	ILMN_2276952	227	I	NP_004080.2	NM_004089.3	NM_004089.3	NM_004089.3	hDIP; DIP; DKFZp313A1123; DSIPI; TSC-22R; GILZ	ILMN_9893
7330035	0.000822765	1.71366e-05	up	8.48941	8.48941	3.08566	SFRP4	6424	Homo sapiens secreted frizzled-related protein 4 (SFRP4), mRNA.	GO:0007165|GO:0007566|GO:0016055|GO:0030154	GO:0005576|GO:0005615	GO:0005515	chr7	37912359	37912408	GCACAACGCCCAAAGGAAATAAAATCCTATCTAATCCTACTCTCCACTAC	NM_003014.2	8400733	GO:0005576|GO:0005615|GO:0007165|GO:0007566|GO:0016055|GO:0030154|GO:0005515	SFRP4	-	ILMN_2185728	2476	S	NP_003005.1	NM_003014.2	NM_003014.2	NM_003014.2	FRPHE; MGC26498; FRP-4	ILMN_13024
6250398	0.0031071	0.000209564	up	8.30469	8.30469	3.05393	GOLM1	51280	Homo sapiens golgi membrane protein 1 (GOLM1), transcript variant 2, mRNA.		GO:0005794|GO:0005887|GO:0016020		chr9	87904772	87904821	GTGACAACCGAGGCGAGATGATGGTCAACAGGGAATGCCTCGTGGGAGAA	NM_177937.1	29550849	GO:0005794|GO:0005887|GO:0016020	GOLM1	-	ILMN_1737011	82	I	NP_808800.1	NM_177937.1	NM_177937.1	NM_177937.1	bA379P1.3; GP73; FLJ23608; FLJ22634; C9orf155; PSEC0257; GOLPH2	ILMN_16902
6330008	0.00258204	0.000154334	up	8.22739	8.22739	3.04044	PDLIM3	27295	Homo sapiens PDZ and LIM domain 3 (PDLIM3), mRNA.	GO:0007015|GO:0007507	GO:0005634|GO:0005737|GO:0005737|GO:0015629	GO:0008092|GO:0008270|GO:0008307|GO:0046872	chr4	186660357	186660406	CACCCACGCGCACTTACACGAGAAGACATTCATGGCTTTGGGCAGAAGGA	NM_014476.1	7656882	GO:0005634|GO:0005737|GO:0005737|GO:0015629|GO:0007015|GO:0007507|GO:0008092|GO:0008270|GO:0008307|GO:0046872	PDLIM3	-	ILMN_2230025	1198	S	NP_055291.1	NM_014476.1	NM_014476.1	NM_014476.1	DKFZp686L0362; ALP	ILMN_27781
7040435	0.0154162	0.00265883	up	8.22554	8.22554	3.04011	UNC45A	55898	Homo sapiens unc-45 homolog A (C. elegans) (UNC45A), transcript variant 3, mRNA.	GO:0007275|GO:0007519|GO:0030154	GO:0005634|GO:0005737	GO:0005515	chr15	89278721	89278770	GGCTGAATTTGAGGCCCTGTACCAAGTCAATCTGTCCGCTCTTCCGCCCC	NM_001039675.1	89179320	GO:0005634|GO:0005737|GO:0007275|GO:0007519|GO:0030154|GO:0005515	UNC45A	+	ILMN_2288254	392	I	NP_001034764.1	NM_001039675.1	NM_001039675.1	NM_001039675.1	FLJ10043; SMAP-1; GC-UNC45; IRO039700	ILMN_40255
4390102	0.0267692	0.00585283	up	7.96177	7.96177	2.99309	PRKAR1A	5573	Homo sapiens protein kinase, cAMP-dependent, regulatory, type I, alpha (tissue specific extinguisher 1) (PRKAR1A), transcript variant 2, mRNA.	GO:0001707|GO:0007165|GO:0001707|GO:0001932|GO:0006357|GO:0009755	GO:0031594|GO:0005952|GO:0031594	GO:0005515|GO:0008603|GO:0016301|GO:0000166|GO:0005515|GO:0005515|GO:0005515|GO:0008603|GO:0030552	chr17	64019822	64019871	GAGAGCGAAGAGCAGGCGGAGGAACAAAGGCGACCCAAGACACCCAGAGA	NM_212471.1	47132580	GO:0031594|GO:0005952|GO:0031594|GO:0001707|GO:0007165|GO:0001707|GO:0001932|GO:0006357|GO:0009755|GO:0005515|GO:0008603|GO:0016301|GO:0000166|GO:0005515|GO:0005515|GO:0005515|GO:0008603|GO:0030552	PRKAR1A	+	ILMN_2277077	118	I	NP_997636.1	NM_212471.1	NM_212471.1	NM_212471.1	CAR; PPNAD1; MGC17251; TSE1; CNC; CNC1; PKR1; PRKAR1; DKFZp779L0468	ILMN_26251
6110746	0.000865291	1.94641e-05	up	7.82509	7.82509	2.96811	LRRC17	10234	Homo sapiens leucine rich repeat containing 17 (LRRC17), transcript variant 1, mRNA.			GO:0005515	chr7	102367234	102371907	CCTCAGCAGCAATGGCATTGAATTCATCGATCCTGCCGCTTTTTTAGGGC	NM_001031692.1	72534675	GO:0005515	LRRC17	+	ILMN_2406815	1161	A	NP_001026862.1	NM_001031692.1	NM_001031692.1	NM_001031692.1	P37NB	ILMN_5522
3060273	0.0267203	0.00583694	up	7.81539	7.81539	2.96632	MT3	4504	Homo sapiens metallothionein 3 (MT3), mRNA.	GO:0001666|GO:0006875|GO:0008283|GO:0019430|GO:0050768	GO:0005634|GO:0005730|GO:0008021	GO:0005507|GO:0008270|GO:0009055|GO:0016209|GO:0046872|GO:0051536	chr16	55182347	55182396	CAGCTGCTGCCAGTGAGAAGGCACCCCTCCGTGTGGAGCACGTGGAGATA	NM_005954.2	45580728	GO:0005634|GO:0005730|GO:0008021|GO:0001666|GO:0006875|GO:0008283|GO:0019430|GO:0050768|GO:0005507|GO:0008270|GO:0009055|GO:0016209|GO:0046872|GO:0051536	MT3	+	ILMN_1675947	428	S	NP_005945.1	NM_005954.2	NM_005954.2	NM_005954.2	GIFB; GRIF; GIF	ILMN_11085
770463	0.000280673	1.92151e-06	up	7.74305	7.74305	2.9529	PDLIM3	27295	Homo sapiens PDZ and LIM domain 3 (PDLIM3), mRNA.	GO:0007015|GO:0007507	GO:0005634|GO:0005737|GO:0005737|GO:0015629	GO:0008092|GO:0008270|GO:0008307|GO:0046872	chr4	186660434	186660483	CCCCCAGAGGGCTATGACACGGTCACTCTGTATCCCAAAGCTTAAGTCTC	NM_014476.1	7656882	GO:0005634|GO:0005737|GO:0005737|GO:0015629|GO:0007015|GO:0007507|GO:0008092|GO:0008270|GO:0008307|GO:0046872	PDLIM3	-	ILMN_1695299	1121	S	NP_055291.1	NM_014476.1	NM_014476.1	NM_014476.1	DKFZp686L0362; ALP	ILMN_27781
5910050	0.00147933	5.78723e-05	up	7.65961	7.65961	2.93727	SNORA71D	677840	Homo sapiens small nucleolar RNA, H/ACA box 71D (SNORA71D), small nucleolar RNA.				chr20	37062565	37062614	TGCCTGTGCCCTGGTCATTGATAGTGCAGGGAAAGAAATCGCGGAAAGTG	NR_003018.2	95007009		SNORA71D	-	ILMN_3241937	28	S		NR_003018.2	NR_003018.2	NR_003018.2	U71d	ILMN_166094
3930523	0.00572396	0.000575655	up	7.65376	7.65376	2.93617	CLCNKA	1187	Homo sapiens chloride channel Ka (CLCNKA), transcript variant 1, mRNA.	GO:0006821|GO:0006811|GO:0006821|GO:0007588	GO:0016020|GO:0016021|GO:0005887|GO:0016020	GO:0005216|GO:0005247|GO:0005244|GO:0005247|GO:0031404	chr1	16233072	16233121	CCTCTGGGGTTGTCTGGTTCCCAGTGAGAGGCTCCTGAGAAAAATAAAGC	NM_004070.3	112382219	GO:0016020|GO:0016021|GO:0005887|GO:0016020|GO:0006821|GO:0006811|GO:0006821|GO:0007588|GO:0005216|GO:0005247|GO:0005244|GO:0005247|GO:0031404	CLCNKA	+	ILMN_1787576	2476	S	NP_004061.3	NM_004070.3	NM_004070.2	NM_004070.3	CLCK1; hClC-Ka; MGC61490; ClC-K1	ILMN_15602
4290546	0.00528191	0.000500647	up	7.55919	7.55919	2.91823	OR4F17	81099	Homo sapiens olfactory receptor, family 4, subfamily F, member 17 (OR4F17), mRNA.	GO:0007165|GO:0007186|GO:0007608|GO:0050896	GO:0005886|GO:0016021	GO:0004872|GO:0004984	chr19	61843	61892	GCTAGCCAACCTCTCACTCATTGATCTGTCTCTGTCTTCAGTCACAGCCC	NM_001005240.1	52546738	GO:0005886|GO:0016021|GO:0007165|GO:0007186|GO:0007608|GO:0050896|GO:0004872|GO:0004984	OR4F17	+	ILMN_3236198	165	S	NP_001005240.1	NM_001005240.1	NM_001005240.1	NM_001005240.1	OR4F19; OR4F18; OR4F11P	ILMN_11980
2850673	0.00549125	0.000537572	up	7.54163	7.54163	2.91488	BEND7	222389	Homo sapiens BEN domain containing 7 (BEND7), transcript variant 1, mRNA.				chr10	13534674	13534723	GCGCTCTCCTTTCCGCTGTATCCCATTGTCTTAGATCACGTGGACTTGCC	NM_152751.2	155029541		BEND7	-	ILMN_3230853	2069	I	NP_689964.2	NM_152751.2	NM_152751.2	NM_152751.2	MGC35247; FLJ40283	ILMN_21078
2350136	0.00338153	0.000240106	up	7.53233	7.53233	2.9131	CRISP1	167	Homo sapiens cysteine-rich secretory protein 1 (CRISP1), transcript variant 1, mRNA.	GO:0007342	GO:0005576|GO:0005615		chr6	49910657	49910706	CAACAGTAACCTGGGCTAAAATAGGTCTTATGTGGTTCAACTCCCACCCC	NM_001131.2	25121981	GO:0005576|GO:0005615|GO:0007342	CRISP1	-	ILMN_1732630	1110	A	NP_001122.2	NM_001131.2	NM_001131.2	NM_001131.2	CRISP-1; HUMARP; AEGL1; HSCRISP1D; HSCRISP1G; ARP	ILMN_13546
2070377	0.0238251	0.00495539	up	7.50244	7.50244	2.90736	C2orf70	339778	Homo sapiens chromosome 2 open reading frame 70 (C2orf70), mRNA.				chr2	26655832	26655881	CCTGATGCCTGAGATCCTGGGTCGTGACCAGCCTGGCTTGCTTGGAATAA	NM_001105519.1	157502166		C2ORF70	+	ILMN_3247753	628	S	NP_001098989.1	NM_001105519.1	NM_001105519.1	NM_001105519.1		ILMN_353060
3370538	0.000964006	2.53738e-05	up	7.34589	7.34589	2.87694	MAFF	23764	Homo sapiens v-maf musculoaponeurotic fibrosarcoma oncogene homolog F (avian) (MAFF), transcript variant 2, mRNA.	GO:0001701|GO:0006355|GO:0006366|GO:0006950|GO:0007567|GO:0045604|GO:0001701|GO:0006355|GO:0045604|GO:0001701|GO:0006355|GO:0045604	GO:0005634|GO:0005634|GO:0005634	GO:0003700|GO:0043565|GO:0046983|GO:0003700|GO:0043565|GO:0046983|GO:0003700|GO:0043565|GO:0046983	chr22	36939605	36939654	GGAAGGAGCCATTCAAGGAGGCCTGTGGACCAATGTGGAGAGAGGAAGGT	NM_152878.1	23111002	GO:0005634|GO:0005634|GO:0005634|GO:0001701|GO:0006355|GO:0006366|GO:0006950|GO:0007567|GO:0045604|GO:0001701|GO:0006355|GO:0045604|GO:0001701|GO:0006355|GO:0045604|GO:0003700|GO:0043565|GO:0046983|GO:0003700|GO:0043565|GO:0046983|GO:0003700|GO:0043565|GO:0046983	MAFF	+	ILMN_2241168	118	I	NP_690617.1	NM_152878.1	NM_152878.1	NM_152878.1	U-MAF	ILMN_18023
3170221	0.00658498	0.000719725	up	7.28901	7.28901	2.86572	CST2	1470	Homo sapiens cystatin SA (CST2), mRNA.		GO:0005576	GO:0004869	chr20	23804615	23804664	GAAGCCTAGGGATCTGTGCCAGGGAGTCACACTGACCACCTCCTACTCCC	NM_001322.2	19882252	GO:0005576|GO:0004869	CST2	-	ILMN_1673843	433	S	NP_001313.1	NM_001322.2	NM_001322.2	NM_001322.2	MGC71924	ILMN_7523
7210367	0.000956265	2.47665e-05	up	7.1449	7.1449	2.83691	KCNMA1	3778	Homo sapiens potassium large conductance calcium-activated channel, subfamily M, alpha member 1 (KCNMA1), transcript variant 1, mRNA.	GO:0006813|GO:0006813|GO:0006811|GO:0006813|GO:0008152|GO:0006811|GO:0006813|GO:0008152|GO:0001666|GO:0006811|GO:0006813|GO:0007268|GO:0007605|GO:0007623|GO:0007628|GO:0008152|GO:0019228|GO:0032344|GO:0042491|GO:0045475|GO:0045794|GO:0046541|GO:0048469|GO:0050885|GO:0051260|GO:0060082|GO:0060083|GO:0060087|GO:0006811|GO:0006813|GO:0008152|GO:0006811|GO:0006813|GO:0008152|GO:0006811|GO:0006813|GO:…	GO:0016020|GO:0016020|GO:0008076|GO:0016020|GO:0016021|GO:0008076|GO:0016020|GO:0016021|GO:0005783|GO:0005886|GO:0008076|GO:0009897|GO:0016021|GO:0016324|GO:0043195|GO:0045211|GO:0008076|GO:0016020|GO:0016021|GO:0008076|GO:0016020|GO:0016021|GO:0008076|GO:0016020|GO:0016021|GO:0008076|GO:0016020|GO:0016021|GO:0008076|GO:0008076|GO:0008076|GO:0009897|GO:0016021|GO:0016021|GO:0016021|GO:0016324|GO:…	GO:0015269|GO:0015269|GO:0003824|GO:0005216|GO:0005249|GO:0005488|GO:0015269|GO:0003824|GO:0005216|GO:0005249|GO:0005488|GO:0015269|GO:0003824|GO:0005216|GO:0005249|GO:0005515|GO:0060072|GO:0003824|GO:0005216|GO:0005249|GO:0005488|GO:0015269|GO:0003824|GO:0005216|GO:0005249|GO:0005488|GO:0015269|GO:0003824|GO:0005216|GO:0005249|GO:0005488|GO:0015269|GO:0003824|GO:0005216|GO:0005249|GO:0005488|GO:…	chr10	78299739	78299788	GGCACAATCACATCCTGCCTAAAACTTCTGGCCCACATCCCACCACCCAG	NM_001014797.1	62388889	GO:0016020|GO:0016020|GO:0008076|GO:0016020|GO:0016021|GO:0008076|GO:0016020|GO:0016021|GO:0005783|GO:0005886|GO:0008076|GO:0009897|GO:0016021|GO:0016324|GO:0043195|GO:0045211|GO:0008076|GO:0016020|GO:0016021|GO:0008076|GO:0016020|GO:0016021|GO:0008076|GO:0016020|GO:0016021|GO:0008076|GO:0016020|GO:0016021|GO:0008076|GO:0008076|GO:0008076|GO:0009897|GO:0016021|GO:0016021|GO:0016021|GO:0016324|GO:…	KCNMA1	-	ILMN_1740508	11570	I	NP_001014797.1	NM_001014797.1	NM_001014797.1	NM_001014797.1	MaxiK; SLO-ALPHA; MGC71881; SAKCA; BKTM; mSLO1; SLO; KCa1.1; DKFZp686K1437	ILMN_8389
130524	0.000615981	8.8082e-06	up	7.10519	7.10519	2.82887	EDIL3	10085	Homo sapiens EGF-like repeats and discoidin I-like domains 3 (EDIL3), mRNA.	GO:0007155|GO:0007275	GO:0005576	GO:0005178|GO:0005509|GO:0005515	chr5	83356260	83360524	TCTTATTGAGATTTGAAACTGGTGGTAGTTTCCCAGGAAGGCACAGGTGG	NM_005711.3	31317223	GO:0005576|GO:0007155|GO:0007275|GO:0005178|GO:0005509|GO:0005515	EDIL3	-	ILMN_1689976	2921	S	NP_005702.3	NM_005711.3	NM_005711.3	NM_005711.3	MGC26287; DEL1	ILMN_26444
270520	0.0191644	0.00362573	up	6.95854	6.95854	2.79878	DMD	1756	Homo sapiens dystrophin (DMD), transcript variant Dp427m, mRNA.	GO:0007016|GO:0007519|GO:0045213|GO:0046716|GO:0007519|GO:0045213|GO:0046716|GO:0007519|GO:0045213|GO:0046716|GO:0007519|GO:0045213|GO:0046716|GO:0007519|GO:0045213|GO:0046716|GO:0007519|GO:0045213|GO:0046716|GO:0007517|GO:0007519|GO:0043043|GO:0045213|GO:0046716	GO:0005634|GO:0005737|GO:0016010|GO:0005626|GO:0005792|GO:0016010|GO:0030018|GO:0030055|GO:0042383|GO:0045121|GO:0045202|GO:0005626|GO:0005792|GO:0016010|GO:0030018|GO:0030055|GO:0042383|GO:0045121|GO:0045202|GO:0005626|GO:0005792|GO:0016010|GO:0030018|GO:0030055|GO:0042383|GO:0045121|GO:0045202|GO:0005626|GO:0005792|GO:0016010|GO:0030018|GO:0030055|GO:0042383|GO:0045121|GO:0045202|GO:0005626|GO:…	GO:0005509|GO:0005515|GO:0008270|GO:0005515|GO:0008270|GO:0003779|GO:0003779|GO:0005509|GO:0008270|GO:0005509|GO:0008270|GO:0003779|GO:0003779|GO:0005200|GO:0005509|GO:0005515|GO:0008270|GO:0008307|GO:0008307|GO:0050998	chrX	33139514	33139563	CAGTGTTGGGATCACTCACTTTCCCCCTACAGGACTCAGATCTGGGAGGC	NM_004006.1	5032282	GO:0005634|GO:0005737|GO:0016010|GO:0005626|GO:0005792|GO:0016010|GO:0030018|GO:0030055|GO:0042383|GO:0045121|GO:0045202|GO:0005626|GO:0005792|GO:0016010|GO:0030018|GO:0030055|GO:0042383|GO:0045121|GO:0045202|GO:0005626|GO:0005792|GO:0016010|GO:0030018|GO:0030055|GO:0042383|GO:0045121|GO:0045202|GO:0005626|GO:0005792|GO:0016010|GO:0030018|GO:0030055|GO:0042383|GO:0045121|GO:0045202|GO:0005626|GO:…	DMD	-	ILMN_1653434	31	I	NP_003997.1	NM_004006.1	NM_004006.1	NM_004006.1	DXS272; DXS269; DXS268; DXS270; DXS239; DXS142; DXS206; DXS230; CMD3B; DXS164; BMD	ILMN_3306
3310736	2.49873e-05	5.03612e-08	up	6.91113	6.91113	2.78892	B3GALT1	8708	Homo sapiens UDP-Gal:betaGlcNAc beta 1,3-galactosyltransferase, polypeptide 1 (B3GALT1), mRNA.	GO:0006486|GO:0009312|GO:0030259	GO:0000139|GO:0005794|GO:0016020|GO:0016021	GO:0008378|GO:0008499|GO:0016757|GO:0030145	chr2	168435268	168435317	GTCTTTGCAGTTCCACCAAGAAATGAACTTGGTACCTGCAGAGTGGCTGC	NM_020981.2	15451870	GO:0000139|GO:0005794|GO:0016020|GO:0016021|GO:0006486|GO:0009312|GO:0030259|GO:0008378|GO:0008499|GO:0016757|GO:0030145	B3GALT1	+	ILMN_1659202	1824	S	NP_066191.1	NM_020981.2	NM_020981.2	NM_020981.2	beta3Gal-T1; MGC126594	ILMN_9785
290286	0.0246812	0.00521034	up	6.91061	6.91061	2.78881	GPR81	27198	Homo sapiens G protein-coupled receptor 81 (GPR81), mRNA.	GO:0007165|GO:0007186|GO:0032355	GO:0005886|GO:0016021	GO:0004872	chr12	123212454	123212503	CCTGGACCCCTCGAAACAGAGGACTCTACGAAATGACAAGCTGCCCCTGC	NM_032554.3	87162459	GO:0005886|GO:0016021|GO:0007165|GO:0007186|GO:0032355|GO:0004872	GPR81	-	ILMN_2161848	2626	S	NP_115943.1	NM_032554.3	NM_032554.3	NM_032554.3	FKSG80; GPR104; TA-GPCR	ILMN_177777
2060315	0.00145017	5.54021e-05	up	6.88229	6.88229	2.78289	C14orf73	91828	Homo sapiens chromosome 14 open reading frame 73 (C14orf73), mRNA.				chr14	102646470	102646519	AGAAGGAGCAGCCGTGCAGGAGGCATTTCAGGCATCGTTGAGGGGAGTGT	NM_001077594.1	117938265		C14ORF73	+	ILMN_1773017	2402	A	NP_001071062.1	NM_001077594.1	XM_941093.1	NM_001077594.1		ILMN_173994
5960086	9.35233e-06	9.92968e-09	up	6.86738	6.86738	2.77976			BP873537 Sugano cDNA library, embryonal kidney Homo sapiens cDNA clone HKR13896, mRNA sequence				chr1	28847792	28847841	TGGTATTTGGGCAGCTGGTGATCGTTGGTCCCGGCGCCCTTTCTTTACTG	BP873537	50719910		HS.562219	+	ILMN_1901419	93	S			Hs.562219	Hs.562219		ILMN_115379	Hs.562219
4560706	0.00692363	0.000778246	up	6.82439	6.82439	2.7707	GEM	2669	Homo sapiens GTP binding protein overexpressed in skeletal muscle (GEM), transcript variant 1, mRNA.	GO:0006955|GO:0007166|GO:0007264	GO:0005886	GO:0000166|GO:0005516|GO:0005525	chr8	95343539	95343588	ACGGAGAAGGGAGAGAGTGGGAGTTTCCCAGCCCGCAGAACTTTCGAAGT	NM_005261.2	32483372	GO:0005886|GO:0006955|GO:0007166|GO:0007264|GO:0000166|GO:0005516|GO:0005525	GEM	-	ILMN_1678968	145	I	NP_005252.1	NM_005261.2	NM_005261.2	NM_005261.2	KIR; MGC26294	ILMN_163943
2940746	1.19322e-05	1.72886e-08	up	6.79458	6.79458	2.76438	NNMT	4837	Homo sapiens nicotinamide N-methyltransferase (NNMT), mRNA.		GO:0005737	GO:0008112|GO:0008168|GO:0016740	chr11	113687980	113688029	CAAGGGTCCAGAGAAGGAGGAGAAGTTGAGACAGGCGGTCAAGCAGGTGC	NM_006169.2	62953139	GO:0005737|GO:0008112|GO:0008168|GO:0016740	NNMT	+	ILMN_1715508	1110	S	NP_006160.1	NM_006169.2	NM_006169.2	NM_006169.2		ILMN_22529
4050066	0.0332687	0.007968	up	6.78464	6.78464	2.76227	SGTB	54557	Homo sapiens small glutamine-rich tetratricopeptide repeat (TPR)-containing, beta (SGTB), mRNA.			GO:0005488	chr5	64999806	64999855	TTCTCAGACCTGCAAACACCTAAGCACCTGGGCCAAACAAAGCTACAACG	NM_019072.2	95147358	GO:0005488	SGTB	-	ILMN_2109343	3702	S	NP_061945.1	NM_019072.2	NM_019072.2	NM_019072.2	SGT2; FLJ39002	ILMN_20375
3940427	0.00049653	5.93527e-06	up	6.71452	6.71452	2.74728	ESM1	11082	Homo sapiens endothelial cell-specific molecule 1 (ESM1), mRNA.	GO:0001558|GO:0008150|GO:0001558	GO:0005576|GO:0005576	GO:0005515|GO:0005520|GO:0008083|GO:0005520	chr5	54309512	54309561	GGCCAACAGAGTTGTGAATGTGTGTGGAAGGCCTTTGAATGTAAAGCTGC	NM_007036.2	13259505	GO:0005576|GO:0005576|GO:0001558|GO:0008150|GO:0001558|GO:0005515|GO:0005520|GO:0008083|GO:0005520	ESM1	-	ILMN_1773262	1904	S	NP_008967.1	NM_007036.2	NM_007036.2	NM_007036.2		ILMN_138415
7650601	0.00239425	0.0001359	up	6.7102	6.7102	2.74635	TEAD1	7003	Homo sapiens TEA domain family member 1 (SV40 transcriptional enhancer factor) (TEAD1), mRNA.	GO:0006355|GO:0006350|GO:0006355|GO:0007507|GO:0045944	GO:0005634|GO:0005634	GO:0003700|GO:0003700|GO:0005515|GO:0016563	chr11	12915850	12915899	GGATGTGGCTGGCTCGTGGGAAACAGCAAAACACTAAGCCTGACCTCTCC	NM_021961.4	148491099	GO:0005634|GO:0005634|GO:0006355|GO:0006350|GO:0006355|GO:0007507|GO:0045944|GO:0003700|GO:0003700|GO:0005515|GO:0016563	TEAD1	+	ILMN_1735055	3725	S	NP_068780.1	NM_021961.4	NM_021961.3	NM_021961.4	AA; REF1; TCF13; TEF-1	ILMN_17158
5560575	0.00426669	0.000354457	up	6.69962	6.69962	2.74408	TGM2	7052	Homo sapiens transglutaminase 2 (C polypeptide, protein-glutamine-gamma-glutamyltransferase) (TGM2), transcript variant 2, mRNA.	GO:0018149|GO:0018149|GO:0045785		GO:0016740|GO:0003810|GO:0005509|GO:0005515|GO:0008415|GO:0016740	chr20	36766709	36766758	AAGGGCGAACCACCTGAACAAACTGGCCGAGAAGGAGGAGACAGGGATGG	NM_198951.1	39777598	GO:0018149|GO:0018149|GO:0045785|GO:0016740|GO:0003810|GO:0005509|GO:0005515|GO:0008415|GO:0016740	TGM2	-	ILMN_1797236	1471	A	NP_945189.1	NM_198951.1	NM_198951.1	NM_198951.1	TGC; TG2	ILMN_8134
1500373	0.00214761	0.000109921	up	6.6535	6.6535	2.73411	C1QTNF3	114899	Homo sapiens C1q and tumor necrosis factor related protein 3 (C1QTNF3), transcript variant 2, mRNA.		GO:0005576|GO:0005576		chr5	34078723	34078772	CTTCTACAGACCTAAAATCCCTGAGACCAGATGAGCTACCGCACCCCGAG	NM_181435.4	62739182	GO:0005576|GO:0005576	C1QTNF3	-	ILMN_1804604	302	I	NP_852100.3	NM_181435.4	NM_181435.4	NM_181435.4	CTRP3; Cors; FLJ37576; Corcs; CORS26	ILMN_641
4730497	0.0244829	0.00514808	up	6.64213	6.64213	2.73165	CA3	761	Homo sapiens carbonic anhydrase III, muscle specific (CA3), mRNA.	GO:0006730	GO:0005737	GO:0004089|GO:0008270|GO:0016151|GO:0016829|GO:0046872	chr8	86547565	86547614	GTGCCTCTTGTGAGCAACTGGCGACCTCCACAGCCTATCAATAACAGGGT	NM_005181.2	6996001	GO:0005737|GO:0006730|GO:0004089|GO:0008270|GO:0016151|GO:0016829|GO:0046872	CA3	+	ILMN_1740996	1395	S	NP_005172.1	NM_005181.2	NM_005181.2	NM_005181.2	CAIII; Car3	ILMN_26092
5090437	0.0064892	0.000704699	up	6.63312	6.63312	2.72969	DACT1	51339	Homo sapiens dapper, antagonist of beta-catenin, homolog 1 (Xenopus laevis) (DACT1), transcript variant 1, mRNA.	GO:0007275|GO:0016055	GO:0005634|GO:0005737	GO:0005515	chr14	58181752	58181801	AAAGAAGGCCACTGTGAAGACCAGGCCTCAGGGGCAGTTTGCCGTTCCCT	NM_016651.5	118498369	GO:0005634|GO:0005737|GO:0007275|GO:0016055|GO:0005515	DACT1	+	ILMN_2250344	822	I	NP_057735.2	NM_016651.5	NM_016651.5	NM_016651.5	THYEX3; DAPPER1; DPR1; HDPR1; FRODO; DAPPER	ILMN_173168
4780128	0.00132219	4.63177e-05	up	6.58386	6.58386	2.71893	ATF3	467	Homo sapiens activating transcription factor 3 (ATF3), transcript variant 4, mRNA.	GO:0006094|GO:0006355|GO:0006355|GO:0006355|GO:0006355|GO:0006355	GO:0005634|GO:0005634|GO:0005634|GO:0005634|GO:0005634|GO:0005730	GO:0003700|GO:0016564|GO:0043565|GO:0046983|GO:0003700|GO:0043565|GO:0046983|GO:0003700|GO:0043565|GO:0046983|GO:0003700|GO:0043565|GO:0046983|GO:0003700|GO:0003714|GO:0042802|GO:0043565|GO:0046983	chr1	210860205	210860254	CTCCCAGCGTTAACACAAAATCCATGGGCAGTATGATGGCAGGTCCTCTG	NM_001040619.1	95102482	GO:0005634|GO:0005634|GO:0005634|GO:0005634|GO:0005634|GO:0005730|GO:0006094|GO:0006355|GO:0006355|GO:0006355|GO:0006355|GO:0006355|GO:0003700|GO:0016564|GO:0043565|GO:0046983|GO:0003700|GO:0043565|GO:0046983|GO:0003700|GO:0043565|GO:0046983|GO:0003700|GO:0043565|GO:0046983|GO:0003700|GO:0003714|GO:0042802|GO:0043565|GO:0046983	ATF3	+	ILMN_2374865	1826	A	NP_001035709.1	NM_001040619.1	NM_001040619.1	NM_001040619.1		ILMN_182693
540563	0.00209552	0.000104202	up	6.55844	6.55844	2.71335	HLA-DMA	3108	Homo sapiens major histocompatibility complex, class II, DM alpha (HLA-DMA), mRNA.	GO:0006461|GO:0015031|GO:0016064|GO:0019882|GO:0019886|GO:0045059|GO:0045582|GO:0050778|GO:0051085|GO:0002504|GO:0006955|GO:0002504|GO:0006955|GO:0006461|GO:0015031|GO:0016064|GO:0019882|GO:0019886|GO:0045059|GO:0045582|GO:0050778|GO:0051085|GO:0002504|GO:0006955|GO:0002504|GO:0006461|GO:0015031|GO:0016064|GO:0019886|GO:0045059|GO:0045582|GO:0050778|GO:0051085|GO:0002504|GO:0006955|GO:0002504|GO:…	GO:0005622|GO:0005765|GO:0005771|GO:0010008|GO:0016020|GO:0042613|GO:0016020|GO:0016021|GO:0042613|GO:0016020|GO:0016021|GO:0042613|GO:0005622|GO:0005765|GO:0005771|GO:0010008|GO:0016020|GO:0042613|GO:0016020|GO:0016021|GO:0042613|GO:0005622|GO:0005765|GO:0005771|GO:0010008|GO:0016020|GO:0016021|GO:0042613|GO:0016020|GO:0016021|GO:0042613|GO:0005575|GO:0016020|GO:0016021|GO:0042613|GO:0005622|GO:…	GO:0005515|GO:0005515|GO:0005515|GO:0032395|GO:0005515	chr6	33024380	33024429	CCAGAGTGGCCTGCCTATCACAACCACATCCCTTCCCCCCACAAGGCAAT	NM_006120.2	18765714	GO:0005622|GO:0005765|GO:0005771|GO:0010008|GO:0016020|GO:0042613|GO:0016020|GO:0016021|GO:0042613|GO:0016020|GO:0016021|GO:0042613|GO:0005622|GO:0005765|GO:0005771|GO:0010008|GO:0016020|GO:0042613|GO:0016020|GO:0016021|GO:0042613|GO:0005622|GO:0005765|GO:0005771|GO:0010008|GO:0016020|GO:0016021|GO:0042613|GO:0016020|GO:0016021|GO:0042613|GO:0005575|GO:0016020|GO:0016021|GO:0042613|GO:0005622|GO:…	HLA-DMA	-	ILMN_1695311	1015	S	NP_006111.2	NM_006120.2	NM_006120.2	NM_006120.2	HLADM; RING6; DMA; D6S222E	ILMN_14424
3890437	0.00475921	0.000420635	up	6.54742	6.54742	2.71093	KCNQ1	3784	Homo sapiens potassium voltage-gated channel, KQT-like subfamily, member 1 (KCNQ1), transcript variant 1, mRNA.	GO:0006811|GO:0006813|GO:0006936|GO:0007605|GO:0008015|GO:0008016	GO:0008076|GO:0016020|GO:0016021	GO:0005244|GO:0005251|GO:0030955	chr11	2683264	2746651	TGCAGTTCCCCTGGAAGCAGTGCCCAGGTGGCTGTGGAATAGGAACGCTA	NM_000218.2	32479526	GO:0008076|GO:0016020|GO:0016021|GO:0006811|GO:0006813|GO:0006936|GO:0007605|GO:0008015|GO:0008016|GO:0005244|GO:0005251|GO:0030955	KCNQ1	+	ILMN_2409520	3197	A	NP_000209.2	NM_000218.2	NM_000218.2	NM_000218.2	JLNS1; ATFB1; WRS; LQT; Kv1.9; RWS; Kv7.1; FLJ26167; SQT2; KCNA8; KVLQT1; KCNA9; LQT1	ILMN_22163
4230161	0.0122961	0.0018965	up	6.54712	6.54712	2.71086	ARSI	340075	Homo sapiens arylsulfatase family, member I (ARSI), mRNA.	GO:0008152	GO:0005576	GO:0004065|GO:0005509|GO:0016787	chr5	149657263	149657312	CCAGTGTCCGCCAGGCCGTGTGGCTCTTCAACATCAGTGCTGACCCTTAT	NM_001012301.1	59797059	GO:0005576|GO:0008152|GO:0004065|GO:0005509|GO:0016787	ARSI	-	ILMN_1727156	1367	S	NP_001012301.1	NM_001012301.1	NM_001012301.1	NM_001012301.1	FLJ16069	ILMN_29555
3870241	0.00355078	0.000262405	up	6.46444	6.46444	2.69253	DNAJC5G	285126	Homo sapiens DnaJ (Hsp40) homolog, subfamily C, member 5 gamma (DNAJC5G), mRNA.	GO:0006457	GO:0016020	GO:0031072|GO:0051082	chr2	27357647	27357696	TCCCACTCTTGCCTCTTTGTGCTGCTGTTTCGTATCCTCCTCACACCGTG	NM_173650.1	27735106	GO:0016020|GO:0006457|GO:0031072|GO:0051082	DNAJC5G	+	ILMN_1725554	1853	S	NP_775921.1	NM_173650.1	NM_173650.1	NM_173650.1	CSP-gamma; FLJ40417	ILMN_9250
6200367	0.0117192	0.00176126	up	6.43518	6.43518	2.68598	FTCD	10841	Homo sapiens formiminotransferase cyclodeaminase (FTCD), transcript variant A, mRNA.	GO:0006547|GO:0006760|GO:0044237	GO:0005737|GO:0005794	GO:0005542|GO:0016740|GO:0016829|GO:0030409|GO:0030412	chr21	47556703	47556752	CGCTGGCAGGGACAGAAGGCCCCTAGTCCCATGTGACCTCCAGTAAAGTT	NM_206965.1	46255034	GO:0005737|GO:0005794|GO:0006547|GO:0006760|GO:0044237|GO:0005542|GO:0016740|GO:0016829|GO:0030409|GO:0030412	FTCD	-	ILMN_1663569	1818	I	NP_996848.1	NM_206965.1	NM_206965.1	NM_206965.1	LCHC1	ILMN_8918
4920575	0.0119008	0.00180019	up	6.41758	6.41758	2.68203	MFI2	4241	Homo sapiens antigen p97 (melanoma associated) identified by monoclonal antibodies 133.2 and 96.5 (MFI2), transcript variant 1, mRNA.	GO:0006811|GO:0006826|GO:0006879	GO:0005576|GO:0005886|GO:0005887|GO:0031225	GO:0008199|GO:0008270|GO:0046872	chr3	198215363	198217861	CGACACCAACATCTTCACCGTGTATGGACTGCTGGACAAGGCCCAGGACC	NM_005929.4	134244280	GO:0005576|GO:0005886|GO:0005887|GO:0031225|GO:0006811|GO:0006826|GO:0006879|GO:0008199|GO:0008270|GO:0046872	MFI2	-	ILMN_1672876	2006	I	NP_005920.2	NM_005929.4	NM_005929.3	NM_005929.4	CD228; MAP97; MTF1; FLJ38863; MGC4856	ILMN_774
240301	0.00117067	3.67649e-05	up	6.30762	6.30762	2.6571	EPHA3	2042	Homo sapiens EPH receptor A3 (EPHA3), transcript variant 2, mRNA.	GO:0006468|GO:0007169|GO:0006468|GO:0007165|GO:0007169	GO:0016020|GO:0016021|GO:0005576|GO:0005886|GO:0005887	GO:0000166|GO:0004872|GO:0005003|GO:0005524|GO:0016740|GO:0000166|GO:0004872|GO:0005003|GO:0005524|GO:0016740	chr3	89532087	89532136	ACAGCAGAGCGATCTCGGCTCACTGCAAGCTCCTGCAAGCTCCGCCTCCT	NM_182644.1	32967313	GO:0016020|GO:0016021|GO:0005576|GO:0005886|GO:0005887|GO:0006468|GO:0007169|GO:0006468|GO:0007165|GO:0007169|GO:0000166|GO:0004872|GO:0005003|GO:0005524|GO:0016740|GO:0000166|GO:0004872|GO:0005003|GO:0005524|GO:0016740	EPHA3	+	ILMN_2286574	2448	I	NP_872585.1	NM_182644.1	NM_182644.1	NM_182644.1	HEK4; ETK1; HEK; TYRO4; ETK	ILMN_10375
6560192	0.00312392	0.000211829	up	6.28249	6.28249	2.65134	COL11A1	1301	Homo sapiens collagen, type XI, alpha 1 (COL11A1), transcript variant B, mRNA.	GO:0001502|GO:0007601|GO:0007605|GO:0030198	GO:0005576|GO:0005581|GO:0005592	GO:0005201|GO:0030674	chr1	103491427	103491476	GGACAGTGGCTACTAAATCAAAGGAAAAATCCAAAAAGTTTACACCCCCC	NM_080629.2	98985809	GO:0005576|GO:0005581|GO:0005592|GO:0001502|GO:0007601|GO:0007605|GO:0030198|GO:0005201|GO:0030674	COL11A1	-	ILMN_2286253	1130	I	NP_542196.2	NM_080629.2	NM_080629.2	NM_080629.2	STL2; CO11A1; COLL6	ILMN_162953
830736	0.00641614	0.000692533	up	6.27421	6.27421	2.64943	RARB	5915	Homo sapiens retinoic acid receptor, beta (RARB), transcript variant 1, mRNA.	GO:0006355|GO:0006350|GO:0006355|GO:0007165	GO:0005634|GO:0005575|GO:0005634|GO:0005737	GO:0003708|GO:0003700|GO:0003707|GO:0003708|GO:0008270|GO:0043565|GO:0046872	chr3	25445333	25445382	CTTCAGTGGATTGACCCAAACCGAATGGCAGCATCGGCACACTGCTCAAT	NM_000965.2	14916493	GO:0005634|GO:0005575|GO:0005634|GO:0005737|GO:0006355|GO:0006350|GO:0006355|GO:0007165|GO:0003708|GO:0003700|GO:0003707|GO:0003708|GO:0008270|GO:0043565|GO:0046872	RARB	+	ILMN_1699723	576	I	NP_000956.2	NM_000965.2	NM_000965.2	NM_000965.2	RRB2; NR1B2; HAP	ILMN_11766
160368	0.00230803	0.000127745	up	6.27276	6.27276	2.6491	SEMA6B	10501	Homo sapiens sema domain, transmembrane domain (TM), and cytoplasmic domain, (semaphorin) 6B (SEMA6B), mRNA.	GO:0007275|GO:0007399|GO:0030154|GO:0007275	GO:0016020|GO:0016021|GO:0016020|GO:0016021	GO:0004872|GO:0004872	chr19	4509502	4542647	TTGCCTCCCCCAGCCCCCTCCCCATCAATAAAACTCTGTTTACAACCACC	NM_032108.2	19718779	GO:0016020|GO:0016021|GO:0016020|GO:0016021|GO:0007275|GO:0007399|GO:0030154|GO:0007275|GO:0004872|GO:0004872	SEMA6B	-	ILMN_1712914	3666	A	NP_115484.2	NM_032108.2	NM_020241.2	NM_032108.2	SEMAN; semaZ; SEM-SEMA-Y; SEMA-VIB; Sema VIb	ILMN_21277
4180670	0.00731177	0.000845672	up	6.2249	6.2249	2.63805	DUX3	26582	Homo sapiens double homeobox, 3 (DUX3), mRNA.	GO:0006355	GO:0005634	GO:0003700|GO:0043565				CCTGCTCCTCCGAGCCTTTGAGAAGGATCGCTTTCCAGGCATTCCTGCCA	NM_012148.2	63985944	GO:0005634|GO:0006355|GO:0003700|GO:0043565	DUX3		ILMN_2191067	402	S	NP_036280.2	NM_012148.2	NM_012148.2	NM_012148.2		ILMN_4458
3520192	0.00255545	0.000151715	up	6.18683	6.18683	2.6292	PRDM7	11105	Homo sapiens PR domain containing 7 (PRDM7), transcript variant 1, mRNA.	GO:0006350|GO:0006355|GO:0007128|GO:0016571|GO:0045944	GO:0005622|GO:0005634	GO:0003677|GO:0008270|GO:0042800|GO:0046872	chr16	90123223	90123272	CCGGCCTGACCTAAGCCTGGTAGTTAAAATTCGACCCCTGACCTAGCAAC	NM_001098173.1	148271099	GO:0005622|GO:0005634|GO:0006350|GO:0006355|GO:0007128|GO:0016571|GO:0045944|GO:0003677|GO:0008270|GO:0042800|GO:0046872	PRDM7	-	ILMN_1732023	2923	S	NP_001091643.1	NM_001098173.1	NM_052996.2	NM_001098173.1	MGC129525; PFM4	ILMN_307242
4060520	0.00259926	0.00015714	up	6.13875	6.13875	2.61795	LOC285033	285033	Homo sapiens hypothetical protein LOC285033 (LOC285033), mRNA.				chr2	96269934	96269983	GGCCAAAGACATCTCGGGTCAACTCTTCTCAGGACCAGATCCAAGTCGCC	NM_001037228.1	82524333		LOC285033	+	ILMN_2115453	231	S	NP_001032305.1	NM_001037228.1	NM_001037228.1	NM_001037228.1	MGC126781; MGC126779	ILMN_1148
50692	0.00687907	0.000771706	up	6.07467	6.07467	2.60281	RAB43	339122	Homo sapiens RAB43, member RAS oncogene family (RAB43), mRNA.	GO:0006886|GO:0006913|GO:0007165|GO:0007264	GO:0005886	GO:0000166|GO:0003924|GO:0005515|GO:0005525	chr3	130322940	130322989	GGACGAGCAGTACGATTTCCTGTTCAAGCTGGTGCTGGTGGGCGACGCAA	NM_198490.1	50234888	GO:0005886|GO:0006886|GO:0006913|GO:0007165|GO:0007264|GO:0000166|GO:0003924|GO:0005515|GO:0005525	RAB43	-	ILMN_1781182	320	S	NP_940892.1	NM_198490.1	NM_198490.1	NM_198490.1	MGC90481; RAB11B; ISY1; RAB41	ILMN_182043
3420403	0.00299991	0.0001994	up	6.06582	6.06582	2.6007	ST7OT1	93653	Homo sapiens ST7 overlapping transcript 1 (non-protein coding) (ST7OT1), antisense RNA.				chr7	116593169	116593218	GCCAGGCGCTGCTCCACGATCCGTACAATCTCATTTAACCCCTGCAACAA	NR_002330.1	70778877		ST7OT1	-	ILMN_1700719	1170	S		NR_002330.1	NR_002330.1	NR_002330.1		ILMN_19994
2900468	0.000481599	5.46007e-06	up	6.03537	6.03537	2.59344	IQSEC3	440073	Homo sapiens IQ motif and Sec7 domain 3 (IQSEC3), mRNA.	GO:0032012|GO:0032012|GO:0032012	GO:0005622|GO:0005737|GO:0005622|GO:0005622	GO:0005086|GO:0005086|GO:0005086	chr12	150680	150729	ATCAATGCCTCCCCAGCCCGACTCACCATTTTACCAATTTCAAGAGATAC	NM_015232.1	71143126	GO:0005622|GO:0005737|GO:0005622|GO:0005622|GO:0032012|GO:0032012|GO:0032012|GO:0005086|GO:0005086|GO:0005086	IQSEC3	+	ILMN_2282366	2624	I	NP_056047.1	NM_015232.1	NM_015232.1	NM_015232.1	KIAA1110; MGC30156	ILMN_7732
2940446	0.0046686	0.000408708	up	5.99746	5.99746	2.58435	TGM2	7052	Homo sapiens transglutaminase 2 (C polypeptide, protein-glutamine-gamma-glutamyltransferase) (TGM2), transcript variant 2, mRNA.	GO:0018149|GO:0018149|GO:0045785		GO:0016740|GO:0003810|GO:0005509|GO:0005515|GO:0008415|GO:0016740	chr20	36766459	36766508	GCCCTGTGTTCCTGGAGCATTTGTTGACCGCCAACTGACAACATGCTAGG	NM_198951.1	39777598	GO:0018149|GO:0018149|GO:0045785|GO:0016740|GO:0003810|GO:0005509|GO:0005515|GO:0008415|GO:0016740	TGM2	-	ILMN_1679267	1721	I	NP_945189.1	NM_198951.1	NM_198951.1	NM_198951.1	TGC; TG2	ILMN_8134
4560561	0.0172104	0.00310955	up	5.99665	5.99665	2.58416	BACH2	60468	Homo sapiens BTB and CNC homology 1, basic leucine zipper transcription factor 2 (BACH2), mRNA.	GO:0006355|GO:0006355	GO:0005634|GO:0005634	GO:0003700|GO:0043565|GO:0046983|GO:0003700|GO:0005515	chr6	91063009	91063058	GCTGCCATGTGATGCGCGTCCCCTCCGCGAGCTTTCGGTGACCCACGAAC	NM_021813.1	13540489	GO:0005634|GO:0005634|GO:0006355|GO:0006355|GO:0003700|GO:0043565|GO:0046983|GO:0003700|GO:0005515	BACH2	-	ILMN_1659943	124	I	NP_068585.1	NM_021813.1	XM_944068.1	NM_021813.1		ILMN_23977
7650068	7.07806e-05	1.97418e-07	up	5.98031	5.98031	2.58022	WDR86	349136	Homo sapiens WD repeat domain 86 (WDR86), mRNA.				chr7	150709154	150709203	TGGCAAATCGTCCGTCTCGAGGGCCTTGGGGGGAACTGAAATATACAGCC	NM_198285.1	38093662		WDR86	-	ILMN_1700248	1291	S	NP_938026.1	NM_198285.1	NM_198285.1	NM_198285.1	MGC129839	ILMN_9164
1470039	0.000519251	6.39495e-06	up	5.96882	5.96882	2.57744	ADAM22	53616	Homo sapiens ADAM metallopeptidase domain 22 (ADAM22), transcript variant 1, mRNA.	GO:0006508|GO:0007162|GO:0007417	GO:0016020|GO:0016021	GO:0004222|GO:0005178|GO:0005515|GO:0008270	chr7	87630425	87633125	CTGTGAAAATGGGCGACCTCGAAGTAACTCTTGGCAAGGTAACCTGGGAG	NM_021723.2	21536387	GO:0016020|GO:0016021|GO:0006508|GO:0007162|GO:0007417|GO:0004222|GO:0005178|GO:0005515|GO:0008270	ADAM22	+	ILMN_1675210	2551	A	NP_068369.1	NM_021723.2	NM_004194.2	NM_021723.2	MDC2; MGC149832	ILMN_15977
4390193	0.0111726	0.00164107	up	5.92818	5.92818	2.56759	CPZ	8532	Homo sapiens carboxypeptidase Z (CPZ), transcript variant 1, mRNA.	GO:0006508|GO:0006508|GO:0016055	GO:0005576|GO:0005578	GO:0004181|GO:0008270|GO:0004181|GO:0008233|GO:0008237|GO:0008270|GO:0046872	chr4	8620196	8620245	GCAAGCCAGTCAAAAACGCCCGGATCTCAGTCAAAGGCATTCGCCACGAC	NM_001014447.1	62388876	GO:0005576|GO:0005578|GO:0006508|GO:0006508|GO:0016055|GO:0004181|GO:0008270|GO:0004181|GO:0008233|GO:0008237|GO:0008270|GO:0046872	CPZ	+	ILMN_1705258	1670	A	NP_001014447.1	NM_001014447.1	NM_001014447.1	NM_001014447.1	MGC99682	ILMN_14396
1230451	0.0106598	0.00152172	up	5.91945	5.91945	2.56546	TPM2	7169	Homo sapiens tropomyosin 2 (beta) (TPM2), transcript variant 1, mRNA.	GO:0043462	GO:0005737|GO:0005856|GO:0005862	GO:0003779|GO:0008307	chr9	35682976	35683025	AGAGCCCCCATCATGCCCACCACCCACTCTGGCACTGGCTTCATCCTTTA	NM_003289.3	47519592	GO:0005737|GO:0005856|GO:0005862|GO:0043462|GO:0003779|GO:0008307	TPM2	-	ILMN_1789624	1224	I	NP_003280.2	NM_003289.3	NM_003289.3	NM_003289.3	AMCD1; DA1; TMSB	ILMN_20117
3060241	0.0119427	0.00180999	up	5.9041	5.9041	2.56172	ST6GALNAC5	81849	Homo sapiens ST6 (alpha-N-acetyl-neuraminyl-2,3-beta-galactosyl-1, 3)-N-acetylgalactosaminide alpha-2,6-sialyltransferase 5 (ST6GALNAC5), mRNA.	GO:0006486	GO:0000139|GO:0005794|GO:0016020|GO:0016021|GO:0030173	GO:0008373	chr1	77301926	77301975	AGCAGGCTGAAACTATGGACATGATTTCTGAAGAGCACATCTCCACTGAC	NM_030965.1	13569937	GO:0000139|GO:0005794|GO:0016020|GO:0016021|GO:0030173|GO:0006486|GO:0008373	ST6GALNAC5	+	ILMN_1773959	1633	S	NP_112227.1	NM_030965.1	NM_030965.1	NM_030965.1	SIAT7E; MGC3184; ST6GalNAcV	ILMN_12045
1300678	0.0126103	0.00196415	up	5.89194	5.89194	2.55874	GRIN2C	2905	Homo sapiens glutamate receptor, ionotropic, N-methyl D-aspartate 2C (GRIN2C), mRNA.	GO:0006811|GO:0007215	GO:0005886|GO:0005887|GO:0030054|GO:0045202|GO:0045211	GO:0000287|GO:0004872|GO:0004972|GO:0005216|GO:0005234|GO:0005509	chr17	72838243	72838292	TACTGGTCATGGCTGCTGTGGGCATGGAGGCTGGAACTTGTGGTTGAGGC	NM_000835.3	55770853	GO:0005886|GO:0005887|GO:0030054|GO:0045202|GO:0045211|GO:0006811|GO:0007215|GO:0000287|GO:0004872|GO:0004972|GO:0005216|GO:0005234|GO:0005509	GRIN2C	-	ILMN_2227790	4139	S	NP_000826.2	NM_000835.3	NM_000835.3	NM_000835.3	NR2C; NMDAR2C	ILMN_13466
2190463	0.000430141	4.30032e-06	up	5.88206	5.88206	2.55632	ADCY6	112	Homo sapiens adenylate cyclase 6 (ADCY6), transcript variant 2, mRNA.	GO:0006171|GO:0007242	GO:0016020|GO:0016021	GO:0000287|GO:0004016	chr12	49160428	49160477	GTGGAGGCCTGGTTTCTGGGTAATGCCTCCCTTGGGCATCTTCATGCATC	NM_020983.2	21071019	GO:0016020|GO:0016021|GO:0006171|GO:0007242|GO:0000287|GO:0004016	ADCY6	-	ILMN_2311674	5380	A	NP_066193.1	NM_020983.2	NM_020983.2	NM_020983.2	KIAA0422; DKFZp779F075	ILMN_18413
3610402	0.0489136	0.013697	up	5.84796	5.84796	2.54793	SLN	6588	Homo sapiens sarcolipin (SLN), mRNA.	GO:0006810|GO:0051924	GO:0016020|GO:0016021|GO:0033017	GO:0005515|GO:0030234	chr11	107578201	107578250	CAAGCCCCTGATCTGTCTCACCACACATCCCTTCAACCCACACGGTCTGC	NM_003063.2	124376992	GO:0016020|GO:0016021|GO:0033017|GO:0006810|GO:0051924|GO:0005515|GO:0030234	SLN	-	ILMN_1778595	580	S	NP_003054.1	NM_003063.2	NM_003063.1	NM_003063.2	MGC12301; MGC125854; MGC125855	ILMN_22283
3140274	0.00129759	4.4648e-05	up	5.84659	5.84659	2.5476	RAD51L1	5890	Homo sapiens RAD51-like 1 (S. cerevisiae) (RAD51L1), transcript variant 3, mRNA.	GO:0006281|GO:0007131	GO:0005634	GO:0000166|GO:0003677|GO:0005524|GO:0008094|GO:0017111	chr14	68131979	68132028	GGAGCAAGGGTTGTGAAGTCTGTCTGGCCCATCAAATGACCAATGGCTTT	NM_133509.2	46255038	GO:0005634|GO:0006281|GO:0007131|GO:0000166|GO:0003677|GO:0005524|GO:0008094|GO:0017111	RAD51L1	+	ILMN_1802392	2125	I	NP_598193.2	NM_133509.2	NM_133509.2	NM_133509.2	R51H2; REC2; MGC34245; hREC2; RAD51B	ILMN_15405
6100484	0.00881108	0.00112248	up	5.81271	5.81271	2.53921	TNNI2	7136	Homo sapiens troponin I type 2 (skeletal, fast) (TNNI2), mRNA.	GO:0003009|GO:0045941	GO:0005634|GO:0005861|GO:0016469	GO:0003779|GO:0005515|GO:0015078|GO:0031014	chr11	1819387	1819436	TGCCCGGCTCCCAGCAGAACATACTAGGGAGATGCACCCAGAGCCTGCCA	NM_003282.2	50593000	GO:0005634|GO:0005861|GO:0016469|GO:0003009|GO:0045941|GO:0003779|GO:0005515|GO:0015078|GO:0031014	TNNI2	+	ILMN_2169261	603	S	NP_003273.1	NM_003282.2	NM_003282.2	NM_003282.2	DA2B; AMCD2B; FSSV	ILMN_6505
7150551	0.0431684	0.0114805	up	5.78934	5.78934	2.5334	MMP19	4327	Homo sapiens matrix metallopeptidase 19 (MMP19), transcript variant 2, mRNA.	GO:0001525|GO:0006508|GO:0007275|GO:0008152|GO:0030154|GO:0030574	GO:0005576|GO:0005578	GO:0004222|GO:0005509|GO:0008233|GO:0008270	chr12	54522908	54522957	GCACTGCTCCCCCAAGGCTCCCAGAAATCTCAGGTCAGAGGCACGGACAG	NM_001032360.1	75905805	GO:0005576|GO:0005578|GO:0001525|GO:0006508|GO:0007275|GO:0008152|GO:0030154|GO:0030574|GO:0004222|GO:0005509|GO:0008233|GO:0008270	MMP19	-	ILMN_1782953	45	A	NP_001027531.1	NM_001032360.1	NM_001032360.1	NM_001032360.1	MMP18; RASI-1	ILMN_7546
20477	0.0203146	0.00396254	up	5.72913	5.72913	2.51832	HIC1	3090	Homo sapiens hypermethylated in cancer 1 (HIC1), transcript variant 2, mRNA.	GO:0006350|GO:0006355|GO:0007275|GO:0045786	GO:0005622|GO:0005634	GO:0005515|GO:0003700|GO:0005515|GO:0008270|GO:0046872	chr17	1909002	1909051	GCTCCACCTCTCGGCGGCCTCACCTGGCCTCACTGCTTCGTGCCTTAGCT	NM_001098202.1	148237269	GO:0005622|GO:0005634|GO:0006350|GO:0006355|GO:0007275|GO:0045786|GO:0005515|GO:0003700|GO:0005515|GO:0008270|GO:0046872	HIC1	+	ILMN_1738825	2325	S	NP_001091672.1	NM_001098202.1	NM_006497.2	NM_001098202.1	hic-1; ZBTB29	ILMN_306840
5560739	0.0108617	0.00157252	up	5.70362	5.70362	2.51188	COL11A1	1301	Homo sapiens collagen, type XI, alpha 1 (COL11A1), transcript variant B, mRNA.	GO:0001502|GO:0007601|GO:0007605|GO:0030198	GO:0005576|GO:0005581|GO:0005592	GO:0005201|GO:0030674	chr1	103343309	103343358	TCTGGAAGACTTTTGGAAGCACACTCTGATCAACTCTTCTCTGCCGACAG	NM_080629.2	98985809	GO:0005576|GO:0005581|GO:0005592|GO:0001502|GO:0007601|GO:0007605|GO:0030198|GO:0005201|GO:0030674	COL11A1	-	ILMN_2392803	6415	A	NP_542196.2	NM_080629.2	NM_080629.2	NM_080629.2	STL2; CO11A1; COLL6	ILMN_162953
20717	0.00141918	5.25274e-05	up	5.68873	5.68873	2.50811	TEAD3	7005	Homo sapiens TEA domain family member 3 (TEAD3), mRNA.	GO:0006350|GO:0006357|GO:0007565|GO:0006355|GO:0045944|GO:0006355	GO:0005634|GO:0005634|GO:0005667|GO:0005634	GO:0003700|GO:0003702|GO:0003700|GO:0016563|GO:0003700	chr6	35549426	35549475	GCTGTGATGGGTTATATCATAAATGCAGCTTGGGGTTGGAGCAGGGGCCC	NM_003214.3	148277074	GO:0005634|GO:0005634|GO:0005667|GO:0005634|GO:0006350|GO:0006357|GO:0007565|GO:0006355|GO:0045944|GO:0006355|GO:0003700|GO:0003702|GO:0003700|GO:0016563|GO:0003700	TEAD3	-	ILMN_1814002	2867	S	NP_003205.2	NM_003214.3	NM_003214.2	NM_003214.3	TEF-5; TEF5; TEAD5; ETFR-1; DTEF-1	ILMN_162768
5050706	0.00393282	0.00031013	up	5.67004	5.67004	2.50336	HSPG2	3339	Homo sapiens heparan sulfate proteoglycan 2 (HSPG2), mRNA.	GO:0007155|GO:0008104	GO:0005576|GO:0005604	GO:0005515	chr1	22151210	22151259	TCCCTGGCTTCTCTGGCCCACGCTGCCAACAAGGCTCTGGACATGGCATA	NM_005529.5	140972288	GO:0005576|GO:0005604|GO:0007155|GO:0008104|GO:0005515	HSPG2	-	ILMN_1787548	12540	S	NP_005520.4	NM_005529.5	NM_005529.3	NM_005529.5	SJA; SJS; PRCAN; SJS1; PLC	ILMN_734
5490358	0.00375389	0.000289574	up	5.65183	5.65183	2.49872	L1TD1	54596	Homo sapiens LINE-1 type transposase domain containing 1 (L1TD1), mRNA.				chr1	62449711	62449760	CTTCTACCCAGAAGGATGGACAGCTAATAGCGTACTTGGGGATGAGGAGC	NM_019079.2	31542662		L1TD1	+	ILMN_1769839	2939	S	NP_061952.2	NM_019079.2	NM_019079.2	NM_019079.2	ECAT11; FLJ10884; MGC133253; RP5-1155K23.3	ILMN_19524
610750	0.000249146	1.5703e-06	up	5.64529	5.64529	2.49705	MCL1	4170	Homo sapiens myeloid cell leukemia sequence 1 (BCL2-related) (MCL1), transcript variant 1, mRNA.	GO:0006941|GO:0001709|GO:0006916|GO:0007275|GO:0008632|GO:0019725|GO:0030154|GO:0042981	GO:0016459|GO:0005634|GO:0005737|GO:0005739|GO:0005739|GO:0005741|GO:0016020|GO:0016021	GO:0005509|GO:0008307|GO:0005515|GO:0015266|GO:0046982	chr1	150547298	150547347	GTGCTGACTGGCTACGTAGTTCGGGCAAATCCTCCAAAAGGGAAAGGGAG	NM_021960.3	33519459	GO:0016459|GO:0005634|GO:0005737|GO:0005739|GO:0005739|GO:0005741|GO:0016020|GO:0016021|GO:0006941|GO:0001709|GO:0006916|GO:0007275|GO:0008632|GO:0019725|GO:0030154|GO:0042981|GO:0005509|GO:0008307|GO:0005515|GO:0015266|GO:0046982	MCL1	-	ILMN_1803988	3686	A	NP_068779.1	NM_021960.3	NM_021960.3	NM_021960.3	MCL1L; MGC104264; MGC1839; TM; MCL1S; EAT	ILMN_18397
7320674	0.0111875	0.00164649	up	5.63544	5.63544	2.49453	LOXL2	4017	Homo sapiens lysyl oxidase-like 2 (LOXL2), mRNA.	GO:0006464|GO:0007155|GO:0007568|GO:0055114	GO:0005576|GO:0005615|GO:0016020	GO:0004720|GO:0005044|GO:0005507|GO:0009055|GO:0016491|GO:0046872	chr8	23211364	23211413	TGGTTTTCTCCGGTGGACATGGGTCCTCAGATCCCCTCCAGCCCAGTGTG	NM_002318.2	67782347	GO:0005576|GO:0005615|GO:0016020|GO:0006464|GO:0007155|GO:0007568|GO:0055114|GO:0004720|GO:0005044|GO:0005507|GO:0009055|GO:0016491|GO:0046872	LOXL2	-	ILMN_1656802	3621	S	NP_002309.1	NM_002318.2	NM_002318.2	NM_002318.2	LOR2; WS9-14	ILMN_22633
4540373	0.000267146	1.77084e-06	up	5.61339	5.61339	2.48887	TSPYL2	64061	Homo sapiens TSPY-like 2 (TSPYL2), mRNA.	GO:0006334|GO:0006350|GO:0006355|GO:0008156|GO:0008156|GO:0009966|GO:0016568|GO:0030308|GO:0030308|GO:0045786|GO:0045859|GO:0045859	GO:0005634|GO:0005634|GO:0005730|GO:0005730|GO:0005737	GO:0000182|GO:0005515	chrX	53128359	53128408	GACGCGGCTAAAAGCGAAGGGGCGAGTGCGAGTCCCCTGAGCTGTACGAA	NM_022117.1	11545834	GO:0005634|GO:0005634|GO:0005730|GO:0005730|GO:0005737|GO:0006334|GO:0006350|GO:0006355|GO:0008156|GO:0008156|GO:0009966|GO:0016568|GO:0030308|GO:0030308|GO:0045786|GO:0045859|GO:0045859|GO:0000182|GO:0005515	TSPYL2	+	ILMN_2260813	70	I	NP_071400.1	NM_022117.1	NM_022117.1	NM_022117.1	CDA1; CINAP; CTCL; SE20-4; HRIHFB2216; DENTT	ILMN_26999
3990288	8.0813e-05	2.37108e-07	up	5.60198	5.60198	2.48594	SNORD113-2	767562	Homo sapiens small nucleolar RNA, C/D box 113-2 (SNORD113-2), small nucleolar RNA.				chr14	100463450	100463499	CTGAGCTGTAGGAATCAAAGATTTTGATTAGATTCTGTAACTCAGAGGTT	NR_003230.1	115432111		SNORD113-2	+	ILMN_3310905	19	S		NR_003230.1	NR_003230.1	NR_003230.1	14q(I-2)	ILMN_163041
3390543	0.0233852	0.00482832	up	5.60185	5.60185	2.4859	C13orf33	84935	Homo sapiens chromosome 13 open reading frame 33 (C13orf33), mRNA.				chr13	30397189	30397238	CCTGCCACACACTGCCTGAAATCGGAACTCCCTTGGCCTCCCTCTTAACT	NM_032849.2	21361885		C13ORF33	+	ILMN_1696048	1854	S	NP_116238.2	NM_032849.2	NM_032849.2	NM_032849.2	MGC126673; MGC126675; FLJ14834	ILMN_12086
730528	0.0034946	0.000256079	up	5.5931	5.5931	2.48365	PLAUR	5329	Homo sapiens plasminogen activator, urokinase receptor (PLAUR), transcript variant 1, mRNA.	GO:0006928|GO:0006935|GO:0007165|GO:0007596|GO:0016255|GO:0030162	GO:0005576|GO:0005886|GO:0005886|GO:0009986|GO:0016021|GO:0019898|GO:0031225	GO:0019899|GO:0030377|GO:0030377	chr19	48852486	48852535	AGTGCCGCAGCCCTGAAGAACAGTGCCTGGATGTGGTGACCCACTGGATC	NM_002659.2	53829377	GO:0005576|GO:0005886|GO:0005886|GO:0009986|GO:0016021|GO:0019898|GO:0031225|GO:0006928|GO:0006935|GO:0007165|GO:0007596|GO:0016255|GO:0030162|GO:0019899|GO:0030377|GO:0030377	PLAUR	-	ILMN_2408543	637	A	NP_002650.1	NM_002659.2	NM_002659.2	NM_002659.2	UPAR; URKR; CD87	ILMN_24906
770327	0.00236897	0.000132651	up	5.58735	5.58735	2.48217	MIR27A	407018	Homo sapiens microRNA 27a (MIR27A), microRNA.							TTAGCTGCTTGTGAGCAGGGTCCACACCAAGTCGTGTTCACAGTGGCTAA	NR_029501.1	262205697		MIR27A		ILMN_3309031	14	S		NR_029501.1	NR_029501.1	NR_029501.1		ILMN_388969
1450437	0.0223245	0.00451309	up	5.5858	5.5858	2.48176	GXYLT2	727936	Homo sapiens glucoside xylosyltransferase 2 (GXYLT2), mRNA.				chr3	72937658	72957565	AGGAGGCCTGGAGAACCCAGGAGTTTCCAAGCTGTGCTGCCACCCGAGCT	NM_001080393.1	122937186		GXYLT2	+	ILMN_2085844	274	S	NP_001073862.1	NM_001080393.1	NM_001080393.1	NM_001080393.1		ILMN_168010
1170709	0.00272812	0.000171354	up	5.53738	5.53738	2.4692	CDH2	1000	Homo sapiens cadherin 2, type 1, N-cadherin (neuronal) (CDH2), mRNA.	GO:0007155|GO:0007156|GO:0007155|GO:0007156|GO:0016339|GO:0016477|GO:0048514	GO:0016020|GO:0016021|GO:0005886|GO:0005912|GO:0016021|GO:0030027|GO:0045202	GO:0005509|GO:0005515|GO:0005509|GO:0005515	chr18	23784959	23785008	GCCTCTGTATTGTGTACCAGAATATAAATGATACACCTCTGACCCCAGCG	NM_001792.2	14589888	GO:0016020|GO:0016021|GO:0005886|GO:0005912|GO:0016021|GO:0030027|GO:0045202|GO:0007155|GO:0007156|GO:0007155|GO:0007156|GO:0016339|GO:0016477|GO:0048514|GO:0005509|GO:0005515|GO:0005509|GO:0005515	CDH2	-	ILMN_1779228	4032	S	NP_001783.2	NM_001792.2	NM_001792.2	NM_001792.2	CD325; CDw325; CDHN; NCAD	ILMN_28694
2100725	0.00139481	5.11299e-05	up	5.5325	5.5325	2.46793	KIR3DL3	115653	Homo sapiens killer cell immunoglobulin-like receptor, three domains, long cytoplasmic tail, 3 (KIR3DL3), mRNA.		GO:0005886|GO:0016021	GO:0004872	chr19	59939601	59939650	TGTCTAAGGTCCCCACTGCCTGCTGGAGAGAAAACACACTTGCTTAGCCC	NM_153443.2	46488945	GO:0005886|GO:0016021|GO:0004872	KIR3DL3	+	ILMN_2082593	1477	S	NP_703144.2	NM_153443.2	NM_153443.2	NM_153443.2	KIR3DL7; CD158Z; KIR3DL3var; KIR44; KIRC1	ILMN_18412
3360326	0.00381315	0.000295859	up	5.51919	5.51919	2.46446	TAGLN	6876	Homo sapiens transgelin (TAGLN), transcript variant 1, mRNA.	GO:0007517	GO:0005737	GO:0003779|GO:0005515	chr11	116575706	116575755	TAGGCCAAGGCTCTACTGTCTGTTGCCCCTCCAGGAGAACTTCCAAGGAG	NM_001001522.1	48255906	GO:0005737|GO:0007517|GO:0003779|GO:0005515	TAGLN	+	ILMN_1706783	457	I	NP_001001522.1	NM_001001522.1	NM_001001522.1	NM_001001522.1	TAGLN1; WS3-10; SM22; DKFZp686P11128; SMCC	ILMN_30232
2710687	0.0011136	3.33994e-05	up	5.51823	5.51823	2.4642	SNORD114-1	767577	Homo sapiens small nucleolar RNA, C/D box 114-1 (SNORD114-1), small nucleolar RNA.				chr14	100485937	100485986	GACTGGTGGCGTATGAGTCATTGACGGTGAATACAGGTCTGGAAGTCTGA	NR_003193.1	115392008		SNORD114-1	+	ILMN_3308753	15	S		NR_003193.1	NR_003193.1	NR_003193.1	14q(II-1)	ILMN_165680
6040289	0.0275364	0.00607942	up	5.51766	5.51766	2.46406	SORBS1	10580	Homo sapiens sorbin and SH3 domain containing 1 (SORBS1), transcript variant 3, mRNA.	GO:0006810|GO:0008286|GO:0015758|GO:0043149|GO:0048041	GO:0001725|GO:0005634|GO:0005737|GO:0005856|GO:0005886|GO:0005915|GO:0005924|GO:0030054|GO:0045121	GO:0003779|GO:0005158	chr10	97135781	97141458	CTATCTATAACACTGACCACCTCGCCTTGTCACCAAGGGCCAGTCCCTCC	NM_001034954.1	78000162	GO:0001725|GO:0005634|GO:0005737|GO:0005856|GO:0005886|GO:0005915|GO:0005924|GO:0030054|GO:0045121|GO:0006810|GO:0008286|GO:0015758|GO:0043149|GO:0048041|GO:0003779|GO:0005158	SORBS1	-	ILMN_2266224	3086	I	NP_001030126.1	NM_001034954.1	NM_001034954.1	NM_001034954.1	SH3P12; DKFZp586P1422; SORB1; R85FL; DKFZp451C066; KIAA1296; FLJ12406; SH3D5; FLAF2; CAP	ILMN_181884
4900014	0.0328659	0.00782198	up	5.51432	5.51432	2.46318	MUC4	4585	Homo sapiens mucin 4, cell surface associated (MUC4), transcript variant 1, mRNA.	GO:0007155|GO:0007160|GO:0008150|GO:0006810|GO:0007160|GO:0006810|GO:0007160|GO:0006810|GO:0007160	GO:0005576|GO:0005578|GO:0005730|GO:0005887|GO:0016020|GO:0016020|GO:0005730|GO:0016020|GO:0016020	GO:0005176|GO:0005515|GO:0030197|GO:0005215|GO:0005215|GO:0005215	chr3	196990100	196990483	GCAGTGCTACCTCAGCTTCCACAGTATCCTCGGACTCCCCTCTGAAGATG	NM_018406.3	112382234	GO:0005576|GO:0005578|GO:0005730|GO:0005887|GO:0016020|GO:0016020|GO:0005730|GO:0016020|GO:0016020|GO:0007155|GO:0007160|GO:0008150|GO:0006810|GO:0007160|GO:0006810|GO:0007160|GO:0006810|GO:0007160|GO:0005176|GO:0005515|GO:0030197|GO:0005215|GO:0005215|GO:0005215	MUC4	-	ILMN_2246555	3462	I	NP_060876.3	NM_018406.3	NM_018406.3	NM_018406.3	HSA276359	ILMN_164899
4480152	0.00121895	3.9155e-05	up	5.50934	5.50934	2.46188	OGN	4969	Homo sapiens osteoglycin (OGN), transcript variant 3, mRNA.	GO:0008150	GO:0005576|GO:0005578|GO:0005783	GO:0005515|GO:0003674|GO:0005515|GO:0008083	chr9	95146773	95146822	GGTGCCAGAGTAAAGTTTCTAAAATAACATTCCTCTCACTTGTACCCCAC	NM_014057.3	126273526	GO:0005576|GO:0005578|GO:0005783|GO:0008150|GO:0005515|GO:0003674|GO:0005515|GO:0008083	OGN	-	ILMN_1790098	2211	A	NP_054776.1	NM_014057.3	NM_024416.2	NM_014057.3	OG; SLRR3A; DKFZP586P2421; OIF	ILMN_5435
2260646	0.018877	0.00355769	up	5.44322	5.44322	2.44446	PKP2	5318	Homo sapiens plakophilin 2 (PKP2), transcript variant 2a, mRNA.	GO:0007507|GO:0016337	GO:0005634|GO:0005886|GO:0005912|GO:0016021|GO:0030057	GO:0005198|GO:0005515|GO:0005488	chr12	32835716	32835765	CCTTTCCTGGACTTTTTTGGCCACTGCCCTGGACTAGTGAAAGAATGGAC	NM_001005242.1	52630431	GO:0005634|GO:0005886|GO:0005912|GO:0016021|GO:0030057|GO:0007507|GO:0016337|GO:0005198|GO:0005515|GO:0005488	PKP2	-	ILMN_2386973	3434	A	NP_001005242.1	NM_001005242.1	NM_001005242.1	NM_001005242.1	ARVD9	ILMN_9665
3130685	0.000352979	3.00467e-06	up	5.4318	5.4318	2.44143	SNORD113-3	767563	Homo sapiens small nucleolar RNA, C/D box 113-3 (SNORD113-3), small nucleolar RNA.				chr14	100466020	100466069	GAGTATTCTGGGGTGTCTGAATCAATGATTTTGATTAAACCCTGTAACTC	NR_003231.1	115432112		SNORD113-3	+	ILMN_3310321	12	S		NR_003231.1	NR_003231.1	NR_003231.1	14q(I-3)	ILMN_162884
1240279	0.00270493	0.000167959	up	5.42926	5.42926	2.44075	PATZ1	23598	Homo sapiens POZ (BTB) and AT hook containing zinc finger 1 (PATZ1), transcript variant 2, mRNA.	GO:0006350|GO:0006355	GO:0005622|GO:0005634	GO:0003677|GO:0003677|GO:0005515|GO:0008270|GO:0016563|GO:0016564|GO:0046872	chr22	31740580	31740629	AGCTGGGCTACATCGACCTTCCTCCTCCGAGGCTGGGTGAGAATGGGCTA	NM_032050.1	14670361	GO:0005622|GO:0005634|GO:0006350|GO:0006355|GO:0003677|GO:0003677|GO:0005515|GO:0008270|GO:0016563|GO:0016564|GO:0046872	PATZ1	-	ILMN_2401844	1620	A	NP_114439.1	NM_032050.1	NM_032050.1	NM_032050.1	ZBTB19; MAZR; ZSG; PATZ; dJ400N23; ZNF278; RIAZ	ILMN_5553
5270100	0.0314741	0.0073583	up	5.42368	5.42368	2.43927	MYBPC2	4606	Homo sapiens myosin binding protein C, fast type (MYBPC2), mRNA.	GO:0006941|GO:0007155	GO:0005863	GO:0003779|GO:0005515|GO:0008307	chr19	50969502	50969551	CCTGACCCCAATCCCCAACCTCCCAGGACTGTGTTCTTTCTGGAGTTTTC	NM_004533.3	133908640	GO:0005863|GO:0006941|GO:0007155|GO:0003779|GO:0005515|GO:0008307	MYBPC2	+	ILMN_1799743	3517	S	NP_004524.3	NM_004533.3	NM_004533.2	NM_004533.3	MGC163408; MYBPCF; MYBPC	ILMN_16419
670041	0.000263091	1.69632e-06	up	5.4195	5.4195	2.43816	AKAP12	9590	Homo sapiens A kinase (PRKA) anchor protein (gravin) 12 (AKAP12), transcript variant 2, mRNA.	GO:0006605|GO:0007165|GO:0007186	GO:0005634|GO:0005737|GO:0005856|GO:0005886	GO:0051018	chr6	151718995	151719044	GGGGCATGTGCCATAGTGCAGGCTTGGGGAGCTTTAAGCCTCAGTTATAT	NM_144497.1	21493023	GO:0005634|GO:0005737|GO:0005856|GO:0005886|GO:0006605|GO:0007165|GO:0007186|GO:0051018	AKAP12	+	ILMN_1684836	5681	A	NP_653080.1	NM_144497.1	NM_005100.2	NM_144497.1	DKFZp686M0430; DKFZp686O0331; AKAP250	ILMN_11209
2100129	0.000530513	6.70659e-06	up	5.40947	5.40947	2.43549	NEDD9	4739	Homo sapiens neural precursor cell expressed, developmentally down-regulated 9 (NEDD9), transcript variant 2, mRNA.	GO:0001558|GO:0007010|GO:0007049|GO:0007067|GO:0007155|GO:0007165|GO:0007229|GO:0051017|GO:0051301	GO:0005634|GO:0005737|GO:0005794|GO:0005819|GO:0005856|GO:0030054|GO:0042995	GO:0005515	chr6	11309030	11309079	CTCCTGGGGTTTCCCATTGGCGTGTCTTGAGCTGCTCTGGTGATAACCGT	NM_182966.2	78486552	GO:0005634|GO:0005737|GO:0005794|GO:0005819|GO:0005856|GO:0030054|GO:0042995|GO:0001558|GO:0007010|GO:0007049|GO:0007067|GO:0007155|GO:0007165|GO:0007229|GO:0051017|GO:0051301|GO:0005515	NEDD9	-	ILMN_1743619	783	I	NP_892011.2	NM_182966.2	NM_182966.1	NM_182966.2	dJ761I2.1; dJ49G10.2; CAS-L; HEF1; CASL	ILMN_2686
4250762	0.000854622	1.89467e-05	up	5.40777	5.40777	2.43503	TNFSF11	8600	Homo sapiens tumor necrosis factor (ligand) superfamily, member 11 (TNFSF11), transcript variant 1, mRNA.	GO:0006955|GO:0007275|GO:0030154|GO:0045672|GO:0045780	GO:0005576|GO:0005576|GO:0005615|GO:0005737|GO:0005886|GO:0005887	GO:0004872|GO:0005125|GO:0005164|GO:0005164	chr13	42079671	42079720	CTGGTGCACTTTGTAAATTCCCTGGGGAAAACTTGCAGCTAAGGAGGGGA	NM_003701.2	14790148	GO:0005576|GO:0005576|GO:0005615|GO:0005737|GO:0005886|GO:0005887|GO:0006955|GO:0007275|GO:0030154|GO:0045672|GO:0045780|GO:0004872|GO:0005125|GO:0005164|GO:0005164	TNFSF11	+	ILMN_1673175	1722	A	NP_003692.1	NM_003701.2	NM_003701.2	NM_003701.2	RANKL; hRANKL2; ODF; OPGL; CD254; sOdf; OPTB2; TRANCE	ILMN_10321
3140259	0.000890342	2.07634e-05	up	5.39396	5.39396	2.43135	KCNT2	343450	Homo sapiens potassium channel, subfamily T, member 2 (KCNT2), mRNA.	GO:0006811|GO:0006813|GO:0008152	GO:0005886|GO:0016021	GO:0000166|GO:0003824|GO:0005216|GO:0005524|GO:0015269|GO:0030955	chr1	196194966	196195015	CCTTGTAGCCCAATGGGAATTGATTCTGTTTATTGTCTGTACCATTTTGC	NM_198503.2	41349442	GO:0005886|GO:0016021|GO:0006811|GO:0006813|GO:0008152|GO:0000166|GO:0003824|GO:0005216|GO:0005524|GO:0015269|GO:0030955	KCNT2	-	ILMN_2053345	5806	S	NP_940905.2	NM_198503.2	NM_198503.2	NM_198503.2	MGC119612; MGC119613; MGC119611; KCa4.2; SLICK; SLO2.1; RP11-58O13.1; MGC119610	ILMN_11070
5260204	0.00488124	0.000440214	up	5.37957	5.37957	2.42749	NR4A1	3164	Homo sapiens nuclear receptor subfamily 4, group A, member 1 (NR4A1), transcript variant 3, mRNA.	GO:0006350|GO:0006355|GO:0006355|GO:0006917|GO:0007165|GO:0043154|GO:0045944	GO:0005634|GO:0005634|GO:0005654	GO:0003700|GO:0004879|GO:0008270|GO:0043565|GO:0046872|GO:0003700|GO:0003707|GO:0005515|GO:0008270|GO:0043565|GO:0046872	chr12	50734563	50734612	GGAGAGTTTGACACCTTCCTCTACCAGCTGCCAGGAACAGTCCAGCCATG	NM_173158.1	27894345	GO:0005634|GO:0005634|GO:0005654|GO:0006350|GO:0006355|GO:0006355|GO:0006917|GO:0007165|GO:0043154|GO:0045944|GO:0003700|GO:0004879|GO:0008270|GO:0043565|GO:0046872|GO:0003700|GO:0003707|GO:0005515|GO:0008270|GO:0043565|GO:0046872	NR4A1	+	ILMN_2410145	386	A	NP_775181.1	NM_173158.1	NM_173158.1	NM_173158.1	N10; NUR77; NP10; NAK-1; MGC9485; GFRP1; NGFIB; HMR; TR3	ILMN_26109
2230544	9.13114e-05	3.14217e-07	up	5.35926	5.35926	2.42203	SCARNA2	677766	Homo sapiens small Cajal body-specific RNA 2 (SCARNA2), guide RNA.				chr1	109444706	109444755	ACGAGGCCGGGCTTGTCCCCGGCCACTGATTATCGAGGCGATTCTGATCT	NR_003023.1	93102356		SCARNA2	+	ILMN_3241941	369	S		NR_003023.1	NR_003023.1	NR_003023.1	HBII-382; mgU2-25/61	ILMN_181454
6650725	0.000784041	1.5478e-05	up	5.3559	5.3559	2.42113	GLUL	2752	Homo sapiens glutamate-ammonia ligase (glutamine synthetase) (GLUL), transcript variant 1, mRNA.	GO:0006542|GO:0006807	GO:0005737|GO:0005739|GO:0005794	GO:0004356|GO:0016874	chr1	180626283	180626332	AGAGGCGCGAACGCCACTCCAAAAAGAGAAGGGTTAAAGAGGGCAACCCT	NM_002065.4	74271838	GO:0005737|GO:0005739|GO:0005794|GO:0006542|GO:0006807|GO:0004356|GO:0016874	GLUL	-	ILMN_2269977	415	I	NP_002056.2	NM_002065.4	NM_002065.4	NM_002065.4	GLNS; GS; PIG59; PIG43	ILMN_26247
7050278	0.00210182	0.000105293	up	5.34882	5.34882	2.41922	RUNX1	861	Homo sapiens runt-related transcription factor 1 (acute myeloid leukemia 1; aml1 oncogene) (RUNX1), transcript variant 2, mRNA.	GO:0006355|GO:0001501|GO:0001701|GO:0001889|GO:0006355|GO:0006355|GO:0007275|GO:0007417|GO:0030099|GO:0030853|GO:0030854|GO:0035162|GO:0045766|GO:0045941|GO:0045941|GO:0045944|GO:0045944|GO:0048266|GO:0048666	GO:0005634|GO:0005634|GO:0005634|GO:0005634|GO:0005634|GO:0005634	GO:0003700|GO:0005524|GO:0003677|GO:0003700|GO:0003700|GO:0003700|GO:0003700|GO:0005509|GO:0005515|GO:0005515|GO:0005515|GO:0005515|GO:0005515|GO:0005524|GO:0008134|GO:0016563|GO:0016563|GO:0031404|GO:0042803|GO:0046982|GO:0050824	chr21	35181310	35181359	AGCTGCTTGCTGAAGATCCGCGCCCCTGTCGCCGTCTGGTAGGAGCTGTT	NM_001001890.1	49574545	GO:0005634|GO:0005634|GO:0005634|GO:0005634|GO:0005634|GO:0005634|GO:0006355|GO:0001501|GO:0001701|GO:0001889|GO:0006355|GO:0006355|GO:0007275|GO:0007417|GO:0030099|GO:0030853|GO:0030854|GO:0035162|GO:0045766|GO:0045941|GO:0045941|GO:0045944|GO:0045944|GO:0048266|GO:0048666|GO:0003700|GO:0005524|GO:0003677|GO:0003700|GO:0003700|GO:0003700|GO:0003700|GO:0005509|GO:0005515|GO:0005515|GO:0005515|GO:…	RUNX1	-	ILMN_1669335	1498	I	NP_001001890.1	NM_001001890.1	NM_001001890.1	NM_001001890.1	AMLCR1; PEBP2aB; PEBP2A2; EVI-1; CBFA2; AML1; AML1-EVI-1	ILMN_14303
670273	4.17234e-05	9.58413e-08	up	5.33591	5.33591	2.41574	DPYD	1806	Homo sapiens dihydropyrimidine dehydrogenase (DPYD), transcript variant 1, mRNA.	GO:0006145|GO:0006207|GO:0006210|GO:0006212|GO:0006212|GO:0006214|GO:0055114	GO:0005737|GO:0005829|GO:0005829	GO:0016491|GO:0051536|GO:0004158|GO:0004159|GO:0005488|GO:0005506|GO:0009055|GO:0016491|GO:0017113|GO:0017113|GO:0017113|GO:0017113|GO:0017113|GO:0017113|GO:0042803|GO:0042803|GO:0046872|GO:0050660|GO:0050661|GO:0051539	chr1	97787716	97787765	TCCCCTTCGCTGAAATTGCTTATTTTTGGTGTTGGATAGAGGATAGGGAG	NM_000110.3	119943097	GO:0005737|GO:0005829|GO:0005829|GO:0006145|GO:0006207|GO:0006210|GO:0006212|GO:0006212|GO:0006214|GO:0055114|GO:0016491|GO:0051536|GO:0004158|GO:0004159|GO:0005488|GO:0005506|GO:0009055|GO:0016491|GO:0017113|GO:0017113|GO:0017113|GO:0017113|GO:0017113|GO:0017113|GO:0042803|GO:0042803|GO:0046872|GO:0050660|GO:0050661|GO:0051539	DPYD	-	ILMN_1795715	3794	S	NP_000101.2	NM_000110.3	NM_000110.2	NM_000110.3	MGC132008; DPD; DHP; MGC70799	ILMN_19002
4490360	0.0127398	0.00199631	up	5.32336	5.32336	2.41234	WFDC2	10406	Homo sapiens WAP four-disulfide core domain 2 (WFDC2), transcript variant 5, mRNA.	GO:0006508|GO:0007283	GO:0005576|GO:0005576|GO:0005615	GO:0030414|GO:0004867	chr20	43541926	43541975	ATGCTGCAGGTACAAGTTAATCTCCCTGTATCGCCTCTGCCCACTTACCC	NM_080735.1	18379359	GO:0005576|GO:0005576|GO:0005615|GO:0006508|GO:0007283|GO:0030414|GO:0004867	WFDC2	+	ILMN_1799120	28	I	NP_542773.1	NM_080735.1	NM_080735.1	NM_080735.1	dJ461P17.6; WAP5; MGC57529; HE4	ILMN_9194
4570725	0.00144222	5.41741e-05	up	5.32205	5.32205	2.41198	LOC653604	653604	PREDICTED: Homo sapiens similar to H3 histone, family 2 isoform 2 (LOC653604), mRNA.				chr1	148051810	148051859	ATGGCCCGTACTAAGCAGACTGCCCGCAAGTCGACCGGCGGCAAGGCCCC	XM_497711.2	88943484		LOC653604	-	ILMN_1664706	133	S	XP_497711.2	XM_497711.2	NM_001025303.1	XM_497711.2		ILMN_40991
1450497	8.49954e-06	8.4916e-09	up	5.31862	5.31862	2.41105	SNORD113-8	767568	Homo sapiens small nucleolar RNA, C/D box 113-8 (SNORD113-8), small nucleolar RNA.				chr14	100479562	100479611	GGTGTCTGAATCAAAAATTTTGATTAAAGCCATCTGTAACTCTGAGGTCC	NR_003236.1	115432114		SNORD113-8	+	ILMN_3308275	22	S		NR_003236.1	NR_003236.1	NR_003236.1	14q(I-8)	ILMN_162168
1940400	0.000514443	6.26119e-06	up	5.31721	5.31721	2.41067	NR4A3	8013	Homo sapiens nuclear receptor subfamily 4, group A, member 3 (NR4A3), transcript variant 2, mRNA.	GO:0001707|GO:0006350|GO:0006355|GO:0008150|GO:0045944|GO:0001707|GO:0006350|GO:0006355|GO:0045944	GO:0005634|GO:0005634	GO:0003700|GO:0003707|GO:0004887|GO:0005488|GO:0008270|GO:0043565|GO:0046872|GO:0003700|GO:0003707|GO:0008270|GO:0043565|GO:0046872	chr9	101634918	101635430	GAAGTTGTCCGTACAGATAGTCTGAAAGGGAGGAGAGGTCGTCTGCCTTC	NM_173198.1	27894356	GO:0005634|GO:0005634|GO:0001707|GO:0006350|GO:0006355|GO:0008150|GO:0045944|GO:0001707|GO:0006350|GO:0006355|GO:0045944|GO:0003700|GO:0003707|GO:0004887|GO:0005488|GO:0008270|GO:0043565|GO:0046872|GO:0003700|GO:0003707|GO:0008270|GO:0043565|GO:0046872	NR4A3	+	ILMN_1807298	2554	A	NP_775290.1	NM_173198.1	NM_173199.1	NM_173198.1	CHN; CSMF; TEC; NOR1; MINOR	ILMN_26721
4250553	0.0168593	0.00301833	up	5.30038	5.30038	2.4061	CNTN5	53942	Homo sapiens contactin 5 (CNTN5), transcript variant 2, mRNA.	GO:0007155|GO:0007605	GO:0005886|GO:0031225	GO:0005515	chr11	99715942	99715991	GTGGAGAACCAGGATCCTGAGATGAGCTTGAGCTTTAAAAACTTGGGACT	NM_175566.1	28373128	GO:0005886|GO:0031225|GO:0007155|GO:0007605|GO:0005515	CNTN5	+	ILMN_1727909	3489	A	NP_780775.1	NM_175566.1	NM_014361.2	NM_175566.1	HNB-2s; MGC163491; NB-2	ILMN_11482
2490070	0.0202793	0.00395493	up	5.28603	5.28603	2.40218	MUC16	94025	Homo sapiens mucin 16, cell surface associated (MUC16), mRNA.	GO:0007155	GO:0005576|GO:0005886|GO:0016021|GO:0016469|GO:0019898|GO:0016469|GO:0016469	GO:0005515|GO:0015078|GO:0015078|GO:0015078	chr19	8959577	8959626	ACCTGGAGGATCTGCAATGACTGGAACTTGCCGGTGCCTGGGGTGCCTTT	NM_024690.2	83367076	GO:0005576|GO:0005886|GO:0016021|GO:0016469|GO:0019898|GO:0016469|GO:0016469|GO:0007155|GO:0005515|GO:0015078|GO:0015078|GO:0015078	MUC16	-	ILMN_2125346	43709	S	NP_078966.2	NM_024690.2	NM_024690.2	NM_024690.2	CA125; FLJ14303	ILMN_1949
1240291	0.000763986	1.47273e-05	up	5.27398	5.27398	2.39889	RBPMS	11030	Homo sapiens RNA binding protein with multiple splicing (RBPMS), transcript variant 1, mRNA.	GO:0006396		GO:0000166|GO:0003723|GO:0005515|GO:0005515	chr8	30242609	30242658	ATGAACAACGGCGGCAAAGCCGAGAAGGAGAACACCCCGAGCGAGGCCAA	NM_001008710.1	57164968	GO:0006396|GO:0000166|GO:0003723|GO:0005515|GO:0005515	RBPMS	+	ILMN_1728218	666	A	NP_001008710.1	NM_001008710.1	NM_001008712.1	NM_001008710.1	HERMES	ILMN_13511
7400008	0.00202419	9.9351e-05	up	5.26758	5.26758	2.39714	HHATL	57467	Homo sapiens hedgehog acyltransferase-like (HHATL), mRNA.	GO:0060262	GO:0005783|GO:0005789|GO:0016020|GO:0016021	GO:0005515	chr3	42709231	42709280	AGGAGCAGAAGCAGGACAAAGAGAAGCCGGAGTAGGAGGGAGCGGGTAGA	NM_020707.2	21359936	GO:0005783|GO:0005789|GO:0016020|GO:0016021|GO:0060262|GO:0005515	HHATL	-	ILMN_1691355	1628	S	NP_065758.2	NM_020707.2	NM_020707.2	NM_020707.2	MBOAT3; OACT3; GUP1; KIAA1173; MSTP002; C3orf3	ILMN_19831
6660707	0.000378005	3.42309e-06	up	5.23996	5.23996	2.38956	PCDH9	5101	Homo sapiens protocadherin 9 (PCDH9), transcript variant 1, mRNA.	GO:0007155|GO:0007156|GO:0007155|GO:0007156|GO:0007155|GO:0007156	GO:0005886|GO:0016021|GO:0016020|GO:0016021|GO:0016020|GO:0016021	GO:0005509|GO:0005515|GO:0005509|GO:0005515|GO:0005509|GO:0005515	chr13	65775081	65775130	GGGTAGGGGTGCATTGCTTATTGAAGTACATTTTTGTCGGTTTGTGAGGG	NM_203487.1	45243533	GO:0005886|GO:0016021|GO:0016020|GO:0016021|GO:0016020|GO:0016021|GO:0007155|GO:0007156|GO:0007155|GO:0007156|GO:0007155|GO:0007156|GO:0005509|GO:0005515|GO:0005509|GO:0005515|GO:0005509|GO:0005515	PCDH9	-	ILMN_1752294	6058	A	NP_982354.1	NM_203487.1	NM_020403.3	NM_203487.1		ILMN_28312
6040600	0.00224553	0.000121521	up	5.22098	5.22098	2.38432	TMEM98	26022	Homo sapiens transmembrane protein 98 (TMEM98), transcript variant 1, mRNA.		GO:0005783|GO:0016020|GO:0016021		chr17	28282481	28282530	GTGGAGGAACCTAGCACCTGCCATCCTCTTCCCCAATTTGCCACTTCCAG	NM_015544.2	75677342	GO:0005783|GO:0016020|GO:0016021	TMEM98	+	ILMN_1652456	352	I	NP_056359.2	NM_015544.2	NM_015544.2	NM_015544.2	DKFZP564K1964	ILMN_12943
2680523	0.000889539	2.05781e-05	up	5.22031	5.22031	2.38414	SAMD4A	23034	Homo sapiens sterile alpha motif domain containing 4A (SAMD4A), mRNA.	GO:0045727	GO:0019717	GO:0030371	chr14	54321040	54325384	AACAGGCTGGAGTCGTTGTGCCTCAGTATGACCGAACACGCCCTGGGAGA	NM_015589.3	50811833	GO:0019717|GO:0045727|GO:0030371	SAMD4A	+	ILMN_2119297	2078	S	NP_056404.2	NM_015589.3	NM_015589.3	NM_015589.3	SMGA; SMG; SAMD4; Smaug; KIAA1053; DKFZp434H0350; Smaug1	ILMN_5064
4610161	0.0303424	0.00699587	up	5.22006	5.22006	2.38407	KCNF1	3754	Homo sapiens potassium voltage-gated channel, subfamily F, member 1 (KCNF1), mRNA.	GO:0006811|GO:0006813	GO:0008076|GO:0016020|GO:0016021	GO:0005244|GO:0005249|GO:0005515|GO:0030955	chr2	10971743	10971792	TGGCACGAGAGCCCACGCCCGCTTCTGTATCTCCCTCAATAAAGCCTCCT	NM_002236.4	27436998	GO:0008076|GO:0016020|GO:0016021|GO:0006811|GO:0006813|GO:0005244|GO:0005249|GO:0005515|GO:0030955	KCNF1	+	ILMN_1671392	2230	S	NP_002227.2	NM_002236.4	NM_002236.4	NM_002236.4	kH1; IK8; KCNF; KV5.1; MGC33316	ILMN_823
5720682	0.00504718	0.000464369	up	5.18034	5.18034	2.37305	TMEM176A	55365	Homo sapiens transmembrane protein 176A (TMEM176A), mRNA.		GO:0016020|GO:0016021		chr7	150133038	150133087	AGCAGCACTTGCCCATTCCTTACACCCCTTCCCCATCCTGCTCCGCTTCA	NM_018487.2	32484986	GO:0016020|GO:0016021	TMEM176A	+	ILMN_1791511	935	S	NP_060957.2	NM_018487.2	NM_018487.2	NM_018487.2	GS188; HCA112	ILMN_24990
2320220	0.0361936	0.00896088	up	5.17906	5.17906	2.37269	FCAMR	83953	Homo sapiens Fc receptor, IgA, IgM, high affinity (FCAMR), mRNA.	GO:0006955	GO:0005886|GO:0016021	GO:0004872	chr1	205198085	205198134	CCAGCCCTTGCTGGGGGCTCCTTTTCTGACTACTGTTAGCACTCAGCCTC	NM_032029.1	14042948	GO:0005886|GO:0016021|GO:0006955|GO:0004872	FCAMR	-	ILMN_1801743	1975	S	NP_114418.1	NM_032029.1	NM_032029.1	NM_032029.1	FCA/MR; FKSG87	ILMN_12749
2190309	0.002342	0.000130135	up	5.17009	5.17009	2.37019	L3MBTL3	84456	Homo sapiens l(3)mbt-like 3 (Drosophila) (L3MBTL3), transcript variant 2, mRNA.	GO:0045449	GO:0005634	GO:0003674	chr6	130446495	130448978	GGAGCAACTTCAGTTGACACAAAATTTGAAATGCTCACAGATCAGGGAGG	NM_001007102.1	55770871	GO:0005634|GO:0045449|GO:0003674	L3MBTL3	+	ILMN_2400448	3515	A	NP_001007103.1	NM_001007102.1	NM_001007102.1	NM_001007102.1	MBT1; MBT-1; RP11-73O6.1	ILMN_24970
6940215	0.00381663	0.00029682	up	5.16836	5.16836	2.36971	MRAS	22808	Homo sapiens muscle RAS oncogene homolog (MRAS), transcript variant 1, mRNA.	GO:0007265|GO:0007275|GO:0007517|GO:0030036	GO:0005622|GO:0005886	GO:0000166|GO:0003924|GO:0005525|GO:0030742	chr3	138123588	138123637	GTGTAGAGTGTGCCCCGTGACATCCCTCCATCTTCTCCTCCATTATCATC	NM_012219.3	145386561	GO:0005622|GO:0005886|GO:0007265|GO:0007275|GO:0007517|GO:0030036|GO:0000166|GO:0003924|GO:0005525|GO:0030742	MRAS	+	ILMN_1748881	3665	S	NP_036351.3	NM_012219.3	NM_012219.2	NM_012219.3	RRAS3; M-RAs; FLJ42964; R-RAS3	ILMN_19997
110471	0.0423291	0.0111868	up	5.14978	5.14978	2.36451	MUC4	4585	Homo sapiens mucin 4, cell surface associated (MUC4), transcript variant 1, mRNA.	GO:0007155|GO:0007160|GO:0008150|GO:0006810|GO:0007160|GO:0006810|GO:0007160|GO:0006810|GO:0007160	GO:0005576|GO:0005578|GO:0005730|GO:0005887|GO:0016020|GO:0016020|GO:0005730|GO:0016020|GO:0016020	GO:0005176|GO:0005515|GO:0030197|GO:0005215|GO:0005215|GO:0005215	chr3	196959593	196959642	GCGCCATTGCTTTTGGGAGACTGGAAAAGGGAAGGTGACTGAAGGCTGTC	NM_018406.3	112382234	GO:0005576|GO:0005578|GO:0005730|GO:0005887|GO:0016020|GO:0016020|GO:0005730|GO:0016020|GO:0016020|GO:0007155|GO:0007160|GO:0008150|GO:0006810|GO:0007160|GO:0006810|GO:0007160|GO:0006810|GO:0007160|GO:0005176|GO:0005515|GO:0030197|GO:0005215|GO:0005215|GO:0005215	MUC4	-	ILMN_2321153	7030	A	NP_060876.3	NM_018406.3	NM_018406.3	NM_018406.3	HSA276359	ILMN_164899
4230341	0.0111025	0.00162493	up	5.14932	5.14932	2.36438	ADAMTS14	140766	Homo sapiens ADAM metallopeptidase with thrombospondin type 1 motif, 14 (ADAMTS14), transcript variant 2, mRNA.	GO:0006508|GO:0030199|GO:0030574|GO:0006508|GO:0030199	GO:0005576|GO:0005578|GO:0005576|GO:0005578	GO:0004222|GO:0008233|GO:0008270|GO:0046872|GO:0004222|GO:0008233|GO:0008270	chr10	72190337	72190386	GAGCCTCCTGGAAAGCCAACGGGATCAGAGGACCATCAGCATGGCCGAGC	NM_080722.3	110611168	GO:0005576|GO:0005578|GO:0005576|GO:0005578|GO:0006508|GO:0030199|GO:0030574|GO:0006508|GO:0030199|GO:0004222|GO:0008233|GO:0008270|GO:0046872|GO:0004222|GO:0008233|GO:0008270	ADAMTS14	+	ILMN_1676452	3394	A	NP_542453.2	NM_080722.3	NM_139155.1	NM_080722.3	FLJ32820	ILMN_28259
2710039	0.00418064	0.00034315	up	5.14285	5.14285	2.36257	RGS10	6001	Homo sapiens regulator of G-protein signaling 10 (RGS10), transcript variant 2, mRNA.	GO:0009968		GO:0004871|GO:0005515	chr10	121295977	121296026	GTGGATTGTTGGTCTGCGTGGAACTTCTCAGGTGGACACCAGAGCATGGA	NM_002925.3	52694753	GO:0009968|GO:0004871|GO:0005515	RGS10	-	ILMN_1811890	19	I	NP_002916.1	NM_002925.3	NM_002925.3	NM_002925.3		ILMN_27252
7570647	0.00158163	6.61136e-05	up	5.12758	5.12758	2.35828	SNAP91	9892	Homo sapiens synaptosomal-associated protein, 91kDa homolog (mouse) (SNAP91), mRNA.	GO:0048268	GO:0005886|GO:0005905|GO:0030118	GO:0005543|GO:0005545|GO:0030276				AACCCAGTGCATGTACGCCCTCTGAGATGCAATAAACACCTTGAACAAAG	NM_014841.1	7662227	GO:0005886|GO:0005905|GO:0030118|GO:0048268|GO:0005543|GO:0005545|GO:0030276	SNAP91		ILMN_1733648	4320	S	NP_055656.1	NM_014841.1	NM_014841.1	NM_014841.1	AP180; CALM; DKFZp781O0519; KIAA0656	ILMN_15248
1510021	0.000543031	7.11037e-06	up	5.07719	5.07719	2.34403	SNORD9	692053	Homo sapiens small nucleolar RNA, C/D box 9 (SNORD9), small nucleolar RNA.				chr14	21860310	21860359	CCCTAACTTGGGTGTTGTTGAAATAAACTCTTTCTCGTAAATGCTGAGGG	NR_003029.2	95006992		SNORD9	-	ILMN_3244449	53	S		NR_003029.2	NR_003029.2	NR_003029.2	mgU6-53B	ILMN_175490
2640543	0.00272091	0.000169928	up	5.04886	5.04886	2.33596	SFRP4	6424	Homo sapiens secreted frizzled-related protein 4 (SFRP4), mRNA.	GO:0007165|GO:0007566|GO:0016055|GO:0030154	GO:0005576|GO:0005615	GO:0005515	chr7	37913706	37913755	GTTCAGGACAAGAAGAAAACAGCCGGGCGCACCAGTCGTAGTAATCCCCC	NM_003014.2	8400733	GO:0005576|GO:0005615|GO:0007165|GO:0007566|GO:0016055|GO:0030154|GO:0005515	SFRP4	-	ILMN_1810172	1129	S	NP_003005.1	NM_003014.2	NM_003014.2	NM_003014.2	FRPHE; MGC26498; FRP-4	ILMN_13024
2450164	0.0497189	0.0139844	up	5.04684	5.04684	2.33538	TMEM102	284114	Homo sapiens transmembrane protein 102 (TMEM102), mRNA.		GO:0016020|GO:0016021		chr17	7281661	7281710	TTCTGGAAGACCTCCCTGTTGGTTCCTCCTCTACGCCCACCCGCCTGCCC	NM_178518.2	31341836	GO:0016020|GO:0016021	TMEM102	+	ILMN_1755224	1912	S	NP_848613.1	NM_178518.2	NM_178518.2	NM_178518.2	CBAP; FLJ36878	ILMN_26958
2120360	0.0149381	0.00252422	up	5.0445	5.0445	2.33471	SYN1	6853	Homo sapiens synapsin I (SYN1), transcript variant Ia, mRNA.	GO:0007268|GO:0007269	GO:0005634|GO:0005737|GO:0005794|GO:0008021|GO:0030054|GO:0045202	GO:0003779|GO:0003824|GO:0005215|GO:0005524	chrX	47431422	47431471	ATATGTGGTCCTCGTTCATCGTGCCGCCTGTGGTGATGCGTGCAGTGACG	NM_006950.3	91984783	GO:0005634|GO:0005737|GO:0005794|GO:0008021|GO:0030054|GO:0045202|GO:0007268|GO:0007269|GO:0003779|GO:0003824|GO:0005215|GO:0005524	SYN1	-	ILMN_2407703	3038	A	NP_008881.2	NM_006950.3	NM_006950.3	NM_006950.3	SYN1a; SYNI; SYN1b	ILMN_22497
2060301	0.00097196	2.5884e-05	up	5.03756	5.03756	2.33273	GALNT10	55568	Homo sapiens UDP-N-acetyl-alpha-D-galactosamine:polypeptide N-acetylgalactosaminyltransferase 10 (GalNAc-T10) (GALNT10), transcript variant 1, mRNA.	GO:0006493	GO:0000139|GO:0005794|GO:0016020|GO:0016021	GO:0004653|GO:0005509|GO:0005529|GO:0016757|GO:0030145	chr5	153689346	153689395	GTGGACTGTTCGCCGTGGATCGGAAGTGGTTCTGGGAACTCGGCGGGTAT	NM_198321.2	38788159	GO:0000139|GO:0005794|GO:0016020|GO:0016021|GO:0006493|GO:0004653|GO:0005509|GO:0005529|GO:0016757|GO:0030145	GALNT10	+	ILMN_1662556	1088	I	NP_938080.1	NM_198321.2	NM_198321.2	NM_198321.2	GalNAcT10; FLJ00205; FLJ11715; pp-GalNAc-T10; DKFZp586H0623	ILMN_6457
4050427	0.0431044	0.0114494	up	5.01351	5.01351	2.32582	IHPK3	117283	Homo sapiens inositol hexaphosphate kinase 3 (IHPK3), mRNA.	GO:0006468|GO:0046488	GO:0005634|GO:0005737	GO:0004428|GO:0008440|GO:0016740	chr6	33797706	33797755	TTCCCCATTCTGCCACATTCTGACCATGAGACGCGGCTTGCAGTGGGGGT	NM_054111.3	78191796	GO:0005634|GO:0005737|GO:0006468|GO:0046488|GO:0004428|GO:0008440|GO:0016740	IHPK3	-	ILMN_1738268	2279	S	NP_473452.2	NM_054111.3	NM_054111.2	NM_054111.3	IP6K3; MGC102928; INSP6K3	ILMN_18456
4250204	0.00192359	9.20443e-05	up	5.00455	5.00455	2.32324	SLC25A3	5250	Homo sapiens solute carrier family 25 (mitochondrial carrier; phosphate carrier), member 3 (SLC25A3), nuclear gene encoding mitochondrial protein, transcript variant 3, mRNA.	GO:0006091|GO:0006810|GO:0006810	GO:0005739|GO:0005739|GO:0005743|GO:0005743|GO:0005887|GO:0016020	GO:0005488|GO:0015293|GO:0015320	chr12	97511752	97511801	TTTCGAAGGCCGCCGTGACCTCTTCAAGGGCGTGGAGACGGGAAGGAAAA	NM_213611.1	47132594	GO:0005739|GO:0005739|GO:0005743|GO:0005743|GO:0005887|GO:0016020|GO:0006091|GO:0006810|GO:0006810|GO:0005488|GO:0015293|GO:0015320	SLC25A3	+	ILMN_1720703	219	I	NP_998776.1	NM_213611.1	NM_213611.1	NM_213611.1	OK/SW-cl.48; PHC	ILMN_18748
6550132	0.00394418	0.00031174	up	5.00401	5.00401	2.32309	DAO	1610	Homo sapiens D-amino-acid oxidase (DAO), mRNA.	GO:0006418|GO:0006551|GO:0055114	GO:0005737|GO:0005777	GO:0000166|GO:0003884|GO:0004812|GO:0005524|GO:0016491	chr12	107818414	107818463	TCCAGAATGCCACCATCCCACCTCTGAAGACTCCAGTGACTGCTGCCTCC	NM_001917.4	148539836	GO:0005737|GO:0005777|GO:0006418|GO:0006551|GO:0055114|GO:0000166|GO:0003884|GO:0004812|GO:0005524|GO:0016491	DAO	+	ILMN_1737152	1171	S	NP_001908.3	NM_001917.4	NM_001917.3	NM_001917.4	DAMOX; DAAO; OXDA; MGC35381	ILMN_18156
110056	0.000874418	1.98911e-05	up	5.00105	5.00105	2.32223	NRP2	8828	Homo sapiens neuropilin 2 (NRP2), transcript variant 1, mRNA.	GO:0007155|GO:0007275|GO:0007399|GO:0007411|GO:0030154|GO:0001755|GO:0007507|GO:0050919|GO:0007155|GO:0007155|GO:0001525|GO:0007155	GO:0005624|GO:0005886|GO:0016021|GO:0016020|GO:0016020|GO:0016021	GO:0004872|GO:0005021|GO:0017154|GO:0005021|GO:0017154	chr2	206316353	206316402	TCTGGGAACACCCAAGACAGTGAAAGGTGTCATCATCCAGGGAGCCCGCG	NM_201266.1	41872561	GO:0005624|GO:0005886|GO:0016021|GO:0016020|GO:0016020|GO:0016021|GO:0007155|GO:0007275|GO:0007399|GO:0007411|GO:0030154|GO:0001755|GO:0007507|GO:0050919|GO:0007155|GO:0007155|GO:0001525|GO:0007155|GO:0004872|GO:0005021|GO:0017154|GO:0005021|GO:0017154	NRP2	+	ILMN_1787190	2264	A	NP_957718.1	NM_201266.1	NM_201264.1	NM_201266.1	MGC126574; NPN2; NP2; VEGF165R2; PRO2714	ILMN_23185
3290400	0.00238412	0.000134179	up	4.99761	4.99761	2.32124	CUTA	51596	Homo sapiens cutA divalent cation tolerance homolog (E. coli) (CUTA), transcript variant 2, mRNA.				chr6	33493572	33493621	TGAGTGAAATGAGCTTTTGCTTTATTTTCCAAGTTTCTCTCTCACCTTCA	NM_015921.2	62526020		CUTA	-	ILMN_1791980	422	I	NP_057005.1	NM_015921.2	NM_015921.2	NM_015921.2	MGC111154; C6orf82; ACHAP	ILMN_15777
6100612	0.000857066	1.90618e-05	up	4.99632	4.99632	2.32087	OR56B1	387748	Homo sapiens olfactory receptor, family 56, subfamily B, member 1 (OR56B1), mRNA.	GO:0007186	GO:0016021	GO:0004872|GO:0004984	chr11	5714924	5714973	GGAGGCCAAACAGCATTTGCCAGTTGGTTCTGGCATGGCTTGGAATGGGG	NM_001005180.1	52353339	GO:0016021|GO:0007186|GO:0004872|GO:0004984	OR56B1	+	ILMN_1724166	602	S	NP_001005180.1	NM_001005180.1	NM_001005180.1	NM_001005180.1	OR11-65; OR56B1P	ILMN_20429
2710189	0.000878808	2.01178e-05	up	4.98523	4.98523	2.31766	HIPK1	204851	Homo sapiens homeodomain interacting protein kinase 1 (HIPK1), transcript variant 4, mRNA.	GO:0006350|GO:0006355|GO:0006468|GO:0006468	GO:0005634|GO:0005737	GO:0000166|GO:0004674|GO:0005515|GO:0005515|GO:0005524|GO:0016740|GO:0003677|GO:0016301|GO:0000166|GO:0003677|GO:0004674|GO:0005524|GO:0016740	chr1	114298023	114298072	GATTGTTTCACATCACCAGTGTATCCTCAGCTCCTAACACTGTGTCTGGT	NM_181358.1	38201643	GO:0005634|GO:0005737|GO:0006350|GO:0006355|GO:0006468|GO:0006468|GO:0000166|GO:0004674|GO:0005515|GO:0005515|GO:0005524|GO:0016740|GO:0003677|GO:0016301|GO:0000166|GO:0003677|GO:0004674|GO:0005524|GO:0016740	HIPK1	+	ILMN_1690951	2	I	NP_852003.1	NM_181358.1	NM_181358.1	NM_181358.1	MGC33446; KIAA0630; Nbak2; MGC26642; MGC33548; Myak	ILMN_18422
4860743	0.0180456	0.0033346	up	4.95647	4.95647	2.30931	FAM43B	163933	Homo sapiens family with sequence similarity 43, member B (FAM43B), mRNA.				chr1	20753914	20753963	TCCTCAGAGCAGGTGGGTCCTGACAGCAGTGGATTCTCCCAGCAGGATGA	NM_207334.1	46409305		FAM43B	+	ILMN_1754921	2396	S	NP_997217.1	NM_207334.1	NM_207334.1	NM_207334.1	FLJ44952	ILMN_13579
3310739	0.041766	0.010948	up	4.95139	4.95139	2.30783	C11orf92	399948	Homo sapiens chromosome 11 open reading frame 92 (C11orf92), mRNA.				chr11	111164540	111164589	CCTTGACTTTGGGACACTGTTACCAAACCTCGTGGGAAATATCAAGTTCC	NM_207429.2	51702209		C11ORF92	-	ILMN_1727178	5023	S	NP_997312.1	NM_207429.2	NM_207429.2	NM_207429.2		ILMN_6190
6650682	0.0199769	0.003867	up	4.94436	4.94436	2.30578	RASGEF1C	255426	Homo sapiens RasGEF domain family, member 1C (RASGEF1C), mRNA.	GO:0051056	GO:0005622	GO:0005085	chr5	179527916	179527965	TGTACACGGCAGTCCCGCCACCCAGCCCCCTTGTAAACTCTAGTCACTAT	NM_175062.3	73088875	GO:0005622|GO:0051056|GO:0005085	RASGEF1C	-	ILMN_1681544	2148	A	NP_778232.2	NM_175062.3	NM_001031799.1	NM_175062.3	FLJ35841	ILMN_13240
2760301	0.00174725	7.89882e-05	up	4.93573	4.93573	2.30326	P4HTM	54681	Homo sapiens prolyl 4-hydroxylase, transmembrane (endoplasmic reticulum) (P4HTM), transcript variant 3, mRNA.				chr3	49019514	49019563	CTCCATCTGCCCCGTCAAATAAAAAACCACAAGGTTCGAGCCGCCGGGCC	NM_177938.2	64085082		P4HTM	+	ILMN_1672122	2211	A	NP_808807.2	NM_177938.2	NM_177939.2	NM_177938.2	P4H-TM	ILMN_1593
1980431	0.00677772	0.000753942	up	4.92667	4.92667	2.30061	DOK3	79930	Homo sapiens docking protein 3 (DOK3), mRNA.	GO:0007265	GO:0005737	GO:0005158|GO:0005515	chr5	176863617	176863666	GCAGGTTTCAAGGCCAAGCTGGTGACCCTGCTGAGTCGTGAGCGGAGGAA	NM_024872.1	13376307	GO:0005737|GO:0007265|GO:0005158|GO:0005515	DOK3	-	ILMN_1692225	1414	S	NP_079148.1	NM_024872.1	NM_024872.1	NM_024872.1	FLJ22570; FLJ39939	ILMN_21080
60239	0.000576249	7.78481e-06	up	4.9032	4.9032	2.29372	GLIS2	84662	Homo sapiens GLIS family zinc finger 2 (GLIS2), mRNA.	GO:0006355|GO:0007275|GO:0007399|GO:0016481|GO:0030154|GO:0045941	GO:0005622|GO:0005634|GO:0005737|GO:0016607|GO:0005622	GO:0003677|GO:0008270|GO:0016563|GO:0046872|GO:0003676|GO:0008270	chr16	4327714	4327763	CTGTCATGCAGGGAGAGCTGTGCTCCTGGGTGCTGAAGCCTCGCTCCTGT	NM_032575.2	110431363	GO:0005622|GO:0005634|GO:0005737|GO:0016607|GO:0005622|GO:0006355|GO:0007275|GO:0007399|GO:0016481|GO:0030154|GO:0045941|GO:0003677|GO:0008270|GO:0016563|GO:0046872|GO:0003676|GO:0008270	GLIS2	+	ILMN_1710985	1820	S	NP_115964.2	NM_032575.2	NM_032575.1	NM_032575.2	FLJ38247; NPHP7	ILMN_3031
360112	0.00197157	9.58387e-05	up	4.90204	4.90204	2.29338	SNORD114-4	767580	Homo sapiens small nucleolar RNA, C/D box 114-4 (SNORD114-4), small nucleolar RNA.				chr14	100490455	100490504	CCTAAGCCTGAGCCAGTGATGAAAACTGGTGGCATAGAAGTCAAGGATGC	NR_003196.1	115391999		SNORD114-4	+	ILMN_3309689	22	S		NR_003196.1	NR_003196.1	NR_003196.1	14q(II-4)	ILMN_181467
7150762	0.00283762	0.00018227	up	4.8992	4.8992	2.29255	PTGIS	5740	Homo sapiens prostaglandin I2 (prostacyclin) synthase (PTGIS), mRNA.	GO:0001516|GO:0006629|GO:0006633	GO:0005783|GO:0005788|GO:0005789|GO:0016020|GO:0016021	GO:0004497|GO:0005506|GO:0008116|GO:0008116|GO:0009055|GO:0016853|GO:0020037|GO:0046872	chr20	48120702	48120751	CTTAAGGCCACACTGGCATCTCCCTGACCTTCTCCAGGGACAGAAGCAGG	NM_000961.3	61676177	GO:0005783|GO:0005788|GO:0005789|GO:0016020|GO:0016021|GO:0001516|GO:0006629|GO:0006633|GO:0004497|GO:0005506|GO:0008116|GO:0008116|GO:0009055|GO:0016853|GO:0020037|GO:0046872	PTGIS	-	ILMN_1667692	5262	S	NP_000952.1	NM_000961.3	NM_000961.3	NM_000961.3	CYP8A1; PGIS; MGC126860; MGC126858; CYP8; PTGI	ILMN_24463
5080292	0.00255151	0.000151298	up	4.89736	4.89736	2.292	NCAM2	4685	Homo sapiens neural cell adhesion molecule 2 (NCAM2), mRNA.	GO:0007155|GO:0007158|GO:0007166|GO:0034109|GO:0050850	GO:0005886|GO:0009897|GO:0016021|GO:0030424	GO:0005515	chr21	21832517	21832566	GAGCTACATGTGTAAGAAGGCCCTGCATGTGTATGAGTCCTATTCTGGGC	NM_004540.2	33519480	GO:0005886|GO:0009897|GO:0016021|GO:0030424|GO:0007155|GO:0007158|GO:0007166|GO:0034109|GO:0050850|GO:0005515	NCAM2	+	ILMN_1749962	3131	S	NP_004531.2	NM_004540.2	NM_004540.2	NM_004540.2	MGC51008; NCAM21	ILMN_16738
3130307	0.00853694	0.00107294	up	4.87962	4.87962	2.28677	TYMP	1890	Homo sapiens thymidine phosphorylase (TYMP), transcript variant 1, mRNA.	GO:0000002|GO:0001525|GO:0006206|GO:0006213|GO:0006220|GO:0006260|GO:0006935|GO:0007275|GO:0008152|GO:0030154	GO:0005829|GO:0043231	GO:0005161|GO:0008083|GO:0009032	chr22	50965617	50965666	TGGTGGACGTTAAGTTCGGAGGGGCCGCCGTCTTCCCCAACCAGGAGCAG	NM_001113755.1	166158921	GO:0005829|GO:0043231|GO:0000002|GO:0001525|GO:0006206|GO:0006213|GO:0006220|GO:0006260|GO:0006935|GO:0007275|GO:0008152|GO:0030154|GO:0005161|GO:0008083|GO:0009032	TYMP	-	ILMN_3297126	896	M	NP_001107227.1	NM_001113755.1	NM_001113755.1	NM_001113755.1	TP; ECGF1; PDECGF; hPD-ECGF; MNGIE	ILMN_333778
6180176	0.00354692	0.000261969	up	4.87495	4.87495	2.28539	AES	166	Homo sapiens amino-terminal enhancer of split (AES), transcript variant 3, mRNA.	GO:0006350|GO:0006355|GO:0007275|GO:0009887|GO:0016055	GO:0005634	GO:0005515	chr19	3053681	3053730	GCGGAGCTCGGGATTGGCTAAACTCCCATAGTATTTATGGTGGCCGCCGG	NM_198970.1	39812026	GO:0005634|GO:0006350|GO:0006355|GO:0007275|GO:0009887|GO:0016055|GO:0005515	AES	-	ILMN_2333107	850	A	NP_945321.1	NM_198970.1	NM_198970.1	NM_198970.1	AES-2; ESP1; GRG5; GRG; TLE5; AES-1	ILMN_25198
1070504	0.000449992	4.62918e-06	up	4.87247	4.87247	2.28465	COPE	11316	Homo sapiens coatomer protein complex, subunit epsilon (COPE), transcript variant 3, mRNA.	GO:0006890|GO:0006890|GO:0006890|GO:0006890|GO:0006891|GO:0015031|GO:0016044|GO:0016192|GO:0048205	GO:0030126|GO:0030126|GO:0000139|GO:0005737|GO:0005794|GO:0005829|GO:0005829|GO:0016020|GO:0030126|GO:0030137|GO:0031410	GO:0005198|GO:0005515|GO:0005198|GO:0005515|GO:0005198|GO:0005515	chr19	19015637	19016409	AAGCTGGACCGCCTGGACCTCGCCCGGAAGGAGCTGAAGAGAATGCAGGA	NM_199444.1	40805826	GO:0030126|GO:0030126|GO:0000139|GO:0005737|GO:0005794|GO:0005829|GO:0005829|GO:0016020|GO:0030126|GO:0030137|GO:0031410|GO:0006890|GO:0006890|GO:0006890|GO:0006890|GO:0006891|GO:0015031|GO:0016044|GO:0016192|GO:0048205|GO:0005198|GO:0005515|GO:0005198|GO:0005515|GO:0005198|GO:0005515	COPE	-	ILMN_2339627	514	A	NP_955476.1	NM_199444.1	NM_199444.1	NM_199444.1	FLJ13241; epsilon-COP	ILMN_16148
4920441	0.00170655	7.60951e-05	up	4.87016	4.87016	2.28397	ANK2	287	Homo sapiens ankyrin 2, neuronal (ANK2), transcript variant 1, mRNA.	GO:0007165|GO:0007165	GO:0005737|GO:0005856	GO:0005515|GO:0005515	chr4	114499441	114499490	AACCCGAAGTTACACTGAGACAGAAACAGAGAGCAGAGAGAGGGCCGAGG	NM_001148.3	52426734	GO:0005737|GO:0005856|GO:0007165|GO:0007165|GO:0005515|GO:0005515	ANK2	+	ILMN_1652729	10233	I	NP_001139.3	NM_001148.3	NM_001148.3	NM_001148.3	DKFZp686P0948; FLJ38277; DKFZp686M09125; LQT4	ILMN_183650
3990753	0.00154072	6.25509e-05	up	4.82867	4.82867	2.27162	SLC9A7	84679	Homo sapiens solute carrier family 9 (sodium/hydrogen exchanger), member 7 (SLC9A7), mRNA.	GO:0006811|GO:0006813|GO:0006814|GO:0006885	GO:0005794|GO:0005802|GO:0016020|GO:0016021	GO:0015297|GO:0015299|GO:0015385|GO:0015386|GO:0030955|GO:0031402|GO:0042803	chrX	46491080	46495068	TCATCCTGACCGAAGGCGACCTGACATTGACCTACGGGGACAGCACAGTG	NM_032591.1	14211918	GO:0005794|GO:0005802|GO:0016020|GO:0016021|GO:0006811|GO:0006813|GO:0006814|GO:0006885|GO:0015297|GO:0015299|GO:0015385|GO:0015386|GO:0030955|GO:0031402|GO:0042803	SLC9A7	-	ILMN_1774806	1969	S	NP_115980.1	NM_032591.1	NM_032591.1	NM_032591.1	NHE7; SLC9A6	ILMN_16442
730372	0.0114261	0.00169776	up	4.82227	4.82227	2.26971	MMP19	4327	Homo sapiens matrix metallopeptidase 19 (MMP19), transcript variant 1, mRNA.	GO:0001525|GO:0006508|GO:0007275|GO:0008152|GO:0030154|GO:0030574	GO:0005576|GO:0005578	GO:0004222|GO:0005509|GO:0008233|GO:0008270	chr12	56236636	56236685	GCTCCCCCAAGGCTCCCAGAAATCTCAGGTCAGAGGCACGGACAGCCTCT	NM_002429.4	75905804	GO:0005576|GO:0005578|GO:0001525|GO:0006508|GO:0007275|GO:0008152|GO:0030154|GO:0030574|GO:0004222|GO:0005509|GO:0008233|GO:0008270	MMP19	-	ILMN_1711062	50	A	NP_002420.1	NM_002429.4	XM_938761.1	NM_002429.4	MMP18; RASI-1	ILMN_7785
2360326	0.000976614	2.6221e-05	up	4.81593	4.81593	2.26781	TAGLN	6876	Homo sapiens transgelin (TAGLN), transcript variant 2, mRNA.	GO:0007517	GO:0005737	GO:0003779|GO:0005515	chr11	116579329	116579378	CAGGTGGCTCAGTTCCTGAAGGCGGCTGAGGACTATGGGGTCATCAAGAC	NM_003186.3	48255904	GO:0005737|GO:0007517|GO:0003779|GO:0005515	TAGLN	+	ILMN_2400935	398	A	NP_003177.2	NM_003186.3	NM_003186.3	NM_003186.3	TAGLN1; WS3-10; SM22; DKFZp686P11128; SMCC	ILMN_2335
1580528	0.00158434	6.63783e-05	up	4.81542	4.81542	2.26766	TAS2R50	259296	Homo sapiens taste receptor, type 2, member 50 (TAS2R50), mRNA.	GO:0007165|GO:0007186|GO:0050896|GO:0050909	GO:0016020|GO:0016021	GO:0004872|GO:0004930	chr12	11030257	11030306	GGTTTGTCATCTTCTTGTGGCAAACATGGATGAGAGTATGTGGGCAGAAG	NM_176890.1	28882038	GO:0016020|GO:0016021|GO:0007165|GO:0007186|GO:0050896|GO:0050909|GO:0004872|GO:0004930	TAS2R50	-	ILMN_1802731	420	S	NP_795371.1	NM_176890.1	NM_176890.1	NM_176890.1	MGC138305; T2R51	ILMN_180298
60497	0.033429	0.0080185	up	4.81233	4.81233	2.26673	LOC729384	729384	Homo sapiens tripartite motif protein 49-like (LOC729384), mRNA.				chr11	89299584	89299633	TCTGGAATCTCGCAAGTCTTCCAGAGGGAACTCACCTGCCCCATCTGCCT	NM_001105522.1	157502226		LOC729384	+	ILMN_3242226	121	S	NP_001098992.1	NM_001105522.1	NM_001105522.1	NM_001105522.1		ILMN_343124
2190475	0.00436934	0.000369807	up	4.79894	4.79894	2.26272	DNM3	26052	Homo sapiens dynamin 3 (DNM3), mRNA.	GO:0006897	GO:0005737|GO:0005856|GO:0005874	GO:0000166|GO:0003774|GO:0003924|GO:0005515|GO:0005525|GO:0016787	chr1	170648066	170648115	CACTTGCCTTGTCTGCTACCAGTTTGTTAAAAATTATTCCCCCCAACCAG	NM_015569.2	42544242	GO:0005737|GO:0005856|GO:0005874|GO:0006897|GO:0000166|GO:0003774|GO:0003924|GO:0005515|GO:0005525|GO:0016787	DNM3	+	ILMN_1680928	7213	S	NP_056384.2	NM_015569.2	NM_015569.2	NM_015569.2	MGC70433; KIAA0820; Dyna III	ILMN_21225
2900608	0.000830222	1.74723e-05	up	4.7875	4.7875	2.25927	INHBA	3624	Homo sapiens inhibin, beta A (INHBA), mRNA.	GO:0000082|GO:0001501|GO:0001541|GO:0006917|GO:0006952|GO:0007050|GO:0007166|GO:0007267|GO:0007399|GO:0009605|GO:0030154|GO:0030308|GO:0032925|GO:0040007|GO:0042326|GO:0042541|GO:0045077|GO:0045578|GO:0045648|GO:0045650|GO:0045786|GO:0045944|GO:0046881|GO:0046882	GO:0005576|GO:0043509|GO:0043512	GO:0005125|GO:0005179|GO:0008083|GO:0017106|GO:0042802|GO:0048184	chr7	41728993	41729042	GGCTCAGAGATGAAGCAGTGAAAGAGACAGGAATTGGGAGGGAAAGGGAG	NM_002192.2	62953137	GO:0005576|GO:0043509|GO:0043512|GO:0000082|GO:0001501|GO:0001541|GO:0006917|GO:0006952|GO:0007050|GO:0007166|GO:0007267|GO:0007399|GO:0009605|GO:0030154|GO:0030308|GO:0032925|GO:0040007|GO:0042326|GO:0042541|GO:0045077|GO:0045578|GO:0045648|GO:0045650|GO:0045786|GO:0045944|GO:0046881|GO:0046882|GO:0005125|GO:0005179|GO:0008083|GO:0017106|GO:0042802|GO:0048184	INHBA	-	ILMN_1719547	1733	S	NP_002183.1	NM_002192.2	NM_002192.2	NM_002192.2	FRP; EDF	ILMN_2320
1450368	0.0230232	0.00471401	up	4.78432	4.78432	2.25831	SCGB1A1	7356	Homo sapiens secretoglobin, family 1A, member 1 (uteroglobin) (SCGB1A1), mRNA.	GO:0007165|GO:0007566	GO:0005576	GO:0005488|GO:0005496|GO:0019834	chr11	61947151	61947200	TGAAGATCCCCAACTGCTCCAGCCTCTGCCGCTGCCATGCTTTGAGTCCA	NM_003357.3	39725696	GO:0005576|GO:0007165|GO:0007566|GO:0005488|GO:0005496|GO:0019834	SCGB1A1	+	ILMN_1655347	333	S	NP_003348.1	NM_003357.3	NM_003357.3	NM_003357.3	UGB; CCSP; CC10; CC16	ILMN_3488
990653	0.0128712	0.00202888	up	4.77208	4.77208	2.25462	PTPDC1	138639	Homo sapiens protein tyrosine phosphatase domain containing 1 (PTPDC1), transcript variant 1, mRNA.	GO:0006470		GO:0004725|GO:0008138|GO:0016787	chr9	95886781	95886830	AAGCTGCTGTCCTCGTCCTCTCTCCAGGTGATGGTGGCTGTTTCCTCAGT	NM_152422.3	30089951	GO:0006470|GO:0004725|GO:0008138|GO:0016787	PTPDC1	+	ILMN_1810011	215	I	NP_689635.3	NM_152422.3	NM_152422.3	NM_152422.3	FLJ42922; PTP9Q22	ILMN_10895
1300600	0.00370521	0.00028225	up	4.76385	4.76385	2.25213	P2RX2	22953	Homo sapiens purinergic receptor P2X, ligand-gated ion channel, 2 (P2RX2), transcript variant 1, mRNA.	GO:0001666|GO:0003029|GO:0006811|GO:0007268|GO:0010524|GO:0050850	GO:0016020|GO:0016021	GO:0001614|GO:0004872|GO:0004931|GO:0004931|GO:0005524|GO:0015276|GO:0042803|GO:0046982	chr12	131708987	131709036	CTGCCCAGACTCTTCCCTTAGAAGTCACAACATACTCAGTCCAATAAACC	NM_170682.2	28416917	GO:0016020|GO:0016021|GO:0001666|GO:0003029|GO:0006811|GO:0007268|GO:0010524|GO:0050850|GO:0001614|GO:0004872|GO:0004931|GO:0004931|GO:0005524|GO:0015276|GO:0042803|GO:0046982	P2RX2	+	ILMN_2299450	1772	A	NP_733782.1	NM_170682.2	NM_170682.2	NM_170682.2	MGC129601; P2X2	ILMN_14347
5130717	0.021076	0.00417211	up	4.74814	4.74814	2.24736	MIR24-2	407013	Homo sapiens microRNA 24-2 (MIR24-2), microRNA.							GCTGAAACACAGTTGGTTTGTGTACACTGGCTCAGTTCAGCAGGAACAGG	NR_029497.1	262205681		MIR24-2		ILMN_3310573	22	S		NR_029497.1	NR_029497.1	NR_029497.1		ILMN_388963
4540138	0.0344274	0.00834403	up	4.72297	4.72297	2.23969	NGB	58157	Homo sapiens neuroglobin (NGB), mRNA.	GO:0006810|GO:0015671	GO:0005833	GO:0005344|GO:0005506|GO:0019825|GO:0020037|GO:0046872	chr14	77731875	77731924	CCGCCCTCACCCCAGCCATCTGCACTTGTACCATTTGCTCTGTGCTGACT	NM_021257.3	61676205	GO:0005833|GO:0006810|GO:0015671|GO:0005344|GO:0005506|GO:0019825|GO:0020037|GO:0046872	NGB	-	ILMN_1800332	1785	S	NP_067080.1	NM_021257.3	NM_021257.3	NM_021257.3		ILMN_23586
990639	0.00855198	0.00107554	up	4.69343	4.69343	2.23064	CHRDL1	91851	Homo sapiens chordin-like 1 (CHRDL1), mRNA.	GO:0001503|GO:0007275|GO:0007399|GO:0030154|GO:0030509	GO:0005576|GO:0005576		chrX	109805466	109805515	GCTAGCCAAGATTCTACGTTACTTTTCCCTTGACTGGATCCCAAGTAGCT	NM_145234.2	34147714	GO:0005576|GO:0005576|GO:0001503|GO:0007275|GO:0007399|GO:0030154|GO:0030509	CHRDL1	-	ILMN_2184231	2084	S	NP_660277.2	NM_145234.2	NM_145234.2	NM_145234.2	dA141H5.1; NRLN1; VOPT; CHL	ILMN_18213
6840538	0.0317905	0.0074608	up	4.69236	4.69236	2.23031	SOX2OT	347689	Homo sapiens SOX2 overlapping transcript (non-protein coding) (SOX2OT), non-coding RNA.				chr3	181458154	181458203	CACAGAACCAGCACCCAAATGGTAGAGGAGGTCCTTCCAAGACTTCTAGG	NR_004053.2	166091438		SOX2OT	+	ILMN_3242257	1644	S		NR_004053.2	NR_004053.2	NR_004053.2	DKFZp761J1324	ILMN_340564
4850014	0.00598364	0.000613601	up	4.68556	4.68556	2.22822	ARID5A	10865	Homo sapiens AT rich interactive domain 5A (MRF1-like) (ARID5A), mRNA.	GO:0006350|GO:0006355	GO:0005622|GO:0005634|GO:0005730	GO:0003677	chr2	96578857	96578906	CTCTACAAGTTCATGAAGGAGCGACACACGCCCATCGAGAGGGTGCCCCA	NM_212481.1	47078223	GO:0005622|GO:0005634|GO:0005730|GO:0006350|GO:0006355|GO:0003677	ARID5A	+	ILMN_2298567	293	I	NP_997646.1	NM_212481.1	NM_212481.1	NM_212481.1	MRF-1; RP11-363D14; MRF1	ILMN_12305
4390438	0.00484714	0.000434376	up	4.67762	4.67762	2.22578	RUNX1	861	Homo sapiens runt-related transcription factor 1 (acute myeloid leukemia 1; aml1 oncogene) (RUNX1), transcript variant 1, mRNA.	GO:0006355|GO:0001501|GO:0001701|GO:0001889|GO:0006355|GO:0006355|GO:0007275|GO:0007417|GO:0030099|GO:0030853|GO:0030854|GO:0035162|GO:0045766|GO:0045941|GO:0045941|GO:0045944|GO:0045944|GO:0048266|GO:0048666	GO:0005634|GO:0005634|GO:0005634|GO:0005634|GO:0005634|GO:0005634	GO:0003700|GO:0005524|GO:0003677|GO:0003700|GO:0003700|GO:0003700|GO:0003700|GO:0005509|GO:0005515|GO:0005515|GO:0005515|GO:0005515|GO:0005515|GO:0005524|GO:0008134|GO:0016563|GO:0016563|GO:0031404|GO:0042803|GO:0046982|GO:0050824	chr21	35343174	35343223	GGAGTCCCAGAGGTATCCAGCAGAGGGGAGAAGAAAGAGAGATGTAGGGC	NM_001754.3	49574544	GO:0005634|GO:0005634|GO:0005634|GO:0005634|GO:0005634|GO:0005634|GO:0006355|GO:0001501|GO:0001701|GO:0001889|GO:0006355|GO:0006355|GO:0007275|GO:0007417|GO:0030099|GO:0030853|GO:0030854|GO:0035162|GO:0045766|GO:0045941|GO:0045941|GO:0045944|GO:0045944|GO:0048266|GO:0048666|GO:0003700|GO:0005524|GO:0003677|GO:0003700|GO:0003700|GO:0003700|GO:0003700|GO:0005509|GO:0005515|GO:0005515|GO:0005515|GO:…	RUNX1	-	ILMN_1730797	242	I	NP_001745.2	NM_001754.3	NM_001754.3	NM_001754.3	AMLCR1; PEBP2aB; EVI-1; CBFA2; AML1; AML1-EVI-1	ILMN_19125
20440	0.0008891	2.04828e-05	up	4.67669	4.67669	2.22549	BHMT2	23743	Homo sapiens betaine-homocysteine methyltransferase 2 (BHMT2), mRNA.			GO:0008168|GO:0008270|GO:0008898|GO:0016740|GO:0046872|GO:0047150	chr5	78384585	78384634	GCACTGCAACAGACTCTACCAGAGATGCAAAGAGAAGCGAGAGAGGCACC	NM_017614.3	20544175	GO:0008168|GO:0008270|GO:0008898|GO:0016740|GO:0046872|GO:0047150	BHMT2	+	ILMN_1813043	1303	S	NP_060084.2	NM_017614.3	NM_017614.3	NM_017614.3	FLJ20001	ILMN_24808
7510647	0.0102123	0.00141752	up	4.67218	4.67218	2.2241	CACNA1E	777	Homo sapiens calcium channel, voltage-dependent, R type, alpha 1E subunit (CACNA1E), mRNA.	GO:0006811|GO:0006816|GO:0007268	GO:0005886|GO:0005891|GO:0016021	GO:0005244|GO:0005245|GO:0005509	chr1	180037176	180037225	CACTGCAGATGCGGTCACCTGACTGACCACCTGGGTTTTCTATTACCAGT	NM_000721.2	53832004	GO:0005886|GO:0005891|GO:0016021|GO:0006811|GO:0006816|GO:0007268|GO:0005244|GO:0005245|GO:0005509	CACNA1E	+	ILMN_1664047	9561	S	NP_000712.2	NM_000721.2	NM_000721.2	NM_000721.2	CACH6; BII; CACNL1A6; Cav2.3	ILMN_9310
2650390	0.00249582	0.000145372	up	4.66684	4.66684	2.22245	LIF	3976	Homo sapiens leukemia inhibitory factor (cholinergic differentiation factor) (LIF), mRNA.	GO:0006955|GO:0007275|GO:0008284|GO:0033138|GO:0043410|GO:0045651|GO:0045944|GO:0046888|GO:0050731	GO:0005576|GO:0005615	GO:0005125|GO:0005146|GO:0008083	chr22	28966860	28966909	ATCGTCCCCATCGTCCTCCTTGTCCCTGACTTGGGGCACTTCCACCCTGA	NM_002309.2	6006018	GO:0005576|GO:0005615|GO:0006955|GO:0007275|GO:0008284|GO:0033138|GO:0043410|GO:0045651|GO:0045944|GO:0046888|GO:0050731|GO:0005125|GO:0005146|GO:0008083	LIF	-	ILMN_1738725	3403	S	NP_002300.1	NM_002309.2	NM_002309.2	NM_002309.2	HILDA; D-FACTOR; CDF	ILMN_14586
3370056	0.0328444	0.00781004	up	4.66118	4.66118	2.22069	KRT8	3856	Homo sapiens keratin 8 (KRT8), mRNA.	GO:0007010|GO:0044419	GO:0005737|GO:0045095	GO:0005198|GO:0005515|GO:0005515|GO:0005515	chr12	51577384	51577433	CAGAGCCTGGGAAGGAGGCCGCTATGCAGGGTAGCACTGGGAACAGGAGA	NM_002273.2	68226427	GO:0005737|GO:0045095|GO:0007010|GO:0044419|GO:0005198|GO:0005515|GO:0005515|GO:0005515	KRT8	-	ILMN_1753584	1592	S	NP_002264.1	NM_002273.2	NM_002273.2	NM_002273.2	CYK8; KO; K8; K2C8; CK8; CARD2	ILMN_9685
1240379	0.000576249	7.78574e-06	up	4.66111	4.66111	2.22067	ALDH1B1	219	Homo sapiens aldehyde dehydrogenase 1 family, member B1 (ALDH1B1), nuclear gene encoding mitochondrial protein, mRNA.	GO:0005975|GO:0055114	GO:0005739|GO:0005759	GO:0004029|GO:0016491	chr9	38388151	38388200	GGATAGAGGAGTAATTGTTAGTGGGCATGGGATTTGTTTTTGGGAGGTTT	NM_000692.3	25777729	GO:0005739|GO:0005759|GO:0005975|GO:0055114|GO:0004029|GO:0016491	ALDH1B1	+	ILMN_2150894	2518	S	NP_000683.3	NM_000692.3	NM_000692.3	NM_000692.3	ALDH5; ALDHX; MGC2230	ILMN_182653
3400307	0.0317184	0.00743815	up	4.65563	4.65563	2.21898	PLA1A	51365	Homo sapiens phospholipase A1 member A (PLA1A), mRNA.	GO:0006658|GO:0016042	GO:0005576	GO:0008970|GO:0016787	chr3	120831001	120831050	CTGAAGATAGCCTGTGTGTAGTTTAACCTGGGCAGGACACATCTCCCTGC	NM_015900.1	7706660	GO:0005576|GO:0006658|GO:0016042|GO:0008970|GO:0016787	PLA1A	+	ILMN_1792506	1382	S	NP_056984.1	NM_015900.1	NM_015900.1	NM_015900.1	PSPLA1; PS-PLA1	ILMN_9868
5870441	0.00201333	9.85259e-05	up	4.65374	4.65374	2.21839	MGC3771	81854	Homo sapiens hypothetical LOC81854 (MGC3771), transcript variant 2, non-coding RNA.				chr16	3164836	3164970	CAGGAGAGGACACAGAGACACAGAGAAGGAAGCAGAGACTGGAGGGATGC	NR_024167.1	207028177		MGC3771	-	ILMN_3228954	629	A		NR_024167.1	NR_024167.1	NR_024167.1		ILMN_365613
3460682	0.0126421	0.0019714	up	4.65176	4.65176	2.21778	PTX3	5806	Homo sapiens pentraxin-related gene, rapidly induced by IL-1 beta (PTX3), mRNA.	GO:0001878|GO:0006954|GO:0008228|GO:0045429|GO:0050766	GO:0005576	GO:0001872	chr3	158643332	158643381	GGGATAGTGTTCTTAGCAATGAAGAGATAAGAGAGACCGGAGGAGCAGAG	NM_002852.2	31543449	GO:0005576|GO:0001878|GO:0006954|GO:0008228|GO:0045429|GO:0050766|GO:0001872	PTX3	+	ILMN_1801842	1132	S	NP_002843.1	NM_002852.2	NM_002852.2	NM_002852.2	TSG-14; TNFAIP5	ILMN_13254
2650474	0.00705298	0.00080169	up	4.64427	4.64427	2.21545	CAPS	828	Homo sapiens calcyphosine (CAPS), transcript variant 1, mRNA.	GO:0007242	GO:0005737	GO:0005509	chr19	5866101	5866150	GACGAGGTGCTGCGCCGCTTCCTGGACAACTTCGACTCCTCTGAGAAGGA	NM_004058.2	18104965	GO:0005737|GO:0007242|GO:0005509	CAPS	+	ILMN_2286400	536	I	NP_004049.1	NM_004058.2	NM_004058.2	NM_004058.2	MGC126562; CAPS1	ILMN_21973
1190093	0.0286959	0.00644974	up	4.6267	4.6267	2.20998	ZCCHC13	389874	Homo sapiens zinc finger, CCHC domain containing 13 (ZCCHC13), mRNA.			GO:0003676|GO:0008270|GO:0046872	chrX	73441284	73441333	CGCTGCGGCAAATCCCGACATCTAGCCAAGGAATGTCCCAGTGAGGTTAC	NM_203303.2	146219854	GO:0003676|GO:0008270|GO:0046872	ZCCHC13	+	ILMN_1658074	535	S	NP_976048.1	NM_203303.2	NM_203303.1	NM_203303.2	ZNF9L; Cnbp2	ILMN_25783
6760154	0.000822765	1.71284e-05	up	4.60287	4.60287	2.20253	SLC25A29	123096	Homo sapiens solute carrier family 25, member 29 (SLC25A29), nuclear gene encoding mitochondrial protein, mRNA.	GO:0006810|GO:0006844|GO:0006810|GO:0006844	GO:0005739|GO:0005743|GO:0016020|GO:0016021|GO:0005739|GO:0005743|GO:0016020|GO:0016021	GO:0005215|GO:0005488|GO:0015227|GO:0005488|GO:0015227	chr14	100757799	100757848	AAAATGGGGACATGGCCAGCTGACGGACAACTGAGTCTCCGGCCCACCTA	NM_001039355.1	86198309	GO:0005739|GO:0005743|GO:0016020|GO:0016021|GO:0005739|GO:0005743|GO:0016020|GO:0016021|GO:0006810|GO:0006844|GO:0006810|GO:0006844|GO:0005215|GO:0005488|GO:0015227|GO:0005488|GO:0015227	SLC25A29	-	ILMN_1697544	1974	S	NP_001034444.1	NM_001039355.1	NM_152333.1	NM_001039355.1	CACL; C14orf69; FLJ38975	ILMN_5110
2680646	0.0240844	0.0050294	up	4.60117	4.60117	2.202	RUFY1	80230	Homo sapiens RUN and FYVE domain containing 1 (RUFY1), transcript variant 1, mRNA.	GO:0015031|GO:0030100	GO:0005737|GO:0005768|GO:0016020|GO:0031901	GO:0005515|GO:0008270|GO:0008289|GO:0008565|GO:0046872|GO:0005515|GO:0008270|GO:0046872	chr5	178910256	178910305	GGTCAGCGCTTGAGCCGGGAGAAGAGTTTGAGATCGTGGACCGAAGCCAG	NM_025158.3	94721335	GO:0005737|GO:0005768|GO:0016020|GO:0031901|GO:0015031|GO:0030100|GO:0005515|GO:0008270|GO:0008289|GO:0008565|GO:0046872|GO:0005515|GO:0008270|GO:0046872	RUFY1	+	ILMN_2277025	80	I	NP_079434.3	NM_025158.3	NM_025158.3	NM_025158.3	ZFYVE12; RABIP4; FLJ22251	ILMN_28219
4780279	0.00312392	0.00021176	up	4.59917	4.59917	2.20137	LOC200030	200030	Homo sapiens neuroblastoma breakpoint family, member 11-like (LOC200030), mRNA.				chr1	146032670	146032719	ACATTCTTTGCCTGAGTTTTAATTTTTGTCCAAAGTTAATTTTAATCTAT	NM_183372.3	119709824		LOC200030	-	ILMN_3238116	4708	S	NP_899228.3	NM_183372.3	NM_183372.3	NM_183372.3	NBG	ILMN_10536
6980128	0.00556173	0.00055019	up	4.59439	4.59439	2.19987	FLJ36031	168455	Homo sapiens hypothetical protein FLJ36031 (FLJ36031), mRNA.				chr7	106299242	106299291	CAGCTGAAGACCACAGGAATCAAACAGGCGAGACACACAGAATACTGACC	NM_175884.3	57242765		FLJ36031	-	ILMN_1696029	2300	S	NP_787080.2	NM_175884.3	NM_175884.3	NM_175884.3		ILMN_181268
6380402	0.00314362	0.00021435	up	4.5872	4.5872	2.19761	SYNE1	23345	Homo sapiens spectrin repeat containing, nuclear envelope 1 (SYNE1), transcript variant 2, mRNA.	GO:0006997|GO:0007030|GO:0008219|GO:0042692	GO:0005634|GO:0005635|GO:0005640|GO:0005737|GO:0005794|GO:0005856|GO:0016021|GO:0045211|GO:0016021	GO:0003779|GO:0005198|GO:0005521|GO:0003779	chr6	152681044	152681692	GTACAGTTTGCTAAAGCCAAGTTTTGTTTGTATTGATTTCTTTGCATTTA	NM_033071.2	154277114	GO:0005634|GO:0005635|GO:0005640|GO:0005737|GO:0005794|GO:0005856|GO:0016021|GO:0045211|GO:0016021|GO:0006997|GO:0007030|GO:0008219|GO:0042692|GO:0003779|GO:0005198|GO:0005521|GO:0003779	SYNE1	-	ILMN_1666785	27368	I	NP_149062.1	NM_033071.2	NM_033071.1	NM_033071.2	MYNE1; KIAA1756; dJ398G3.1; 8B; CPG2; KIAA0796; DKFZp781J13156; RP3-398G3.1; RP11-809I23.2; nesprin-1; FLJ30878; SCAR8; dJ398G3.2; KIAA1262; FLJ41140	ILMN_13519
6250010	0.000188987	9.37848e-07	up	4.56754	4.56754	2.19142	GPRIN3	285513	Homo sapiens GPRIN family member 3 (GPRIN3), mRNA.				chr4	90387946	90387995	CAACTGCTGCGTCCGTCCTGCCCCGTCTTCTGTGTTAGATTGAAAGGGAG	NM_198281.2	112821689		GPRIN3	-	ILMN_1776435	2808	S	NP_938022.2	NM_198281.2	NM_198281.1	NM_198281.2	GRIN3; FLJ42625	ILMN_8803
1190470	0.00260142	0.00015772	up	4.55741	4.55741	2.18821	PPFIA2	8499	Homo sapiens protein tyrosine phosphatase, receptor type, f polypeptide (PTPRF), interacting protein (liprin), alpha 2 (PPFIA2), mRNA.	GO:0007160	GO:0005737|GO:0009986|GO:0019717	GO:0005515	chr12	81655728	81655777	CGCACATACTCATGTTGACCAGCCACTCAAAGGAGGCAGCACTGACCTGC	NM_003625.2	29171754	GO:0005737|GO:0009986|GO:0019717|GO:0007160|GO:0005515	PPFIA2	-	ILMN_1803318	3918	S	NP_003616.2	NM_003625.2	NM_003625.2	NM_003625.2	MGC132572; FLJ41378	ILMN_7280
1850162	0.0349639	0.00852979	up	4.54779	4.54779	2.18516	SLC6A5	9152	Homo sapiens solute carrier family 6 (neurotransmitter transporter, glycine), member 5 (SLC6A5), mRNA.	GO:0006836|GO:0007268|GO:0008152	GO:0005887|GO:0016020	GO:0005328|GO:0015293|GO:0015375|GO:0016855	chr11	20633002	20633041	AGTGGTGTGGGATGGTCCAGACTTGATCCTGTTTTTCCTCTCTGCCCCGG	NM_004211.1	4759135	GO:0005887|GO:0016020|GO:0006836|GO:0007268|GO:0008152|GO:0005328|GO:0015293|GO:0015375|GO:0016855	SLC6A5	+	ILMN_1739284	2679	S	NP_004202.1	NM_004211.1	NM_004211.1	NM_004211.1	GLYT2; NET1	ILMN_17057
7160452	0.0460262	0.0126106	up	4.5446	4.5446	2.18415	C4orf40	401137	Homo sapiens chromosome 4 open reading frame 40 (C4orf40), mRNA.				chr4	71031570	71031619	CTGCAACAACCACTATACTTCTCCAGTGATTGCCAGATGGCCCACTATAC	NM_214711.3	156071475		C4ORF40	+	ILMN_3246552	4041	S	NP_999876.2	NM_214711.3	NM_214711.3	NM_214711.3		ILMN_5751
7400142	0.000828851	1.73534e-05	up	4.54301	4.54301	2.18365	SKIL	6498	Homo sapiens SKI-like oncogene (SKIL), mRNA.	GO:0006366|GO:0007165|GO:0007275	GO:0005634	GO:0000166|GO:0003714|GO:0005072|GO:0005515	chr3	171592988	171593037	CTGCATGACGATAACTAGGCATTCTATCCATTTGTAGATCAGAGAAAGTG	NM_005414.2	40254817	GO:0005634|GO:0006366|GO:0007165|GO:0007275|GO:0000166|GO:0003714|GO:0005072|GO:0005515	SKIL	+	ILMN_2098119	2815	S	NP_005405.1	NM_005414.2	NM_005414.2	NM_005414.2	SNO; SnoA; SnoN	ILMN_15145
6330639	0.00908726	0.00117907	up	4.52867	4.52867	2.17909	ODF3L2	284451	Homo sapiens outer dense fiber of sperm tails 3-like 2 (ODF3L2), mRNA.				chr19	414381	414430	CCCCGAGGCCTGTGCCTTTCCCACTCCACCTTCTACAGTTGCTTAGCCAA	NM_182577.1	32698983		ODF3L2	-	ILMN_1787831	1519	S	NP_872383.1	NM_182577.1	NM_182577.1	NM_182577.1	MGC129962; MGC129963; FLJ40059	ILMN_17282
6100458	0.000453363	4.6967e-06	up	4.5277	4.5277	2.17878	C10orf4	118924	Homo sapiens chromosome 10 open reading frame 4 (C10orf4), transcript variant FRA10AC1-3.1, mRNA.				chr10	95423064	95423113	TGGAGGAACTGCAGATGTTTACCTGGGAGAAGAGTGAAAGGATGGGAGGG	NM_203440.2	50408561		C10ORF4	-	ILMN_1742604	1034	I	NP_982264.2	NM_203440.2	NM_203440.2	NM_203440.2	FRA10AC1; F26C11.1-like	ILMN_28277
4560739	0.00228721	0.000125516	up	4.52517	4.52517	2.17797	MAP2K3	5606	Homo sapiens mitogen-activated protein kinase kinase 3 (MAP2K3), transcript variant A, mRNA.	GO:0000187|GO:0006954|GO:0007165|GO:0042035|GO:0045860|GO:0045893|GO:0060048		GO:0000166|GO:0004674|GO:0004708|GO:0004708|GO:0004713|GO:0005515|GO:0005524|GO:0016740	chr17	21142786	21144453	CCCCCGGAACCTGGACTCCCGGACCTTCATCACCATTGGAGACAGAAACT	NM_002756.3	117306181	GO:0000187|GO:0006954|GO:0007165|GO:0042035|GO:0045860|GO:0045893|GO:0060048|GO:0000166|GO:0004674|GO:0004708|GO:0004708|GO:0004713|GO:0005515|GO:0005524|GO:0016740	MAP2K3	+	ILMN_1815238	370	A	NP_002747.2	NM_002756.3	NM_145110.1	NM_002756.3	MEK3; MKK3; MAPKK3; PRKMK3	ILMN_25854
7650524	0.00211508	0.000106493	up	4.51692	4.51692	2.17534	BCAT1	586	Homo sapiens branched chain aminotransferase 1, cytosolic (BCAT1), mRNA.	GO:0000082|GO:0008152|GO:0008283|GO:0009082	GO:0005737	GO:0004084|GO:0016740	chr12	24856129	24856178	GGAGCTGGGGCTCAACCCACTGTTTTTAAGGATTTGCGCTTACTTGTGGC	NM_005504.4	72187658	GO:0005737|GO:0000082|GO:0008152|GO:0008283|GO:0009082|GO:0004084|GO:0016740	BCAT1	-	ILMN_1766169	7557	S	NP_005495.2	NM_005504.4	NM_005504.4	NM_005504.4	MECA39; ECA39; PNAS-121; DKFZp686E12175; BCT1	ILMN_30343
4010408	0.0474288	0.0131358	up	4.5137	4.5137	2.17431	LOC401137	401137	Homo sapiens hypothetical LOC401137 (LOC401137), mRNA.				chr4	71064805	71064854	GCTTCCATCTTCTAGAGCCAAGTAGGATCTAACTTTAATTTGACTTAGCC	NM_214711.1	47551348		LOC401137	+	ILMN_2231546	2636	S	NP_999876.1	NM_214711.1	NM_214711.1	NM_214711.1		ILMN_5751
5860750	0.00619774	0.000653298	up	4.49438	4.49438	2.16812	PDE3A	5139	Homo sapiens phosphodiesterase 3A, cGMP-inhibited (PDE3A), mRNA.	GO:0006629|GO:0006810|GO:0007165	GO:0016020	GO:0004119|GO:0005215|GO:0016787	chr12	20693058	20694660	TTCACACCCATGCACGCACACACATACACACTGAAGGCCACGATTGCTGG	NM_000921.3	70608154	GO:0016020|GO:0006629|GO:0006810|GO:0007165|GO:0004119|GO:0005215|GO:0016787	PDE3A	+	ILMN_1805415	3739	S	NP_000912.3	NM_000921.3	NM_000921.3	NM_000921.3	CGI-PDE	ILMN_5575
6560358	0.0052296	0.000492898	up	4.48565	4.48565	2.16532	FGF1	2246	Homo sapiens fibroblast growth factor 1 (acidic) (FGF1), transcript variant 2, mRNA.	GO:0001525|GO:0001759|GO:0007165|GO:0007275|GO:0008283|GO:0008543|GO:0009653|GO:0030154|GO:0030324|GO:0050679	GO:0005576|GO:0005576|GO:0005576|GO:0005576|GO:0005576|GO:0005578|GO:0005615	GO:0005515|GO:0005515|GO:0008083|GO:0008201	chr5	141953855	141953904	CGACGCCCCGAACCTCACCTGACCTCAACTAACCCTTAAAAATGCACACC	NM_033136.1	15055540	GO:0005576|GO:0005576|GO:0005576|GO:0005576|GO:0005576|GO:0005578|GO:0005615|GO:0001525|GO:0001759|GO:0007165|GO:0007275|GO:0008283|GO:0008543|GO:0009653|GO:0030154|GO:0030324|GO:0050679|GO:0005515|GO:0005515|GO:0008083|GO:0008201	FGF1	-	ILMN_2349982	1639	A	NP_149127.1	NM_033136.1	NM_033136.1	NM_033136.1	ECGFA; HBGF1; FGFA; ECGF-beta; ECGF; ECGFB; AFGF; FGF-alpha; GLIO703	ILMN_12722
4010193	0.000337511	2.7752e-06	up	4.47548	4.47548	2.16204	SNORA7A	619563	Homo sapiens small nucleolar RNA, H/ACA box 7A (SNORA7A), small nucleolar RNA.				chr3	12881876	12881925	GAGTGCCTAGTATTCTGCCAGCTTCGGAAAGGGAGGGAAAGCAAGCCTGG	NR_002582.1	77993286		SNORA7A	-	ILMN_3241993	24	S		NR_002582.1	NR_002582.1	NR_002582.1	ACA7	ILMN_11217
940746	0.00197157	9.57049e-05	up	4.47424	4.47424	2.16164	DRD1IP	50632	Homo sapiens dopamine receptor D1 interacting protein (DRD1IP), mRNA.				chr10	134988924	134988973	CCCCCGTGGGTCTCTGACTCTGTCGCTTTTCTCTAAGTAAAGATTTCACG	NM_015722.2	9257200		DRD1IP	-	ILMN_1771622	863	S	NP_056537.1	NM_015722.2	NM_015722.2	NM_015722.2	RP11-122K13.5	ILMN_16091
7510286	1.1191e-05	1.49987e-08	up	4.46737	4.46737	2.15943	C3	718	Homo sapiens complement component 3 (C3), mRNA.	GO:0001798|GO:0006954|GO:0006957|GO:0006957|GO:0006958|GO:0007165|GO:0007186|GO:0050766	GO:0005576|GO:0005576|GO:0005576|GO:0005576|GO:0005576|GO:0005576	GO:0004866|GO:0005102	chr19	6718328	6718377	TTCGTGACCGTGCAGGCCACCTTCGGGACCCAAGTGGTGGAGAAGGTGGT	NM_000064.2	115298677	GO:0005576|GO:0005576|GO:0005576|GO:0005576|GO:0005576|GO:0005576|GO:0001798|GO:0006954|GO:0006957|GO:0006957|GO:0006958|GO:0007165|GO:0007186|GO:0050766|GO:0004866|GO:0005102	C3	-	ILMN_1662523	375	S	NP_000055.2	NM_000064.2	XM_941913.1	NM_000064.2	ASP; ARMD9; CPAMD1	ILMN_5682
3360193	0.000858372	1.91785e-05	up	4.45784	4.45784	2.15634	DSE	29940	Homo sapiens dermatan sulfate epimerase (DSE), transcript variant 1, mRNA.	GO:0030208	GO:0005783|GO:0005794|GO:0016020|GO:0016021	GO:0016853|GO:0047757	chr6	116758626	116758675	GGGAAGATATTTTGACACAAGAAAGCAGGAACGTGGAGAAATTGGAGCAG	NM_013352.2	124494232	GO:0005783|GO:0005794|GO:0016020|GO:0016021|GO:0030208|GO:0016853|GO:0047757	DSE	+	ILMN_2386849	3223	A	NP_037484.1	NM_013352.2	NM_013352.2	NM_013352.2	DSEPI; SART2	ILMN_14589
6770215	0.0416506	0.0109079	up	4.45129	4.45129	2.15422	SARDH	1757	Homo sapiens sarcosine dehydrogenase (SARDH), mRNA.	GO:0006546|GO:0055114|GO:0006546|GO:0008150|GO:0008150	GO:0005737|GO:0005739|GO:0005759|GO:0005737|GO:0005739|GO:0005759|GO:0005759	GO:0004047|GO:0008480|GO:0016491|GO:0004047|GO:0016491|GO:0008480|GO:0016491|GO:0008480|GO:0016491	chr9	135518850	135518899	TATGGTGCCCAGGCTCACCTGAAGTCGCCCTTCGACCCCAACAACAAGAG	NM_007101.2	21361377	GO:0005737|GO:0005739|GO:0005759|GO:0005737|GO:0005739|GO:0005759|GO:0005759|GO:0006546|GO:0055114|GO:0006546|GO:0008150|GO:0008150|GO:0004047|GO:0008480|GO:0016491|GO:0004047|GO:0016491|GO:0008480|GO:0016491|GO:0008480|GO:0016491	SARDH	-	ILMN_1704973	2947	S	NP_009032.2	NM_007101.2	NM_007101.2	NM_007101.2	DMGDHL1; SDH; SAR; FLJ36475; SARD	ILMN_174126
780224	0.0155687	0.00269845	up	4.43386	4.43386	2.14856	NEU4	129807	Homo sapiens sialidase 4 (NEU4), mRNA.	GO:0008152	GO:0005764|GO:0016020|GO:0019866	GO:0004308|GO:0005515|GO:0016798	chr2	242407327	242407376	GCAGGTAGCCCAGGGTGTTGTGGGTGGCAGCACTTGTTTACTGGCTGCTT	NM_080741.1	18152772	GO:0005764|GO:0016020|GO:0019866|GO:0008152|GO:0004308|GO:0005515|GO:0016798	NEU4	+	ILMN_2219683	2222	S	NP_542779.2	NM_080741.1	NM_080741.1	NM_080741.1	MGC102757; MGC18222	ILMN_25645
6270487	0.000517987	6.36062e-06	up	4.42646	4.42646	2.14615	RARB	5915	Homo sapiens retinoic acid receptor, beta (RARB), transcript variant 2, mRNA.	GO:0006355|GO:0006350|GO:0006355|GO:0007165	GO:0005634|GO:0005575|GO:0005634|GO:0005737	GO:0003708|GO:0003700|GO:0003707|GO:0003708|GO:0008270|GO:0043565|GO:0046872	chr3	25613684	25613733	GTTAGTATGGAAGCTTGTCTTTGCTCTTTCTGATGCTCTCAAACTGCATC	NM_016152.2	14916495	GO:0005634|GO:0005575|GO:0005634|GO:0005737|GO:0006355|GO:0006350|GO:0006355|GO:0007165|GO:0003708|GO:0003700|GO:0003707|GO:0003708|GO:0008270|GO:0043565|GO:0046872	RARB	+	ILMN_2390526	2032	A	NP_057236.1	NM_016152.2	NM_016152.2	NM_016152.2	RRB2; NR1B2; HAP	ILMN_20217
3290605	0.0180488	0.00333818	up	4.41638	4.41638	2.14286	INS-IGF2	723961	Homo sapiens insulin- insulin-like growth factor 2 (INS-IGF2), transcript variant 1, mRNA.							TTTAACCTTGTAACGCTTGCAATCCCAATAAAGCATTAAAAGTCAAAAAA	NM_001042377.1	109148523		INS-IGF2		ILMN_2250521	5084	I	NP_001035836.1	NM_001042377.1	NM_001042377.1	NM_001042377.1		ILMN_177357
5290475	0.0398345	0.0102952	up	4.40258	4.40258	2.13835	CDKN1A	1026	Homo sapiens cyclin-dependent kinase inhibitor 1A (p21, Cip1) (CDKN1A), transcript variant 2, mRNA.	GO:0000082|GO:0000086|GO:0006974|GO:0007050|GO:0008285|GO:0008629|GO:0009411|GO:0030308|GO:0030890|GO:0031668|GO:0042326|GO:0043066|GO:0043071|GO:0045736|GO:0048146	GO:0000307|GO:0005634|GO:0005654|GO:0005654|GO:0005654|GO:0005654|GO:0005654|GO:0005654|GO:0005654|GO:0005737|GO:0005829|GO:0005829|GO:0005829	GO:0004860|GO:0004861|GO:0004861|GO:0008270|GO:0030332|GO:0046872	chr6	36646665	36646714	GAGGATGCGTGTTCGCGGGTGTGTGCTGCGTTCACAGGTGTTTCTGCGGC	NM_078467.1	17978494	GO:0000307|GO:0005634|GO:0005654|GO:0005654|GO:0005654|GO:0005654|GO:0005654|GO:0005654|GO:0005654|GO:0005737|GO:0005829|GO:0005829|GO:0005829|GO:0000082|GO:0000086|GO:0006974|GO:0007050|GO:0008285|GO:0008629|GO:0009411|GO:0030308|GO:0030890|GO:0031668|GO:0042326|GO:0043066|GO:0043071|GO:0045736|GO:0048146|GO:0004860|GO:0004861|GO:0004861|GO:0008270|GO:0030332|GO:0046872	CDKN1A	+	ILMN_1787212	179	I	NP_510867.1	NM_078467.1	NM_078467.1	NM_078467.1	P21; MDA-6; SDI1; p21CIP1; CIP1; CDKN1; WAF1; CAP20	ILMN_164030
870048	0.0484438	0.0135187	up	4.38874	4.38874	2.13381	PHYHIPL	84457	Homo sapiens phytanoyl-CoA 2-hydroxylase interacting protein-like (PHYHIPL), mRNA.		GO:0005737		chr10	60674946	60674995	GCCACCCCAGGATTCACCTTATGGAAGATACAGGTTTGAGATTGCCGCAG	NM_032439.1	33469020	GO:0005737	PHYHIPL	+	ILMN_1678710	987	S	NP_115815.1	NM_032439.1	NM_032439.1	NM_032439.1	KIAA1796	ILMN_22045
650050	0.00108046	3.20925e-05	up	4.38648	4.38648	2.13306	AKAP13	11214	Homo sapiens A kinase (PRKA) anchor protein 13 (AKAP13), transcript variant 3, mRNA.	GO:0007242|GO:0035023|GO:0007242|GO:0008150|GO:0035023	GO:0005622|GO:0005575|GO:0005622|GO:0005624|GO:0005634|GO:0005737|GO:0016020	GO:0005089|GO:0005509|GO:0004691|GO:0004871|GO:0005085|GO:0005089|GO:0005515|GO:0005515|GO:0008270|GO:0019992|GO:0046872	chr15	84092975	84093024	CATCTCACTAAGGGTTAAAGGCGTGCAACCCCCCACTGGCTGTGTCCCCT	NM_144767.3	31563332	GO:0005622|GO:0005575|GO:0005622|GO:0005624|GO:0005634|GO:0005737|GO:0016020|GO:0007242|GO:0035023|GO:0007242|GO:0008150|GO:0035023|GO:0005089|GO:0005509|GO:0004691|GO:0004871|GO:0005085|GO:0005089|GO:0005515|GO:0005515|GO:0008270|GO:0019992|GO:0046872	AKAP13	+	ILMN_1709101	7466	A	NP_658913.1	NM_144767.3	NM_007200.3	NM_144767.3	HA-3; FLJ11952; BRX; FLJ43341; c-lbc; PROTO-LB; Ht31; LBC; AKAP-Lbc; PROTO-LBC	ILMN_13148
1980156	0.0456132	0.0124331	up	4.38449	4.38449	2.13241	WFIKKN2	124857	Homo sapiens WAP, follistatin/kazal, immunoglobulin, kunitz and netrin domain containing 2 (WFIKKN2), mRNA.	GO:0007179	GO:0005576	GO:0004867|GO:0005515|GO:0008191	chr17	46274539	46274588	CTAGAGAGAGGATTGGGAAACCCCACTGTCAGCTCTGCATCTGCCCCCAC	NM_175575.5	140161536	GO:0005576|GO:0007179|GO:0004867|GO:0005515|GO:0008191	WFIKKN2	+	ILMN_1662837	3585	S	NP_783165.1	NM_175575.5	NM_175575.4	NM_175575.5	WFIKKNRP	ILMN_18996
2480102	0.0326979	0.00776498	up	4.35588	4.35588	2.12296	NPAS4	266743	Homo sapiens neuronal PAS domain protein 4 (NPAS4), mRNA.	GO:0006355|GO:0007165|GO:0045941|GO:0045944	GO:0005634|GO:0005667	GO:0003677|GO:0004871|GO:0016563|GO:0046982	chr11	65950676	65950725	CTGCCCAGATGGCCACCTCGTGGTGCTGCGGTGACTTTGTAGCCAACTTT	NM_178864.2	31341471	GO:0005634|GO:0005667|GO:0006355|GO:0007165|GO:0045941|GO:0045944|GO:0003677|GO:0004871|GO:0016563|GO:0046982	NPAS4	+	ILMN_1726459	3225	S	NP_849195.1	NM_178864.2	NM_178864.2	NM_178864.2	Le-PAS; PASD10; NXF	ILMN_19973
4890279	0.00164548	7.07845e-05	up	4.35427	4.35427	2.12243	HIST2H4A	8370	Homo sapiens histone cluster 2, H4a (HIST2H4A), mRNA.				chr1	148071188	148071237	GCCGCTCCAGCTTTGCACGTTTCGATCCCAAAGGCCCTTTTTAGGGCCGA	NM_003548.2	29553982		HIST2H4A	+	ILMN_2115340	344	S	NP_003539.1	NM_003548.2	NM_003548.2	NM_003548.2	H4FN; H4F2; H4/n; HIST2H4; FO108; H4	ILMN_22069
5130288	0.00541734	0.000525898	up	4.34914	4.34914	2.12073	YPEL1	29799	Homo sapiens yippee-like 1 (Drosophila) (YPEL1), mRNA.		GO:0005634		chr22	22052410	22052459	GAGCTGGCTTCAGGGGAAGTGCTATTCACAGGACCATATCCACCACCCTC	NM_013313.3	40549458	GO:0005634	YPEL1	-	ILMN_1795338	3650	S	NP_037445.1	NM_013313.3	NM_013313.3	NM_013313.3	MGC64992; FKSG3	ILMN_26647
1170291	0.0450112	0.012207	up	4.343	4.343	2.11869	ZNF804B	219578	Homo sapiens zinc finger protein 804B (ZNF804B), mRNA.		GO:0005622|GO:0005622	GO:0008270|GO:0046872|GO:0008270	chr7	88803339	88803388	GACTCCAACCATTATCCCTGCACACCCCACTTTCTTAGCAGGTCATCCCC	NM_181646.2	37202115	GO:0005622|GO:0005622|GO:0008270|GO:0046872|GO:0008270	ZNF804B	+	ILMN_1694080	4291	S	NP_857597.1	NM_181646.2	NM_181646.2	NM_181646.2	FLJ32110	ILMN_29627
1090706	0.010092	0.00139095	up	4.34223	4.34223	2.11844	POM121L4P	266697	Homo sapiens POM121 membrane glycoprotein-like 4 pseudogene (rat) (POM121L4P), non-coding RNA.				chr22	21044657	21044706	GAGCTCGTGCACCAACCGAAATGCCATCTCCAGCTCCTACAGCTCCACGG	NR_024592.1	218083806		POM121L4P	+	ILMN_3249444	815	S		NR_024592.1	NR_024592.1	NR_024592.1		ILMN_372145
7570184	0.0102273	0.00142109	up	4.31659	4.31659	2.10989	LOC283663	283663	Homo sapiens hypothetical LOC283663 (LOC283663), non-coding RNA.				chr15	57599219	57599763	GACCGTCGTGCCCCTCATCAAGGAAGAGCCAAGGACCCCAAGGAGAAGAA	NR_024433.1	212549579		LOC283663	+	ILMN_3236036	2263	S		NR_024433.1	NR_024433.1	NR_024433.1		ILMN_370007
4670088	0.00782352	0.000938157	up	4.30158	4.30158	2.10487	NNT	23530	Homo sapiens nicotinamide nucleotide transhydrogenase (NNT), mRNA.	GO:0006099|GO:0015992|GO:0055114	GO:0005739|GO:0005746|GO:0016020|GO:0016021	GO:0003957|GO:0005488|GO:0008750|GO:0009055|GO:0016491|GO:0050661|GO:0051287	chr5	43741301	43741347	TAGCTACCTCTTTGTTCATTTAAGCACCAGTAAAGATCATGTCTTTTTAA	NM_012343.2	33695083	GO:0005739|GO:0005746|GO:0016020|GO:0016021|GO:0006099|GO:0015992|GO:0055114|GO:0003957|GO:0005488|GO:0008750|GO:0009055|GO:0016491|GO:0050661|GO:0051287	NNT	+	ILMN_1759396	4520	I	NP_036475.2	NM_012343.2	NM_012343.2	NM_012343.2		ILMN_20204
7610196	0.0497251	0.0139886	up	4.29939	4.29939	2.10413	GAL3ST3	89792	Homo sapiens galactose-3-O-sulfotransferase 3 (GAL3ST3), mRNA.	GO:0005996|GO:0006790|GO:0009058|GO:0009311|GO:0009311|GO:0030166|GO:0030309|GO:0030309	GO:0005794|GO:0016020|GO:0016021	GO:0000287|GO:0001733|GO:0016740|GO:0030246|GO:0050656|GO:0050698	chr11	65809552	65809601	GGAAAGGCTGCTCTTGCTCTCCCTCCCAGGGCTTGAGGCTCCCTATACTT	NM_033036.2	124381136	GO:0005794|GO:0016020|GO:0016021|GO:0005996|GO:0006790|GO:0009058|GO:0009311|GO:0009311|GO:0030166|GO:0030309|GO:0030309|GO:0000287|GO:0001733|GO:0016740|GO:0030246|GO:0050656|GO:0050698	GAL3ST3	-	ILMN_1697081	1954	S	NP_149025.1	NM_033036.2	NM_033036.1	NM_033036.2	MGC142112; GAL3ST-3; GAL3ST2; MGC142114	ILMN_15970
620059	0.0255099	0.00545459	up	4.29879	4.29879	2.10393	OR52I2	143502	Homo sapiens olfactory receptor, family 52, subfamily I, member 2 (OR52I2), mRNA.				chr11	4565231	4565280	GTCCACTCCTACTGTGAGCACATAGCTTTGGCCAGGTTAGCATGTGCTGA	NM_001005170.1	52353329		OR52I2	+	ILMN_1768064	613	S	NP_001005170.1	NM_001005170.1	NM_001005170.1	NM_001005170.1	OR11-12	ILMN_162489
3990341	0.0146767	0.0024572	up	4.29761	4.29761	2.10353	FAM176A	84141	Homo sapiens family with sequence similarity 176, member A (FAM176A), transcript variant 1, mRNA.	GO:0006914|GO:0006915	GO:0005737|GO:0005765|GO:0005783|GO:0005789|GO:0005886|GO:0016021		chr2	75720197	75720246	AAGCAGGACATGCCCCTTTTCTAGCCAGGAGGATTGCTCCTTTTTGGCCA	NM_001135032.1	205277348	GO:0005737|GO:0005765|GO:0005783|GO:0005789|GO:0005886|GO:0016021|GO:0006914|GO:0006915	FAM176A	-	ILMN_3194638	1052	A	NP_001128504.1	NM_001135032.1	NM_001135032.1	NM_001135032.1		ILMN_366462
7000494	0.00258869	0.00015622	up	4.29575	4.29575	2.10291	FAM81A	145773	Homo sapiens family with sequence similarity 81, member A (FAM81A), mRNA.				chr15	57602126	57602175	CTGACAGTGAGACACAACGTTCTGAACTGTGAGGGTGTCCCAGGAAAAAG	NM_152450.2	148613879		FAM81A	+	ILMN_1699623	2551	S	NP_689663.2	NM_152450.2	NM_152450.1	NM_152450.2	MGC26690	ILMN_16018
4480187	0.0151543	0.0025871	up	4.27964	4.27964	2.09749	KCNAB1	7881	Homo sapiens potassium voltage-gated channel, shaker-related subfamily, beta member 1 (KCNAB1), transcript variant 3, mRNA.	GO:0006813|GO:0006811|GO:0006813	GO:0005737|GO:0016021|GO:0005737|GO:0016021	GO:0005249|GO:0016491|GO:0005244|GO:0005249|GO:0015459|GO:0016491|GO:0030955	chr3	157492540	157492589	GGGGACGTTCACGCCTCAGCATCACATTTCTCTCAAAGAGTCCACCGCAA	NM_172159.2	46255024	GO:0005737|GO:0016021|GO:0005737|GO:0016021|GO:0006813|GO:0006811|GO:0006813|GO:0005249|GO:0016491|GO:0005244|GO:0005249|GO:0015459|GO:0016491|GO:0030955	KCNAB1	+	ILMN_1793236	1021	I	NP_751891.1	NM_172159.2	NM_172159.2	NM_172159.2	KV-BETA-1; Kvb1.3; hKvBeta3; hKvb3; AKR6A3; KCNA1B	ILMN_3625
5690411	8.61602e-05	2.71267e-07	up	4.27161	4.27161	2.09478	MAFF	23764	Homo sapiens v-maf musculoaponeurotic fibrosarcoma oncogene homolog F (avian) (MAFF), transcript variant 1, mRNA.	GO:0001701|GO:0006355|GO:0006366|GO:0006950|GO:0007567|GO:0045604|GO:0001701|GO:0006355|GO:0045604|GO:0001701|GO:0006355|GO:0045604	GO:0005634|GO:0005634|GO:0005634	GO:0003700|GO:0043565|GO:0046983|GO:0003700|GO:0043565|GO:0046983|GO:0003700|GO:0043565|GO:0046983	chr22	36942013	36942062	GGGAAAGCCGGAGAGCAACAACAAAAAATGTTTAAGCCGGGCGCGGTGGC	NM_012323.2	23111001	GO:0005634|GO:0005634|GO:0005634|GO:0001701|GO:0006355|GO:0006366|GO:0006950|GO:0007567|GO:0045604|GO:0001701|GO:0006355|GO:0045604|GO:0001701|GO:0006355|GO:0045604|GO:0003700|GO:0043565|GO:0046983|GO:0003700|GO:0043565|GO:0046983|GO:0003700|GO:0043565|GO:0046983	MAFF	+	ILMN_2322375	1930	A	NP_036455.1	NM_012323.2	NM_012323.2	NM_012323.2	U-MAF	ILMN_13774
20100	0.00527425	0.000499207	up	4.26099	4.26099	2.09119	ADAMTS6	11174	Homo sapiens ADAM metallopeptidase with thrombospondin type 1 motif, 6 (ADAMTS6), mRNA.	GO:0006508|GO:0006508	GO:0005576|GO:0005578|GO:0005576|GO:0005578	GO:0004222|GO:0008233|GO:0008270|GO:0046872|GO:0008233|GO:0004222|GO:0008233|GO:0008270|GO:0046872	chr5	64511262	64511311	GGGAAACTGGTACCCTACACCTGGGAGCAGTATCTGCCACTGGGATAAAG	NM_197941.2	64276807	GO:0005576|GO:0005578|GO:0005576|GO:0005578|GO:0006508|GO:0006508|GO:0004222|GO:0008233|GO:0008270|GO:0046872|GO:0008233|GO:0004222|GO:0008233|GO:0008270|GO:0046872	ADAMTS6	-	ILMN_1767362	6813	S	NP_922932.2	NM_197941.2	NM_197941.2	NM_197941.2	ADAM-TS6	ILMN_13736
7400608	0.0232618	0.00478285	up	4.25998	4.25998	2.09084	UXT	8409	Homo sapiens ubiquitously-expressed transcript (UXT), transcript variant 1, mRNA.	GO:0000226|GO:0006457|GO:0047497|GO:0051297	GO:0000930|GO:0005634|GO:0005737|GO:0005813|GO:0005856|GO:0016272	GO:0008017|GO:0048487|GO:0051015|GO:0051082	chrX	47518340	47518389	TGTGTGAGGCCAAACTGGATCGGTCAACATGGTCTTCCCCCTCCCCACTC	NM_153477.1	24041017	GO:0000930|GO:0005634|GO:0005737|GO:0005813|GO:0005856|GO:0016272|GO:0000226|GO:0006457|GO:0047497|GO:0051297|GO:0008017|GO:0048487|GO:0051015|GO:0051082	UXT	-	ILMN_1745499	127	I	NP_705582.1	NM_153477.1	NM_153477.1	NM_153477.1	ART-27	ILMN_8238
3190204	0.000308713	2.2924e-06	up	4.25154	4.25154	2.08798	PLN	5350	Homo sapiens phospholamban (PLN), mRNA.	GO:0002026|GO:0006874|GO:0008015|GO:0045822|GO:0048738|GO:0051924	GO:0016020|GO:0016021|GO:0016529	GO:0005246|GO:0005515|GO:0042030	chr6	118987865	118987914	TCCAGCCTAACATCCAATGCAGGCAAGGAAAATAAAAGATTTCCAGTGAC	NM_002667.2	29171725	GO:0016020|GO:0016021|GO:0016529|GO:0002026|GO:0006874|GO:0008015|GO:0045822|GO:0048738|GO:0051924|GO:0005246|GO:0005515|GO:0042030	PLN	+	ILMN_1730811	1269	S	NP_002658.1	NM_002667.2	NM_002667.2	NM_002667.2	PLB; CMD1P	ILMN_9327
4590131	0.0061207	0.00063728	up	4.24752	4.24752	2.08662	AGRN	375790	Homo sapiens agrin (AGRN), mRNA.	GO:0007009|GO:0007165|GO:0007213|GO:0007528|GO:0008033|GO:0008582|GO:0043113|GO:0043113|GO:0045162|GO:0045213|GO:0045944	GO:0005576|GO:0005578|GO:0005605|GO:0005615|GO:0005737|GO:0009986	GO:0005200|GO:0016783|GO:0030548|GO:0043236	chr1	973078	973127	AAGGACTTCCTGGCATTGGCGCTGCTAGATGGCCGCGTGCAGCTCAGGTT	NM_198576.2	54873612	GO:0005576|GO:0005578|GO:0005605|GO:0005615|GO:0005737|GO:0009986|GO:0007009|GO:0007165|GO:0007213|GO:0007528|GO:0008033|GO:0008582|GO:0043113|GO:0043113|GO:0045162|GO:0045213|GO:0045944|GO:0005200|GO:0016783|GO:0030548|GO:0043236	AGRN	+	ILMN_2234605	4302	S	NP_940978.2	NM_198576.2	NM_198576.2	NM_198576.2	FLJ45064	ILMN_29539
3190743	0.0100925	0.00139138	up	4.24278	4.24278	2.08501	NPSR1	387129	Homo sapiens neuropeptide S receptor 1 (NPSR1), transcript variant 2, mRNA.	GO:0007165|GO:0007186	GO:0005737|GO:0005886|GO:0016021	GO:0004872|GO:0005000	chr7	34840544	34840593	TCCCAAAATGGGTCACAGCAGGATGGCCTGCATCAGATTCACCAGGGAGG	NM_207173.1	46391084	GO:0005737|GO:0005886|GO:0016021|GO:0007165|GO:0007186|GO:0004872|GO:0005000	NPSR1	+	ILMN_1654534	1344	I	NP_997056.1	NM_207173.1	NM_207173.1	NM_207173.1	GPR154; PGR14; ASRT2; NPSR; VRR1; GPRA	ILMN_17592
3290564	0.00356607	0.000264312	up	4.24026	4.24026	2.08415	AKAP12	9590	Homo sapiens A kinase (PRKA) anchor protein (gravin) 12 (AKAP12), transcript variant 1, mRNA.	GO:0006605|GO:0007165|GO:0007186	GO:0005634|GO:0005737|GO:0005856|GO:0005886	GO:0051018	chr6	151668591	151668640	GTCAGCTGTCCACCATCAATGGCGTAGCTGAGCAAGATGAGCTCAGCCTC	NM_005100.2	21493021	GO:0005634|GO:0005737|GO:0005856|GO:0005886|GO:0006605|GO:0007165|GO:0007186|GO:0051018	AKAP12	+	ILMN_1715532	368	I	NP_005091.2	NM_005100.2	NM_005100.2	NM_005100.2	DKFZp686M0430; AKAP250; DKFZp686O0331	ILMN_9320
290075	0.0113441	0.00167858	up	4.23703	4.23703	2.08305	KERA	11081	Homo sapiens keratocan (KERA), mRNA.	GO:0007601|GO:0050896	GO:0005576|GO:0005578	GO:0003674|GO:0005515	chr12	91444996	91445045	GGACACAAGTCATATTCCCCATTGCTCTCGGCCACCATTTTCATTTGTGC	NM_007035.3	62865891	GO:0005576|GO:0005578|GO:0007601|GO:0050896|GO:0003674|GO:0005515	KERA	-	ILMN_1732678	1755	S	NP_008966.1	NM_007035.3	NM_007035.3	NM_007035.3	CNA2; SLRR2B	ILMN_16702
5360433	0.00502921	0.000462534	up	4.23529	4.23529	2.08246	VCL	7414	Homo sapiens vinculin (VCL), transcript variant 1, mRNA.	GO:0006928|GO:0007155|GO:0030032|GO:0030336|GO:0043297	GO:0005737|GO:0005886|GO:0005911|GO:0005912|GO:0005916|GO:0005925|GO:0015629|GO:0030055|GO:0043034|GO:0043234	GO:0003779|GO:0005198|GO:0016491|GO:0045294	chr10	75541751	75541800	CCCCCTGACATGGAAGACGATTACGAACCTGAGCTGCTGTTAATGCCATC	NM_014000.2	50593530	GO:0005737|GO:0005886|GO:0005911|GO:0005912|GO:0005916|GO:0005925|GO:0015629|GO:0030055|GO:0043034|GO:0043234|GO:0006928|GO:0007155|GO:0030032|GO:0030336|GO:0043297|GO:0003779|GO:0005198|GO:0016491|GO:0045294	VCL	+	ILMN_1661674	2918	I	NP_054706.1	NM_014000.2	NM_014000.2	NM_014000.2	MVCL	ILMN_27566
4050431	0.00739704	0.00086009	up	4.22242	4.22242	2.07807	ASPN	54829	Homo sapiens asporin (ASPN), mRNA.		GO:0005578|GO:0016020|GO:0005578	GO:0005515|GO:0005515	chr9	95218621	95218670	GGACTGGATAACTCTGAGAAACACATCTAGTATAACTGAATAAGCAGAGC	NM_017680.3	41350213	GO:0005578|GO:0016020|GO:0005578|GO:0005515|GO:0005515	ASPN	-	ILMN_2168166	2286	S	NP_060150.3	NM_017680.3	NM_017680.3	NM_017680.3	PLAP1; FLJ20129; SLRR1C	ILMN_23301
6220671	0.00619774	0.000652845	up	4.22198	4.22198	2.07792	PLAUR	5329	Homo sapiens plasminogen activator, urokinase receptor (PLAUR), transcript variant 2, mRNA.	GO:0006928|GO:0006935|GO:0007165|GO:0007596|GO:0016255|GO:0030162	GO:0005576|GO:0005886|GO:0005886|GO:0009986|GO:0016021|GO:0019898|GO:0031225	GO:0019899|GO:0030377|GO:0030377	chr19	48848309	48848358	GGAGCTTGAAAATCTGCCGCAGAATGGCCGCCAGTGTTACAGCTGCAAGG	NM_001005376.1	53829378	GO:0005576|GO:0005886|GO:0005886|GO:0009986|GO:0016021|GO:0019898|GO:0031225|GO:0006928|GO:0006935|GO:0007165|GO:0007596|GO:0016255|GO:0030162|GO:0019899|GO:0030377|GO:0030377	PLAUR	-	ILMN_2374340	842	A	NP_001005376.1	NM_001005376.1	NM_001005376.1	NM_001005376.1	CD87; UPAR; URKR	ILMN_24538
2570240	0.012688	0.00198545	up	4.22145	4.22145	2.07774	SULF1	23213	Homo sapiens sulfatase 1 (SULF1), mRNA.	GO:0006915|GO:0008152|GO:0030201	GO:0005615|GO:0005783|GO:0005794|GO:0009986	GO:0004065|GO:0005509|GO:0016787	chr8	70735259	70735308	CCTCACTGAGTCATCAGTACCCTCCTATTCAGCTCCCCAAGATGATGTGT	NM_015170.1	29789063	GO:0005615|GO:0005783|GO:0005794|GO:0009986|GO:0006915|GO:0008152|GO:0030201|GO:0004065|GO:0005509|GO:0016787	SULF1	+	ILMN_1702363	5258	S	NP_055985.1	NM_015170.1	NM_015170.1	NM_015170.1	SULF-1; FLJ30905; KIAA1077; HSULF-1; FLJ38022; FLJ41750	ILMN_28982
1400324	0.0226559	0.00461457	up	4.22055	4.22055	2.07743	PABPC1L2B	645974	Homo sapiens poly(A) binding protein, cytoplasmic 1-like 2B (PABPC1L2B), mRNA.				chrX	72141892	72141941	TGGCGGGCTGCAAAGGGTGTTTCCCTGTCCTCAGTGGTTTTGCTGCAATC	NM_001042506.1	109948284		PABPC1L2B	+	ILMN_2322446	1816	A	NP_001035971.1	NM_001042506.1	NM_001042506.1	NM_001042506.1	RBM32B; RP11-493K23.2	ILMN_181623
5420497	0.00379782	0.000294256	up	4.21682	4.21682	2.07616	HIST1H4A	8359	Homo sapiens histone cluster 1, H4a (HIST1H4A), mRNA.	GO:0006325|GO:0006334|GO:0048015	GO:0000786|GO:0005634|GO:0005654|GO:0005694	GO:0003677|GO:0005515|GO:0005515|GO:0005515|GO:0005515|GO:0005515|GO:0005515|GO:0005515	chr6	26022182	26022231	GCGCCAGGGACGCACCCTTTATGGCTTTGGCGGTTAAGGTTGCTGATTTC	NM_003538.3	21166390	GO:0000786|GO:0005634|GO:0005654|GO:0005694|GO:0006325|GO:0006334|GO:0048015|GO:0003677|GO:0005515|GO:0005515|GO:0005515|GO:0005515|GO:0005515|GO:0005515|GO:0005515	HIST1H4A	+	ILMN_1723111	276	S	NP_003529.1	NM_003538.3	NM_003538.3	NM_003538.3	H4FA; H4/a	ILMN_29457
1340685	0.0014742	5.72443e-05	up	4.21664	4.21664	2.07609	PLEC1	5339	Homo sapiens plectin 1, intermediate filament binding protein 500kDa (PLEC1), transcript variant 2, mRNA.		GO:0005737|GO:0005856|GO:0005886	GO:0003779|GO:0008307	chr8	145119563	145119612	CCCGACGAGCAGGACTTCATCCAGGCCTACGAGGAGGTGCGCGAGAAGTA	NM_201378.1	41322911	GO:0005737|GO:0005856|GO:0005886|GO:0003779|GO:0008307	PLEC1	-	ILMN_1788005	16	I	NP_958780.1	NM_201378.1	NM_201378.1	NM_201378.1	EBS1; HD1; PLTN; EBSO; PCN; PLEC1b	ILMN_26417
6020458	0.00404134	0.000325784	up	4.21357	4.21357	2.07504	NR2F2	7026	Homo sapiens nuclear receptor subfamily 2, group F, member 2 (NR2F2), mRNA.	GO:0001764|GO:0006350|GO:0006355|GO:0007519|GO:0009952|GO:0009956|GO:0030900|GO:0048514|GO:0060173|GO:0006350|GO:0006357|GO:0006629|GO:0007165	GO:0005634|GO:0005634	GO:0003700|GO:0003707|GO:0003700|GO:0003706|GO:0003707|GO:0003714|GO:0008270|GO:0043565|GO:0046872	chr15	94682514	94682563	CTGGAGGAACCACATATAACACTTAACTTCCCCTACCCTGCCCCTCCCCA	NM_021005.2	31377723	GO:0005634|GO:0005634|GO:0001764|GO:0006350|GO:0006355|GO:0007519|GO:0009952|GO:0009956|GO:0030900|GO:0048514|GO:0060173|GO:0006350|GO:0006357|GO:0006629|GO:0007165|GO:0003700|GO:0003707|GO:0003700|GO:0003706|GO:0003707|GO:0003714|GO:0008270|GO:0043565|GO:0046872	NR2F2	+	ILMN_1745785	2485	S	NP_066285.1	NM_021005.2	NM_021005.2	NM_021005.2	COUP-TFII; TFCOUP2; MGC117452; COUPTFB; SVP40; ARP1	ILMN_22727
4480563	0.00265908	0.000163935	up	4.21354	4.21354	2.07503	SNORD125	100113380	Homo sapiens small nucleolar RNA, C/D box 125 (SNORD125), small nucleolar RNA.				chr22	28059247	29729200	TGATGAGCAAACTGAGCCTCTAAGAAGTTGACTGAAGGGGCTGCTTCCCC	NR_003686.1	154800499		SNORD125	-	ILMN_3249543	47	S		NR_003686.1	NR_003686.1	NR_003686.1		ILMN_345660
1300280	0.0447197	0.0120956	up	4.21234	4.21234	2.07462	CXCR4	7852	Homo sapiens chemokine (C-X-C motif) receptor 4 (CXCR4), transcript variant 1, mRNA.	GO:0000187|GO:0001569|GO:0001666|GO:0001667|GO:0001764|GO:0006915|GO:0006935|GO:0006954|GO:0006955|GO:0007165|GO:0007186|GO:0007204|GO:0007281|GO:0007420|GO:0008045|GO:0008354|GO:0009615|GO:0019059|GO:0030334|GO:0042098|GO:0044419	GO:0005737|GO:0005886|GO:0005886|GO:0005887|GO:0030426|GO:0031252	GO:0003779|GO:0005515|GO:0015026|GO:0016493|GO:0016494|GO:0032027	chr2	136872491	136872540	TGTGAGCAGAGGGTCCAGCCTCAAGATCCTCTCCAAAGGAAAGCGAGGTG	NM_001008540.1	56790926	GO:0005737|GO:0005886|GO:0005886|GO:0005887|GO:0030426|GO:0031252|GO:0000187|GO:0001569|GO:0001666|GO:0001667|GO:0001764|GO:0006915|GO:0006935|GO:0006954|GO:0006955|GO:0007165|GO:0007186|GO:0007204|GO:0007281|GO:0007420|GO:0008045|GO:0008354|GO:0009615|GO:0019059|GO:0030334|GO:0042098|GO:0044419|GO:0003779|GO:0005515|GO:0015026|GO:0016493|GO:0016494|GO:0032027	CXCR4	-	ILMN_2320888	1273	A	NP_001008540.1	NM_001008540.1	NM_001008540.1	NM_001008540.1	WHIM; NPY3R; NPYY3R; FB22; LAP3; LCR1; NPYR; HM89; HSY3RR; NPYRL; D2S201E; CD184; LESTR	ILMN_26451
940504	5.43351e-05	1.35803e-07	up	4.19789	4.19789	2.06966	RUNX2	860	Homo sapiens runt-related transcription factor 2 (RUNX2), transcript variant 1, mRNA.	GO:0001501|GO:0001649|GO:0002062|GO:0006355|GO:0008284|GO:0040036|GO:0042487|GO:0045879|GO:0045944|GO:0048469|GO:0001501|GO:0001649|GO:0002062|GO:0006355|GO:0008284|GO:0016481|GO:0040036|GO:0042487|GO:0045879|GO:0045944|GO:0048469	GO:0005634|GO:0005737|GO:0005634|GO:0005737	GO:0003682|GO:0003700|GO:0005524|GO:0003682|GO:0003700|GO:0003702|GO:0005515|GO:0005515|GO:0005515|GO:0005524|GO:0016563	chr6	45626169	45626218	CCCTCAATTCCGAGGAAAGGGACTGGCCCAGAATCCAGGTTAATACATGG	NM_001024630.2	116734654	GO:0005634|GO:0005737|GO:0005634|GO:0005737|GO:0001501|GO:0001649|GO:0002062|GO:0006355|GO:0008284|GO:0040036|GO:0042487|GO:0045879|GO:0045944|GO:0048469|GO:0001501|GO:0001649|GO:0002062|GO:0006355|GO:0008284|GO:0016481|GO:0040036|GO:0042487|GO:0045879|GO:0045944|GO:0048469|GO:0003682|GO:0003700|GO:0005524|GO:0003682|GO:0003700|GO:0003702|GO:0005515|GO:0005515|GO:0005515|GO:0005524|GO:0016563	RUNX2	+	ILMN_1716651	4925	A	NP_001019801.2	NM_001024630.2	NM_001024630.1	NM_001024630.2	PEBP2A2; MGC120023; PEA2aA; CBFA1; MGC120022; AML3; OSF2; PEBP2aA1; PEBP2A1; PEBP2aA; CCD1; CCD	ILMN_11767
7100592	0.0077767	0.000928461	up	4.19111	4.19111	2.06733	TXNDC16	57544	Homo sapiens thioredoxin domain containing 16 (TXNDC16), mRNA.	GO:0045454	GO:0005576|GO:0005739		chr14	51967640	51967689	AGACAAATCAGTTGATCTCCCTGAGCCACACGGCCTCATTCTGTGAGGGA	NM_020784.1	55741664	GO:0005576|GO:0005739|GO:0045454	TXNDC16	-	ILMN_1709740	3921	S	NP_065835.1	NM_020784.1	NM_020784.1	NM_020784.1	KIAA1344	ILMN_21979
630088	0.00102089	2.86591e-05	up	4.19079	4.19079	2.06722	STK33	65975	Homo sapiens serine/threonine kinase 33 (STK33), mRNA.	GO:0006468|GO:0006468		GO:0000166|GO:0004674|GO:0005524|GO:0016740|GO:0004674|GO:0005524	chr11	8452904	8452953	GACAGCCACCAGTAGGCTTGGCAGTGGGCTGCAGTGGAAATCAACTCAAG	NM_030906.2	44890053	GO:0006468|GO:0006468|GO:0000166|GO:0004674|GO:0005524|GO:0016740|GO:0004674|GO:0005524	STK33	-	ILMN_1778213	2267	S	NP_112168.1	NM_030906.2	NM_030906.2	NM_030906.2		ILMN_6990
1510553	0.00488124	0.000440151	up	4.18835	4.18835	2.06638	DACT1	51339	Homo sapiens dapper, antagonist of beta-catenin, homolog 1 (Xenopus laevis) (DACT1), transcript variant 1, mRNA.	GO:0007275|GO:0016055	GO:0005634|GO:0005737	GO:0005515	chr14	58184161	58184210	GACTTGGAGGCCAAACCTTAAATCCAGAGATAGCAGCCTCGATAGGGACC	NM_016651.5	118498369	GO:0005634|GO:0005737|GO:0007275|GO:0016055|GO:0005515	DACT1	+	ILMN_2328094	3231	A	NP_057735.2	NM_016651.5	NM_016651.5	NM_016651.5	THYEX3; DAPPER1; DPR1; HDPR1; FRODO; DAPPER	ILMN_173168
10630	0.00489851	0.000443415	up	4.16712	4.16712	2.05905	IL21R	50615	Homo sapiens interleukin 21 receptor (IL21R), transcript variant 2, mRNA.	GO:0030101	GO:0016020|GO:0016021	GO:0001532|GO:0004872	chr16	27369234	27369283	GCTGGGCCCCCTACCCTGCCCCAATTCAATCCTGCCAATAAATCCTGTCT	NM_181078.1	31083173	GO:0016020|GO:0016021|GO:0030101|GO:0001532|GO:0004872	IL21R	+	ILMN_1798204	2979	A	NP_851564.1	NM_181078.1	NM_181078.1	NM_181078.1	NILR; MGC10967	ILMN_181771
4810564	0.0288441	0.006505	up	4.15112	4.15112	2.0535	NHS	4810	Homo sapiens Nance-Horan syndrome (congenital cataracts and dental anomalies) (NHS), transcript variant 1, mRNA.		GO:0005634		chrX	17303495	17303544	TTGAGCCAGTCGACCCTGGTTGGAAGCAAGTGAGAAGAGACCAGGCGCAC	NM_198270.2	40549455	GO:0005634	NHS	+	ILMN_1676102	32	I	NP_938011.1	NM_198270.2	NM_198270.2	NM_198270.2	DKFZp781L0254; DKFZp781F2016; SCML1	ILMN_8247
650639	0.0342329	0.00827065	up	4.14981	4.14981	2.05305	NR4A2	4929	Homo sapiens nuclear receptor subfamily 4, group A, member 2 (NR4A2), transcript variant 1, mRNA.	GO:0006350|GO:0006355|GO:0007165|GO:0007399|GO:0030182|GO:0042053|GO:0045944	GO:0005634	GO:0003700|GO:0003707|GO:0005515|GO:0008270|GO:0043565|GO:0046872	chr2	156889590	156889639	TCCTGACAAAAGGGACACATAGTGTTTGTAACACCGTCCAACATTCCTTG	NM_006186.2	27894347	GO:0005634|GO:0006350|GO:0006355|GO:0007165|GO:0007399|GO:0030182|GO:0042053|GO:0045944|GO:0003700|GO:0003707|GO:0005515|GO:0008270|GO:0043565|GO:0046872	NR4A2	-	ILMN_2339955	2994	A	NP_006177.1	NM_006186.2	NM_006186.2	NM_006186.2	RNR1; NOT; TINUR; NURR1; HZF-3	ILMN_28405
4180707	0.00757987	0.000891997	up	4.14711	4.14711	2.05211	PDE1A	5136	Homo sapiens phosphodiesterase 1A, calmodulin-dependent (PDE1A), transcript variant 2, mRNA.	GO:0007165	GO:0005575	GO:0004117|GO:0005516|GO:0016787	chr2	183051234	183051283	CCCTTGCAGCAGTGGACCTGAAGAGTTTCAAGAACAACCTGGTGGACATC	NM_001003683.1	51102294	GO:0005575|GO:0007165|GO:0004117|GO:0005516|GO:0016787	PDE1A	-	ILMN_2376847	1556	A	NP_001003683.1	NM_001003683.1	NM_001003683.1	NM_001003683.1	HSPDE1A; MGC26303; HCAM1	ILMN_28996
6840608	0.000928901	2.33555e-05	up	4.13868	4.13868	2.04917	AKAP2	11217	Homo sapiens A kinase (PRKA) anchor protein 2 (AKAP2), transcript variant 1, mRNA.	GO:0008360	GO:0016020	GO:0019899|GO:0016301	chr9	111850936	111938256	CCCGGGAGCGGGCGCCCAGAGAAGCCTCCCCAGCTTTCTGAGGATGATAT	NM_001004065.3	82617622	GO:0016020|GO:0008360|GO:0019899|GO:0016301	AKAP2	+	ILMN_1737754	140	S	NP_001004065.2	NM_001004065.3	NM_001004065.2	NM_001004065.3	PALM2; PRKA2; AKAPKL	ILMN_14556
4040240	0.0213942	0.00426767	up	4.12373	4.12373	2.04395	LOC348174	348174	Homo sapiens secretory protein LOC348174 (LOC348174), mRNA.				chr16	68542384	68542433	GAGGACACTGTCCCAGCCAGGACACGGCCATCGGTCACTAATCTGCAGCA	NM_182619.1	33504574		LOC348174	+	ILMN_1792437	74	S	NP_872425.1	NM_182619.1	NM_182619.1	NM_182619.1		ILMN_21133
7000091	0.0383116	0.00975239	up	4.11467	4.11467	2.04078	LOC100124692	100124692	Homo sapiens maltase-glucoamylase-like pseudogene (LOC100124692), non-coding RNA.				chr7	141567075	141567124	CCGTTCCCATTTCAGTGACTCCTTCTCTGACAAGTACTGCTGATGCCACC	NR_003717.1	156713482		LOC100124692	+	ILMN_3243914	3051	S		NR_003717.1	NR_003717.1	NR_003717.1	FLJ16351	ILMN_348429
4670390	0.00174005	7.84503e-05	up	4.1086	4.1086	2.03865	CXCL2	2920	Homo sapiens chemokine (C-X-C motif) ligand 2 (CXCL2), mRNA.	GO:0006935|GO:0006954|GO:0006955	GO:0005576|GO:0005615|GO:0005625	GO:0008009	chr4	75181928	75181977	TCGTGATGACATATCACATGTCAGCCACTGTGATAGAGGCTGAGGAATCC	NM_002089.3	148298657	GO:0005576|GO:0005615|GO:0005625|GO:0006935|GO:0006954|GO:0006955|GO:0008009	CXCL2	-	ILMN_1682636	843	S	NP_002080.1	NM_002089.3	NM_002089.1	NM_002089.3	MGSA beta; SCYB2; GROb; MIP-2a; CINC-2a; MIP2; MGSA-b; GRO2; MIP2A	ILMN_29078
1500020	0.0027679	0.000175356	up	4.09967	4.09967	2.03551	FANCL	55120	Homo sapiens Fanconi anemia, complementation group L (FANCL), mRNA.	GO:0006281|GO:0006511	GO:0005634|GO:0005737	GO:0005515|GO:0008270|GO:0016874|GO:0046872	chr2	58239913	58239962	TTAGTTTGTTAGACGTGAGTTATCCAAGTATTTATTTTGTGTAGTGTGTA	NM_018062.2	49472818	GO:0005634|GO:0005737|GO:0006281|GO:0006511|GO:0005515|GO:0008270|GO:0016874|GO:0046872	FANCL	-	ILMN_2188909	1635	S	NP_060532.2	NM_018062.2	NM_018062.2	NM_018062.2	POG; FAAP43; PHF9; FLJ10335	ILMN_24728
1300364	0.00180675	8.3639e-05	up	4.09955	4.09955	2.03547	POMT1	10585	Homo sapiens protein-O-mannosyltransferase 1 (POMT1), transcript variant 1, mRNA.	GO:0005975|GO:0006493|GO:0007275|GO:0030198|GO:0006493|GO:0030198|GO:0006493|GO:0030198|GO:0006493|GO:0006493|GO:0006493|GO:0030198	GO:0005783|GO:0005789|GO:0016020|GO:0016021|GO:0016020|GO:0016020|GO:0016020|GO:0016020|GO:0016020|GO:0016020	GO:0000287|GO:0004169|GO:0016757|GO:0000030|GO:0016757|GO:0016757|GO:0000030|GO:0016757|GO:0000030|GO:0016757|GO:0000030|GO:0016757|GO:0000030|GO:0016757	chr9	133375213	133375262	TGATGTCCAGTGCTGCATGAGGCCGGCCTGTATGGGGCAGATGCGGATGT	NM_007171.3	116517318	GO:0005783|GO:0005789|GO:0016020|GO:0016021|GO:0016020|GO:0016020|GO:0016020|GO:0016020|GO:0016020|GO:0016020|GO:0005975|GO:0006493|GO:0007275|GO:0030198|GO:0006493|GO:0030198|GO:0006493|GO:0030198|GO:0006493|GO:0006493|GO:0006493|GO:0030198|GO:0000287|GO:0004169|GO:0016757|GO:0000030|GO:0016757|GO:0016757|GO:0000030|GO:0016757|GO:0000030|GO:0016757|GO:0000030|GO:0016757|GO:0000030|GO:0016757	POMT1	+	ILMN_2238506	910	I	NP_009102.3	NM_007171.3	NM_007171.3	NM_007171.3	FLJ37239; LGMD2K; RT	ILMN_18145
4830484	0.030598	0.0070823	up	4.0992	4.0992	2.03534	MADD	8567	Homo sapiens MAP-kinase activating death domain (MADD), transcript variant 5, mRNA.	GO:0000187|GO:0007166|GO:0042981|GO:0042981|GO:0042981|GO:0051726	GO:0005737|GO:0005886|GO:0016021	GO:0005085|GO:0005123|GO:0005515|GO:0017112|GO:0030295	chr11	47307637	47307686	TTCTCTGTGACCCGGCATGACTGGGCGCCTGGAGCAGTTTCACTCTGTGA	NM_130473.1	18860867	GO:0005737|GO:0005886|GO:0016021|GO:0000187|GO:0007166|GO:0042981|GO:0042981|GO:0042981|GO:0051726|GO:0005085|GO:0005123|GO:0005515|GO:0017112|GO:0030295	MADD	+	ILMN_2328224	5378	A	NP_569829.1	NM_130473.1	NM_130473.1	NM_130473.1	IG20; DENN; KIAA0358; RAB3GEP	ILMN_12717
3990537	0.00129698	4.44246e-05	up	4.09587	4.09587	2.03417	MMP16	4325	Homo sapiens matrix metallopeptidase 16 (membrane-inserted) (MMP16), transcript variant 1, mRNA.	GO:0006508|GO:0008152|GO:0030574	GO:0005576|GO:0005578|GO:0005886|GO:0005887|GO:0009986	GO:0004222|GO:0005509|GO:0008047|GO:0008233|GO:0008270	chr8	89130988	89131037	GGTGGGAGATTTGGAATACACATGCAGGACGTTAGACTGTTGGGACAGCC	NM_005941.4	149999366	GO:0005576|GO:0005578|GO:0005886|GO:0005887|GO:0009986|GO:0006508|GO:0008152|GO:0030574|GO:0004222|GO:0005509|GO:0008047|GO:0008233|GO:0008270	MMP16	-	ILMN_1718331	2699	I	NP_005932.2	NM_005941.4	NM_005941.2	NM_005941.4	MT-MMP3; MT3-MMP; MMP-X2; MT-MMP2	ILMN_14850
2570754	0.00996238	0.00136219	up	4.08403	4.08403	2.02999	PRAMEF2	65122	Homo sapiens PRAME family member 2 (PRAMEF2), mRNA.				chr1	12844112	12844161	GTACACTGAGGGAATTCAGGCAGCCCAAGAGGATCTTCATTGGCCCCACC	NM_023014.1	12738833		PRAMEF2	+	ILMN_3240662	1403	S	NP_075390.1	NM_023014.1	NM_023014.1	NM_023014.1	FLJ43580; RP5-845O24.1; DJ845O24.3	ILMN_26143
5290707	0.0155623	0.00269624	up	4.08188	4.08188	2.02923	KLK4	9622	Homo sapiens kallikrein-related peptidase 4 (KLK4), mRNA.	GO:0006508	GO:0005576	GO:0004252|GO:0008233|GO:0008270|GO:0046872	chr19	56101499	56101548	CGGTCCAATGCCACCTAGACTCTCCCTGTACACAGTGCCCCCTTGTGGCA	NM_004917.3	89142740	GO:0005576|GO:0006508|GO:0004252|GO:0008233|GO:0008270|GO:0046872	KLK4	-	ILMN_1792363	1218	S	NP_004908.3	NM_004917.3	NM_004917.2	NM_004917.3	PSTS; MGC116827; KLK-L1; ARM1; PRSS17; MGC116828; EMSP; EMSP1	ILMN_46908
360072	0.00238842	0.000135137	up	4.07872	4.07872	2.02812	SNORD116-13	100033425	Homo sapiens small nucleolar RNA, C/D box 116-13 (SNORD116-13), small nucleolar RNA.				chr15	22875335	22875384	GCTGAACAAAATGAGTGGGAACTCTGTACTATCATCTTAGTTGAACTGAG	NR_003328.2	134031935		SNORD116-13	+	ILMN_3308515	39	S		NR_003328.2	NR_003328.2	NR_003328.2	HBII-85-13	ILMN_171710
5310392	0.0259433	0.00558767	up	4.06032	4.06032	2.02159	FGF16	8823	Homo sapiens fibroblast growth factor 16 (FGF16), mRNA.	GO:0007165|GO:0007267|GO:0008152|GO:0008543|GO:0009266|GO:0009887	GO:0005576|GO:0005576|GO:0005576|GO:0005576|GO:0005615	GO:0008083	chrX	76711796	76711845	CGTGGCCCTGAACAAAGATGGCTCACCCCGGGAGGGATACAGGACTAAAC	NM_003868.1	4503690	GO:0005576|GO:0005576|GO:0005576|GO:0005576|GO:0005615|GO:0007165|GO:0007267|GO:0008152|GO:0008543|GO:0009266|GO:0009887|GO:0008083	FGF16	+	ILMN_1785564	486	S	NP_003859.1	NM_003868.1	NM_003868.1	NM_003868.1		ILMN_22755
2360386	0.0148484	0.002501	up	4.05924	4.05924	2.02121	WDR78	79819	Homo sapiens WD repeat domain 78 (WDR78), transcript variant 1, mRNA.				chr1	67278890	67278939	GAGGCCACAGGACATGATGGGCTGTTCTATAAAGCATTCTAAGTGGAGAG	NM_024763.3	46276886		WDR78	-	ILMN_2251225	3476	I	NP_079039.3	NM_024763.3	NM_024763.3	NM_024763.3	FLJ23129; RP11-342H21.1	ILMN_28951
5890041	0.00645793	0.000700367	up	4.05732	4.05732	2.02053	TCIRG1	10312	Homo sapiens T-cell, immune regulator 1, ATPase, H+ transporting, lysosomal V0 subunit A3 (TCIRG1), transcript variant 2, mRNA.	GO:0015992|GO:0006811|GO:0006968|GO:0008284|GO:0015992	GO:0005886|GO:0005886|GO:0005886|GO:0005887	GO:0005215|GO:0015078	chr11	67567191	67567240	GCCTCCTCCTTCAGGCCCGGAACTTCCCACAGTCCCAAGCCCTAGCCCTA	NM_006053.2	19924146	GO:0005886|GO:0005886|GO:0005886|GO:0005887|GO:0015992|GO:0006811|GO:0006968|GO:0008284|GO:0015992|GO:0005215|GO:0015078	TCIRG1	+	ILMN_1714859	169	I	NP_006044.1	NM_006053.2	NM_006053.2	NM_006053.2	ATP6N1C; OPTB1; ATP6V0A3; OC116; a3; Stv1; Atp6i; OC-116kDa; Vph1; TIRC7	ILMN_1306
7050010	0.000607215	8.60003e-06	up	4.05028	4.05028	2.01802	BNC2	54796	Homo sapiens basonuclin 2 (BNC2), mRNA.	GO:0006350|GO:0006355	GO:0005622|GO:0005634|GO:0005622|GO:0005622|GO:0005622|GO:0005622|GO:0005634|GO:0005622	GO:0003677|GO:0008270|GO:0046872|GO:0008270|GO:0008270|GO:0008270|GO:0003677|GO:0008270|GO:0008270	chr9	16419475	16419524	TGTCTAGGAGCTTTATCTTTTCACCTCCTTCAGAGGATGCTATGGGGTCC	NM_017637.5	94721326	GO:0005622|GO:0005634|GO:0005622|GO:0005622|GO:0005622|GO:0005622|GO:0005634|GO:0005622|GO:0006350|GO:0006355|GO:0003677|GO:0008270|GO:0046872|GO:0008270|GO:0008270|GO:0008270|GO:0003677|GO:0008270|GO:0008270	BNC2	-	ILMN_1656373	5681	S	NP_060107.3	NM_017637.5	NM_017637.4	NM_017637.5	DKFZp686A01127; FLJ34928; BSN2; FLJ20043	ILMN_176600
7320139	0.00168528	7.44753e-05	up	4.04741	4.04741	2.017	SOX8	30812	Homo sapiens SRY (sex determining region Y)-box 8 (SOX8), mRNA.	GO:0001701|GO:0006350|GO:0007417|GO:0007422|GO:0045165|GO:0045944|GO:0048469	GO:0005634	GO:0003700|GO:0003702|GO:0005515	chr16	976876	976925	AGGACGCACCCTCACTCCCCTGCTGCCTTCACTCCTTTCTGACCAAGCAA	NM_014587.2	30179902	GO:0005634|GO:0001701|GO:0006350|GO:0007417|GO:0007422|GO:0045165|GO:0045944|GO:0048469|GO:0003700|GO:0003702|GO:0005515	SOX8	+	ILMN_1789244	2945	S	NP_055402.2	NM_014587.2	NM_014587.2	NM_014587.2	MGC24837	ILMN_30180
4480615	0.00075095	1.42535e-05	up	4.04196	4.04196	2.01506	PEAR1	375033	Homo sapiens platelet endothelial aggregation receptor 1 (PEAR1), mRNA.		GO:0016020|GO:0016021	GO:0004872	chr1	155152795	155152844	TCGGGGCGCCATGAACCGCACCCATATAACACGGTAAACTTAATCAGCAA	NM_001080471.1	122937342	GO:0016020|GO:0016021|GO:0004872	PEAR1	+	ILMN_2407669	4811	A	NP_001073940.1	NM_001080471.1	NM_001080471.1	NM_001080471.1	MEGF12; JEDI; FLJ00193	ILMN_170351
2480327	0.000941956	2.39524e-05	up	4.03026	4.03026	2.01087	MYL9	10398	Homo sapiens myosin, light chain 9, regulatory (MYL9), transcript variant 1, mRNA.	GO:0006937	GO:0005859|GO:0016459	GO:0005509|GO:0003774|GO:0005509|GO:0008307	chr20	34609851	34609900	AAGAACCCCACAGACGAATACCTGGAGGGCATGATGAGCGAGGCCCCGGG	NM_006097.3	31563522	GO:0005859|GO:0016459|GO:0006937|GO:0005509|GO:0003774|GO:0005509|GO:0008307	MYL9	+	ILMN_1776953	281	I	NP_006088.2	NM_006097.3	NM_006097.3	NM_006097.3	LC20; MYRL2; MRLC1; MLC2; MGC3505	ILMN_29524
4220255	8.17711e-05	2.44023e-07	up	4.02949	4.02949	2.0106	VTRNA1-1	56664	Homo sapiens vault RNA 1-1 (VTRNA1-1), non-coding RNA.				chr5	140090892	140090941	TTCTTTAATTGAAACAAGCAACCTGTCTGGGTTGTTCGAGACCCGCGGGC	NR_026703.1	222352136		VTRNA1-1	+	ILMN_3309759	32	S		NR_026703.1	NR_026703.1	NR_026703.1		ILMN_387488
360086	0.00451675	0.000390043	up	4.02383	4.02383	2.00857	TNFSF13	8741	Homo sapiens tumor necrosis factor (ligand) superfamily, member 13 (TNFSF13), transcript variant beta, mRNA.	GO:0006955|GO:0007165|GO:0008284|GO:0048298|GO:0006955	GO:0005576|GO:0005615|GO:0016020|GO:0016020	GO:0005125|GO:0005164|GO:0005164	chr17	7403204	7403253	GTGGCTTGTGCCATGGCTCTGCTGACCCAACAAACAGAGCTGCAGAGCCT	NM_172087.1	26051245	GO:0005576|GO:0005615|GO:0016020|GO:0016020|GO:0006955|GO:0007165|GO:0008284|GO:0048298|GO:0006955|GO:0005125|GO:0005164|GO:0005164	TNFSF13	+	ILMN_2399190	865	A	NP_742084.1	NM_172087.1	NM_172087.1	NM_172087.1	UNQ383/PRO715; ligand; CD256; APRIL; TRDL-1; TALL2	ILMN_16251
1260142	0.0142381	0.0023554	up	4.01924	4.01924	2.00692	SLC7A2	6542	Homo sapiens solute carrier family 7 (cationic amino acid transporter, y+ system), member 2 (SLC7A2), transcript variant 2, mRNA.	GO:0002537|GO:0006520|GO:0006809|GO:0006810|GO:0006865|GO:0015807|GO:0015809|GO:0015819|GO:0015822|GO:0042116|GO:0050727	GO:0005624|GO:0005737|GO:0005887|GO:0016020	GO:0000064|GO:0005289|GO:0015174|GO:0015189	chr8	17456401	17456450	GCTATGGCGGAGGATGGGTTGCTTTTCAAATGTCTAGCTCAAATCAATTC	NM_001008539.2	134304857	GO:0005624|GO:0005737|GO:0005887|GO:0016020|GO:0002537|GO:0006520|GO:0006809|GO:0006810|GO:0006865|GO:0015807|GO:0015809|GO:0015819|GO:0015822|GO:0042116|GO:0050727|GO:0000064|GO:0005289|GO:0015174|GO:0015189	SLC7A2	+	ILMN_1711451	1118	I	NP_001008539.2	NM_001008539.2	NM_001008539.1	NM_001008539.2	CAT-2; HCAT2; ATRC2	ILMN_10012
1990088	0.000238026	1.45711e-06	up	4.01499	4.01499	2.0054	SORBS1	10580	Homo sapiens sorbin and SH3 domain containing 1 (SORBS1), transcript variant 2, mRNA.	GO:0006810|GO:0008286|GO:0015758|GO:0043149|GO:0048041	GO:0001725|GO:0005634|GO:0005737|GO:0005856|GO:0005886|GO:0005915|GO:0005924|GO:0030054|GO:0045121	GO:0003779|GO:0005158	chr10	97101382	97101431	CCATTCCCTGCCCACCAGAAACTCAGAGGTGATTGGGGAGACTGACACAG	NM_015385.2	78000161	GO:0001725|GO:0005634|GO:0005737|GO:0005856|GO:0005886|GO:0005915|GO:0005924|GO:0030054|GO:0045121|GO:0006810|GO:0008286|GO:0015758|GO:0043149|GO:0048041|GO:0003779|GO:0005158	SORBS1	-	ILMN_2326262	3959	A	NP_056200.1	NM_015385.2	NM_015385.2	NM_015385.2	SH3P12; DKFZp586P1422; SORB1; R85FL; DKFZp451C066; KIAA1296; FLJ12406; SH3D5; FLAF2; CAP	ILMN_18924
1230445	0.0231331	0.00474486	up	4.00435	4.00435	2.00157	SORBS2	8470	Homo sapiens sorbin and SH3 domain containing 2 (SORBS2), transcript variant 1, mRNA.	GO:0008150	GO:0005622|GO:0005634|GO:0005737|GO:0015629|GO:0030018	GO:0005200|GO:0005515|GO:0008093|GO:0008270|GO:0008307	chr4	186793555	186796271	GAGCCCTGGTATAAATTCTTTTCAGAACTGGAGTTTGGACGCCCGCCTCC	NM_003603.4	77404350	GO:0005622|GO:0005634|GO:0005737|GO:0015629|GO:0030018|GO:0008150|GO:0005200|GO:0005515|GO:0008093|GO:0008270|GO:0008307	SORBS2	-	ILMN_1693183	1616	I	NP_003594.2	NM_003603.4	NM_003603.4	NM_003603.4	PRO0618; KIAA0777; ARGBP2	ILMN_24126
6180491	0.00428456	0.000356956	up	4.00364	4.00364	2.00131	ADAM28	10863	Homo sapiens ADAM metallopeptidase domain 28 (ADAM28), transcript variant 3, mRNA.	GO:0006508|GO:0007283	GO:0005576|GO:0005886|GO:0016021	GO:0004222|GO:0008233|GO:0008270|GO:0046872	chr8	24193097	24193146	TGCTTGATGGGGACATGCCCCACACTGCAGGAGCAGTGCACAGAGCTGTG	NM_021777.3	98985829	GO:0005576|GO:0005886|GO:0016021|GO:0006508|GO:0007283|GO:0004222|GO:0008233|GO:0008270|GO:0046872	ADAM28	+	ILMN_1664631	1593	A	NP_068547.2	NM_021777.3	NM_021777.2	NM_021777.3	MDC-Ls; MDC-Lm; MDCL; eMDCII; ADAM23	ILMN_4121
7570168	0.045075	0.0122292	up	4.0024	4.0024	2.00087	LOC441956	441956	PREDICTED: Homo sapiens similar to cDNA sequence BC021523 (LOC441956), mRNA.							GGCAGGAACCACCTTCCTCCAAGATCCTCACTATGGCAACTGTGGACCCC	XM_498859.2	89047339		LOC441956		ILMN_1762170	260	A	XP_498859.2	XM_498859.2	NM_001013729.1	XM_498859.2		ILMN_163822
7150619	0.000672856	1.11866e-05	up	3.99983	3.99983	1.99994	CSF1	1435	Homo sapiens colony stimulating factor 1 (macrophage) (CSF1), transcript variant 1, mRNA.	GO:0001954|GO:0008284|GO:0030097|GO:0030154|GO:0030225|GO:0030278|GO:0030335|GO:0040018|GO:0042488|GO:0045672|GO:0045860|GO:0046579	GO:0005576|GO:0005615|GO:0005886|GO:0016021	GO:0005157|GO:0005515	chr1	110268973	110269340	GCCCCCTGACTCAGGATGACAGACAGGTGGAACTGCCAGTGTAGAGGGAA	NM_000757.3	27262660	GO:0005576|GO:0005615|GO:0005886|GO:0016021|GO:0001954|GO:0008284|GO:0030097|GO:0030154|GO:0030225|GO:0030278|GO:0030335|GO:0040018|GO:0042488|GO:0045672|GO:0045860|GO:0046579|GO:0005157|GO:0005515	CSF1	+	ILMN_2302947	1811	A	NP_000748.3	NM_000757.3	NM_000757.3	NM_000757.3	MCSF; MGC31930	ILMN_20353
7400309	0.00118267	3.72278e-05	up	3.99358	3.99358	1.99768	RAD51L1	5890	Homo sapiens RAD51-like 1 (S. cerevisiae) (RAD51L1), transcript variant 1, mRNA.	GO:0006281|GO:0007131	GO:0005634	GO:0000166|GO:0003677|GO:0005524|GO:0008094|GO:0017111	chr14	68033879	68033928	GCACTGACAATGGGCACACAGGGAACAGGAAATGGGAATGAGAGCAAGGG	NM_002877.4	46255036	GO:0005634|GO:0006281|GO:0007131|GO:0000166|GO:0003677|GO:0005524|GO:0008094|GO:0017111	RAD51L1	+	ILMN_1727831	1386	I	NP_002868.1	NM_002877.4	NM_002877.4	NM_002877.4	MGC34245; hREC2; RAD51B; R51H2; REC2	ILMN_14566
6220414	0.000480761	5.18763e-06	up	3.98787	3.98787	1.99562	ZNF92	168374	Homo sapiens zinc finger protein 92 (ZNF92), transcript variant 1, mRNA.	GO:0006350|GO:0006355	GO:0005622|GO:0005634	GO:0003700|GO:0008270|GO:0046872	chr7	64503137	64503186	CACATGTGAAAGCAAGTGATCTGTTGTTGCTGAATCAGAGATATGAGAGA	NM_007139.2	37537683	GO:0005622|GO:0005634|GO:0006350|GO:0006355|GO:0003700|GO:0008270|GO:0046872	ZNF92	+	ILMN_2348259	2691	A	NP_009070.2	NM_007139.2	NM_007139.2	NM_007139.2	HTF12; HPF12; TF12	ILMN_6536
4070309	0.00123701	4.05511e-05	up	3.9801	3.9801	1.99281	YBX2	51087	Homo sapiens Y box binding protein 2 (YBX2), mRNA.	GO:0006355|GO:0006366|GO:0007283|GO:0009386	GO:0005634|GO:0005737	GO:0003677|GO:0003723				CCCCCGGCCCCCTACCTCTGAAGCCATTTTATGATCTGTCATGTGCCACC	NM_015982.2	142361318	GO:0005634|GO:0005737|GO:0006355|GO:0006366|GO:0007283|GO:0009386|GO:0003677|GO:0003723	YBX2		ILMN_1755354	1493	S	NP_057066.1	NM_015982.2	NM_015982.1	NM_015982.2	MSY2; CSDA3; MGC45104	ILMN_3458
130338	0.00662479	0.000726828	up	3.97489	3.97489	1.99091	SAA1	6288	Homo sapiens serum amyloid A1 (SAA1), transcript variant 1, mRNA.	GO:0006953|GO:0007204|GO:0007204|GO:0030168|GO:0030593|GO:0045785|GO:0045785|GO:0045785|GO:0048246|GO:0048247|GO:0050708|GO:0050716|GO:0050728	GO:0005576|GO:0005576	GO:0001664|GO:0005319	chr11	18248039	18248088	AAGCGGGGAGAGGGTACACAATGGGTATCTAATAAATACTTAAGAGGTGG	NM_000331.3	133930781	GO:0005576|GO:0005576|GO:0006953|GO:0007204|GO:0007204|GO:0030168|GO:0030593|GO:0045785|GO:0045785|GO:0045785|GO:0048246|GO:0048247|GO:0050708|GO:0050716|GO:0050728|GO:0001664|GO:0005319	SAA1	+	ILMN_1808732	653	A	NP_000322.2	NM_000331.3	NM_199161.1	NM_000331.3	MGC111216; SAA; PIG4; TP53I4	ILMN_28491
150372	0.0251077	0.00533312	up	3.96446	3.96446	1.98713	LNPEP	4012	Homo sapiens leucyl/cystinyl aminopeptidase (LNPEP), transcript variant 1, mRNA.	GO:0006508|GO:0007267|GO:0007565	GO:0005576|GO:0005622|GO:0005886|GO:0005887	GO:0004177|GO:0008233|GO:0008237|GO:0008270|GO:0046872	chr5	96271671	96271720	CTCTTGCTTCCCTCGCTCTTTCTGCAGCTGCCACGAAAACCCGGAACGGC	NM_005575.2	61742776	GO:0005576|GO:0005622|GO:0005886|GO:0005887|GO:0006508|GO:0007267|GO:0007565|GO:0004177|GO:0008233|GO:0008237|GO:0008270|GO:0046872	LNPEP	+	ILMN_1798433	326	I	NP_005566.2	NM_005575.2	NM_005575.2	NM_005575.2	P-LAP; PLAP; IRAP; CAP	ILMN_15141
5960475	0.000539363	7.03338e-06	up	3.96436	3.96436	1.98709	RHPN2	85415	Homo sapiens rhophilin, Rho GTPase binding protein 2 (RHPN2), mRNA.	GO:0007165	GO:0005622|GO:0005737	GO:0005515	chr19	38161365	38161414	CACCTTTGGGAAAGTGTATCTGCTGCTCCTAGGGCCATGCTTGTATACAT	NM_033103.3	37059770	GO:0005622|GO:0005737|GO:0007165|GO:0005515	RHPN2	-	ILMN_1753143	3424	S	NP_149094.2	NM_033103.3	NM_033103.3	NM_033103.3	p76RBE; RhoBP	ILMN_19962
4070209	0.00869938	0.00110196	up	3.96398	3.96398	1.98695	GLIS3	169792	Homo sapiens GLIS family zinc finger 3 (GLIS3), transcript variant 2, mRNA.	GO:0000122|GO:0006350|GO:0006355|GO:0045944	GO:0005622|GO:0005634|GO:0005622	GO:0003677|GO:0003704|GO:0008270|GO:0046872|GO:0003676|GO:0008270	chr9	4152124	4152173	GGTTGAAGGGTGTTGGAGGAAGCAGAGTTTTCATCAGCTGCTGAAGTGGC	NM_152629.3	109637781	GO:0005622|GO:0005634|GO:0005622|GO:0000122|GO:0006350|GO:0006355|GO:0045944|GO:0003677|GO:0003704|GO:0008270|GO:0046872|GO:0003676|GO:0008270	GLIS3	-	ILMN_2291871	10	I	NP_689842.3	NM_152629.3	NM_152629.3	NM_152629.3	MGC33662; FLJ90578; ZNF515; FLJ38999	ILMN_25239
6420520	0.000195929	9.86492e-07	up	3.96377	3.96377	1.98687	CD40	958	Homo sapiens CD40 molecule, TNF receptor superfamily member 5 (CD40), transcript variant 1, mRNA.	GO:0006915|GO:0006955|GO:0007165|GO:0006461|GO:0006915|GO:0006954|GO:0006955|GO:0007165|GO:0030168|GO:0042100|GO:0043123	GO:0016020|GO:0005576|GO:0005886|GO:0005886|GO:0005887	GO:0004888|GO:0004888|GO:0019899	chr20	44191018	44191067	CATGGATGCCAACCGGTCACCCAGGAGGATGGCAAAGAGAGTCGCATCTC	NM_001250.4	91105420	GO:0016020|GO:0005576|GO:0005886|GO:0005886|GO:0005887|GO:0006915|GO:0006955|GO:0007165|GO:0006461|GO:0006915|GO:0006954|GO:0006955|GO:0007165|GO:0030168|GO:0042100|GO:0043123|GO:0004888|GO:0004888|GO:0019899	CD40	+	ILMN_1779257	843	A	NP_001241.1	NM_001250.4	NM_001250.3	NM_001250.4	TNFRSF5; p50; MGC9013; Bp50; CDW40	ILMN_22820
770504	0.00059083	8.15396e-06	up	3.9627	3.9627	1.98648	DTNB	1838	Homo sapiens dystrobrevin, beta (DTNB), transcript variant 1, mRNA.		GO:0005737|GO:0045202|GO:0045202	GO:0005509|GO:0005515|GO:0008270|GO:0005509|GO:0008270|GO:0005509	chr2	25674441	25674490	TTAGCAGAGGAGCCGGACACAGAGGAAGCTCAGGCACAGAGGACGAGGAG	NM_021907.3	37577101	GO:0005737|GO:0045202|GO:0045202|GO:0005509|GO:0005515|GO:0008270|GO:0005509|GO:0008270|GO:0005509	DTNB	-	ILMN_1798819	2131	A	NP_068707.1	NM_021907.3	NM_033148.2	NM_021907.3	MGC17163; MGC57126	ILMN_27939
6770132	0.00753975	0.000883511	up	3.96031	3.96031	1.98561	ODF3B	440836	Homo sapiens outer dense fiber of sperm tails 3B (ODF3B), mRNA.				chr22	49316907	49316956	CTCGCATGACCGTGCGCGGCACCGACGGCGCCCCCGCCTACTCCATCTAC	NM_001014440.2	116292179		ODF3B	-	ILMN_2209614	358	S	NP_001014440.2	NM_001014440.2	NM_001014440.2	NM_001014440.2		ILMN_171591
6060064	0.0106847	0.00152838	up	3.95886	3.95886	1.98508	PRR20C	729240	Homo sapiens proline rich 20C (PRR20C), mRNA.				chr13	57729736	57729785	CAGCCCAACCCGCAAAACCCATCGCTTACGTGAAACCCTTCAGACGGCAG	NM_001130405.1	194353950		PRR20C	+	ILMN_3246071	367	S	NP_001123877.1	NM_001130405.1	NM_001130405.1	NM_001130405.1		ILMN_366010
7650040	0.00272519	0.00017038	up	3.95592	3.95592	1.98401	SCAND2	54581	Homo sapiens SCAN domain containing 2 pseudogene (SCAND2), transcript variant 2, non-coding RNA.	GO:0006355|GO:0008150	GO:0005575|GO:0005634	GO:0003674|GO:0003700	chr15	85185645	85185694	TAGTGTTGCACATGGGAAGGGCTAATAGATGCTGACAGAGTGAACAACTT	NR_003654.2	166064005	GO:0005575|GO:0005634|GO:0006355|GO:0008150|GO:0003674|GO:0003700	SCAND2	+	ILMN_3250932	3902	M		NR_003654.2	NR_003654.2	NR_003654.2		ILMN_306674
6900086	0.000265192	1.74829e-06	up	3.95197	3.95197	1.98257	ADAMTS1	9510	Homo sapiens ADAM metallopeptidase with thrombospondin type 1 motif, 1 (ADAMTS1), mRNA.	GO:0006508|GO:0007229|GO:0008285	GO:0005576|GO:0005578	GO:0004222|GO:0004497|GO:0005506|GO:0008201|GO:0008233|GO:0008270|GO:0009055|GO:0020037|GO:0046872	chr21	28208968	28209017	GCCGGAACAAAAATGAGGTGTGTAGAACAGGGTCCCACAGGTTTGGGGAC	NM_006988.3	50845383	GO:0005576|GO:0005578|GO:0006508|GO:0007229|GO:0008285|GO:0004222|GO:0004497|GO:0005506|GO:0008201|GO:0008233|GO:0008270|GO:0009055|GO:0020037|GO:0046872	ADAMTS1	-	ILMN_1673566	4239	S	NP_008919.3	NM_006988.3	NM_006988.3	NM_006988.3	KIAA1346; C3-C5; METH1	ILMN_11081
2940661	0.0203479	0.00398011	up	3.95123	3.95123	1.9823	LELP1	149018	Homo sapiens late cornified envelope-like proline-rich 1 (LELP1), mRNA.				chr1	151444022	151444071	AGCCCTGCACCAAGCCCTGTCCTCCTAAATGCCCTTCATCCTGCCCACAT	NM_001010857.1	58082086		LELP1	+	ILMN_1810321	325	S	NP_001010857.1	NM_001010857.1	NM_001010857.1	NM_001010857.1		ILMN_14694
5050678	0.00139255	5.06801e-05	up	3.94847	3.94847	1.98129	TCF7L1	83439	Homo sapiens transcription factor 7-like 1 (T-cell specific, HMG-box) (TCF7L1), mRNA.	GO:0006325|GO:0006325|GO:0006350|GO:0008595|GO:0030111|GO:0030111|GO:0045892|GO:0046022|GO:0048319|GO:0048863	GO:0005634|GO:0005634	GO:0003700|GO:0003700|GO:0008013	chr2	85390150	85390199	CAGTGGAGAAAGCGGTCCTCTGAAATGGTTTCCTCCCAACCCCCGCATTT	NM_031283.1	13786122	GO:0005634|GO:0005634|GO:0006325|GO:0006325|GO:0006350|GO:0008595|GO:0030111|GO:0030111|GO:0045892|GO:0046022|GO:0048319|GO:0048863|GO:0003700|GO:0003700|GO:0008013	TCF7L1	+	ILMN_1733841	2410	S	NP_112573.1	NM_031283.1	NM_031283.1	NM_031283.1	TCF-3; TCF3	ILMN_28664
4570500	0.0095257	0.00126701	up	3.94205	3.94205	1.97895	CPNE1	8904	Homo sapiens copine I (CPNE1), transcript variant 8, mRNA.	GO:0006629|GO:0016192		GO:0001786|GO:0005215|GO:0005544	chr20	34214120	34214169	AGGCCTAGGTTCCCTTGGAGGCTGTGGCAAGTCCTCAATCCTGTGTCCCA	NM_152931.1	23397707	GO:0006629|GO:0016192|GO:0001786|GO:0005215|GO:0005544	CPNE1	-	ILMN_1670841	1970	A	NP_690908.1	NM_152931.1	NM_152931.1	NM_152931.1	CPN1; COPN1; MGC1142	ILMN_6266
6040121	0.000811115	1.64065e-05	up	3.937	3.937	1.9771	SNORA81	677847	Homo sapiens small nucleolar RNA, H/ACA box 81 (SNORA81), small nucleolar RNA.				chr3	186504545	186504594	CACAAGAAGAAAAGTAACAGCACTAGATTGTAAAGACTGGGGTGGACCTC	NR_002989.1	91680857		SNORA81	+	ILMN_3248440	82	S		NR_002989.1	NR_002989.1	NR_002989.1	HBI-61	ILMN_176863
5490692	0.000285925	2.00926e-06	up	3.93224	3.93224	1.97535	SEZ6L2	26470	Homo sapiens seizure related 6 homolog (mouse)-like 2 (SEZ6L2), transcript variant 2, mRNA.		GO:0005783|GO:0005789|GO:0005886|GO:0016021					ATGGCCCTGGAGATCCTACAGTAAATAAACCAGCATCCTGCCGCCCAAAA	NM_201575.1	42491357	GO:0005783|GO:0005789|GO:0005886|GO:0016021	SEZ6L2		ILMN_2413779	3111	A	NP_963869.1	NM_201575.1	NM_201575.1	NM_201575.1	FLJ90517; PSK-1	ILMN_1006
4590739	0.00318375	0.000218424	up	3.92174	3.92174	1.97149	LAMB3	3914	Homo sapiens laminin, beta 3 (LAMB3), transcript variant 2, mRNA.	GO:0007155|GO:0008544	GO:0005578|GO:0005576|GO:0005604	GO:0005198|GO:0005515	chr1	209824435	209824484	TTCCAAGCTACAAATGTATCTGCTGCTCCAAGTGTCCTAGATCAGGACCC	NM_001017402.1	62868216	GO:0005578|GO:0005576|GO:0005604|GO:0007155|GO:0008544|GO:0005198|GO:0005515	LAMB3	-	ILMN_1800142	195	I	NP_001017402.1	NM_001017402.1	NM_001017402.1	NM_001017402.1	LAMNB1	ILMN_1848
4260592	0.047758	0.013265	up	3.92	3.92	1.97085	DKFZp564N2472	285877	Homo sapiens hypothetical protein DKFZp564N2472 (DKFZp564N2472), mRNA.				chr7	53071926	53071975	AGCTGTTGATTTCAGAACCCTTGCCTTCGCCCTGCTGGCCCTCTCCTCCC	NM_182595.2	57242763		DKFZP564N2472	+	ILMN_1737131	1084	S	NP_872401.2	NM_182595.2	NM_182595.2	NM_182595.2		ILMN_12043
5960392	0.0322071	0.00760719	up	3.91885	3.91885	1.97043	PSG6	5675	Homo sapiens pregnancy specific beta-1-glycoprotein 6 (PSG6), transcript variant 2, mRNA.	GO:0007565	GO:0005576		chr19	48098109	48098158	CTCTATCTGAGTGCCCCAGAATTGGGAAACTATTCATGAGTATTCATAGG	NM_001031850.2	141802170	GO:0005576|GO:0007565	PSG6	-	ILMN_1718514	1619	I	NP_001027020.1	NM_001031850.2	NM_001031850.1	NM_001031850.2	PSG10	ILMN_181180
6250609	0.0106982	0.00153194	up	3.9176	3.9176	1.96997	KPNA2	3838	Homo sapiens karyopherin alpha 2 (RAG cohort 1, importin alpha 1) (KPNA2), mRNA. XM_001133262 XM_001133265 XM_001133267 XM_001133271	GO:0006606|GO:0006886|GO:0000018|GO:0000072|GO:0000085|GO:0006259|GO:0006607|GO:0006886|GO:0044419	GO:0005634|GO:0005643|GO:0005737|GO:0005634|GO:0005643|GO:0005654|GO:0005737	GO:0005488|GO:0008565|GO:0005515|GO:0008139|GO:0008565	chr17	63473387	66031851	AGCATCCTGTAAATAAACATTCAAGTCCACCCTTTTCTTGACTTCAAAAA	NM_002266.2	62388891	GO:0005634|GO:0005643|GO:0005737|GO:0005634|GO:0005643|GO:0005654|GO:0005737|GO:0006606|GO:0006886|GO:0000018|GO:0000072|GO:0000085|GO:0006259|GO:0006607|GO:0006886|GO:0044419|GO:0005488|GO:0008565|GO:0005515|GO:0008139|GO:0008565	KPNA2	+	ILMN_1708160	1935	S	NP_002257.1	NM_002266.2	NM_002266.2	NM_002266.2	RCH1; IPOA1; SRP1alpha; QIP2	ILMN_14206
5490446	0.0299012	0.00684629	up	3.91438	3.91438	1.96879	HLA-DPB2	3116	Homo sapiens major histocompatibility complex, class II, DP beta 2 (pseudogene) (HLA-DPB2), non-coding RNA.	GO:0002504|GO:0006955	GO:0016020|GO:0016021|GO:0042613		chr6	33084943	33084992	AAGGTGTGCAGACACAAGTACGAGCTGATGGAGCCACTCATCCGGCAGCG	NR_001435.1	30578399	GO:0016020|GO:0016021|GO:0042613|GO:0002504|GO:0006955	HLA-DPB2	+	ILMN_2205405	310	S		NR_001435.1	NR_001435.1	NR_001435.1	DPbeta2; DPB2; HLA-DP2B; DP2B	ILMN_5809
4860292	0.0126834	0.00198288	up	3.91229	3.91229	1.96801	CACNB2	783	Homo sapiens calcium channel, voltage-dependent, beta 2 subunit (CACNB2), transcript variant 7, mRNA.	GO:0006816|GO:0006811|GO:0006816|GO:0007528	GO:0005886|GO:0005887|GO:0005891	GO:0005245|GO:0005244|GO:0005245|GO:0005509	chr10	18689962	18690011	TGAAGGCCACCTGGATCAGGCTTCTGAAAAGAGCCAAGGGAGGAAGGCTG	NM_201570.2	148234652	GO:0005886|GO:0005887|GO:0005891|GO:0006816|GO:0006811|GO:0006816|GO:0007528|GO:0005245|GO:0005244|GO:0005245|GO:0005509	CACNB2	+	ILMN_1682208	450	I	NP_963864.1	NM_201570.2	NM_201570.1	NM_201570.2	CACNLB2; MYSB; FLJ23743	ILMN_23009
6560255	0.00220211	0.000117336	up	3.91075	3.91075	1.96744	EPB41L1	2036	Homo sapiens erythrocyte membrane protein band 4.1-like 1 (EPB41L1), transcript variant 2, mRNA.	GO:0030866	GO:0005737|GO:0005856|GO:0019898|GO:0005856|GO:0005737|GO:0005856|GO:0019898|GO:0005856	GO:0003779|GO:0005198|GO:0005488|GO:0003779|GO:0005198|GO:0005488|GO:0008092	chr20	34163764	34163813	GCCTGACTGACAGAAGTTCTTGCCCCCGGGGAGCTGGTGTGGACAGAGGA	NM_177996.1	30061490	GO:0005737|GO:0005856|GO:0019898|GO:0005856|GO:0005737|GO:0005856|GO:0019898|GO:0005856|GO:0030866|GO:0003779|GO:0005198|GO:0005488|GO:0003779|GO:0005198|GO:0005488|GO:0008092	EPB41L1	+	ILMN_1684534	3	I	NP_818932.1	NM_177996.1	NM_177996.1	NM_177996.1	KIAA0338; 4.1N; DKFZp686H17242; MGC11072	ILMN_22376
6250220	0.000961552	2.51205e-05	up	3.91046	3.91046	1.96734	PPIE	10450	Homo sapiens peptidylprolyl isomerase E (cyclophilin E) (PPIE), transcript variant 2, mRNA.	GO:0006397|GO:0006457|GO:0008380|GO:0045449|GO:0006457	GO:0005634|GO:0005681	GO:0000166|GO:0003723|GO:0003755|GO:0005515|GO:0016018|GO:0016853|GO:0000166|GO:0003676|GO:0003755|GO:0016853	chr1	40002123	40002172	GGGGATGCCCTGATGAGCACATTTGTCAAATAAATGAATGACAGGAAACC	NM_203456.1	45439315	GO:0005634|GO:0005681|GO:0006397|GO:0006457|GO:0008380|GO:0045449|GO:0006457|GO:0000166|GO:0003723|GO:0003755|GO:0005515|GO:0016018|GO:0016853|GO:0000166|GO:0003676|GO:0003755|GO:0016853	PPIE	+	ILMN_1674825	1056	I	NP_982281.1	NM_203456.1	NM_203456.1	NM_203456.1	CYP-33; MGC3736; MGC111222	ILMN_13734
290168	0.0321803	0.00759666	up	3.89738	3.89738	1.9625	GDAP1L1	78997	Homo sapiens ganglioside-induced differentiation-associated protein 1-like 1 (GDAP1L1), mRNA.				chr20	42342176	42342225	CCTAGGTCCCCCTCCTAGCCTCTGTCCAAGCCATCTCCTTCAATATCCCC	NM_024034.3	30581159		GDAP1L1	+	ILMN_1760208	1993	S	NP_076939.3	NM_024034.3	NM_024034.3	NM_024034.3	dJ881L22.1; DKFZp761K228; dJ995J12.1.1	ILMN_176964
5670092	0.00720148	0.00082509	up	3.88771	3.88771	1.95892	ING1	3621	Homo sapiens inhibitor of growth family, member 1 (ING1), transcript variant 1, mRNA.	GO:0008285|GO:0030308|GO:0045786|GO:0045941	GO:0005634	GO:0003674|GO:0005515|GO:0008270|GO:0016563|GO:0046872|GO:0005515|GO:0008270|GO:0046872	chr13	110164388	110164437	GCGCCGGGAGAGCGAGGGCTTTGCATTTTGCAGTGCTATTTTTTGAGGGG	NM_198219.1	38201666	GO:0005634|GO:0008285|GO:0030308|GO:0045786|GO:0045941|GO:0003674|GO:0005515|GO:0008270|GO:0016563|GO:0046872|GO:0005515|GO:0008270|GO:0046872	ING1	+	ILMN_1655537	763	I	NP_937862.1	NM_198219.1	NM_198219.1	NM_198219.1	p33ING1; p33; p47ING1a; p33ING1b; p47; p24ING1c	ILMN_168158
2600152	0.000996504	2.76135e-05	up	3.88681	3.88681	1.95859	CXCR4	7852	Homo sapiens chemokine (C-X-C motif) receptor 4 (CXCR4), transcript variant 1, mRNA.	GO:0000187|GO:0001569|GO:0001666|GO:0001667|GO:0001764|GO:0006915|GO:0006935|GO:0006954|GO:0006955|GO:0007165|GO:0007186|GO:0007204|GO:0007281|GO:0007420|GO:0008045|GO:0008354|GO:0009615|GO:0019059|GO:0030334|GO:0042098|GO:0044419	GO:0005737|GO:0005886|GO:0005886|GO:0005887|GO:0030426|GO:0031252	GO:0003779|GO:0005515|GO:0015026|GO:0016493|GO:0016494|GO:0032027	chr2	136873749	136873798	TCTAGTGGGCGGGGCAGAGGAGTTAGCCAAGATGTGACTTTGAAACCCTC	NM_001008540.1	56790926	GO:0005737|GO:0005886|GO:0005886|GO:0005887|GO:0030426|GO:0031252|GO:0000187|GO:0001569|GO:0001666|GO:0001667|GO:0001764|GO:0006915|GO:0006935|GO:0006954|GO:0006955|GO:0007165|GO:0007186|GO:0007204|GO:0007281|GO:0007420|GO:0008045|GO:0008354|GO:0009615|GO:0019059|GO:0030334|GO:0042098|GO:0044419|GO:0003779|GO:0005515|GO:0015026|GO:0016493|GO:0016494|GO:0032027	CXCR4	-	ILMN_2246410	15	I	NP_001008540.1	NM_001008540.1	NM_001008540.1	NM_001008540.1	WHIM; NPY3R; NPYY3R; FB22; LAP3; LCR1; NPYR; HM89; HSY3RR; NPYRL; D2S201E; CD184; LESTR	ILMN_26451
1740209	0.0137724	0.00223994	up	3.88473	3.88473	1.95781	MXRA8	54587	Homo sapiens matrix-remodelling associated 8 (MXRA8), mRNA.		GO:0016020|GO:0016021		chr1	1290655	1290704	GGGCTGTACACCTGCAACCTGCACCATCACTACTGCCACCTCTACGAGAG	NM_032348.2	39725651	GO:0016020|GO:0016021	MXRA8	-	ILMN_2068257	428	S	NP_115724.1	NM_032348.2	NM_032348.2	NM_032348.2	MGC3047; DKFZp586E2023	ILMN_20155
3360014	0.00321187	0.000221633	up	3.87554	3.87554	1.9544	TCEAL1	9338	Homo sapiens transcription elongation factor A (SII)-like 1 (TCEAL1), transcript variant 2, mRNA.	GO:0000122|GO:0006350|GO:0006355	GO:0005634	GO:0003700|GO:0003702|GO:0005515	chrX	102771520	102771569	AAAATGAAGAAGAGCCGCAGAGCGCGCCCAAGACCGATGAGGAGAGGCCT	NM_001006639.1	55749405	GO:0005634|GO:0000122|GO:0006350|GO:0006355|GO:0003700|GO:0003702|GO:0005515	TCEAL1	+	ILMN_2398408	182	A	NP_001006640.1	NM_001006639.1	NM_001006639.1	NM_001006639.1	SIIR; p21; pp21	ILMN_27559
3420192	0.0366261	0.00913165	up	3.87448	3.87448	1.954	EDARADD	128178	Homo sapiens EDAR-associated death domain (EDARADD), transcript variant A, mRNA.	GO:0001942|GO:0007165|GO:0007249|GO:0007275|GO:0030154|GO:0042475|GO:0001942|GO:0042475	GO:0005737	GO:0005515	chr1	234624333	234624382	CTCCAGAGAATTAAGAAGCCAAACTCAACATCGCCATGGGCCTCAGGACG	NM_145861.2	153267417	GO:0005737|GO:0001942|GO:0007165|GO:0007249|GO:0007275|GO:0030154|GO:0042475|GO:0001942|GO:0042475|GO:0005515	EDARADD	+	ILMN_1754592	31	I	NP_665860.2	NM_145861.2	NM_145861.1	NM_145861.2	ED3; EDA3	ILMN_27264
6220687	0.000467341	4.96943e-06	up	3.87131	3.87131	1.95282	PLCE1	51196	Homo sapiens phospholipase C, epsilon 1 (PLCE1), transcript variant 1, mRNA.	GO:0000187|GO:0001558|GO:0006644|GO:0006651|GO:0006940|GO:0007010|GO:0007173|GO:0007204|GO:0007205|GO:0007507|GO:0008277|GO:0008283|GO:0016042|GO:0019722|GO:0019722|GO:0032835|GO:0045859|GO:0046578|GO:0048016|GO:0006629|GO:0007264	GO:0000139|GO:0005622|GO:0005624|GO:0005624|GO:0005737|GO:0005794|GO:0005829|GO:0005886|GO:0005622	GO:0004435|GO:0004435|GO:0005057|GO:0005085|GO:0005509|GO:0016787|GO:0017016|GO:0019899|GO:0004435|GO:0004871|GO:0005085|GO:0005509	chr10	96006177	96006226	GCTAGTTGCCACCAACCAATTTACTGATGAATGAAGCCCAGGGGACTGCC	NM_016341.3	117168249	GO:0000139|GO:0005622|GO:0005624|GO:0005624|GO:0005737|GO:0005794|GO:0005829|GO:0005886|GO:0005622|GO:0000187|GO:0001558|GO:0006644|GO:0006651|GO:0006940|GO:0007010|GO:0007173|GO:0007204|GO:0007205|GO:0007507|GO:0008277|GO:0008283|GO:0016042|GO:0019722|GO:0019722|GO:0032835|GO:0045859|GO:0046578|GO:0048016|GO:0006629|GO:0007264|GO:0004435|GO:0004435|GO:0005057|GO:0005085|GO:0005509|GO:0016787|GO:…	PLCE1	+	ILMN_1784447	7717	S	NP_057425.3	NM_016341.3	NM_016341.2	NM_016341.3	KIAA1516; MGC167842; FLJ23659; PLCE; NPHS3	ILMN_8826
3130673	0.000666092	1.07368e-05	up	3.86907	3.86907	1.95199	SCARNA5	677775	Homo sapiens small Cajal body-specific RNA 5 (SCARNA5), guide RNA.				chr2	234184400	234184449	ATTGCACTGAATGTCACGGTCCCTTTGTTGCCCTCAACTCCCAGCAGCCC	NR_003008.2	194239670		SCARNA5	+	ILMN_3236408	29	S		NR_003008.2	NR_003008.2	NR_003008.2		ILMN_363962
5870546	0.00270493	0.000168232	up	3.86522	3.86522	1.95055	PDLIM7	9260	Homo sapiens PDZ and LIM domain 7 (enigma) (PDLIM7), transcript variant 1, mRNA.	GO:0001503|GO:0006898|GO:0007275|GO:0030036|GO:0030154	GO:0001725|GO:0001726|GO:0005737|GO:0005856	GO:0005515|GO:0005515|GO:0008270|GO:0046872	chr5	176918082	176918131	GCTGGTCCCAGATGCCAGCAAGCAGCGGCTGATGGAGAACACAGAGGACT	NM_005451.3	42741673	GO:0001725|GO:0001726|GO:0005737|GO:0005856|GO:0001503|GO:0006898|GO:0007275|GO:0030036|GO:0030154|GO:0005515|GO:0005515|GO:0008270|GO:0046872	PDLIM7	-	ILMN_2396639	499	A	NP_005442.2	NM_005451.3	NM_005451.3	NM_005451.3		ILMN_28275
6280161	0.0390991	0.010019	up	3.86521	3.86521	1.95055	ELF5	2001	Homo sapiens E74-like factor 5 (ets domain transcription factor) (ELF5), transcript variant 2, mRNA.	GO:0006350|GO:0006355|GO:0006366|GO:0007398|GO:0008283|GO:0006355	GO:0005634|GO:0005634	GO:0003700|GO:0043565|GO:0003700|GO:0043565	chr11	34527300	34535272	TCTCTTGCCTTGAAAGCCTCCTCTTTGGACCTAGCCACCGCTGCCCTCAC	NM_001422.2	38201715	GO:0005634|GO:0005634|GO:0006350|GO:0006355|GO:0006366|GO:0007398|GO:0008283|GO:0006355|GO:0003700|GO:0043565|GO:0003700|GO:0043565	ELF5	-	ILMN_1684699	58	I	NP_001413.1	NM_001422.2	NM_001422.2	NM_001422.2	ESE2	ILMN_13737
460338	0.00064711	1.02229e-05	up	3.86431	3.86431	1.95021	PLOD2	5352	Homo sapiens procollagen-lysine, 2-oxoglutarate 5-dioxygenase 2 (PLOD2), transcript variant 1, mRNA.	GO:0001666|GO:0006464|GO:0019538|GO:0055114	GO:0005783|GO:0016020|GO:0030867	GO:0005506|GO:0005515|GO:0008475|GO:0016491|GO:0016702|GO:0031418|GO:0046872	chr3	147278341	147278390	GGGAAAAAGACTCCCCTACTCCGGAAACATTCCAAATGCTCAGCCCCCCA	NM_182943.2	62739164	GO:0005783|GO:0016020|GO:0030867|GO:0001666|GO:0006464|GO:0019538|GO:0055114|GO:0005506|GO:0005515|GO:0008475|GO:0016491|GO:0016702|GO:0031418|GO:0046872	PLOD2	-	ILMN_1799139	2017	I	NP_891988.1	NM_182943.2	NM_182943.2	NM_182943.2	LH2; TLH	ILMN_14675
3840349	0.00433621	0.000364715	up	3.86356	3.86356	1.94993	CSDC2	27254	Homo sapiens cold shock domain containing C2, RNA binding (CSDC2), mRNA.	GO:0006355|GO:0006397|GO:0006398	GO:0005634|GO:0005737|GO:0005794	GO:0003677|GO:0003723	chr22	40302546	40302595	CCAAGACCCCTGGCCACCCAGACCCCCCATTCTTCCTAACACTGGCAATA	NM_014460.2	46048172	GO:0005634|GO:0005737|GO:0005794|GO:0006355|GO:0006397|GO:0006398|GO:0003677|GO:0003723	CSDC2	+	ILMN_1806787	2239	S	NP_055275.1	NM_014460.2	NM_014460.2	NM_014460.2	dJ347H13.2; PIPPIN	ILMN_23719
4610246	0.00394983	0.00031233	up	3.85704	3.85704	1.94749	OMD	4958	Homo sapiens osteomodulin (OMD), mRNA.	GO:0007155	GO:0005576|GO:0005578	GO:0005515	chr9	94216694	94216743	GATCTCACCATTATGACATCCATCCCCCTAGCTCACCACATAGCACATAG	NM_005014.1	4826875	GO:0005576|GO:0005578|GO:0007155|GO:0005515	OMD	-	ILMN_1749846	1870	S	NP_005005.1	NM_005014.1	NM_005014.1	NM_005014.1	OSAD; SLRR2C	ILMN_11996
1940731	0.00881108	0.00112235	up	3.85527	3.85527	1.94683	TMEM200B	399474	Homo sapiens transmembrane protein 200B (TMEM200B), mRNA.		GO:0016020|GO:0016021		chr1	29447005	29447054	CCTAAGACTGGGAGGTAGGTTGGGATGTTACAGGCTGGGGCAGGCTCCCT	NM_001003682.2	105554390	GO:0016020|GO:0016021	TMEM200B	-	ILMN_1682231	1346	S	NP_001003682.1	NM_001003682.2	NM_001003682.1	NM_001003682.2	MGC90489; TTMB; MGC102864	ILMN_15308
5260468	0.0101143	0.00139622	up	3.83689	3.83689	1.93994	RFX3	5991	Homo sapiens regulatory factor X, 3 (influences HLA class II expression) (RFX3), transcript variant 2, mRNA.	GO:0045449|GO:0045449|GO:0045449|GO:0045449|GO:0045449|GO:0006355|GO:0016481	GO:0005634|GO:0005634|GO:0005634|GO:0005634|GO:0005634|GO:0005634	GO:0003677|GO:0030528|GO:0003677|GO:0030528|GO:0003677|GO:0030528|GO:0003677|GO:0030528|GO:0003677|GO:0030528|GO:0003705|GO:0016564	chr9	3278176	3278225	ATCGTGTTGCTCAGGCAACAGGAGAGACTCCTATAGCAGTCATGGGCGAG	NM_134428.1	19743883	GO:0005634|GO:0005634|GO:0005634|GO:0005634|GO:0005634|GO:0005634|GO:0045449|GO:0045449|GO:0045449|GO:0045449|GO:0045449|GO:0006355|GO:0016481|GO:0003677|GO:0030528|GO:0003677|GO:0030528|GO:0003677|GO:0030528|GO:0003677|GO:0030528|GO:0003677|GO:0030528|GO:0003705|GO:0016564	RFX3	-	ILMN_1779488	2231	A	NP_602304.1	NM_134428.1	NM_134428.1	NM_134428.1	bA32F11.1; MGC87155	ILMN_21620
5390349	0.000731859	1.35466e-05	up	3.83688	3.83688	1.93993	FLJ32679	440321	Homo sapiens golgin-like hypothetical protein LOC440321 (FLJ32679), mRNA.				chr15	79936	79985	GGCCGAGAACTGGAAACAGCCTTTCCCTCATTTTCTGTGTATTGGTGATG	NM_001012452.1	60218905		FLJ32679	+	ILMN_2109536	2332	S	NP_001012455.1	NM_001012452.1	NM_001012452.1	NM_001012452.1	MGC102859; MGC104696	ILMN_168609
5960184	0.00119853	3.80483e-05	up	3.83473	3.83473	1.93913	SNORD116-2	100033414	Homo sapiens small nucleolar RNA, C/D box 116-2 (SNORD116-2), small nucleolar RNA.				chr15	22850492	22850541	CTGAACAAAATGAGTGAAAACTCATACCGTCATTCTCATCGGAACTGAGG	NR_003317.1	126012526		SNORD116-2	+	ILMN_2107655	44	S		NR_003317.1	NR_003317.1	NR_003317.1	HBII-85-2	ILMN_174498
3930243	0.0118765	0.00179263	up	3.82903	3.82903	1.93698	HEATR2	54919	Homo sapiens HEAT repeat containing 2 (HEATR2), mRNA. XM_935824 XM_935825			GO:0005515	chr7	735905	735954	GGCCGCCATTGAAGCCACAGGCGCAGTGATCCATTTTGGCAACGGGAAGT	NM_017802.2	31377743	GO:0005515	HEATR2	+	ILMN_1806647	695	I	NP_060272.2	NM_017802.2	NM_017802.2	NM_017802.2	FLJ31671; FLJ25564; FLJ20397; FLJ39381	ILMN_1114
2810725	0.000944083	2.4069e-05	up	3.82613	3.82613	1.93589	TPTE2	93492	Homo sapiens transmembrane phosphoinositide 3-phosphatase and tensin homolog 2 (TPTE2), transcript variant 3, mRNA.	GO:0016311|GO:0016311|GO:0016311	GO:0005737|GO:0005783|GO:0005789|GO:0016020|GO:0016021|GO:0016021	GO:0004725|GO:0016314|GO:0016787|GO:0016791|GO:0004725|GO:0016787|GO:0016791|GO:0004725|GO:0016791	chr13	18954637	18954686	TATGTTAGAACGACTTTCCAAGTTTGAAGTTGAAGATGCTGAAAATGTTG	NM_199254.1	40549424	GO:0005737|GO:0005783|GO:0005789|GO:0016020|GO:0016021|GO:0016021|GO:0016311|GO:0016311|GO:0016311|GO:0004725|GO:0016314|GO:0016787|GO:0016791|GO:0004725|GO:0016787|GO:0016791|GO:0004725|GO:0016791	TPTE2	-	ILMN_1654031	331	I	NP_954863.1	NM_199254.1	NM_199254.1	NM_199254.1	MGC149231; TPIP	ILMN_25511
1940286	0.00138593	5.0152e-05	up	3.81959	3.81959	1.93342	TCEAL7	56849	Homo sapiens transcription elongation factor A (SII)-like 7 (TCEAL7), mRNA.	GO:0006350|GO:0006355|GO:0008150	GO:0005634|GO:0005575	GO:0003674	chrX	102473756	102473805	CCCTAAAGTAGACAGTAAAAGAACTTGTCAATCGCCTTTGGAAGGCAATG	NM_152278.1	23397408	GO:0005634|GO:0005575|GO:0006350|GO:0006355|GO:0008150|GO:0003674	TCEAL7	+	ILMN_2084043	982	S	NP_689491.1	NM_152278.1	NM_152278.1	NM_152278.1	MGC23947; MPMGp800C04260Q003	ILMN_13373
3840048	0.0385138	0.00983248	up	3.81502	3.81502	1.93169	C9orf50	375759	Homo sapiens chromosome 9 open reading frame 50 (C9orf50), mRNA.				chr9	132374531	132374580	GAGGAGCGTCCTTCCTTGCCCCACAAATAAAGGCACATCCCAGGTGGCTG	NM_199350.3	145701004		C9ORF50	-	ILMN_1701873	1543	S	NP_955382.3	NM_199350.3	NM_199350.1	NM_199350.3	FLJ35803	ILMN_179811
5570079	0.0318898	0.00750259	up	3.8127	3.8127	1.93081	LOC441956	441956	PREDICTED: Homo sapiens similar to cDNA sequence BC021523 (LOC441956), mRNA.							GCAGGAACCACCTTCCTCCAAGATCCTCACTATGGCAACTGTGGACCCCC	XM_498859.2	89047339		LOC441956		ILMN_1736408	261	A	XP_498859.2	XM_498859.2	XM_498859.2	XM_498859.2		ILMN_163822
2070561	0.0119563	0.0018153	up	3.81193	3.81193	1.93052	KIR2DS5	3810	Homo sapiens killer cell immunoglobulin-like receptor, two domains, short cytoplasmic tail, 5 (KIR2DS5), mRNA.	GO:0006955	GO:0005886|GO:0005887	GO:0004872|GO:0004872|GO:0030110	chr19	112777	112826	CCTGCTTACAAATGTCTAAGGTCCCCACTGCCTGCTGGAGAGAAAACACA	NM_014513.1	7657278	GO:0005886|GO:0005887|GO:0006955|GO:0004872|GO:0004872|GO:0030110	KIR2DS5	+	ILMN_1691803	1223	S	NP_055328.1	NM_014513.1	NM_014513.1	NM_014513.1	1060P11.7; CD158G; NKAT9	ILMN_20102
3130669	0.000675073	1.12484e-05	up	3.8102	3.8102	1.92987	SATB1	6304	Homo sapiens SATB homeobox 1 (SATB1), mRNA.	GO:0000122|GO:0006325|GO:0006355	GO:0005634	GO:0003690|GO:0003700|GO:0043565	chr3	18366012	18366061	TCTCCAGCAGAGTCAGATGAGGAAAACCGACAGAAGACCCGGCCACGAAC	NM_002971.2	33356175	GO:0005634|GO:0000122|GO:0006325|GO:0006355|GO:0003690|GO:0003700|GO:0043565	SATB1	-	ILMN_1690646	2142	S	NP_002962.1	NM_002971.2	NM_002971.2	NM_002971.2		ILMN_6836
1820400	0.0173017	0.00313545	up	3.80342	3.80342	1.9273	SNORA52	619565	Homo sapiens small nucleolar RNA, H/ACA box 52 (SNORA52), small nucleolar RNA.				chr11	801764	801813	GGAGTGAGCAGGGCTCCAGTGGGCTCACGTCATGGGCACTTCTAGACACT	NR_002585.1	77993292		SNORA52	+	ILMN_3247679	84	S		NR_002585.1	NR_002585.1	NR_002585.1	ACA52	ILMN_12028
6560546	0.0111875	0.00164489	up	3.80121	3.80121	1.92646	ITPKA	3706	Homo sapiens inositol 1,4,5-trisphosphate 3-kinase A (ITPKA), mRNA.	GO:0006020|GO:0007165|GO:0007165		GO:0000166|GO:0005516|GO:0005524|GO:0008440|GO:0016301|GO:0016740	chr15	39582984	39583033	GACCTTCCGGTCTAACGTCTCACACCACGACGGACTCCCCTTCCTAATAA	NM_002220.1	4504788	GO:0006020|GO:0007165|GO:0007165|GO:0000166|GO:0005516|GO:0005524|GO:0008440|GO:0016301|GO:0016740	ITPKA	+	ILMN_1776516	1718	S	NP_002211.1	NM_002220.1	NM_002220.1	NM_002220.1	IP3KA	ILMN_6608
6520451	0.00196568	9.50231e-05	up	3.79949	3.79949	1.9258	TLR1	7096	Homo sapiens toll-like receptor 1 (TLR1), mRNA.	GO:0006954|GO:0007165|GO:0007165|GO:0042116|GO:0042535|GO:0045087|GO:0045410	GO:0005886|GO:0005887|GO:0031410	GO:0004888|GO:0005515	chr4	38797941	38797990	GTGAGTGTATGATGTAGGTAAAAATATATACCTTCGGGTCGCAGTTCACC	NM_003263.3	41350336	GO:0005886|GO:0005887|GO:0031410|GO:0006954|GO:0007165|GO:0007165|GO:0042116|GO:0042535|GO:0045087|GO:0045410|GO:0004888|GO:0005515	TLR1	-	ILMN_1731048	2736	S	NP_003254.2	NM_003263.3	NM_003263.3	NM_003263.3	KIAA0012; DKFZp547I0610; TIL; CD281; MGC126312; MGC104956; rsc786; DKFZp564I0682; MGC126311	ILMN_169443
1850253	0.0407489	0.0105906	up	3.78901	3.78901	1.92182	MIR212	406994	Homo sapiens microRNA 212 (MIR212), microRNA.							CACCTTGGCTCTAGACTGCTTACTGCCCGGGCCGCCCTCAGTAACAGTCT	NR_029625.1	262206296		MIR212		ILMN_3311005	29	S		NR_029625.1	NR_029625.1	NR_029625.1		ILMN_388240
3850754	0.00164426	7.06377e-05	up	3.78833	3.78833	1.92156	KIAA1683	80726	Homo sapiens KIAA1683 (KIAA1683), mRNA.		GO:0005739		chr19	18228925	18228974	TGCAGTGGGGACTTCGTGGGAGGCACTCATGGCTCTCTGGGTCTAATGAA	NM_025249.1	54606861	GO:0005739	KIAA1683	-	ILMN_2158003	3690	S	NP_079525.1	NM_025249.1	NM_025249.1	NM_025249.1	MGC131731	ILMN_11229
4280747	0.00976496	0.00132147	up	3.78708	3.78708	1.92108	VNN2	8875	Homo sapiens vanin 2 (VNN2), transcript variant 2, mRNA.	GO:0006807|GO:0006807|GO:0006928|GO:0015939|GO:0006807|GO:0006807	GO:0005886|GO:0031225	GO:0016811|GO:0017159|GO:0016811|GO:0016811	chr6	133126215	133126264	GGAAAGCAGCTGAGATCCAGAGGAGTGGAAGGCTCCCCCTTGACTAAAGC	NM_078488.1	17865815	GO:0005886|GO:0031225|GO:0006807|GO:0006807|GO:0006928|GO:0015939|GO:0006807|GO:0006807|GO:0016811|GO:0017159|GO:0016811|GO:0016811	VNN2	-	ILMN_1692546	27	I	NP_511043.1	NM_078488.1	NM_078488.1	NM_078488.1	FOAP-4; GPI-80	ILMN_24337
990494	0.00641614	0.000692305	up	3.77594	3.77594	1.91683	CADPS2	93664	Homo sapiens Ca++-dependent secretion activator 2 (CADPS2), transcript variant 1, mRNA.	GO:0006887|GO:0015031	GO:0016020|GO:0030054|GO:0030659|GO:0031410|GO:0045202	GO:0005509|GO:0008289	chr7	122090819	122091436	CGCCAACAGTCTTCCCAATGTAGCTCTTCCAAAAGTTCCAAGTCTGCCTC	NM_017954.9	148839293	GO:0016020|GO:0030054|GO:0030659|GO:0031410|GO:0045202|GO:0006887|GO:0015031|GO:0005509|GO:0008289	CADPS2	-	ILMN_1801370	3058	I	NP_060424.9	NM_017954.9	NM_017954.8	NM_017954.9	KIAA1591; FLJ40851	ILMN_20042
5570129	0.000418864	4.05103e-06	up	3.76346	3.76346	1.91206	ITGBL1	9358	Homo sapiens integrin, beta-like 1 (with EGF-like repeat domains) (ITGBL1), mRNA.	GO:0007155|GO:0007160|GO:0007229	GO:0005576|GO:0008305	GO:0004872|GO:0005488	chr13	101166582	101166631	GGGGACAATGAAGACAAGCACACAGGAGGTAGAATATCAGAGTGGGGCTG	NM_004791.1	4758613	GO:0005576|GO:0008305|GO:0007155|GO:0007160|GO:0007229|GO:0004872|GO:0005488	ITGBL1	+	ILMN_1653719	2281	S	NP_004782.1	NM_004791.1	NM_004791.1	NM_004791.1	OSCP; TIED	ILMN_22983
6550392	0.0371421	0.00932756	up	3.75043	3.75043	1.90706	GIP	2695	Homo sapiens gastric inhibitory polypeptide (GIP), mRNA.	GO:0007165	GO:0005576|GO:0005625	GO:0005179	chr17	47035998	47036047	GGACTGGATTCTGCCCTTCACTTAGCACCTGCCTCAGCCCCACTCCAGAA	NM_004123.2	62243447	GO:0005576|GO:0005625|GO:0007165|GO:0005179	GIP	-	ILMN_1673805	581	S	NP_004114.1	NM_004123.2	NM_004123.2	NM_004123.2		ILMN_29326
4230673	0.00941709	0.00124677	up	3.74182	3.74182	1.90374	GRM2	2912	Homo sapiens glutamate receptor, metabotropic 2 (GRM2), mRNA.	GO:0007165|GO:0007186|GO:0007194|GO:0007268	GO:0005886|GO:0005887	GO:0004872	chr3	51727587	51727636	GGGCTGCCCCTCCCCCTGCACAGTAGTTTGTCCTGTGGTTTATTTTGTAT	NM_000839.2	66529099	GO:0005886|GO:0005887|GO:0007165|GO:0007186|GO:0007194|GO:0007268|GO:0004872	GRM2	+	ILMN_1693604	3074	S	NP_000830.2	NM_000839.2	NM_000839.2	NM_000839.2	mGlu2; GPRC1B; MGLUR2; GLUR2	ILMN_14214
150326	0.00145017	5.47644e-05	up	3.73915	3.73915	1.90271	SNORD58B	26790	Homo sapiens small nucleolar RNA, C/D box 58B (SNORD58B), small nuclear RNA.				chr18	47018047	47018096	GCGATGATGGCATTTCTTAGGACACCTTTGGATTAATAATGAAAACAACT	NR_002572.1	77735356		SNORD58B	-	ILMN_3238028	3	S		NR_002572.1	NR_002572.1	NR_002572.1	U58b; RNU58B	ILMN_15151
5420561	0.00929002	0.00122018	up	3.73836	3.73836	1.90241	CD276	80381	Homo sapiens CD276 molecule (CD276), transcript variant 2, mRNA.	GO:0008283|GO:0030501|GO:0042102|GO:0042130|GO:0045077|GO:0045078|GO:0045085|GO:0045669|GO:0050728|GO:0050776|GO:0050776	GO:0009897|GO:0009897|GO:0016020|GO:0016021	GO:0005102|GO:0005102	chr15	71781984	71783615	GCCGCTCCCTACTCGAAGCCCAGCATGACCCTGGAGCCCAACAAGGACCT	NM_025240.2	67188430	GO:0009897|GO:0009897|GO:0016020|GO:0016021|GO:0008283|GO:0030501|GO:0042102|GO:0042130|GO:0045077|GO:0045078|GO:0045085|GO:0045669|GO:0050728|GO:0050776|GO:0050776|GO:0005102|GO:0005102	CD276	+	ILMN_1671051	649	A	NP_079516.1	NM_025240.2	NM_001024736.1	NM_025240.2	B7-H3; B7H3	ILMN_766
4250301	0.046072	0.0126315	up	3.73586	3.73586	1.90144	FLJ31568	150244	Homo sapiens FLJ31568 protein (FLJ31568), mRNA.				chr22	22063202	22063251	CCTGCTCATTCTGGAACTCCTGTCAGTCAGATGTTGGGCCTTTTGGATAG	NM_152509.1	22749056		FLJ31568	-	ILMN_2113728	1679	S	NP_689722.1	NM_152509.1	NM_152509.1	NM_152509.1	MGC126047; MGC126046	ILMN_23709
4780201	0.027853	0.00619674	up	3.72858	3.72858	1.89863	LRRC45	201255	Homo sapiens leucine rich repeat containing 45 (LRRC45), mRNA.			GO:0005515	chr17	77581622	77581813	CAGCTGAAAGTGATGGCGAGCGACCACCGAGAGGCGCTGCTGGACAGGGA	NM_144999.2	34147703	GO:0005515	LRRC45	+	ILMN_1742507	2047	A	NP_659436.1	NM_144999.2	XM_938258.1	NM_144999.2	MGC20806	ILMN_10648
3360181	0.00596288	0.000610608	up	3.72748	3.72748	1.8982	SMTN	6525	Homo sapiens smoothelin (SMTN), transcript variant 2, mRNA.	GO:0006939|GO:0007517	GO:0005737|GO:0015629	GO:0003779|GO:0008307	chr22	29824762	29824811	AAGACCTCAGCCTCCCAGGCGCGCAAGGCCATGATTGAGAAGCTGGAGAA	NM_134269.1	19913395	GO:0005737|GO:0015629|GO:0006939|GO:0007517|GO:0003779|GO:0008307	SMTN	+	ILMN_2328327	2487	A	NP_599031.1	NM_134269.1	NM_134269.1	NM_134269.1	FLJ38597; FLJ35365	ILMN_19010
10259	0.000976614	2.62198e-05	up	3.71665	3.71665	1.894	DUSP10	11221	Homo sapiens dual specificity phosphatase 10 (DUSP10), transcript variant 1, mRNA.	GO:0006470|GO:0006950|GO:0007254|GO:0006470	GO:0005634|GO:0005737	GO:0004725|GO:0016787|GO:0017017|GO:0004725|GO:0016787|GO:0016791|GO:0017017	chr1	221912297	221912346	TGCCCTCCCAGCCACTTCACATAGTCCTCGAGTCCCTGAAGAGAGAAGGC	NM_007207.3	21536334	GO:0005634|GO:0005737|GO:0006470|GO:0006950|GO:0007254|GO:0006470|GO:0004725|GO:0016787|GO:0017017|GO:0004725|GO:0016787|GO:0016791|GO:0017017	DUSP10	-	ILMN_1759175	922	I	NP_009138.1	NM_007207.3	NM_007207.3	NM_007207.3	MKP-5; MKP5	ILMN_17179
4640553	0.0112364	0.00165676	up	3.71578	3.71578	1.89366	KIR3DL1	3811	Homo sapiens killer cell immunoglobulin-like receptor, three domains, long cytoplasmic tail, 1 (KIR3DL1), mRNA.	GO:0006955	GO:0005886|GO:0005887	GO:0004872|GO:0004872|GO:0004872|GO:0030109	chr19	60033722	60033771	TCCCCACTGCCTGCTGGAAAGAAAACACACTCCTTTGCTTAGCCCACAGT	NM_013289.1	7019440	GO:0005886|GO:0005887|GO:0006955|GO:0004872|GO:0004872|GO:0004872|GO:0030109	KIR3DL1	+	ILMN_2131828	1539	S	NP_037421.1	NM_013289.1	NM_013289.1	NM_013289.1	CD158E2; MGC126589; MGC119728; CL-11; AMB11; MGC126591; NKB1B; KIR; CD158E1; NKB1; NKAT10; MGC119726; KIR3DL1/2V; KIR-G1; NKAT3; KIR3DS1; CL-2; CD158E1/2	ILMN_13167
4670204	0.00292077	0.000191177	up	3.71542	3.71542	1.89353	GAP43	2596	Homo sapiens growth associated protein 43 (GAP43), mRNA.	GO:0040008|GO:0001558|GO:0007205|GO:0007275|GO:0007399|GO:0009611|GO:0010001|GO:0016198|GO:0045165	GO:0005886|GO:0030054|GO:0030424|GO:0042995|GO:0045202	GO:0005516	chr3	116922460	116922509	CCTGAGCCTGTCTCTCCCTACCCTCTTCTCAGCTCCACTCTGAAGTCCCT	NM_002045.2	28872807	GO:0005886|GO:0030054|GO:0030424|GO:0042995|GO:0045202|GO:0040008|GO:0001558|GO:0007205|GO:0007275|GO:0007399|GO:0009611|GO:0010001|GO:0016198|GO:0045165|GO:0005516	GAP43	+	ILMN_1794552	843	S	NP_002036.1	NM_002045.2	NM_002045.2	NM_002045.2	PP46; B-50	ILMN_28511
7200025	0.0459853	0.0125944	up	3.69816	3.69816	1.88681	KIR2DL1	3802	Homo sapiens killer cell immunoglobulin-like receptor, two domains, long cytoplasmic tail, 1 (KIR2DL1), mRNA.	GO:0006955	GO:0005886|GO:0005887	GO:0004872|GO:0004872|GO:0004872	chr19	36402	36451	ACTTCAATGTAGTTTTCCATCCTTCAAATAAACATGTCTGCCCCCATGGT	NM_014218.2	110611922	GO:0005886|GO:0005887|GO:0006955|GO:0004872|GO:0004872|GO:0004872	KIR2DL1	+	ILMN_1786810	1549	S	NP_055033.2	NM_014218.2	NM_014218.1	NM_014218.2	KIR-K65; CL-42; KIR-K3; NKAT1; KIR-K64; CD158A; NKAT; KIR-K9; KIR221; 47.11; p58.1	ILMN_167479
1240358	8.49954e-06	7.97154e-09	up	3.69309	3.69309	1.88483	RAB20	55647	Homo sapiens RAB20, member RAS oncogene family (RAB20), mRNA.	GO:0007264|GO:0015031	GO:0005794	GO:0000166|GO:0005525	chr13	111175920	111175969	GGGGTCTGACCAGGCAAGCTGTGATCTGAAAGGAGCAAGGAACAGCAAGG	NM_017817.1	8923400	GO:0005794|GO:0007264|GO:0015031|GO:0000166|GO:0005525	RAB20	-	ILMN_1708881	952	S	NP_060287.1	NM_017817.1	NM_017817.1	NM_017817.1	FLJ20429	ILMN_13192
6900706	0.00556729	0.000550942	up	3.6909	3.6909	1.88397	AKAP12	9590	Homo sapiens A kinase (PRKA) anchor protein (gravin) 12 (AKAP12), transcript variant 2, mRNA.	GO:0006605|GO:0007165|GO:0007186	GO:0005634|GO:0005737|GO:0005856|GO:0005886	GO:0051018	chr6	151688634	151688683	GGGGAGGGCAGGGACCCGCTAAGCTGATCTCCTGTACAGTAGTGCTACTT	NM_144497.1	21493023	GO:0005634|GO:0005737|GO:0005856|GO:0005886|GO:0006605|GO:0007165|GO:0007186|GO:0051018	AKAP12	+	ILMN_1686846	119	I	NP_653080.1	NM_144497.1	NM_144497.1	NM_144497.1	DKFZp686M0430; DKFZp686O0331; AKAP250	ILMN_11209
4150376	0.00744178	0.000867448	up	3.69084	3.69084	1.88395	ZNF418	147686	Homo sapiens zinc finger protein 418 (ZNF418), mRNA.	GO:0006350|GO:0006355	GO:0005622|GO:0005634	GO:0003677|GO:0008270|GO:0046872	chr19	63125075	63125124	TCCAGCCTGCCGCTCCTGGACTGCCCTGTATCTAAGTCCTCAATAAACCC	NM_133460.1	52138522	GO:0005622|GO:0005634|GO:0006350|GO:0006355|GO:0003677|GO:0008270|GO:0046872	ZNF418	-	ILMN_1658173	3633	S	NP_597717.1	NM_133460.1	NM_133460.1	NM_133460.1	MGC138449; FLJ31551; KIAA1956	ILMN_6197
2190082	0.000603322	8.49106e-06	up	3.68825	3.68825	1.88294	SORBS1	10580	Homo sapiens sorbin and SH3 domain containing 1 (SORBS1), transcript variant 3, mRNA.	GO:0006810|GO:0008286|GO:0015758|GO:0043149|GO:0048041	GO:0001725|GO:0005634|GO:0005737|GO:0005856|GO:0005886|GO:0005915|GO:0005924|GO:0030054|GO:0045121	GO:0003779|GO:0005158	chr10	97146996	97148778	CTTCCTCCTGCTGAGAAGGCACAGCCCAAAAAGTTGACACCAGTGCAGGT	NM_001034954.1	78000162	GO:0001725|GO:0005634|GO:0005737|GO:0005856|GO:0005886|GO:0005915|GO:0005924|GO:0030054|GO:0045121|GO:0006810|GO:0008286|GO:0015758|GO:0043149|GO:0048041|GO:0003779|GO:0005158	SORBS1	-	ILMN_1663446	2593	A	NP_001030126.1	NM_001034954.1	NM_006434.1	NM_001034954.1	R85FL; DKFZp451C066; SH3P12; DKFZp586P1422; KIAA1296; SORB1; FLJ12406; SH3D5; FLAF2; CAP	ILMN_19160
4540128	0.000480761	5.28029e-06	up	3.68586	3.68586	1.882	LOC728855	728855	Homo sapiens hypothetical LOC728855 (LOC728855), non-coding RNA.				chr1	144340659	144340708	GAGGTTTCATTTTTAACTGAATATTTACGAAAGCTGAAAGCGTGCGAGGG	NR_024510.1	213972563		LOC728855	-	ILMN_3229266	65	A		NR_024510.1	NR_024510.1	NR_024510.1		ILMN_371939
5570204	0.000463805	4.85528e-06	up	3.6751	3.6751	1.87778	ING3	54556	Homo sapiens inhibitor of growth family, member 3 (ING3), transcript variant 3, mRNA.	GO:0001558|GO:0006350|GO:0006355|GO:0016568	GO:0005634	GO:0005515|GO:0008270|GO:0046872	chr7	120383921	120383970	GACACTGCCTAAAGATAGGTAGAATAGGCTGTAGCTTGATTTACTGTGGA	NM_198267.1	38201658	GO:0005634|GO:0001558|GO:0006350|GO:0006355|GO:0016568|GO:0005515|GO:0008270|GO:0046872	ING3	+	ILMN_1783170	873	I	NP_938008.1	NM_198267.1	NM_198267.1	NM_198267.1	FLJ20089; p47ING3; ING2; Eaf4	ILMN_23155
6580743	0.0180208	0.0033206	up	3.6736	3.6736	1.87719	FBXL18	80028	Homo sapiens F-box and leucine-rich repeat protein 18 (FBXL18), mRNA.							GCAGTTGTAAGCCACCGTGTCCAGCCAGTTTCTGTTGTTTGAAGCCCCCA	NM_024963.3	142353648		FBXL18		ILMN_1670920	2308	S	NP_079239.2	NM_024963.3	NM_024963.2	NM_024963.3	FLJ11467; FLJ38075; Fbl18	ILMN_21876
6350682	0.00861465	0.0010881	up	3.67345	3.67345	1.87714	TRIM17	51127	Homo sapiens tripartite motif-containing 17 (TRIM17), transcript variant 1, mRNA.	GO:0008150	GO:0005575|GO:0005622	GO:0003674|GO:0005515|GO:0008270|GO:0046872	chr1	226662288	226662337	GATGCTTCCTAGAGGAAACTTTTGAAAGCCCCTGCGTTCTGAGTGGACCG	NM_016102.2	68160929	GO:0005575|GO:0005622|GO:0008150|GO:0003674|GO:0005515|GO:0008270|GO:0046872	TRIM17	-	ILMN_2331729	1777	A	NP_057186.1	NM_016102.2	NM_016102.2	NM_016102.2	RBCC; terf; RNF16	ILMN_24187
1660725	0.028893	0.00652491	up	3.66984	3.66984	1.87572	FAM27A	548321	Homo sapiens family with sequence similarity 27, member A (FAM27A), non-coding RNA.							GCCGAGAACAAGAGCCCCAGAGGAACTCTTTGTCCCACAGGAGAGCAGCG	NR_024060.1	195927028		FAM27A		ILMN_3248078	315	S		NR_024060.1	NR_024060.1	NR_024060.1		ILMN_366493
4260477	0.000142467	6.24426e-07	up	3.66983	3.66983	1.87571	TSPYL2	64061	Homo sapiens TSPY-like 2 (TSPYL2), mRNA.	GO:0006334|GO:0006350|GO:0006355|GO:0008156|GO:0008156|GO:0009966|GO:0016568|GO:0030308|GO:0030308|GO:0045786|GO:0045859|GO:0045859	GO:0005634|GO:0005634|GO:0005730|GO:0005730|GO:0005737	GO:0000182|GO:0005515	chrX	53133777	53133826	ATTCGGACGACTCTGACCTAGAGGATGTGCTTCAGGTCCCAAACGGTTGG	NM_022117.1	11545834	GO:0005634|GO:0005634|GO:0005730|GO:0005730|GO:0005737|GO:0006334|GO:0006350|GO:0006355|GO:0008156|GO:0008156|GO:0009966|GO:0016568|GO:0030308|GO:0030308|GO:0045786|GO:0045859|GO:0045859|GO:0000182|GO:0005515	TSPYL2	+	ILMN_2347298	2129	A	NP_071400.1	NM_022117.1	NM_022117.1	NM_022117.1	CDA1; CINAP; CTCL; SE20-4; HRIHFB2216; DENTT	ILMN_26999
5420615	0.0222445	0.00449129	up	3.66434	3.66434	1.87355	LOC100144604	100144604	Homo sapiens hypothetical LOC100144604 (LOC100144604), non-coding RNA.				chr15	93111069	93111118	CAGATGCCGACACTATGCTTCCTGCACAGCCTGCCATACCATGAGCCAAT	NR_021493.1	181336469		LOC100144604	-	ILMN_3246405	1691	S		NR_021493.1	NR_021493.1	NR_021493.1		ILMN_356997
7570386	0.000481599	5.43952e-06	up	3.65898	3.65898	1.87144	GPRASP2	114928	Homo sapiens G protein-coupled receptor associated sorting protein 2 (GPRASP2), transcript variant 2, mRNA.		GO:0005737	GO:0005515	chrX	101857712	101857761	GATCCGCGTACTGGGCTGAGGAAAAGTCCAGTTTGGGGGCTGTGGCCAGA	NM_138437.3	51702246	GO:0005737|GO:0005515	GPRASP2	+	ILMN_2337618	1879	A	NP_612446.1	NM_138437.3	NM_138437.3	NM_138437.3	GASP2; FLJ37327; FLJ35662	ILMN_8313
2320398	0.00169405	7.51696e-05	up	3.65815	3.65815	1.87111	TRIM9	114088	Homo sapiens tripartite motif-containing 9 (TRIM9), transcript variant 1, mRNA.		GO:0005622	GO:0005515|GO:0008270|GO:0046872	chr14	50534637	50537180	GCTGGATGATGGCAACGGTGGTCAATTCCGGGAGGTGTATGTGGGGAAGG	NM_015163.4	46370050	GO:0005622|GO:0005515|GO:0008270|GO:0046872	TRIM9	-	ILMN_1719254	1824	A	NP_055978.3	NM_015163.4	NM_052978.3	NM_015163.4	SPRING; KIAA0282; RNF91	ILMN_12887
3370730	0.00212784	0.000107955	up	3.65505	3.65505	1.86989	CDC42EP5	148170	Homo sapiens CDC42 effector protein (Rho GTPase binding) 5 (CDC42EP5), mRNA.	GO:0007254|GO:0007266|GO:0008360|GO:0030838|GO:0031274	GO:0005737|GO:0005856|GO:0005886|GO:0012505	GO:0005515|GO:0017049	chr19	59668026	59668075	CTTCCCGCCCGGCACCCCACTTCTGTATACATAAACGGCCAAGGTGTGTG	NM_145057.2	30089965	GO:0005737|GO:0005856|GO:0005886|GO:0012505|GO:0007254|GO:0007266|GO:0008360|GO:0030838|GO:0031274|GO:0005515|GO:0017049	CDC42EP5	-	ILMN_1774982	821	S	NP_659494.2	NM_145057.2	NM_145057.2	NM_145057.2	MGC21945; CEP5; Borg3; MGC71153	ILMN_21209
2940243	0.000908828	2.16604e-05	up	3.65388	3.65388	1.86943	RFWD2	64326	Homo sapiens ring finger and WD repeat domain 2 (RFWD2), transcript variant 1, mRNA.	GO:0006511	GO:0005634|GO:0005737|GO:0016607	GO:0005515|GO:0008270|GO:0016874|GO:0046872|GO:0005515|GO:0008270|GO:0046872	chr1	176105625	176105674	ACAGATCCAGAAGGAGCTAAGTGTTTTGGAAGAGGATATTAAGAGAGTGG	NM_022457.5	50428922	GO:0005634|GO:0005737|GO:0016607|GO:0006511|GO:0005515|GO:0008270|GO:0016874|GO:0046872|GO:0005515|GO:0008270|GO:0046872	RFWD2	-	ILMN_2294644	1096	I	NP_071902.2	NM_022457.5	NM_022457.5	NM_022457.5	RP11-318C24.3; FLJ10416; COP1; RNF200	ILMN_1221
430215	0.00696568	0.000786468	up	3.65045	3.65045	1.86807	LY75	4065	Homo sapiens lymphocyte antigen 75 (LY75), mRNA.	GO:0006897|GO:0006954|GO:0006955	GO:0005887|GO:0009897|GO:0016020	GO:0004872|GO:0005488|GO:0005529	chr2	160368163	160368212	CACTAAGACTTTCCTCCAAGAACTAAGCCAACTTGATGTGAAAAGCACGG	NM_002349.1	4505052	GO:0005887|GO:0009897|GO:0016020|GO:0006897|GO:0006954|GO:0006955|GO:0004872|GO:0005488|GO:0005529	LY75	-	ILMN_1757011	6811	S	NP_002340.1	NM_002349.1	NM_002349.1	NM_002349.1	CLEC13B; CD205; GP200-MR6; DEC-205	ILMN_10946
5310240	0.0106512	0.00151973	up	3.64971	3.64971	1.86778	PHF1	5252	Homo sapiens PHD finger protein 1 (PHF1), transcript variant 2, mRNA.	GO:0006350|GO:0006355|GO:0016568	GO:0005634	GO:0003676|GO:0003700|GO:0005515|GO:0008270|GO:0046872|GO:0003676|GO:0005515|GO:0008270|GO:0003676|GO:0005515|GO:0008270|GO:0003676|GO:0005515|GO:0008270|GO:0046872|GO:0003676|GO:0005515|GO:0008270|GO:0046872	chr6	33491019	33491068	TAACCAGAGTTACCAGGGCAGCAGCGGCTACAACTTCCGGCCCACAGATG	NM_024165.1	13435396	GO:0005634|GO:0006350|GO:0006355|GO:0016568|GO:0003676|GO:0003700|GO:0005515|GO:0008270|GO:0046872|GO:0003676|GO:0005515|GO:0008270|GO:0003676|GO:0005515|GO:0008270|GO:0003676|GO:0005515|GO:0008270|GO:0046872|GO:0003676|GO:0005515|GO:0008270|GO:0046872	PHF1	+	ILMN_1752877	1484	I	NP_077084.1	NM_024165.1	NM_024165.1	NM_024165.1	PHF2	ILMN_18332
5560725	0.0221857	0.00447458	up	3.64692	3.64692	1.86668	FGF17	8822	Homo sapiens fibroblast growth factor 17 (FGF17), mRNA.	GO:0007165|GO:0007267|GO:0007399|GO:0008284|GO:0008543|GO:0008543	GO:0005576|GO:0005576|GO:0005576|GO:0005576|GO:0005576|GO:0005615	GO:0008083	chr8	21906090	21906139	GGAGGTGGCTGTCCTCAAAATCTGCTTCTCGGATCTCCCTCAGTCTGCCC	NM_003867.2	61743927	GO:0005576|GO:0005576|GO:0005576|GO:0005576|GO:0005576|GO:0005615|GO:0007165|GO:0007267|GO:0007399|GO:0008284|GO:0008543|GO:0008543|GO:0008083	FGF17	+	ILMN_1781390	993	S	NP_003858.1	NM_003867.2	NM_003867.2	NM_003867.2	FGF-13	ILMN_9431
4230102	0.000959233	2.49457e-05	up	3.63884	3.63884	1.86348	SOCS3	9021	Homo sapiens suppressor of cytokine signaling 3 (SOCS3), mRNA.	GO:0001558|GO:0001932|GO:0006511|GO:0006916|GO:0007242|GO:0007259|GO:0046627		GO:0004860|GO:0005515	chr17	76353553	76353602	CCATGGAGAGGGACCCAGCATAGGAAAGCCACATACTCAGCCTGGATGGG	NM_003955.3	45439351	GO:0001558|GO:0001932|GO:0006511|GO:0006916|GO:0007242|GO:0007259|GO:0046627|GO:0004860|GO:0005515	SOCS3	-	ILMN_1781001	1990	S	NP_003946.3	NM_003955.3	NM_003955.3	NM_003955.3	MGC71791; ATOD4; Cish3; SSI-3; SSI3; SOCS-3; CIS3	ILMN_7903
7610167	0.00342001	0.000247021	up	3.63852	3.63852	1.86335	RAB4B	53916	Homo sapiens RAB4B, member RAS oncogene family (RAB4B), mRNA.	GO:0007264|GO:0007264|GO:0015031|GO:0016192	GO:0005622|GO:0005886	GO:0000166|GO:0005525|GO:0000166|GO:0003924|GO:0005525				GGAGGCCTGTCCAGCACCCACCCTACCCCCATAAAGCATTGTTTACAAAA	NM_016154.2	21361508	GO:0005622|GO:0005886|GO:0007264|GO:0007264|GO:0015031|GO:0016192|GO:0000166|GO:0005525|GO:0000166|GO:0003924|GO:0005525	RAB4B		ILMN_1803136	1941	S	NP_057238.2	NM_016154.2	NM_016154.2	NM_016154.2	MGC52123	ILMN_138960
5890082	0.00220211	0.00011728	up	3.63849	3.63849	1.86334	TMEM59L	25789	Homo sapiens transmembrane protein 59-like (TMEM59L), mRNA.		GO:0005624|GO:0016020|GO:0016021		chr19	18592787	18592836	CCCTATAAAGCGTGCCTGGGGCTTGTCTGGGGCTGGGGAGGAATAAACCA	NM_012109.2	133908634	GO:0005624|GO:0016020|GO:0016021	TMEM59L	+	ILMN_3245912	1557	S	NP_036241.1	NM_012109.2	NM_012109.2	NM_012109.2	BSMAP; C19orf4	ILMN_2040
4050300	0.000215455	1.14724e-06	up	3.6364	3.6364	1.86251	RAPGEF3	10411	Homo sapiens Rap guanine nucleotide exchange factor (GEF) 3 (RAPGEF3), mRNA.	GO:0051056|GO:0007264|GO:0001932|GO:0008283|GO:0051056	GO:0005622|GO:0005622|GO:0005622|GO:0005624|GO:0005952|GO:0012505|GO:0016020	GO:0005085|GO:0005085|GO:0000166|GO:0005085|GO:0008603|GO:0030552	chr12	46417382	46417431	GGAGTGGACCCGAGCCAGGAATAACGAATGACCCAAGGCCAAGGAAGGGA	NM_006105.3	45269150	GO:0005622|GO:0005622|GO:0005622|GO:0005624|GO:0005952|GO:0012505|GO:0016020|GO:0051056|GO:0007264|GO:0001932|GO:0008283|GO:0051056|GO:0005085|GO:0005085|GO:0000166|GO:0005085|GO:0008603|GO:0030552	RAPGEF3	-	ILMN_2135258	3173	S	NP_006096.2	NM_006105.3	NM_006105.3	NM_006105.3	MGC21410; EPAC; EPAC1; bcm910; CAMP-GEFI	ILMN_24486
4260431	0.000536946	6.94352e-06	up	3.62379	3.62379	1.8575	SNORD22	9304	Homo sapiens small nucleolar RNA, C/D box 22 (SNORD22), small nucleolar RNA.				chr11	62620413	62620462	CCAGAGCCTGTAAAGGTGAACCACTGGGACTGGCTGGGGGAGAAGAGGAA	NR_000008.1	22546012		SNORD22	-	ILMN_1724884	45	S		NR_000008.1	NR_000008.1	NR_000008.1	RNU22; U22	ILMN_790
7330452	0.00381955	0.000297254	up	3.62241	3.62241	1.85695	CD200	4345	Homo sapiens CD200 molecule (CD200), transcript variant 2, mRNA.		GO:0005886|GO:0005887	GO:0005515	chr3	112081183	112081232	GAGAAGCATGCCCTCCCTGTCCATTTGTCTTATAACATGACCCAGCCCTA	NM_001004196.2	90903244	GO:0005886|GO:0005887|GO:0005515	CD200	+	ILMN_1787750	1815	A	NP_001004196.2	NM_001004196.2	NM_001004196.1	NM_001004196.2	MOX1; MOX2; MRC; OX-2	ILMN_33420
270014	0.000994877	2.75223e-05	up	3.61217	3.61217	1.85287	GABBR1	2550	Homo sapiens gamma-aminobutyric acid (GABA) B receptor, 1 (GABBR1), transcript variant 4, mRNA.	GO:0007165|GO:0007194|GO:0007214|GO:0007165|GO:0007186|GO:0007165|GO:0007186|GO:0007165|GO:0007186	GO:0005576|GO:0005886|GO:0005887|GO:0030054|GO:0045202|GO:0045211|GO:0016020|GO:0016021|GO:0016020|GO:0016021|GO:0016020|GO:0016021	GO:0004872|GO:0004930|GO:0004965|GO:0004872|GO:0004930|GO:0004965|GO:0004872|GO:0004930|GO:0004965|GO:0004872|GO:0004930|GO:0004965	chr6	29677986	29678035	GGGGAAGGATCTCCCCGAATCTCAATAAACCAGTGAACAGTGTGACTCGG	NM_021905.1	11497615	GO:0005576|GO:0005886|GO:0005887|GO:0030054|GO:0045202|GO:0045211|GO:0016020|GO:0016021|GO:0016020|GO:0016021|GO:0016020|GO:0016021|GO:0007165|GO:0007194|GO:0007214|GO:0007165|GO:0007186|GO:0007165|GO:0007186|GO:0007165|GO:0007186|GO:0004872|GO:0004930|GO:0004965|GO:0004872|GO:0004930|GO:0004965|GO:0004872|GO:0004930|GO:0004965|GO:0004872|GO:0004930|GO:0004965	GABBR1	-	ILMN_2395373	4232	A	NP_068705.1	NM_021905.1	NM_021905.1	NM_021905.1	dJ271M21.1.1; dJ271M21.1.2; GPRC3A; GABBR1-3; GABAB(1e); hGB1a; GABABR1	ILMN_27683
150431	0.000223718	1.25607e-06	up	3.6097	3.6097	1.85188	SNORD114-2	767578	Homo sapiens small nucleolar RNA, C/D box 114-2 (SNORD114-2), small nucleolar RNA.				chr14	100487960	100488009	GACTGTTGGGGTATGAGTCAGTGAGGTTGAATAACAGTTTGTATCTGGAA	NR_003194.1	115391993		SNORD114-2	+	ILMN_3311085	15	S		NR_003194.1	NR_003194.1	NR_003194.1	14q(II-2)	ILMN_165933
270204	0.0256718	0.00551152	up	3.60797	3.60797	1.85119	RFNG	5986	PREDICTED: Homo sapiens radical fringe homolog (Drosophila) (RFNG), mRNA.	GO:0007275|GO:0007399|GO:0009887|GO:0030154	GO:0000139|GO:0005576|GO:0005794|GO:0016020|GO:0016021|GO:0016020	GO:0003674|GO:0016757|GO:0033829|GO:0016757				CCGCCTGCTGCACAGCCCCCTCTTCCACTCTCACCTGGAGAACCTGCAGA	XM_941367.1	89043118	GO:0000139|GO:0005576|GO:0005794|GO:0016020|GO:0016021|GO:0016020|GO:0007275|GO:0007399|GO:0009887|GO:0030154|GO:0003674|GO:0016757|GO:0033829|GO:0016757	RFNG		ILMN_1661427	456	A	XP_946460.1	XM_941367.1	XM_941367.1	XM_941367.1		ILMN_138134
5690687	0.000711129	1.26458e-05	up	3.60795	3.60795	1.85118	CTGF	1490	Homo sapiens connective tissue growth factor (CTGF), mRNA.	GO:0001502|GO:0001503|GO:0001525|GO:0001558|GO:0006260|GO:0007155|GO:0007160|GO:0007229|GO:0008543|GO:0008544|GO:0009611|GO:0016477|GO:0030154	GO:0005576|GO:0005578|GO:0005886	GO:0005178|GO:0005515|GO:0005520|GO:0008201	chr6	132311203	132311252	CAGTGTCCTTGGCAGGCTGATTTCTAGGTAGGAAATGTGGTAGCTCACGC	NM_001901.1	4503122	GO:0005576|GO:0005578|GO:0005886|GO:0001502|GO:0001503|GO:0001525|GO:0001558|GO:0006260|GO:0007155|GO:0007160|GO:0007229|GO:0008543|GO:0008544|GO:0009611|GO:0016477|GO:0030154|GO:0005178|GO:0005515|GO:0005520|GO:0008201	CTGF	-	ILMN_1699829	2044	S	NP_001892.1	NM_001901.1	NM_001901.1	NM_001901.1	CCN2; MGC102839; IGFBP8; NOV2	ILMN_3374
5550500	0.0169492	0.00304641	up	3.60548	3.60548	1.85019	MXRA7	439921	Homo sapiens matrix-remodelling associated 7 (MXRA7), transcript variant 2, mRNA.		GO:0016020|GO:0016021		chr17	74679957	74680006	TTGAGCTGACCTCTGACCTCACTTCCCTGTAGCAAGTTCCTTAGGTCCTG	NM_001008529.1	56549132	GO:0016020|GO:0016021	MXRA7	-	ILMN_1692077	531	I	NP_001008529.1	NM_001008529.1	NM_001008529.1	NM_001008529.1	TMAP1; PS1TP1; FLJ46603; FLJ41492	ILMN_8451
1400722	0.0156096	0.00271008	up	3.60331	3.60331	1.84932	SPRY1	10252	Homo sapiens sprouty homolog 1, antagonist of FGF signaling (Drosophila) (SPRY1), transcript variant 1, mRNA.	GO:0001657|GO:0001759|GO:0007275|GO:0009966|GO:0043407	GO:0005737|GO:0005829|GO:0005886|GO:0030027	GO:0005515	chr4	124320700	124320749	CACCGTGGTAACTTGCAATGTGGCCGCCCCTGCGCTGGCTTCTTTCTCCT	NM_005841.1	40538725	GO:0005737|GO:0005829|GO:0005886|GO:0030027|GO:0001657|GO:0001759|GO:0007275|GO:0009966|GO:0043407|GO:0005515	SPRY1	+	ILMN_1769280	18	I	NP_005832.1	NM_005841.1	NM_005841.1	NM_005841.1	hSPRY1	ILMN_6281
4920296	0.00538367	0.000520095	up	3.60044	3.60044	1.84817	SNORA60	677837	Homo sapiens small nucleolar RNA, H/ACA box 60 (SNORA60), small nucleolar RNA.				chr20	36511487	36511536	GGAATTGCTGAAAGCCGTTTCCCGTGTTTGGAGGGTTCACACCTGTCCCT	NR_002986.1	91680852		SNORA60	+	ILMN_3243894	62	S		NR_002986.1	NR_002986.1	NR_002986.1	ACA60	ILMN_175579
2030215	0.023054	0.00472488	up	3.59974	3.59974	1.84789	TNFSF11	8600	Homo sapiens tumor necrosis factor (ligand) superfamily, member 11 (TNFSF11), transcript variant 1, mRNA.	GO:0006955|GO:0007275|GO:0030154|GO:0045672|GO:0045780	GO:0005576|GO:0005576|GO:0005615|GO:0005737|GO:0005886|GO:0005887	GO:0004872|GO:0005125|GO:0005164|GO:0005164	chr13	42046607	42046656	CTGGGGCTGGGCCAGGTTGTCTGCAGCGTCGCCCTGTTCTTCTATTTCAG	NM_003701.2	14790148	GO:0005576|GO:0005576|GO:0005615|GO:0005737|GO:0005886|GO:0005887|GO:0006955|GO:0007275|GO:0030154|GO:0045672|GO:0045780|GO:0004872|GO:0005125|GO:0005164|GO:0005164	TNFSF11	+	ILMN_1695900	319	I	NP_003692.1	NM_003701.2	NM_003701.2	NM_003701.2	RANKL; hRANKL2; ODF; OPGL; CD254; sOdf; OPTB2; TRANCE	ILMN_10321
6420082	0.00142994	5.35572e-05	up	3.59483	3.59483	1.84592	ZNF267	10308	Homo sapiens zinc finger protein 267 (ZNF267), transcript variant 498723, mRNA.	GO:0006350|GO:0006355|GO:0007275	GO:0005622|GO:0005634	GO:0003677|GO:0008270|GO:0046872	chr16	31835596	31835645	ACCTAGGGGTTCATAGAAAAAGGAAGTTTGCAGATGCAATAAATGTGAGG	NM_003414.3	24431954	GO:0005622|GO:0005634|GO:0006350|GO:0006355|GO:0007275|GO:0003677|GO:0008270|GO:0046872	ZNF267	+	ILMN_1671010	2659	S	NP_003405.2	NM_003414.3	NM_003414.3	NM_003414.3	HZF2	ILMN_164369
4760215	0.00575634	0.000580683	up	3.59329	3.59329	1.8453	NCRNA00152	112597	Homo sapiens non-protein coding RNA 152 (NCRNA00152), transcript variant 2, non-coding RNA.				chr2	87772354	87772403	TGAACGCAGTGGAGGGCCACTGGGGCCGGAGCAGCCGAGAGATTTCAGGA	NR_024205.1	209413711		NCRNA00152	+	ILMN_3230572	287	I		NR_024205.1	NR_024205.1	NR_024205.1		ILMN_369966
1170278	0.0483971	0.0134987	up	3.59224	3.59224	1.84488	PRR4	11272	Homo sapiens proline rich 4 (lacrimal) (PRR4), transcript variant 1, mRNA.	GO:0007601	GO:0005576|GO:0005615		chr12	11090974	11091023	ACGAGGACACCGTCAACTCTCTCTACCCCGATTTCCTTCTGTCAGCCTGC	NM_001098538.1	154448881	GO:0005576|GO:0005615|GO:0007601	PRR4	-	ILMN_1753665	653	S	NP_001092008.1	NM_001098538.1	NM_007244.1	NM_001098538.1	DKFZp779L1763; PROL4; LPRP	ILMN_308223
6400707	0.0133134	0.00213008	up	3.58972	3.58972	1.84387	ACSL5	51703	Homo sapiens acyl-CoA synthetase long-chain family member 5 (ACSL5), transcript variant 1, mRNA.	GO:0006629|GO:0006631|GO:0008152	GO:0005739|GO:0005741|GO:0005743|GO:0005777|GO:0005778|GO:0005783|GO:0005789|GO:0005792|GO:0016020|GO:0016021	GO:0000287|GO:0004467|GO:0016874	chr10	114126121	114126170	TCGTGTGGCAGGAAGAACTCAGAGCCGGGAAGCCCCCATTCACTAGAAGC	NM_016234.3	42794755	GO:0005739|GO:0005741|GO:0005743|GO:0005777|GO:0005778|GO:0005783|GO:0005789|GO:0005792|GO:0016020|GO:0016021|GO:0006629|GO:0006631|GO:0008152|GO:0000287|GO:0004467|GO:0016874	ACSL5	+	ILMN_1678517	176	I	NP_057318.2	NM_016234.3	NM_016234.3	NM_016234.3	ACS2; FACL5; ACS5	ILMN_6741
1710632	0.00265103	0.000162958	up	3.56251	3.56251	1.83289	PALM2-AKAP2	445815	Homo sapiens PALM2-AKAP2 readthrough (PALM2-AKAP2), transcript variant 1, mRNA.				chr9	111974567	112542591	ACAGTTATTTTCTCATTAAAATCCAATGTGTGTTGAGTTTTTATAAAAAA	NM_007203.3	22325354		PALM2-AKAP2	+	ILMN_2281225	7461	I	NP_009134.1	NM_007203.3	NM_007203.3	NM_007203.3	DKFZp686H1948; AKAP2	ILMN_2917
840242	0.00806437	0.000979751	up	3.56227	3.56227	1.8328	RPL13	6137	Homo sapiens ribosomal protein L13 (RPL13), transcript variant 2, mRNA.	GO:0006414	GO:0005622|GO:0005829|GO:0022626	GO:0003723|GO:0003735	chr16	88154652	88154701	ATCATCCAGCGCCATCGGCCTGGCGCTTCAGCCAACGCGGGAGTGGATGG	NM_033251.1	15431294	GO:0005622|GO:0005829|GO:0022626|GO:0006414|GO:0003723|GO:0003735	RPL13	+	ILMN_1709039	21	I	NP_150254.1	NM_033251.1	NM_033251.1	NM_033251.1	D16S444E; FLJ27454; MGC71373; MGC117342; FLJ27453; BBC1	ILMN_2271
2680424	0.000429979	4.26755e-06	up	3.55658	3.55658	1.83049	KCNMA1	3778	Homo sapiens potassium large conductance calcium-activated channel, subfamily M, alpha member 1 (KCNMA1), transcript variant 2, mRNA.	GO:0006813|GO:0006813|GO:0006811|GO:0006813|GO:0008152|GO:0006811|GO:0006813|GO:0008152|GO:0001666|GO:0006811|GO:0006813|GO:0007268|GO:0007605|GO:0007623|GO:0007628|GO:0008152|GO:0019228|GO:0032344|GO:0042491|GO:0045475|GO:0045794|GO:0046541|GO:0048469|GO:0050885|GO:0051260|GO:0060082|GO:0060083|GO:0060087|GO:0006811|GO:0006813|GO:0008152|GO:0006811|GO:0006813|GO:0008152|GO:0006811|GO:0006813|GO:…	GO:0016020|GO:0016020|GO:0008076|GO:0016020|GO:0016021|GO:0008076|GO:0016020|GO:0016021|GO:0005783|GO:0005886|GO:0008076|GO:0009897|GO:0016021|GO:0016324|GO:0043195|GO:0045211|GO:0008076|GO:0016020|GO:0016021|GO:0008076|GO:0016020|GO:0016021|GO:0008076|GO:0016020|GO:0016021|GO:0008076|GO:0016020|GO:0016021|GO:0008076|GO:0008076|GO:0008076|GO:0009897|GO:0016021|GO:0016021|GO:0016021|GO:0016324|GO:…	GO:0015269|GO:0015269|GO:0003824|GO:0005216|GO:0005249|GO:0005488|GO:0015269|GO:0003824|GO:0005216|GO:0005249|GO:0005488|GO:0015269|GO:0003824|GO:0005216|GO:0005249|GO:0005515|GO:0060072|GO:0003824|GO:0005216|GO:0005249|GO:0005488|GO:0015269|GO:0003824|GO:0005216|GO:0005249|GO:0005488|GO:0015269|GO:0003824|GO:0005216|GO:0005249|GO:0005488|GO:0015269|GO:0003824|GO:0005216|GO:0005249|GO:0005488|GO:…	chr10	78317130	78317179	CAGCCTGTCCCATTCCTCCCACTCGTCGCAGTCCTCCAGCAAGAAGAGCT	NM_002247.2	26638649	GO:0016020|GO:0016020|GO:0008076|GO:0016020|GO:0016021|GO:0008076|GO:0016020|GO:0016021|GO:0005783|GO:0005886|GO:0008076|GO:0009897|GO:0016021|GO:0016324|GO:0043195|GO:0045211|GO:0008076|GO:0016020|GO:0016021|GO:0008076|GO:0016020|GO:0016021|GO:0008076|GO:0016020|GO:0016021|GO:0008076|GO:0016020|GO:0016021|GO:0008076|GO:0008076|GO:0008076|GO:0009897|GO:0016021|GO:0016021|GO:0016021|GO:0016324|GO:…	KCNMA1	-	ILMN_1794282	3564	A	NP_002238.2	NM_002247.2	NM_001014797.1	NM_002247.2	MaxiK; SLO-ALPHA; MGC71881; SAKCA; BKTM; mSLO1; SLO1; SLO; KCa1.1; DKFZp686K1437	ILMN_24236
6040196	0.0427541	0.011327	up	3.55224	3.55224	1.82873	PRKCD	5580	Homo sapiens protein kinase C, delta (PRKCD), transcript variant 1, mRNA.	GO:0006468|GO:0007242|GO:0016064|GO:0032613|GO:0032615|GO:0042100|GO:0050821	GO:0005634|GO:0005737|GO:0005829|GO:0016020	GO:0000166|GO:0004697|GO:0005524|GO:0008022|GO:0008047|GO:0008270|GO:0016740|GO:0019899|GO:0019992|GO:0046872	chr3	53174207	53174256	TGGTTGGTGCGTTGTAGCAGCAGCGGGAGCCAGGACTAAGGACAAGCAGG	NM_006254.3	47157323	GO:0005634|GO:0005737|GO:0005829|GO:0016020|GO:0006468|GO:0007242|GO:0016064|GO:0032613|GO:0032615|GO:0042100|GO:0050821|GO:0000166|GO:0004697|GO:0005524|GO:0008022|GO:0008047|GO:0008270|GO:0016740|GO:0019899|GO:0019992|GO:0046872	PRKCD	+	ILMN_1682813	270	I	NP_006245.2	NM_006254.3	NM_006254.3	NM_006254.3	MAY1; MGC49908; nPKC-delta	ILMN_162064
3400458	0.00855198	0.00107529	up	3.55123	3.55123	1.82832	MSRB3	253827	Homo sapiens methionine sulfoxide reductase B3 (MSRB3), transcript variant 1, mRNA.				chr12	64145826	64145875	CTCAGCCATCAGCGTCCAGACCATCCTAGAAGTCTTTCCCAATCTCACAG	NM_198080.2	72534836		MSRB3	+	ILMN_2332553	3097	A	NP_932346.1	NM_198080.2	NM_198080.2	NM_198080.2	FLJ36866; DKFZp686C1178	ILMN_23954
5700468	0.000964006	2.53857e-05	up	3.55089	3.55089	1.82818	SRGAP2	23380	Homo sapiens SLIT-ROBO Rho GTPase activating protein 2 (SRGAP2), transcript variant 1, mRNA.	GO:0007165|GO:0007165	GO:0005622|GO:0005743|GO:0005622|GO:0005743	GO:0005096|GO:0005515|GO:0005515	chr1	204698820	204698869	GAGGTCATTTCTGAGCCACCTGAAGAAAAGGTGACAGCCAGAGCGGGGGC	NM_015326.2	112363099	GO:0005622|GO:0005743|GO:0005622|GO:0005743|GO:0007165|GO:0007165|GO:0005096|GO:0005515|GO:0005515	SRGAP2	+	ILMN_2348448	2476	A	NP_056141.2	NM_015326.2	NM_015326.2	NM_015326.2	KIAA0456; srGAP3; FNBP2	ILMN_7259
4060332	0.00287803	0.000186985	up	3.54946	3.54946	1.8276	IGF1	3479	Homo sapiens insulin-like growth factor 1 (somatomedin C) (IGF1), mRNA.	GO:0001501|GO:0006260|GO:0006916|GO:0006928|GO:0007165|GO:0007265|GO:0007399|GO:0007517|GO:0007605|GO:0009441|GO:0009887|GO:0010001|GO:0021940|GO:0030104|GO:0030879|GO:0033143|GO:0035264|GO:0045944|GO:0048468|GO:0048754|GO:0050650|GO:0051246|GO:0006916|GO:0007605|GO:0014065|GO:0014834|GO:0014896|GO:0014904|GO:0014911|GO:0034392|GO:0042523|GO:0043193|GO:0043568|GO:0043568|GO:0045445|GO:0045740|GO:…	GO:0005576|GO:0005576|GO:0005576|GO:0005615|GO:0031093|GO:0005576|GO:0005576|GO:0016942|GO:0031093	GO:0005179|GO:0005159|GO:0005179|GO:0005515|GO:0008083|GO:0005158|GO:0005159|GO:0005179|GO:0005515|GO:0008083	chr12	101315237	101315286	GAGGCCCAGGGGATTTTTGAAGCTGTCTTTATTCTGCCCCCATCCCAACC	NM_000618.2	19923111	GO:0005576|GO:0005576|GO:0005576|GO:0005615|GO:0031093|GO:0005576|GO:0005576|GO:0016942|GO:0031093|GO:0001501|GO:0006260|GO:0006916|GO:0006928|GO:0007165|GO:0007265|GO:0007399|GO:0007517|GO:0007605|GO:0009441|GO:0009887|GO:0010001|GO:0021940|GO:0030104|GO:0030879|GO:0033143|GO:0035264|GO:0045944|GO:0048468|GO:0048754|GO:0050650|GO:0051246|GO:0006916|GO:0007605|GO:0014065|GO:0014834|GO:0014896|GO:…	IGF1	-	ILMN_1709613	5755	S	NP_000609.1	NM_000618.2	NM_000618.2	NM_000618.2	IGFI	ILMN_179483
1070086	2.45896e-05	4.80978e-08	up	3.54826	3.54826	1.82711	LOC254312	254312	PREDICTED: Homo sapiens hypothetical protein LOC254312 (LOC254312), mRNA.							CCAGGCCAAGGTGTGAAAGGCCAGATGAGAACAAGCAGCGTACACGATTC	XM_943864.1	89031794		LOC254312		ILMN_1658937	799	A	XP_948957.1	XM_943864.1	XM_943864.1	XM_943864.1		ILMN_32755
50309	0.00125641	4.16047e-05	up	3.54325	3.54325	1.82507	DPYSL4	10570	Homo sapiens dihydropyrimidinase-like 4 (DPYSL4), mRNA.	GO:0007399	GO:0005737	GO:0005515|GO:0016787|GO:0016810	chr10	133869191	133869240	CCTGCCTCTGATGTGAATCAGGCCCATTAAAGACGTCTGGGTTTGAAGCC	NM_006426.1	11321616	GO:0005737|GO:0007399|GO:0005515|GO:0016787|GO:0016810	DPYSL4	+	ILMN_1792356	2650	S	NP_006417.1	NM_006426.1	NM_006426.1	NM_006426.1	ULIP4; DRP-4; CRMP3	ILMN_175746
4920612	0.0392072	0.0100551	up	3.54024	3.54024	1.82385	GNLY	10578	Homo sapiens granulysin (GNLY), transcript variant 519, mRNA.	GO:0006805|GO:0006968|GO:0042742|GO:0050832	GO:0005576|GO:0005615		chr2	85775576	85775625	GCAAGAACACTTCTGGAAGGGAGAGTGGATTTGGCTGGGCCTCTGGATGG	NM_012483.1	7108345	GO:0005576|GO:0005615|GO:0006805|GO:0006968|GO:0042742|GO:0050832	GNLY	+	ILMN_2256295	235	I	NP_036615.1	NM_012483.1	NM_012483.1	NM_012483.1	D2S69E; 519; LAG2; NKG5; LAG-2; TLA519	ILMN_13145
1010669	0.0106478	0.00151886	up	3.53768	3.53768	1.8228	SNORD113-5	767565	Homo sapiens small nucleolar RNA, C/D box 113-5 (SNORD113-5), small nucleolar RNA.				chr14	100474296	100474345	GTGGAGGTGTCTGAATCAACACTTTTGATTAAGCCCTCTGTGTAACTCTG	NR_003233.1	115432113		SNORD113-5	+	ILMN_3308183	20	S		NR_003233.1	NR_003233.1	NR_003233.1	14q(I-5)	ILMN_183577
2650605	0.0333508	0.00799491	up	3.53449	3.53449	1.8215	C4orf18	51313	Homo sapiens chromosome 4 open reading frame 18 (C4orf18), transcript variant 2, mRNA.		GO:0000139|GO:0005794|GO:0016020|GO:0016021		chr4	159266296	159266345	GGCTGTGCTCGCCCCCTGGACAGTTGAGCTTTGGATTATCTTCCTCTTCA	NM_016613.4	32526910	GO:0000139|GO:0005794|GO:0016020|GO:0016021	C4ORF18	-	ILMN_1672124	3500	A	NP_057697.2	NM_016613.4	NM_016613.4	NM_016613.4	AD021; DKFZp434L142; AD036; FLJ38155	ILMN_657
3890240	0.000495059	5.76698e-06	up	3.52827	3.52827	1.81896	NME6	10201	Homo sapiens non-metastatic cells 6, protein expressed in (nucleoside-diphosphate kinase) (NME6), mRNA.	GO:0006183|GO:0006228|GO:0006241|GO:0006915|GO:0006916|GO:0009117|GO:0009142	GO:0005575	GO:0000166|GO:0000287|GO:0004550|GO:0005524|GO:0016301|GO:0016740	chr3	48336196	48336245	TTCAGTGAACAGCGCTGGTATGAGGAGGAAGAGCCCCAGTTGCGCTGTGG	NM_005793.3	38564323	GO:0005575|GO:0006183|GO:0006228|GO:0006241|GO:0006915|GO:0006916|GO:0009117|GO:0009142|GO:0000166|GO:0000287|GO:0004550|GO:0005524|GO:0016301|GO:0016740	NME6	-	ILMN_1768279	512	S	NP_005784.1	NM_005793.3	NM_005793.3	NM_005793.3	NM23-H6; IPIA-ALPHA	ILMN_17980
10367	0.000923165	2.25467e-05	up	3.526	3.526	1.81803	TRPC4	7223	Homo sapiens transient receptor potential cation channel, subfamily C, member 4 (TRPC4), mRNA.	GO:0006811|GO:0006816|GO:0006811|GO:0006816|GO:0006412|GO:0006811|GO:0006816	GO:0005886|GO:0016021|GO:0030863|GO:0016020|GO:0016021|GO:0005622|GO:0005840|GO:0016020|GO:0016021|GO:0043234|GO:0045121	GO:0005216|GO:0005509|GO:0005515|GO:0015279|GO:0004872|GO:0005216|GO:0005262|GO:0004872|GO:0003735|GO:0004872|GO:0005216|GO:0005262|GO:0005515	chr13	37109167	37109216	GGGGTTACAGGTAGGAAAGAGAGTGTGTCCATTCAAGTCAGAGAAGGTGG	NM_016179.1	7706746	GO:0005886|GO:0016021|GO:0030863|GO:0016020|GO:0016021|GO:0005622|GO:0005840|GO:0016020|GO:0016021|GO:0043234|GO:0045121|GO:0006811|GO:0006816|GO:0006811|GO:0006816|GO:0006412|GO:0006811|GO:0006816|GO:0005216|GO:0005509|GO:0005515|GO:0015279|GO:0004872|GO:0005216|GO:0005262|GO:0004872|GO:0003735|GO:0004872|GO:0005216|GO:0005262|GO:0005515	TRPC4	-	ILMN_1782295	2988	S	NP_057263.1	NM_016179.1	NM_016179.1	NM_016179.1	MGC119571; MGC119573; HTRP4; MGC119570; MGC119572; TRP4	ILMN_17476
1260477	0.0211168	0.00418558	up	3.52502	3.52502	1.81763	CHRFAM7A	89832	Homo sapiens CHRNA7 (cholinergic receptor, nicotinic, alpha 7, exons 5-10) and FAM7A (family with sequence similarity 7A, exons A-E) fusion (CHRFAM7A), transcript variant 1, mRNA.				chr15	30653817	30653866	GCCTGCCTGACTTCTGCAAACCTACCCTGTCAAGGAGATCAAAGGGACGC	NM_139320.1	23312387		CHRFAM7A	-	ILMN_1791501	2434	A	NP_647536.1	NM_139320.1	NM_139320.1	NM_139320.1	CHRNA7; MGC120483; CHRNA7-DR1; MGC120482; D-10	ILMN_29438
770408	0.0115737	0.00172765	up	3.525	3.525	1.81762	SERPINE1	5054	Homo sapiens serpin peptidase inhibitor, clade E (nexin, plasminogen activator inhibitor type 1), member 1 (SERPINE1), mRNA.	GO:0007596|GO:0042730|GO:0045765	GO:0005576|GO:0005576|GO:0005576|GO:0005886	GO:0002020|GO:0004252|GO:0004867|GO:0004867|GO:0004867|GO:0005515|GO:0005515	chr7	100568583	100568632	GGAGCAGAAATGCAAGGGGCTGCATGACCTACCAGGACAGAACTTTCCCC	NM_000602.1	10835158	GO:0005576|GO:0005576|GO:0005576|GO:0005886|GO:0007596|GO:0042730|GO:0045765|GO:0002020|GO:0004252|GO:0004867|GO:0004867|GO:0004867|GO:0005515|GO:0005515	SERPINE1	+	ILMN_1744381	2424	S	NP_000593.1	NM_000602.1	NM_000602.1	NM_000602.1	PAI; PAI-1; PAI1; PLANH1	ILMN_6244
7560039	0.0147817	0.00248174	up	3.51286	3.51286	1.81265	TAPBP	6892	Homo sapiens TAP binding protein (tapasin) (TAPBP), transcript variant 3, mRNA.	GO:0006461|GO:0006890|GO:0006955|GO:0019885|GO:0050823|GO:0019885|GO:0019885|GO:0019885|GO:0019885|GO:0019885|GO:0019885|GO:0019885	GO:0000139|GO:0005783|GO:0005783|GO:0005789|GO:0005792|GO:0016020|GO:0016021|GO:0042824|GO:0016020|GO:0016020|GO:0016020|GO:0016020|GO:0016020|GO:0016020|GO:0016020	GO:0015433|GO:0042288|GO:0042605|GO:0046978|GO:0046979|GO:0051082	chr6	33380352	33380751	CTGTGTACAAACCCCCCAAAGTGTCCCTGATGCCAGCAACCCTTGCACGG	NM_172209.1	27436896	GO:0000139|GO:0005783|GO:0005783|GO:0005789|GO:0005792|GO:0016020|GO:0016021|GO:0042824|GO:0016020|GO:0016020|GO:0016020|GO:0016020|GO:0016020|GO:0016020|GO:0016020|GO:0006461|GO:0006890|GO:0006955|GO:0019885|GO:0050823|GO:0019885|GO:0019885|GO:0019885|GO:0019885|GO:0019885|GO:0019885|GO:0019885|GO:0015433|GO:0042288|GO:0042605|GO:0046978|GO:0046979|GO:0051082	TAPBP	-	ILMN_1782851	1031	A	NP_757346.1	NM_172209.1	NM_172209.1	NM_172209.1	TAPA; NGS17; TPSN; TPN	ILMN_26682
4120068	0.0163146	0.00287973	up	3.51285	3.51285	1.81264	CD180	4064	Homo sapiens CD180 molecule (CD180), mRNA.	GO:0006954|GO:0045087	GO:0005886|GO:0016021	GO:0004872|GO:0005515	chr5	66514037	66514086	CAGCACCACACACCCCGCCCCTGAAAGGAGATCATCAGCCCCCACAATTT	NM_005582.1	5031894	GO:0005886|GO:0016021|GO:0006954|GO:0045087|GO:0004872|GO:0005515	CD180	-	ILMN_1665647	2483	S	NP_005573.1	NM_005582.1	NM_005582.1	NM_005582.1	MGC126234; MGC126233; LY64; RP105; Ly78	ILMN_183043
2640133	0.0257847	0.00554884	up	3.51277	3.51277	1.81261	PCBP4	57060	Homo sapiens poly(rC) binding protein 4 (PCBP4), transcript variant 1, mRNA.	GO:0006977|GO:0007050|GO:0008630	GO:0005575|GO:0005737|GO:0030529	GO:0003723|GO:0003723|GO:0003677|GO:0003723	chr3	51995252	51995301	GCGGACACACTCGCAGGTCGCTGTGGCCCCAGCCTCGCCTGACAGAATGA	NM_020418.2	14670367	GO:0005575|GO:0005737|GO:0030529|GO:0006977|GO:0007050|GO:0008630|GO:0003723|GO:0003723|GO:0003677|GO:0003723	PCBP4	-	ILMN_1679021	351	S	NP_065151.1	NM_020418.2	XM_933779.1	NM_020418.2	LIP4; MCG10	ILMN_10036
270050	0.00125641	4.16507e-05	up	3.50982	3.50982	1.8114	ECE1	1889	Homo sapiens endothelin converting enzyme 1 (ECE1), mRNA.	GO:0006508|GO:0006508|GO:0060037	GO:0016020|GO:0005624|GO:0005794|GO:0016020|GO:0016021	GO:0004222|GO:0008233|GO:0008270|GO:0004222|GO:0008233|GO:0008270|GO:0046872	chr1	21419011	21419060	CCGCCTCACAAGTGCGAAGTCTGGTAAGGACGAAGCGGAGAGAGCCAAGA	NM_001397.1	4503442	GO:0016020|GO:0005624|GO:0005794|GO:0016020|GO:0016021|GO:0006508|GO:0006508|GO:0060037|GO:0004222|GO:0008233|GO:0008270|GO:0004222|GO:0008233|GO:0008270|GO:0046872	ECE1	-	ILMN_1672174	2287	S	NP_001388.1	NM_001397.1	NM_001397.1	NM_001397.1	ECE	ILMN_20910
4540184	0.000411723	3.95213e-06	up	3.50445	3.50445	1.80919	SYTL4	94121	Homo sapiens synaptotagmin-like 4 (granuphilin-a) (SYTL4), mRNA.	GO:0006810|GO:0006886|GO:0006887	GO:0008021|GO:0016020|GO:0019897	GO:0005215|GO:0005543|GO:0008270|GO:0017137|GO:0042043|GO:0046872	chrX	99816187	99816236	AGGCATAACTTGGGATCCCGGGCTGTAACTTGCTCTTTTGTTTCCCACCC	NM_080737.1	18152766	GO:0008021|GO:0016020|GO:0019897|GO:0006810|GO:0006886|GO:0006887|GO:0005215|GO:0005543|GO:0008270|GO:0017137|GO:0042043|GO:0046872	SYTL4	-	ILMN_1719599	3792	S	NP_542775.1	NM_080737.1	NM_080737.1	NM_080737.1	DKFZp451P0116; FLJ40960	ILMN_15836
2260121	0.00751885	0.000879819	up	3.50263	3.50263	1.80844	NUPL1	9818	Homo sapiens nucleoporin like 1 (NUPL1), transcript variant 3, mRNA.	GO:0015031|GO:0051028|GO:0065002	GO:0005634|GO:0005643|GO:0016020|GO:0031965|GO:0016020	GO:0005515	chr13	24808412	24808461	CAAGTTGGAATTGTCATGTTACTGTGTAATTGATTTGCTTTACAATGAAC	NM_001008565.1	56788378	GO:0005634|GO:0005643|GO:0016020|GO:0031965|GO:0016020|GO:0015031|GO:0051028|GO:0065002|GO:0005515	NUPL1	+	ILMN_1685343	1743	I	NP_001008565.1	NM_001008565.1	NM_001008565.1	NM_001008565.1	PRO2463; KIAA0410	ILMN_9495
1450255	0.0139069	0.00227341	up	3.50104	3.50104	1.80778	COX19	90639	Homo sapiens COX19 cytochrome c oxidase assembly homolog (S. cerevisiae) (COX19), mRNA.		GO:0005737		chr7	1005796	1005845	GCTCTCCAGCCTGAGCAACAGAGCCGGACCCTGTCTCACCAAAGGAAAAA	NM_001031617.2	110349770	GO:0005737	COX19	-	ILMN_1656656	3531	S	NP_001026788.1	NM_001031617.2	NM_001031617.1	NM_001031617.2	MGC104475	ILMN_15655
380136	0.000467341	4.97694e-06	up	3.50059	3.50059	1.8076	RNU5D	26830	Homo sapiens RNA, U5D small nuclear (RNU5D), small nuclear RNA.				chr9	44969405	135297043	CGCCTTTTACTAAAGATTTCCGTGGAGAGAAACCGTTTTGAGTTTCTAGC	NR_002755.2	141801706		RNU5D	-	ILMN_3236102	34	S		NR_002755.2	NR_002755.2	NR_002755.2	U5DS; U5DL	ILMN_8799
730093	0.0499182	0.0140754	up	3.50036	3.50036	1.8075	SHD	56961	Homo sapiens Src homology 2 domain containing transforming protein D (SHD), mRNA.			GO:0005515	chr19	4241648	4241697	CTTTTGAGTCCTCGGGCCCAGAATCGTATCCCAAAGCCCTCCCATGGCCT	NM_020209.2	42476327	GO:0005515	SHD	+	ILMN_1789166	1443	S	NP_064594.2	NM_020209.2	NM_020209.2	NM_020209.2		ILMN_13682
1010328	0.000121495	4.53292e-07	up	3.50004	3.50004	1.80737	NEDD9	4739	Homo sapiens neural precursor cell expressed, developmentally down-regulated 9 (NEDD9), transcript variant 1, mRNA.	GO:0001558|GO:0007010|GO:0007049|GO:0007067|GO:0007155|GO:0007165|GO:0007229|GO:0051017|GO:0051301	GO:0005634|GO:0005737|GO:0005794|GO:0005819|GO:0005856|GO:0030054|GO:0042995	GO:0005515	chr6	11292093	11292142	CACCACAAGCCATCAGGTTCTTCATGGGGCAGGTGAAATACTTCTACCCC	NM_006403.2	33667045	GO:0005634|GO:0005737|GO:0005794|GO:0005819|GO:0005856|GO:0030054|GO:0042995|GO:0001558|GO:0007010|GO:0007049|GO:0007067|GO:0007155|GO:0007165|GO:0007229|GO:0051017|GO:0051301|GO:0005515	NEDD9	-	ILMN_1758719	3896	I	NP_006394.1	NM_006403.2	NM_006403.2	NM_006403.2	dJ761I2.1; dJ49G10.2; CAS-L; HEF1; CASL	ILMN_11885
7560113	0.00657015	0.000717297	up	3.49914	3.49914	1.807	PEMT	10400	Homo sapiens phosphatidylethanolamine N-methyltransferase (PEMT), nuclear gene encoding mitochondrial protein, transcript variant 1, mRNA.	GO:0006629|GO:0006656|GO:0008283|GO:0008654|GO:0006644|GO:0006644	GO:0005739|GO:0005783|GO:0005789|GO:0016020|GO:0016021|GO:0031966	GO:0004608|GO:0016740|GO:0008170|GO:0008170|GO:0016740	chr17	17494846	17494895	GGTGGCAGGGCCTGACTGCTGCGGAGGCCTCGGCAATATTGATTTTAGAC	NM_148172.1	22538477	GO:0005739|GO:0005783|GO:0005789|GO:0016020|GO:0016021|GO:0031966|GO:0006629|GO:0006656|GO:0008283|GO:0008654|GO:0006644|GO:0006644|GO:0004608|GO:0016740|GO:0008170|GO:0008170|GO:0016740	PEMT	-	ILMN_1727855	99	I	NP_680477.1	NM_148172.1	NM_148172.1	NM_148172.1	PEAMT; MGC2483; PEMPT; PNMT; PEMT2	ILMN_24723
6270753	0.000648315	1.03094e-05	up	3.49901	3.49901	1.80695	ABR	29	Homo sapiens active BCR-related gene (ABR), transcript variant 1, mRNA.	GO:0007264|GO:0007420|GO:0035023	GO:0005622	GO:0005085|GO:0005089|GO:0005096	chr17	1029837	1082965	ACAGCAACTTCAGCTACGGGACGGACGAGTACGACGGAGAGGGGAATGAG	NM_021962.2	38679956	GO:0005622|GO:0007264|GO:0007420|GO:0035023|GO:0005085|GO:0005089|GO:0005096	ABR	-	ILMN_1657045	166	I	NP_068781.2	NM_021962.2	NM_021962.2	NM_021962.2	MDB; FLJ45954	ILMN_3288
4220072	0.00101375	2.8385e-05	up	3.49673	3.49673	1.80601	SNORA47	677828	Homo sapiens small nucleolar RNA, H/ACA box 47 (SNORA47), small nucleolar RNA.				chr5	76412095	76412144	CTGAGAAGGTGAGGCAGTTTTGCCCCGTGCTGCCTTCCACCGGTTAAGAC	NR_003014.2	95007011		SNORA47	-	ILMN_3238670	8	S		NR_003014.2	NR_003014.2	NR_003014.2	HBI-115	ILMN_178555
7160239	8.05974e-05	2.33556e-07	up	3.49456	3.49456	1.80511	FOSB	2354	Homo sapiens FBJ murine osteosarcoma viral oncogene homolog B (FOSB), mRNA.	GO:0006355|GO:0006508|GO:0006508|GO:0006508|GO:0006355|GO:0006508|GO:0000122|GO:0006355|GO:0006508|GO:0007275|GO:0007610	GO:0005634|GO:0005634|GO:0005634|GO:0005634|GO:0005634|GO:0005634|GO:0005634	GO:0003677|GO:0003700|GO:0004252|GO:0043565|GO:0046983|GO:0004252|GO:0003677|GO:0004252|GO:0003700|GO:0004252|GO:0043565|GO:0046983|GO:0003677|GO:0003677|GO:0003700|GO:0004252|GO:0008134|GO:0043565|GO:0046983	chr19	50670217	50670266	TGGGCCGTCCCCTCTCCCCTTGGTTCTGCACTGTTGCCAATAAAAAGCTC	NM_006732.1	5803016	GO:0005634|GO:0005634|GO:0005634|GO:0005634|GO:0005634|GO:0005634|GO:0005634|GO:0006355|GO:0006508|GO:0006508|GO:0006508|GO:0006355|GO:0006508|GO:0000122|GO:0006355|GO:0006508|GO:0007275|GO:0007610|GO:0003677|GO:0003700|GO:0004252|GO:0043565|GO:0046983|GO:0004252|GO:0003677|GO:0004252|GO:0003700|GO:0004252|GO:0043565|GO:0046983|GO:0003677|GO:0003677|GO:0003700|GO:0004252|GO:0008134|GO:0043565|GO:…	FOSB	+	ILMN_1751607	3716	S	NP_006723.1	NM_006732.1	NM_006732.1	NM_006732.1	GOS3; G0S3; MGC42291; GOSB; DKFZp686C0818	ILMN_13603
6860717	0.00107657	3.16529e-05	up	3.48795	3.48795	1.80238	HOXC4	3221	Homo sapiens homeobox C4 (HOXC4), transcript variant 1, mRNA.	GO:0006355|GO:0006355|GO:0007275	GO:0005634|GO:0005634	GO:0003700|GO:0043565|GO:0003700|GO:0043565	chr12	52735581	52735630	TATTGCAAGGTGTGATGGTCTGGCTTGGGTGAATTTCAGGGGAAATGAGG	NM_014620.4	100349236	GO:0005634|GO:0005634|GO:0006355|GO:0006355|GO:0007275|GO:0003700|GO:0043565|GO:0003700|GO:0043565	HOXC4	+	ILMN_1719975	1800	A	NP_055435.2	NM_014620.4	NM_153633.1	NM_014620.4	cp19; HOX3E; HOX3	ILMN_16005
4890255	0.0436935	0.0117181	up	3.48429	3.48429	1.80087	AGMAT	79814	Homo sapiens agmatine ureohydrolase (agmatinase) (AGMAT), mRNA.	GO:0008295|GO:0009446	GO:0005739	GO:0008783|GO:0016787|GO:0030145|GO:0046872	chr1	15899260	15899309	GCTTCTCCTATGAGGTGCTTAGGGCTGCATCTTGGTTTTAGGACCACTGT	NM_024758.3	37537721	GO:0005739|GO:0008295|GO:0009446|GO:0008783|GO:0016787|GO:0030145|GO:0046872	AGMAT	-	ILMN_1707169	2038	S	NP_079034.3	NM_024758.3	NM_024758.3	NM_024758.3	FLJ23384	ILMN_24467
7160711	0.000811115	1.64166e-05	up	3.48238	3.48238	1.80007	MAP2K3	5606	Homo sapiens mitogen-activated protein kinase kinase 3 (MAP2K3), transcript variant A, mRNA.	GO:0000187|GO:0006954|GO:0007165|GO:0042035|GO:0045860|GO:0045893|GO:0060048		GO:0000166|GO:0004674|GO:0004708|GO:0004708|GO:0004713|GO:0005515|GO:0005524|GO:0016740	chr17	21142801	21144468	CTCCCGGACCTTCATCACCATTGGAGACAGAAACTTTGAGGTGGAGGCTG	NM_002756.3	117306181	GO:0000187|GO:0006954|GO:0007165|GO:0042035|GO:0045860|GO:0045893|GO:0060048|GO:0000166|GO:0004674|GO:0004708|GO:0004708|GO:0004713|GO:0005515|GO:0005524|GO:0016740	MAP2K3	+	ILMN_1801175	385	A	NP_002747.2	NM_002756.3	XM_944206.1	NM_002756.3	MEK3; MKK3; MAPKK3; PRKMK3	ILMN_25854
6450672	0.0174911	0.00318308	up	3.48085	3.48085	1.79944	VEGFA	7422	Homo sapiens vascular endothelial growth factor A (VEGFA), transcript variant 1, mRNA.	GO:0001525|GO:0001570|GO:0001666|GO:0001938|GO:0001938|GO:0002687|GO:0007275|GO:0007399|GO:0008360|GO:0008360|GO:0030949|GO:0030949|GO:0043066|GO:0043066|GO:0043536|GO:0048008|GO:0050930	GO:0005576|GO:0005576|GO:0005578|GO:0005615|GO:0009986|GO:0016020|GO:0031093	GO:0001968|GO:0005161|GO:0008083|GO:0008201|GO:0042803|GO:0043183|GO:0043184|GO:0043498|GO:0050840	chr6	43748541	43748590	GTACGTTGGTGCCCGCTGCTGTCTAATGCCCTGGAGCCTCCCTGGCCCCC	NM_001025366.1	71051575	GO:0005576|GO:0005576|GO:0005578|GO:0005615|GO:0009986|GO:0016020|GO:0031093|GO:0001525|GO:0001570|GO:0001666|GO:0001938|GO:0001938|GO:0002687|GO:0007275|GO:0007399|GO:0008360|GO:0008360|GO:0030949|GO:0030949|GO:0043066|GO:0043066|GO:0043536|GO:0048008|GO:0050930|GO:0001968|GO:0005161|GO:0008083|GO:0008201|GO:0042803|GO:0043183|GO:0043184|GO:0043498|GO:0050840	VEGFA	+	ILMN_1693060	1526	I	NP_001020537.2	NM_001025366.1	NM_001025366.1	NM_001025366.1	VPF; VEGF-A; MGC70609; VEGF	ILMN_5181
460632	0.0297811	0.00680801	up	3.47894	3.47894	1.79865	JAK3	3718	Homo sapiens Janus kinase 3 (a protein tyrosine kinase, leukocyte) (JAK3), mRNA.	GO:0006468|GO:0006468	GO:0005856|GO:0005856|GO:0012505|GO:0016020	GO:0004713|GO:0004718|GO:0005515|GO:0005524|GO:0016301|GO:0000166|GO:0004715|GO:0004718|GO:0005515|GO:0005524|GO:0016740	chr19	17798249	17798298	ACCAAATTTAAGACTCTCGCATCTTCCCAACCCCTTAAGCCCTGGCCCCC	NM_000215.2	47157314	GO:0005856|GO:0005856|GO:0012505|GO:0016020|GO:0006468|GO:0006468|GO:0004713|GO:0004718|GO:0005515|GO:0005524|GO:0016301|GO:0000166|GO:0004715|GO:0004718|GO:0005515|GO:0005524|GO:0016740	JAK3	-	ILMN_1739667	3687	S	NP_000206.2	NM_000215.2	NM_000215.2	NM_000215.2	JAKL; LJAK; JAK3_HUMAN; L-JAK; JAK-3	ILMN_16475
6220603	0.0076441	0.000904876	up	3.47667	3.47667	1.79771	ZNF321	399669	Homo sapiens zinc finger protein 321 (ZNF321), mRNA.	GO:0006355	GO:0005622	GO:0003676	chr19	58122940	58122989	GGGAGCGATCCTTTTAAGGCAAACAAGGGAGATAGTACCTGTATCTTAGT	NM_203307.2	72384362	GO:0005622|GO:0006355|GO:0003676	ZNF321	-	ILMN_1760285	1544	S	NP_976052.2	NM_203307.2	NM_203307.2	NM_203307.2	MGC35402; FLJ39509; DKFZp781C2298	ILMN_22714
5700201	0.00983549	0.00133719	up	3.47408	3.47408	1.79663	VEGFB	7423	Homo sapiens vascular endothelial growth factor B (VEGFB), mRNA.	GO:0001558|GO:0007165|GO:0008284	GO:0005576|GO:0005576|GO:0016020|GO:0031093	GO:0005172|GO:0005515|GO:0008083|GO:0008201	chr11	63761516	63761565	GGACTCTGCCCCCGGAGCACCCTCCCCAGCTGACATCACCCATCCCACTC	NM_003377.3	39725673	GO:0005576|GO:0005576|GO:0016020|GO:0031093|GO:0001558|GO:0007165|GO:0008284|GO:0005172|GO:0005515|GO:0008083|GO:0008201	VEGFB	+	ILMN_1801814	499	I	NP_003368.1	NM_003377.3	NM_003377.3	NM_003377.3	VRF; VEGFL	ILMN_15862
3850402	0.0377289	0.00954188	up	3.47347	3.47347	1.79638	NTRK3	4916	Homo sapiens neurotrophic tyrosine kinase, receptor, type 3 (NTRK3), transcript variant 2, mRNA.	GO:0006468|GO:0007169|GO:0007275|GO:0007399|GO:0030154	GO:0005887|GO:0016020	GO:0000166|GO:0004714|GO:0004872|GO:0005515|GO:0005524|GO:0016740|GO:0043121	chr15	88576108	88576157	GACTCGCATCCCTGTCATTGAGAACCCCCAGTACTTCCGTCAGGGACACA	NM_002530.2	59889559	GO:0005887|GO:0016020|GO:0006468|GO:0007169|GO:0007275|GO:0007399|GO:0030154|GO:0000166|GO:0004714|GO:0004872|GO:0005515|GO:0005524|GO:0016740|GO:0043121	NTRK3	-	ILMN_1734893	1677	A	NP_002521.2	NM_002530.2	NM_002530.2	NM_002530.2	TRKC; gp145(trkC)	ILMN_21385
1050400	0.00445972	0.000380595	up	3.47244	3.47244	1.79595	ANKS6	203286	Homo sapiens ankyrin repeat and sterile alpha motif domain containing 6 (ANKS6), mRNA.		GO:0005634|GO:0005730|GO:0005737		chr9	100598615	101494339	AAAGAGACCTGATGTTTTCCCTAATAAAGCTGATAACAGATTTTGCAGGA	NM_173551.3	67906194	GO:0005634|GO:0005730|GO:0005737	ANKS6	-	ILMN_1735108	7098	S	NP_775822.3	NM_173551.3	NM_173551.3	NM_173551.3	DKFZp781I0117; DKFZp686D24121; SAMD6; ANKRD14; MGC70366	ILMN_20078
2900102	0.00835276	0.00103717	up	3.46452	3.46452	1.79265	B3GNT9	84752	Homo sapiens UDP-GlcNAc:betaGal beta-1,3-N-acetylglucosaminyltransferase 9 (B3GNT9), mRNA.				chr16	67182472	67182521	CCCCTGAGATGCCACCACTATTAATTTCCCCATATGCTTCAACCACCCCC	NM_033309.2	111160384		B3GNT9	-	ILMN_1783908	2188	S	NP_171608.2	NM_033309.2	NM_033309.1	NM_033309.2		ILMN_164299
150647	0.0232618	0.00478522	up	3.46318	3.46318	1.7921	NTNG2	84628	Homo sapiens netrin G2 (NTNG2), mRNA.	GO:0007275|GO:0007399|GO:0007409|GO:0030154	GO:0005578|GO:0005886|GO:0046658|GO:0005578|GO:0005578	GO:0003674	chr9	134107504	134107553	CCTTGGGACTCCGGTCCCCGCGCCTGCGATTTGGTTTCGTTTTTCTTTTG	NM_032536.1	19387853	GO:0005578|GO:0005886|GO:0046658|GO:0005578|GO:0005578|GO:0007275|GO:0007399|GO:0007409|GO:0030154|GO:0003674	NTNG2	+	ILMN_1806448	1863	S	NP_115925.1	NM_032536.1	NM_032536.1	NM_032536.1	bA479K20.1; KIAA0625; LHLL9381; Lmnt2; MGC21884; NTNG1; KIAA1857	ILMN_29466
1990026	0.0368991	0.00922778	up	3.46285	3.46285	1.79196	THSD1	55901	Homo sapiens thrombospondin, type I, domain containing 1 (THSD1), transcript variant 2, mRNA.		GO:0005576|GO:0009986|GO:0016020|GO:0016021		chr13	51850053	51850102	AGCATGTCCACTCTGACTCCACGGCAGGCCCCTGCCTACAGCTCTAGGAC	NM_199263.1	40805851	GO:0005576|GO:0009986|GO:0016020|GO:0016021	THSD1	-	ILMN_2399588	2080	A	NP_954872.1	NM_199263.1	NM_199263.1	NM_199263.1	MGC74971; UNQ3010; TMTSP	ILMN_6781
1660497	0.00293432	0.000192489	up	3.46134	3.46134	1.79133	ADAMTS4	9507	Homo sapiens ADAM metallopeptidase with thrombospondin type 1 motif, 4 (ADAMTS4), mRNA.	GO:0001501|GO:0006508|GO:0006508	GO:0005576|GO:0005578|GO:0005615	GO:0002020|GO:0004222|GO:0008233|GO:0008270|GO:0046872|GO:0004222|GO:0008270	chr1	159426457	159426506	GGCGTGAGCCACCGTGCCTGGCCACGCCCAACTAATTTTTGTATTTTTAG	NM_005099.3	41327755	GO:0005576|GO:0005578|GO:0005615|GO:0001501|GO:0006508|GO:0006508|GO:0002020|GO:0004222|GO:0008233|GO:0008270|GO:0046872|GO:0004222|GO:0008270	ADAMTS4	-	ILMN_2092933	3986	S	NP_005090.2	NM_005099.3	NM_005099.3	NM_005099.3	ADAMTS-2; ADMP-1; KIAA0688; ADAMTS-4	ILMN_16701
430376	0.0151722	0.00259236	up	3.45644	3.45644	1.78929	ASMTL	8623	Homo sapiens acetylserotonin O-methyltransferase-like (ASMTL), mRNA.	GO:0030187	GO:0005575|GO:0005737|GO:0005737	GO:0017096	chrY	1536913	1536962	TATGCAGGTGACTGTGTTTGACCTCCCAGACATTATCGAGCTGGCCGCCC	NM_004192.2	117553626	GO:0005575|GO:0005737|GO:0005737|GO:0030187|GO:0017096	ASMTL	-	ILMN_1804384	1536	I	NP_004183.2	NM_004192.2	NM_004192.1	NM_004192.2	ASMTLX; ASTML; ASMTLY	ILMN_15304
4560066	0.0220176	0.0044343	up	3.45441	3.45441	1.78844	KIAA0895L	653319	Homo sapiens KIAA0895-like (KIAA0895L), mRNA. XM_933435 XM_933438 XM_933442 XM_933445 XM_933447 XM_941971 XM_945589 XM_945591 XM_945592 XM_945593 XM_945594 XM_945596 XM_945598 XM_945599 XM_945600				chr16	67212229	67212278	TTCCGCAAGCAGCCGTTCCTGTGGCGCGCTGCACTGCTCTACTACACCAT	NM_001040715.1	106507203		KIAA0895L	-	ILMN_2176755	1751	S	NP_001035805.1	NM_001040715.1	NM_001040715.1	NM_001040715.1		ILMN_167940
2600551	0.0463751	0.0127415	up	3.44974	3.44974	1.78649	ISLR	3671	Homo sapiens immunoglobulin superfamily containing leucine-rich repeat (ISLR), transcript variant 1, mRNA.	GO:0007155	GO:0005576	GO:0005515	chr15	72253342	72253391	AGGGCTAAGGTCCTCTGTTGCTTTTTGGTTCCACCTTAGAAGAGGCTCCG	NM_005545.3	41582237	GO:0005576|GO:0007155|GO:0005515	ISLR	+	ILMN_1673609	203	I	NP_005536.1	NM_005545.3	NM_005545.3	NM_005545.3	HsT17563; MGC102816	ILMN_22549
5220386	0.00135432	4.78874e-05	up	3.44647	3.44647	1.78512	ABCA9	10350	Homo sapiens ATP-binding cassette, sub-family A (ABC1), member 9 (ABCA9), mRNA.	GO:0006810	GO:0016020|GO:0016021	GO:0000166|GO:0005524|GO:0016887	chr17	66971619	66971668	CCCTATTGACTTCCGGGTAAGGGGAGTCAATTGATTACCCAGCAGCACAG	NM_080283.3	88999587	GO:0016020|GO:0016021|GO:0006810|GO:0000166|GO:0005524|GO:0016887	ABCA9	-	ILMN_1668446	5405	A	NP_525022.2	NM_080283.3	NM_080283.2	NM_080283.3	EST640918; DKFZp686F2450; MGC75415	ILMN_33319
1770561	0.0360589	0.00889881	up	3.44069	3.44069	1.7827	ITGA11	22801	Homo sapiens integrin, alpha 11 (ITGA11), mRNA.	GO:0006929|GO:0007155|GO:0007160|GO:0007229|GO:0007517	GO:0008305|GO:0016020|GO:0016021	GO:0000287|GO:0004872|GO:0005509|GO:0005518	chr15	68594168	68594217	TGATAATGCCCCAAGGACAAGGGGCGTGCCTGGCGCCCAGTGGAGTAATT	NM_001004439.1	52485852	GO:0008305|GO:0016020|GO:0016021|GO:0006929|GO:0007155|GO:0007160|GO:0007229|GO:0007517|GO:0000287|GO:0004872|GO:0005509|GO:0005518	ITGA11	-	ILMN_1651343	4833	A	NP_001004439.1	NM_001004439.1	NM_012211.3	NM_001004439.1	HsT18964	ILMN_26949
730047	0.00212256	0.000107187	up	3.4389	3.4389	1.78195	SERPINA1	5265	Homo sapiens serpin peptidase inhibitor, clade A (alpha-1 antiproteinase, antitrypsin), member 1 (SERPINA1), transcript variant 2, mRNA.	GO:0006953|GO:0007596	GO:0005576|GO:0005576|GO:0005615|GO:0005634|GO:0005730|GO:0031093	GO:0004867|GO:0005515|GO:0005515|GO:0005515|GO:0008233	chr14	93916997	93917046	CCTGCCTGATGAGGGGAAACTACAGCACCTGGAAAATGAACTCACCCACG	NM_001002236.1	50363218	GO:0005576|GO:0005576|GO:0005615|GO:0005634|GO:0005730|GO:0031093|GO:0006953|GO:0007596|GO:0004867|GO:0005515|GO:0005515|GO:0005515|GO:0008233	SERPINA1	-	ILMN_2338452	1385	A	NP_001002236.1	NM_001002236.1	NM_001002236.1	NM_001002236.1	PI1; MGC23330; PRO2275; A1AT; AAT; MGC9222; PI; A1A	ILMN_30268
6760246	0.00364651	0.000275004	up	3.43823	3.43823	1.78167	LMOD1	25802	Homo sapiens leiomodin 1 (smooth muscle) (LMOD1), mRNA.		GO:0005856|GO:0005624|GO:0005737|GO:0005856	GO:0005523|GO:0005523	chr1	201865865	201865914	ATTCCCTCCACCCACTTGCCTGTCACCCCAGTCACCTAAGCAATCACTGG	NM_012134.2	112380629	GO:0005856|GO:0005624|GO:0005737|GO:0005856|GO:0005523|GO:0005523	LMOD1	-	ILMN_1680948	3636	S	NP_036266.2	NM_012134.2	NM_012134.1	NM_012134.2	1D; D1; SM-LMOD; 64kD	ILMN_29626
130075	0.00233256	0.000129272	up	3.43817	3.43817	1.78164	NCK2	8440	Homo sapiens NCK adaptor protein 2 (NCK2), transcript variant 1, mRNA.	GO:0006417|GO:0007015|GO:0007165|GO:0007172|GO:0007173|GO:0007176|GO:0008285|GO:0016477|GO:0030032|GO:0030838|GO:0042102|GO:0042110|GO:0007015|GO:0016477|GO:0030032	GO:0005737|GO:0005783|GO:0012506|GO:0012506	GO:0005515|GO:0008093|GO:0030159	chr2	105875986	105876035	GGTGGAACACTACAAAAAGGCGCCCATCTTCACCAGCGAGCACGGGGAGA	NM_003581.2	52630422	GO:0005737|GO:0005783|GO:0012506|GO:0012506|GO:0006417|GO:0007015|GO:0007165|GO:0007172|GO:0007173|GO:0007176|GO:0008285|GO:0016477|GO:0030032|GO:0030838|GO:0042102|GO:0042110|GO:0007015|GO:0016477|GO:0030032|GO:0005515|GO:0008093|GO:0030159	NCK2	+	ILMN_2356632	1507	A	NP_003572.2	NM_003581.2	NM_003581.2	NM_003581.2	NCKbeta; GRB4	ILMN_163588
1660309	0.00679891	0.000760743	up	3.43063	3.43063	1.77847	THOC4	10189	Homo sapiens THO complex 4 (THOC4), mRNA.	GO:0000398|GO:0006810|GO:0008380|GO:0051028	GO:0005634|GO:0005681|GO:0005737	GO:0000166|GO:0003723|GO:0005515	chr17	77442668	77442717	TGGACATGTCTCTGGACGACATCATTAAACTGAACCGGAGCCAGCGAGGC	NM_005782.2	55770863	GO:0005634|GO:0005681|GO:0005737|GO:0000398|GO:0006810|GO:0008380|GO:0051028|GO:0000166|GO:0003723|GO:0005515	THOC4	-	ILMN_2364062	41	A	NP_005773.2	NM_005782.2	NM_005782.2	NM_005782.2	ALY; BEF	ILMN_15597
4730474	0.0145196	0.002423	up	3.43041	3.43041	1.77838	CPZ	8532	Homo sapiens carboxypeptidase Z (CPZ), transcript variant 3, mRNA.	GO:0006508|GO:0006508|GO:0016055	GO:0005576|GO:0005578	GO:0004181|GO:0008270|GO:0004181|GO:0008233|GO:0008237|GO:0008270|GO:0046872	chr4	8601307	8602730	GAAGCTCTGATTCCTGCACAGTAGCTGTTGTCCTGGTCCTCCCCTGCCAG	NM_001014448.1	62388878	GO:0005576|GO:0005578|GO:0006508|GO:0006508|GO:0016055|GO:0004181|GO:0008270|GO:0004181|GO:0008233|GO:0008237|GO:0008270|GO:0046872	CPZ	+	ILMN_1759448	342	I	NP_001014448.1	NM_001014448.1	NM_001014448.1	NM_001014448.1	MGC99682	ILMN_14519
5810528	0.0107254	0.00153925	up	3.4304	3.4304	1.77838	FGF18	8817	Homo sapiens fibroblast growth factor 18 (FGF18), mRNA.	GO:0001525|GO:0001957|GO:0001958|GO:0002063|GO:0007165|GO:0007267|GO:0008284|GO:0008543|GO:0009653|GO:0030324|GO:0030949	GO:0005576|GO:0005576|GO:0005576|GO:0005576|GO:0005615|GO:0005730	GO:0008083	chr5	170816436	170816485	AGGTCGCCCTGGCCACACTCACACTCCCAGAAAACTGCATCAGAGGAATA	NM_003862.1	4503694	GO:0005576|GO:0005576|GO:0005576|GO:0005576|GO:0005615|GO:0005730|GO:0001525|GO:0001957|GO:0001958|GO:0002063|GO:0007165|GO:0007267|GO:0008284|GO:0008543|GO:0009653|GO:0030324|GO:0030949|GO:0008083	FGF18	+	ILMN_1693483	1183	A	NP_003853.1	NM_003862.1	NM_033649.1	NM_003862.1	ZFGF5; FGF-18	ILMN_8856
2940703	0.0432954	0.0115437	up	3.4262	3.4262	1.77661	CAPN3	825	Homo sapiens calpain 3, (p94) (CAPN3), transcript variant 9, mRNA.	GO:0006508|GO:0006508|GO:0045214|GO:0006508|GO:0045214|GO:0006508|GO:0045214|GO:0006508|GO:0007517|GO:0007517	GO:0005622|GO:0005622|GO:0005622|GO:0005622|GO:0005737	GO:0005509|GO:0004198|GO:0004198|GO:0005515|GO:0004198|GO:0005509|GO:0005515|GO:0004198|GO:0005509|GO:0005515|GO:0004198|GO:0004871|GO:0005509|GO:0008233	chr15	40465397	40465446	GCAGTTGGAGGAACTGCCTGCAGCCTTGAGGAAAATGTCTAGTCACAAGG	NM_212467.1	47078248	GO:0005622|GO:0005622|GO:0005622|GO:0005622|GO:0005737|GO:0006508|GO:0006508|GO:0045214|GO:0006508|GO:0045214|GO:0006508|GO:0045214|GO:0006508|GO:0007517|GO:0007517|GO:0005509|GO:0004198|GO:0004198|GO:0005515|GO:0004198|GO:0005509|GO:0005515|GO:0004198|GO:0005509|GO:0005515|GO:0004198|GO:0004871|GO:0005509|GO:0008233	CAPN3	+	ILMN_2296803	839	I	NP_997632.1	NM_212467.1	NM_212467.1	NM_212467.1	CANP3; MGC14344; p94; LGMD2; MGC10767; CANPL3; MGC11121; MGC4403; LGMD2A; nCL-1	ILMN_9400
3800538	0.00103317	2.95307e-05	up	3.42482	3.42482	1.77603	ACPL2	92370	Homo sapiens acid phosphatase-like 2 (ACPL2), mRNA.		GO:0005576	GO:0003993|GO:0016787	chr3	142495353	142495402	GACTTGGCCCCTGGGCTGTAGTTTGCTGACCCCTCATCTAAAAAATAGGC	NM_152282.2	42476016	GO:0005576|GO:0003993|GO:0016787	ACPL2	+	ILMN_1706598	2337	S	NP_689495.1	NM_152282.2	NM_152282.2	NM_152282.2	FLJ23751	ILMN_138667
6040437	0.043125	0.0114594	up	3.42286	3.42286	1.7752	JAG2	3714	Homo sapiens jagged 2 (JAG2), transcript variant 1, mRNA.	GO:0001501|GO:0001709|GO:0007049|GO:0007154|GO:0007219|GO:0007275|GO:0007283|GO:0009912|GO:0016331|GO:0030154|GO:0030154|GO:0030155|GO:0030334|GO:0042127|GO:0042127|GO:0042475|GO:0042492|GO:0042981|GO:0045061	GO:0005624|GO:0005887|GO:0016020	GO:0005112|GO:0005509|GO:0005515|GO:0008083	chr14	105617333	105617382	TGGCGGCTATTACTGTGATTGCATCCCGGGCTGGAAGGGCATCAACTGCC	NM_002226.3	21704276	GO:0005624|GO:0005887|GO:0016020|GO:0001501|GO:0001709|GO:0007049|GO:0007154|GO:0007219|GO:0007275|GO:0007283|GO:0009912|GO:0016331|GO:0030154|GO:0030154|GO:0030155|GO:0030334|GO:0042127|GO:0042127|GO:0042475|GO:0042492|GO:0042981|GO:0045061|GO:0005112|GO:0005509|GO:0005515|GO:0008083	JAG2	-	ILMN_1658925	1730	I	NP_002217.3	NM_002226.3	NM_002226.3	NM_002226.3	HJ2	ILMN_17025
6420692	0.0328757	0.00782624	up	3.4222	3.4222	1.77492	ADAM12	8038	Homo sapiens ADAM metallopeptidase domain 12 (meltrin alpha) (ADAM12), transcript variant 1, mRNA.	GO:0006508|GO:0007155|GO:0007520|GO:0006508	GO:0005576|GO:0005886|GO:0016021	GO:0004222|GO:0005515|GO:0008233|GO:0008270|GO:0017124|GO:0046872|GO:0004222|GO:0005515|GO:0008270	chr10	127728191	127743376	CTCTGGGGACCAGGTGCTAAACCTGCCCCTGGGATCTGCTTTGAGAGAGT	NM_003474.3	73747884	GO:0005576|GO:0005886|GO:0016021|GO:0006508|GO:0007155|GO:0007520|GO:0006508|GO:0004222|GO:0005515|GO:0008233|GO:0008270|GO:0017124|GO:0046872|GO:0004222|GO:0005515|GO:0008270	ADAM12	-	ILMN_1785393	1957	A	NP_003465.3	NM_003474.3	NM_021641.2	NM_003474.3	MLTN; MCMP; MLTNA; MCMPMltna	ILMN_29694
3800553	0.00210619	0.000105817	up	3.42039	3.42039	1.77416	DCP1B	196513	Homo sapiens DCP1 decapping enzyme homolog B (S. cerevisiae) (DCP1B), mRNA.	GO:0000184	GO:0005634|GO:0005737	GO:0005515|GO:0016787	chr12	2058405	2058454	CTTATGTCCCCCATGGTGTTCGCACAACCCACCTCCGTCCCGCCAAAGGA	NM_152640.3	40548402	GO:0005634|GO:0005737|GO:0000184|GO:0005515|GO:0016787	DCP1B	-	ILMN_1743992	1650	S	NP_689853.3	NM_152640.3	NM_152640.3	NM_152640.3	DCP1; hDcp1b	ILMN_180578
4150184	0.000216577	1.16106e-06	up	3.41392	3.41392	1.77143	LAIR1	3903	Homo sapiens leukocyte-associated immunoglobulin-like receptor 1 (LAIR1), transcript variant b, mRNA.	GO:0006955	GO:0005886|GO:0016021	GO:0004872|GO:0005515	chr19	59559815	59559956	CTCCTGGTCCTCTTCTGCCTCCATCGCCAGAATCAGATAAAGCAGGGGCC	NM_021706.2	90669103	GO:0005886|GO:0016021|GO:0006955|GO:0004872|GO:0005515	LAIR1	-	ILMN_1768598	797	A	NP_068352.1	NM_021706.2	NM_021708.1	NM_021706.2	CD305; LAIR-1	ILMN_38361
110348	0.0106072	0.00151038	up	3.41292	3.41292	1.77101	MAGOHB	55110	Homo sapiens mago-nashi homolog B (Drosophila) (MAGOHB), mRNA.	GO:0006397|GO:0006810|GO:0008380|GO:0051028	GO:0005634	GO:0003723	chr12	10756800	10756849	TTGCGCTCAGGTTATGTTCCTTTTACCTCCTTCCTTAATAAAGAGACCAC	NM_018048.2	21361685	GO:0005634|GO:0006397|GO:0006810|GO:0008380|GO:0051028|GO:0003723	MAGOHB	-	ILMN_1676058	2523	S	NP_060518.1	NM_018048.2	NM_018048.2	NM_018048.2	magoh; mago	ILMN_493
5690678	0.029521	0.00672823	up	3.41247	3.41247	1.77082	SHOX	6473	Homo sapiens short stature homeobox (SHOX), transcript variant 2, mRNA.	GO:0001501|GO:0006355|GO:0006366|GO:0007275	GO:0005634	GO:0003700|GO:0043565	chrY	511246	511295	AGGACGTGAAGTCGGAGGACGAGGACGGGCAGACCAAGCTGAAACAGAGG	NM_006883.2	89257356	GO:0005634|GO:0001501|GO:0006355|GO:0006366|GO:0007275|GO:0003700|GO:0043565	SHOX	+	ILMN_1781679	996	A	NP_006874.1	NM_006883.2	NM_006883.1	NM_006883.2	GCFX; SHOXY; SS; PHOG	ILMN_36251
1340541	0.00220211	0.000117195	up	3.40578	3.40578	1.76798	RGPD5	84220	Homo sapiens RANBP2-like and GRIP domain containing 5 (RGPD5), transcript variant 1, mRNA.	GO:0046907		GO:0005488	chr2	109951178	109951227	TAAAACTATTTAGATTTGATGCTGAGGTAAGGCAGTGGAAAGAAAGGGGC	NM_005054.2	83267876	GO:0046907|GO:0005488	RGPD5	+	ILMN_2246256	3268	I	NP_005045.2	NM_005054.2	NM_005054.2	NM_005054.2	RGP5; RANBP2L1; DKFZp686I1842; BS-63	ILMN_172937
5050634	0.0142968	0.00236877	up	3.40249	3.40249	1.76659	VENTX	27287	Homo sapiens VENT homeobox homolog (Xenopus laevis) (VENTX), mRNA.	GO:0006355|GO:0007275	GO:0005634	GO:0003700|GO:0043565	chr10	134905342	134905391	ACTGGGTTTGGCCTGGACAGCACTGATTTGTGGATGTGGATGGGGGCACG	NM_014468.2	33356561	GO:0005634|GO:0006355|GO:0007275|GO:0003700|GO:0043565	VENTX	+	ILMN_1782352	2330	S	NP_055283.1	NM_014468.2	NM_014468.2	NM_014468.2	HPX42B; MGC119910; MGC119911; VENTX2; NA88A	ILMN_13185
6130092	0.000543031	7.12056e-06	up	3.40084	3.40084	1.76589	SNORD61	26787	Homo sapiens small nucleolar RNA, C/D box 61 (SNORD61), small nuclear RNA.				chrX	135961359	135961408	TTGATCGTCTGACATGATAATGTATTTTTGTCCTCTAAGAAGTTCTGAGC	NR_002735.1	84872019		SNORD61	-	ILMN_3237439	22	S		NR_002735.1	NR_002735.1	NR_002735.1	RNU61; HBII-342; U61	ILMN_6707
830377	0.0349016	0.00850196	up	3.39965	3.39965	1.76539	S100A13	6284	Homo sapiens S100 calcium binding protein A13 (S100A13), transcript variant 4, mRNA.	GO:0030154	GO:0005575	GO:0005509	chr1	153599617	153599666	AGGATCTGTGGGGTCCTGGGTTCAGCACTCTGCCCTGCTGCCGCTGAGGA	NM_001024212.1	66737371	GO:0005575|GO:0030154|GO:0005509	S100A13	-	ILMN_1814799	78	I	NP_001019383.1	NM_001024212.1	NM_001024212.1	NM_001024212.1		ILMN_22188
5290463	0.00238412	0.000134038	up	3.39895	3.39895	1.76509	NME5	8382	Homo sapiens non-metastatic cells 5, protein expressed in (nucleoside-diphosphate kinase) (NME5), mRNA.	GO:0006183|GO:0006228|GO:0006241|GO:0006916|GO:0007275|GO:0007286|GO:0009116	GO:0005575	GO:0004550|GO:0005524	chr5	137478823	137478872	GCATGGTGATTTGGTTTCATGCTCATGTGTCAGATATGCTTCCCTCAAAC	NM_003551.2	37622352	GO:0005575|GO:0006183|GO:0006228|GO:0006241|GO:0006916|GO:0007275|GO:0007286|GO:0009116|GO:0004550|GO:0005524	NME5	-	ILMN_1784783	1113	S	NP_003542.1	NM_003551.2	NM_003551.2	NM_003551.2	NM23-H5; NM23H5	ILMN_181177
7200403	0.0474025	0.0131234	up	3.39294	3.39294	1.76254	SPG21	51324	Homo sapiens spastic paraplegia 21 (autosomal recessive, Mast syndrome) (SPG21), transcript variant 1, mRNA. XM_945612 XM_945613 XM_945615 XM_945617 XM_945619 XM_945622	GO:0050851	GO:0005737|GO:0005768|GO:0005794|GO:0005829|GO:0005829|GO:0010008|GO:0016020|GO:0030140|GO:0030140	GO:0042609|GO:0042609	chr15	65273262	65273311	CCCCGAAGTATCAGGTGTCCTCTCATATTCCTGCCCCCTGTCAGTGGAAC	NM_016630.3	42544234	GO:0005737|GO:0005768|GO:0005794|GO:0005829|GO:0005829|GO:0010008|GO:0016020|GO:0030140|GO:0030140|GO:0050851|GO:0042609|GO:0042609	SPG21	-	ILMN_1657423	388	A	NP_057714.1	NM_016630.3	XM_945608.1	NM_016630.3	BM-019; GL010; ACP33; MAST	ILMN_9070
3140048	0.00396681	0.000316018	up	3.39148	3.39148	1.76192	KCTD18	130535	Homo sapiens potassium channel tetramerisation domain containing 18 (KCTD18), mRNA.	GO:0006813	GO:0008076|GO:0016020	GO:0005249|GO:0005515	chr2	201354306	201354355	CAAGGCGAGCTGCCTACAAATTACTCTGTCTCCAAAGGCAACGTGAAAAG	NM_152387.2	45387952	GO:0008076|GO:0016020|GO:0006813|GO:0005249|GO:0005515	KCTD18	-	ILMN_2150187	2265	S	NP_689600.2	NM_152387.2	NM_152387.2	NM_152387.2	FLJ31322; 6530404F10Rik; FLJ37818	ILMN_29157
4640403	0.00156394	6.46551e-05	up	3.38981	3.38981	1.7612	AXL	558	Homo sapiens AXL receptor tyrosine kinase (AXL), transcript variant 1, mRNA.	GO:0006468|GO:0007165	GO:0005887|GO:0016020	GO:0000166|GO:0004714|GO:0004872|GO:0005524|GO:0016740	chr19	46459368	46459417	GGGATGGACGATCTCCCACCTTTCGGGCCATGTTGCCCCCGTGAGCCAAT	NM_021913.2	21536465	GO:0005887|GO:0016020|GO:0006468|GO:0007165|GO:0000166|GO:0004714|GO:0004872|GO:0005524|GO:0016740	AXL	+	ILMN_1701877	4879	A	NP_068713.2	NM_021913.2	NM_001699.3	NM_021913.2	UFO	ILMN_28087
430458	0.00853694	0.00107303	up	3.38604	3.38604	1.7596	ZNF644	84146	Homo sapiens zinc finger protein 644 (ZNF644), transcript variant 2, mRNA.	GO:0006350|GO:0006355	GO:0005622|GO:0005634	GO:0003677|GO:0008270|GO:0046872	chr1	91486831	91486880	CCCGTCCTGCAAGATCTTATGCGGCTAGGTGCCTGGGAAGTAACAGCAAG	NM_016620.2	41152094	GO:0005622|GO:0005634|GO:0006350|GO:0006355|GO:0003677|GO:0008270|GO:0046872	ZNF644	-	ILMN_1657665	150	I	NP_057704.2	NM_016620.2	NM_016620.2	NM_016620.2	BM-005; Zep-2; KIAA1221; MGC70410; MGC60165	ILMN_25954
2630241	0.000272119	1.83338e-06	up	3.38491	3.38491	1.75912	ERGIC1	57222	Homo sapiens endoplasmic reticulum-golgi intermediate compartment (ERGIC) 1 (ERGIC1), transcript variant 2, mRNA.	GO:0006888|GO:0016192	GO:0000139|GO:0005783|GO:0005789|GO:0005794|GO:0016020|GO:0016021|GO:0033116	GO:0005515	chr5	172269363	172274364	CTGCGAGTTGGTTGGGCTTGACATTCAGGATGAGATGGGCAGGCACGAAG	NM_020462.1	24308198	GO:0000139|GO:0005783|GO:0005789|GO:0005794|GO:0016020|GO:0016021|GO:0033116|GO:0006888|GO:0016192|GO:0005515	ERGIC1	+	ILMN_1778377	323	A	NP_065195.1	NM_020462.1	NM_001031711.1	NM_020462.1	ERGIC32; MGC14345; KIAA1181; ERGIC-32	ILMN_19380
2000014	0.000152699	6.91397e-07	up	3.38462	3.38462	1.75899	PPP1R12B	4660	Homo sapiens protein phosphatase 1, regulatory (inhibitor) subunit 12B (PPP1R12B), transcript variant 3, mRNA.	GO:0006937|GO:0007165	GO:0005737	GO:0008047	chr1	200803573	200804937	GGAGAAACGGGAGAGGCGAGCCTTGGAGCGCAAAATGTCAGAAATGGAGG	NM_032103.1	14195596	GO:0005737|GO:0006937|GO:0007165|GO:0008047	PPP1R12B	+	ILMN_1756289	1307	A	NP_115286.1	NM_032103.1	NM_032103.1	NM_032103.1	MGC131980; MYPT2; MGC87886	ILMN_10582
2710209	0.0272262	0.00599317	up	3.37952	3.37952	1.75682	ARFGAP1	55738	Homo sapiens ADP-ribosylation factor GTPase activating protein 1 (ARFGAP1), transcript variant 2, mRNA.	GO:0006890|GO:0015031|GO:0016044|GO:0016192|GO:0032312|GO:0048205	GO:0000139|GO:0005737|GO:0005794	GO:0008060|GO:0008270|GO:0046872	chr20	61391033	61391082	AAGGTGCTGAGAAGCCACCGGGAAAGCAGCCAGCACAAAGGGCCCAGGAA	NM_175609.1	28416435	GO:0000139|GO:0005737|GO:0005794|GO:0006890|GO:0015031|GO:0016044|GO:0016192|GO:0032312|GO:0048205|GO:0008060|GO:0008270|GO:0046872	ARFGAP1	+	ILMN_2406873	2720	A	NP_783202.1	NM_175609.1	NM_175609.1	NM_175609.1	ARF1GAP; HRIHFB2281; MGC39924	ILMN_4215
3870347	0.0276883	0.00614104	up	3.37542	3.37542	1.75507	MFSD6L	162387	Homo sapiens major facilitator superfamily domain containing 6-like (MFSD6L), mRNA.				chr17	8700702	8700751	GACACCAGTGACTCTGAGCAGGGGACAGAACAGGACTGGCTTGTGAAGGC	NM_152599.2	46048468		MFSD6L	-	ILMN_1670611	1835	S	NP_689812.2	NM_152599.2	NM_152599.2	NM_152599.2		ILMN_18512
2970594	0.000615981	8.80122e-06	up	3.36681	3.36681	1.75138	MYADM	91663	Homo sapiens myeloid-associated differentiation marker (MYADM), transcript variant 2, mRNA.		GO:0016020|GO:0016021		chr19	54379297	54379346	TCCTGGCCATGAGGACAAAAATTACTGAGTGGCCCTTAAAGAGGGAAGTT	NM_138373.3	66932921	GO:0016020|GO:0016021	MYADM	+	ILMN_2350574	2662	A	NP_612382.1	NM_138373.3	NM_138373.3	NM_138373.3	SB135	ILMN_18511
7610477	0.00224553	0.000121506	up	3.34891	3.34891	1.74369	KRIT1	889	Homo sapiens KRIT1, ankyrin repeat containing (KRIT1), transcript variant 5, mRNA.	GO:0007264	GO:0005856|GO:0005856|GO:0016020	GO:0005083|GO:0005515	chr7	91828457	91828506	TCCCTTCATTCTAATGTCCTCAACTGTTACCAAATACCCTGTTGACTCCC	NM_001013406.1	61742816	GO:0005856|GO:0005856|GO:0016020|GO:0007264|GO:0005083|GO:0005515	KRIT1	-	ILMN_2323413	4007	A	NP_001013424.1	NM_001013406.1	NM_001013406.1	NM_001013406.1	CCM1; CAM	ILMN_15411
4250441	0.0208299	0.00410467	up	3.34867	3.34867	1.74359	BLID	414899	Homo sapiens BH3-like motif containing, cell death inducer (BLID), mRNA.	GO:0006915	GO:0005737|GO:0005739		chr11	121491584	121491633	GTACAATCTTGGCTCCTCTGCCATGAAGCGGAATGTTCCTGGACATGTGC	NM_001001786.1	49169819	GO:0005737|GO:0005739|GO:0006915	BLID	-	ILMN_1807331	500	S	NP_001001786.1	NM_001001786.1	NM_001001786.1	NM_001001786.1	BRCC2; MGC163235; MGC163233	ILMN_22309
5080612	0.0265409	0.0057839	up	3.34658	3.34658	1.74269	LOC440895	440895	PREDICTED: Homo sapiens similar to LIM and senescent cell antigen-like domains 1, transcript variant 3 (LOC440895), mRNA.				chr2	110657603	110657652	AGGCCACTGGTGCTGAGTCAGAGGGAAAAGCTCAGAACAGCCTTGAGCAG	XM_934629.1	88953479		LOC440895	-	ILMN_1799569	689	I	XP_939722.1	XM_934629.1	XM_934629.1	XM_934629.1		ILMN_45056
7550202	0.00694597	0.000782733	up	3.34423	3.34423	1.74167	MAFF	23764	Homo sapiens v-maf musculoaponeurotic fibrosarcoma oncogene homolog F (avian) (MAFF), transcript variant 1, mRNA.	GO:0001701|GO:0006355|GO:0006366|GO:0006950|GO:0007567|GO:0045604|GO:0001701|GO:0006355|GO:0045604|GO:0001701|GO:0006355|GO:0045604	GO:0005634|GO:0005634|GO:0005634	GO:0003700|GO:0043565|GO:0046983|GO:0003700|GO:0043565|GO:0046983|GO:0003700|GO:0043565|GO:0046983	chr22	36928052	36928101	ACCTGCGGCTCAGAGCGGAGGGGAGACTGACCGGAGCGCGGATCGGGACA	NM_012323.2	23111001	GO:0005634|GO:0005634|GO:0005634|GO:0001701|GO:0006355|GO:0006366|GO:0006950|GO:0007567|GO:0045604|GO:0001701|GO:0006355|GO:0045604|GO:0001701|GO:0006355|GO:0045604|GO:0003700|GO:0043565|GO:0046983|GO:0003700|GO:0043565|GO:0046983|GO:0003700|GO:0043565|GO:0046983	MAFF	+	ILMN_1700413	109	I	NP_036455.1	NM_012323.2	NM_012323.2	NM_012323.2	U-MAF	ILMN_13774
4060132	0.0013621	4.8303e-05	up	3.34404	3.34404	1.74159	MSR1	4481	Homo sapiens macrophage scavenger receptor 1 (MSR1), transcript variant SR-AII, mRNA.	GO:0006898|GO:0042953	GO:0005887|GO:0016020	GO:0004872|GO:0005044|GO:0005319	chr8	16041977	16042026	GCTATACTGGGGGAGGAACAGGGCTGGATAGGTATGCAGAGGAGATAAAA	NM_002445.3	109148505	GO:0005887|GO:0016020|GO:0006898|GO:0042953|GO:0004872|GO:0005044|GO:0005319	MSR1	-	ILMN_1743301	2324	I	NP_002436.1	NM_002445.3	NM_002445.2	NM_002445.3	SR-A; SCARA1; phSR2; phSR1; CD204	ILMN_16779
5420240	0.0203551	0.00398224	up	3.34309	3.34309	1.74118	CMTM1	113540	Homo sapiens CKLF-like MARVEL transmembrane domain containing 1 (CMTM1), transcript variant 10, mRNA.	GO:0006935	GO:0005615|GO:0016020|GO:0016021|GO:0016020|GO:0016021	GO:0005125	chr16	65158025	65158074	TGTACCCAAGGCACAGCGCAACATCTCAGCGAAGACCGCACCCCGGAAGC	NM_181289.1	31563411	GO:0005615|GO:0016020|GO:0016021|GO:0016020|GO:0016021|GO:0006935|GO:0005125	CMTM1	+	ILMN_2287911	229	I	NP_851806.1	NM_181289.1	NM_181289.1	NM_181289.1	CKLFH; CKLFSF1; CKLFH1; MGC71870	ILMN_7289
7000279	0.0133627	0.00214427	up	3.34298	3.34298	1.74113	MIR645	693230	Homo sapiens microRNA 645 (MIR645), microRNA.							GGTTGAGGACCCCTGCTCTAGGCTGGTACTGCTGATGCTTAAAAAGAGAG	NR_030375.1	262206214		MIR645		ILMN_3310291	44	S		NR_030375.1	NR_030375.1	NR_030375.1		ILMN_388183
3140598	0.0150174	0.00254795	up	3.34102	3.34102	1.74029	SNORD114-3	767579	Homo sapiens small nucleolar RNA, C/D box 114-3 (SNORD114-3), small nucleolar RNA.				chr14	100489447	100489496	GATGACCACTGGTGGCGTTTGAGTCATGGACGATGAATACTACGTGTCTG	NR_003195.1	115391994		SNORD114-3	+	ILMN_3310416	9	S		NR_003195.1	NR_003195.1	NR_003195.1	14q(II-3)	ILMN_181555
5310767	0.00435399	0.000366683	up	3.3407	3.3407	1.74015	LRP5	4041	Homo sapiens low density lipoprotein receptor-related protein 5 (LRP5), mRNA.	GO:0001702|GO:0006629|GO:0006629|GO:0006897|GO:0007165|GO:0007275|GO:0008284|GO:0009952|GO:0016055|GO:0042074|GO:0042733	GO:0005739|GO:0016020|GO:0016021	GO:0004872	chr11	67972951	67973000	ACTACCTGGATTTGAACTCGGACTCAGACCCCTATCCACCCCCACCCACG	NM_002335.2	119709831	GO:0005739|GO:0016020|GO:0016021|GO:0001702|GO:0006629|GO:0006629|GO:0006897|GO:0007165|GO:0007275|GO:0008284|GO:0009952|GO:0016055|GO:0042074|GO:0042733|GO:0004872	LRP5	+	ILMN_2075892	4760	S	NP_002326.2	NM_002335.2	NM_002335.2	NM_002335.2	OPS; LR3; EVR4; EVR1; BMND1; HBM; VBCH2; LRP7; OPTA1; OPPG	ILMN_19887
5890326	0.0062897	0.000671374	up	3.33712	3.33712	1.7386	ADAMTSL1	92949	Homo sapiens ADAMTS-like 1 (ADAMTSL1), transcript variant 2, mRNA.		GO:0005576|GO:0005578|GO:0005576|GO:0005578	GO:0008237|GO:0008270|GO:0008237|GO:0008270|GO:0008233	chr9	18636008	18639293	GCAGTGTCTCACTGGTTGTAGCTTTCATGGGTTCTGAACTAAGTGTAATC	NM_052866.3	154275764	GO:0005576|GO:0005578|GO:0005576|GO:0005578|GO:0008237|GO:0008270|GO:0008237|GO:0008270|GO:0008233	ADAMTSL1	+	ILMN_1705250	1757	I	NP_443098.3	NM_052866.3	NM_052866.2	NM_052866.3	FLJ46891; C9orf94; MGC118803; FLJ41032; MGC118805; MGC40193; ADAMTSR1; FLJ35283; DKFZp686L03130	ILMN_7160
1400358	0.0410005	0.0106767	up	3.33392	3.33392	1.73722	HAUS8	93323	Homo sapiens HAUS augmin-like complex, subunit 8 (HAUS8), transcript variant 2, mRNA.				chr19	17163707	17163756	GGTGACCACTCAGCGCCTCCTGGGAGAACTTGATGTTGGTGATTCGGAAG	NM_001011699.1	58761505		HAUS8	-	ILMN_3253579	915	M	NP_001011699.1	NM_001011699.1	NM_001011699.1	NM_001011699.1	MGC20533	ILMN_2230
4060221	0.043363	0.0115715	up	3.33335	3.33335	1.73697	IL2RA	3559	Homo sapiens interleukin 2 receptor, alpha (IL2RA), mRNA.	GO:0006924|GO:0042104|GO:0042130|GO:0043065|GO:0046013|GO:0050728|GO:0006915|GO:0006955|GO:0007166|GO:0008283	GO:0009897|GO:0005886|GO:0005886|GO:0016021	GO:0004911|GO:0004872|GO:0004872|GO:0004911|GO:0004872	chr10	6093964	6094013	TCAGGCCTATAACCCCAGCTCCCTAGGAGACCAAGGCGGGAGCATCTCTT	NM_000417.1	4557666	GO:0009897|GO:0005886|GO:0005886|GO:0016021|GO:0006924|GO:0042104|GO:0042130|GO:0043065|GO:0046013|GO:0050728|GO:0006915|GO:0006955|GO:0007166|GO:0008283|GO:0004911|GO:0004872|GO:0004872|GO:0004911|GO:0004872	IL2RA	-	ILMN_2108699	2026	S	NP_000408.1	NM_000417.1	NM_000417.1	NM_000417.1	CD25; IL2R; IDDM10; TCGFR	ILMN_24627
830286	0.000711129	1.281e-05	up	3.33299	3.33299	1.73682	SNORD123	100113384	Homo sapiens small nucleolar RNA, C/D box 123 (SNORD123), small nucleolar RNA.				chr5	9548965	9549014	CTGGGGCGCTGATTCATGTGACTTGAAAAATGCCATCCATTTCCTGATTC	NR_003689.1	154800502		SNORD123	+	ILMN_3238972	27	S		NR_003689.1	NR_003689.1	NR_003689.1		ILMN_345891
3120762	0.0204689	0.0040097	up	3.33107	3.33107	1.73599	MSH5	4439	Homo sapiens mutS homolog 5 (E. coli) (MSH5), transcript variant 3, mRNA.	GO:0006298|GO:0007129|GO:0007131|GO:0007136|GO:0007292|GO:0006298|GO:0007129|GO:0007292|GO:0006298|GO:0006298|GO:0007129|GO:0007292|GO:0006298|GO:0007129|GO:0007292|GO:0006298|GO:0006298|GO:0006298|GO:0007129|GO:0007292|GO:0007129|GO:0007292|GO:0006298|GO:0006298|GO:0006298|GO:0007129|GO:0007292|GO:0006298|GO:0006298|GO:0007129|GO:0007292|GO:0006298|GO:0006298|GO:0007129|GO:0007292|GO:0006298|GO:…	GO:0000795|GO:0000795|GO:0000795|GO:0000795|GO:0000795|GO:0000795|GO:0000795|GO:0000795|GO:0000795|GO:0000795|GO:0000795|GO:0000795	GO:0000166|GO:0003677|GO:0005524|GO:0030983|GO:0005524|GO:0030983|GO:0003677|GO:0005524|GO:0030983|GO:0005524|GO:0030983|GO:0005524|GO:0030983|GO:0003677|GO:0005524|GO:0030983|GO:0003677|GO:0005524|GO:0030983|GO:0003677|GO:0005524|GO:0030983|GO:0003677|GO:0005524|GO:0030983|GO:0003677|GO:0005524|GO:0030983|GO:0005524|GO:0030983|GO:0003677|GO:0005524|GO:0030983|GO:0005524|GO:0030983|GO:0005524|GO:…	chr6	31707903	31707952	TGAGGCTGGGGTCCTGGCGCGTGGTTGGCAGAGGCAGAGACATAAGACGT	NM_002441.3	88999574	GO:0000795|GO:0000795|GO:0000795|GO:0000795|GO:0000795|GO:0000795|GO:0000795|GO:0000795|GO:0000795|GO:0000795|GO:0000795|GO:0000795|GO:0006298|GO:0007129|GO:0007131|GO:0007136|GO:0007292|GO:0006298|GO:0007129|GO:0007292|GO:0006298|GO:0006298|GO:0007129|GO:0007292|GO:0006298|GO:0007129|GO:0007292|GO:0006298|GO:0006298|GO:0006298|GO:0007129|GO:0007292|GO:0007129|GO:0007292|GO:0006298|GO:0006298|GO:…	MSH5	+	ILMN_1651787	130	I	NP_002432.1	NM_002441.3	NM_002441.2	NM_002441.3	DKFZp434C1615; MGC2939; G7; MutSH5; NG23	ILMN_42682
2320521	0.00520236	0.000489011	up	3.32755	3.32755	1.73446	PATZ1	23598	Homo sapiens POZ (BTB) and AT hook containing zinc finger 1 (PATZ1), transcript variant 1, mRNA.	GO:0006350|GO:0006355	GO:0005622|GO:0005634	GO:0003677|GO:0003677|GO:0005515|GO:0008270|GO:0016563|GO:0016564|GO:0046872	chr22	31738926	31740346	CTGCCAGAGCTGTGGGAAAGGCTTCTCCAGGCCTGATCACTTGAACGGAC	NM_014323.2	14670359	GO:0005622|GO:0005634|GO:0006350|GO:0006355|GO:0003677|GO:0003677|GO:0005515|GO:0008270|GO:0016563|GO:0016564|GO:0046872	PATZ1	-	ILMN_1759297	1903	A	NP_055138.2	NM_014323.2	NM_032051.1	NM_014323.2	ZBTB19; MAZR; ZSG; PATZ; dJ400N23; ZNF278; RIAZ	ILMN_6488
5560672	0.016908	0.0030341	up	3.31828	3.31828	1.73044	RGS12	6002	Homo sapiens regulator of G-protein signaling 12 (RGS12), transcript variant 1, mRNA.	GO:0008277|GO:0009968|GO:0007165	GO:0000794|GO:0005634	GO:0005057|GO:0005096|GO:0005515|GO:0005057	chr4	3318941	3318990	ATCTGGAAGAGGCAGTCTCAGGAAGTGGAGGCCGGGGGCATCCAGACGGT	NM_198229.2	108773790	GO:0000794|GO:0005634|GO:0008277|GO:0009968|GO:0007165|GO:0005057|GO:0005096|GO:0005515|GO:0005057	RGS12	+	ILMN_2384629	4850	A	NP_937872.1	NM_198229.2	NM_198229.2	NM_198229.2	DKFZp761K1817; DKFZp761K1617	ILMN_19624
6400128	0.00166313	7.22945e-05	up	3.31781	3.31781	1.73023	PNKD	25953	Homo sapiens paroxysmal nonkinesigenic dyskinesia (PNKD), transcript variant 1, mRNA.		GO:0005634|GO:0005737|GO:0005739|GO:0016020	GO:0008270|GO:0016787|GO:0046872	chr2	218844420	218844469	CAGAGGGCAAGGAGGAACCTGAACCCCTATCCCCGGAGCTGGAATACATT	NM_015488.4	116642886	GO:0005634|GO:0005737|GO:0005739|GO:0016020|GO:0008270|GO:0016787|GO:0046872	PNKD	+	ILMN_1711810	284	I	NP_056303.3	NM_015488.4	NM_015488.3	NM_015488.4	MGC31943; DYT8; FKSG19; KIPP1184; MR1; DKFZp564N1362; KIAA1184; FPD1; BRP17; MR-1; TAHCCP2; PDC	ILMN_182449
610301	0.00241931	0.000138637	up	3.30861	3.30861	1.72623	PHLDB2	90102	Homo sapiens pleckstrin homology-like domain, family B, member 2 (PHLDB2), mRNA.		GO:0005737|GO:0016020		chr3	113176934	113176983	GCTGAAGATTTCTCCATTCCTGGTGCTGAGAATAAAGGCAACCAGTAGCC	NM_145753.1	21955171	GO:0005737|GO:0016020	PHLDB2	+	ILMN_1719792	4582	S	NP_665696.1	NM_145753.1	NM_145753.1	NM_145753.1	LL5b; DKFZp686J05113; DKFZp313O2433; LL5beta; FLJ21791; DKFZp434G227	ILMN_23221
7610161	0.00340953	0.000243652	up	3.30839	3.30839	1.72613	BBS5	129880	PREDICTED: Homo sapiens Bardet-Biedl syndrome 5, transcript variant 2 (BBS5), mRNA.	GO:0001947|GO:0007601|GO:0009296|GO:0032402|GO:0042384|GO:0050896	GO:0005622|GO:0005929|GO:0005932|GO:0034464	GO:0032266				ACCTGTAAAGTCTTAGTTTTCAGACATTAAGTGACTGTATCATGTTCGGT	XM_001131846.1	113414080	GO:0005622|GO:0005929|GO:0005932|GO:0034464|GO:0001947|GO:0007601|GO:0009296|GO:0032402|GO:0042384|GO:0050896|GO:0032266	BBS5		ILMN_1711053	3226	I	XP_001131846.1	XM_001131846.1	NM_152384.2	XM_001131846.1		ILMN_175768
3440681	0.000987399	2.67889e-05	up	3.30649	3.30649	1.7253	PDZRN3	23024	PREDICTED: Homo sapiens PDZ domain containing RING finger 3 (PDZRN3), mRNA.			GO:0005515|GO:0008270|GO:0046872				CAAACCCTACAACTCTGGGTGTCATAGGTCTATTTTAAGGGAAGAGAGAG	XM_001133042.1	113415101	GO:0005515|GO:0008270|GO:0046872	PDZRN3		ILMN_1699552	3205	A	XP_001133042.1	XM_001133042.1	NM_015009.1	XM_001133042.1		ILMN_174364
5050102	0.00160485	6.80725e-05	up	3.30577	3.30577	1.72499	LRRC17	10234	Homo sapiens leucine rich repeat containing 17 (LRRC17), transcript variant 2, mRNA.			GO:0005515	chr7	102369973	102370022	GGTCTTTGAGATGAAACCCTGCAAGTAGACTTACGTGAATGATTTTTGCT	NM_005824.1	5031970	GO:0005515	LRRC17	+	ILMN_1674793	1210	I	NP_005815.1	NM_005824.1	NM_005824.1	NM_005824.1	P37NB	ILMN_162504
4120431	0.0149858	0.00253666	up	3.30477	3.30477	1.72455	TMEM100	55273	Homo sapiens transmembrane protein 100 (TMEM100), transcript variant 2, mRNA.		GO:0016020|GO:0016021		chr17	53797730	53797779	GGGGGTCATGGGAGTGCACAGCATTAGACAGTATTTGGTTCACCCTGTAA	NM_018286.2	153791886	GO:0016020|GO:0016021	TMEM100	-	ILMN_1698259	963	S	NP_060756.2	NM_018286.2	NM_018286.1	NM_018286.2	FLJ10970; FLJ37856	ILMN_4881
1070397	0.000914891	2.20397e-05	up	3.30377	3.30377	1.72411	LRRFIP2	9209	Homo sapiens leucine rich repeat (in FLII) interacting protein 2 (LRRFIP2), transcript variant 1, mRNA.	GO:0008150|GO:0016055	GO:0005575	GO:0005515|GO:0030275	chr3	37082421	37082751	GAGCGAGATATGCTCAGAGAGGAGCTGGCTGACCTGCAGGAGACAGTGAA	NM_006309.1	5453725	GO:0005575|GO:0008150|GO:0016055|GO:0005515|GO:0030275	LRRFIP2	-	ILMN_1749239	1588	I	NP_006300.1	NM_006309.1	NM_006309.1	NM_006309.1	FLJ20248; HUFI-2; FLJ22683; DKFZp434H2035	ILMN_5592
2750474	0.00145017	5.5418e-05	up	3.30175	3.30175	1.72323	SNORD76	692196	Homo sapiens small nucleolar RNA, C/D box 76 (SNORD76), small nucleolar RNA.				chr1	172102476	173835821	TTGAGTGCTAGAATGATGAGGATCTTAACCACCATTATCTTAACTGAGGC	NR_003942.1	157738635		SNORD76	-	ILMN_3247148	32	S		NR_003942.1	NR_003942.1	NR_003942.1	U76	ILMN_339068
4640341	0.00395834	0.00031458	up	3.29653	3.29653	1.72095	TP53I3	9540	Homo sapiens tumor protein p53 inducible protein 3 (TP53I3), transcript variant 1, mRNA.	GO:0008631|GO:0055114	GO:0005575	GO:0005488|GO:0008270|GO:0016491	chr2	24307446	24307495	GCATCCAGCCCTGTACCGCCATCCCACTTCCCGCCGTTCCCATCTGTGTT	NM_004881.2	22538443	GO:0005575|GO:0008631|GO:0055114|GO:0005488|GO:0008270|GO:0016491	TP53I3	-	ILMN_1651967	233	I	NP_004872.2	NM_004881.2	NM_004881.2	NM_004881.2	PIG3	ILMN_21366
5900309	0.00299923	0.000199138	up	3.28787	3.28787	1.71715	PRKAR2B	5577	Homo sapiens protein kinase, cAMP-dependent, regulatory, type II, beta (PRKAR2B), mRNA.	GO:0001932|GO:0006631|GO:0007612|GO:0001932|GO:0006631|GO:0007612|GO:0009755	GO:0005952|GO:0005737|GO:0005739|GO:0005794|GO:0005813|GO:0005952	GO:0008603|GO:0016301|GO:0000166|GO:0008603|GO:0030552	chr7	106589053	106589102	CTATTCATGGAACAGCAAACGCCTGTTTAATAAAGAACTTTGACCAAGGC	NM_002736.2	47132584	GO:0005952|GO:0005737|GO:0005739|GO:0005794|GO:0005813|GO:0005952|GO:0001932|GO:0006631|GO:0007612|GO:0001932|GO:0006631|GO:0007612|GO:0009755|GO:0008603|GO:0016301|GO:0000166|GO:0008603|GO:0030552	PRKAR2B	+	ILMN_1684850	3222	S	NP_002727.2	NM_002736.2	NM_002736.2	NM_002736.2	RII-BETA; PRKAR2	ILMN_6329
650402	0.00052651	6.61882e-06	up	3.28473	3.28473	1.71578	SNORA11D	100124541	Homo sapiens small nucleolar RNA, H/ACA box 11D (SNORA11D), small nucleolar RNA.				chrX	51933718	51933767	GGGTGTGCTCAGAGCAGGGGGCCTGAAGAATGGCTCCTCTGTTTACAACA	NR_003711.1	156564420		SNORA11D	+	ILMN_3242448	1	S		NR_003711.1	NR_003711.1	NR_003711.1		ILMN_338774
2650204	0.00554169	0.000545598	up	3.28414	3.28414	1.71552	ALDH1B1	219	Homo sapiens aldehyde dehydrogenase 1 family, member B1 (ALDH1B1), nuclear gene encoding mitochondrial protein, mRNA.	GO:0005975|GO:0055114	GO:0005739|GO:0005759	GO:0004029|GO:0016491	chr9	38388027	38388076	ACATCCTTCTCAGTGAAACAAGCCAGAGAGATGTACAAGGCTACAGACTG	NM_000692.3	25777729	GO:0005739|GO:0005759|GO:0005975|GO:0055114|GO:0004029|GO:0016491	ALDH1B1	+	ILMN_1675398	2394	S	NP_000683.3	NM_000692.3	NM_000692.3	NM_000692.3	ALDH5; ALDHX; MGC2230	ILMN_182653
3400066	0.00537144	0.000517443	up	3.28276	3.28276	1.71491	FSCN2	25794	Homo sapiens fascin homolog 2, actin-bundling protein, retinal (Strongylocentrotus purpuratus) (FSCN2), mRNA.	GO:0007601|GO:0009653|GO:0050896|GO:0051017	GO:0015629	GO:0030674|GO:0051015				GCTTTGGGAGTACTGAGGCCGCGCCCAGACCAGCCTGTCGCGCATTAAAA	NM_012418.1	6912625	GO:0015629|GO:0007601|GO:0009653|GO:0050896|GO:0051017|GO:0030674|GO:0051015	FSCN2		ILMN_1713247	1600	S	NP_036550.1	NM_012418.1	NM_012418.1	NM_012418.1	RFSN; RP30	ILMN_10823
7610187	6.67384e-05	1.77969e-07	up	3.2802	3.2802	1.71378	ATF4	468	Homo sapiens activating transcription factor 4 (tax-responsive enhancer element B67) (ATF4), transcript variant 2, mRNA.	GO:0006094|GO:0006350|GO:0006355|GO:0006520|GO:0006950|GO:0045944|GO:0045944	GO:0005634|GO:0005737|GO:0005886	GO:0003700|GO:0003704|GO:0016563|GO:0016563|GO:0016563|GO:0043565|GO:0046983	chr22	38248041	38248090	CTGGGCAGTGAAGTGGATATCACTGAAGGAGATAGGAAGCCAGACTACAC	NM_182810.1	33469973	GO:0005634|GO:0005737|GO:0005886|GO:0006094|GO:0006350|GO:0006355|GO:0006520|GO:0006950|GO:0045944|GO:0045944|GO:0003700|GO:0003704|GO:0016563|GO:0016563|GO:0016563|GO:0043565|GO:0046983	ATF4	+	ILMN_2358457	824	A	NP_877962.1	NM_182810.1	NM_182810.1	NM_182810.1	TXREB; TAXREB67; CREB2; CREB-2	ILMN_23435
3780022	0.00370363	0.000281995	up	3.27726	3.27726	1.71249	PALM2	114299	Homo sapiens paralemmin 2 (PALM2), transcript variant 2, mRNA.	GO:0007015|GO:0007178|GO:0008104|GO:0008360	GO:0005886	GO:0051018	chr9	111753354	111753403	GGTGGGAGCCTGTCGTGCTTACTCTGAATTAGCTTACTGGGCTAGCTGCT	NM_001037293.1	82617625	GO:0005886|GO:0007015|GO:0007178|GO:0008104|GO:0008360|GO:0051018	PALM2	+	ILMN_2369403	9038	A	NP_001032370.1	NM_001037293.1	NM_001037293.1	NM_001037293.1	AKAP2	ILMN_14799
6960132	0.0322513	0.00762036	up	3.27201	3.27201	1.71018	OR5AR1	219493	Homo sapiens olfactory receptor, family 5, subfamily AR, member 1 (OR5AR1), mRNA.	GO:0007165|GO:0007186|GO:0007608|GO:0050896	GO:0005886|GO:0016021	GO:0004872|GO:0004984	chr11	56188154	56188203	GGTCTGCTTGGCTCTCATGCTGGGCTCTTACCTGGCTGGTCTAGTGAGTT	NM_001004730.1	52317103	GO:0005886|GO:0016021|GO:0007165|GO:0007186|GO:0007608|GO:0050896|GO:0004872|GO:0004984	OR5AR1	+	ILMN_1758663	417	S	NP_001004730.1	NM_001004730.1	NM_001004730.1	NM_001004730.1	OR11-209	ILMN_19221
4180735	0.00331852	0.00023344	up	3.27085	3.27085	1.70966	SYNC	81493	Homo sapiens syncoilin, intermediate filament protein (SYNC), transcript variant 1, mRNA.				chr1	33160473	33160522	GGAGGACCAGATCGCACTTGTGAGGCAAAAACGAGATGAAGAGGTGCAGC	NM_030786.2	166706886		SYNC	-	ILMN_3239031	1276	S	NP_110413.2	NM_030786.2	NM_030786.2	NM_030786.2	SYNC; MGC149626; SYNCOILIN; MGC149625	ILMN_25683
50270	0.00773836	0.000920889	up	3.27075	3.27075	1.70962	FAM70A	55026	Homo sapiens family with sequence similarity 70, member A (FAM70A), mRNA.		GO:0016020|GO:0016021		chrX	119276577	119276626	CTGGATGTTGCTTAAAATCTGTATCACTGCCATGTTGAAAACTCAGACTG	NM_017938.2	31377736	GO:0016020|GO:0016021	FAM70A	-	ILMN_2180252	3300	S	NP_060408.2	NM_017938.2	NM_017938.2	NM_017938.2	FLJ20716; RP3-525N14.6	ILMN_7016
6270398	0.0128559	0.00202444	up	3.27011	3.27011	1.70934	NR4A3	8013	Homo sapiens nuclear receptor subfamily 4, group A, member 3 (NR4A3), transcript variant 3, mRNA.	GO:0001707|GO:0006350|GO:0006355|GO:0008150|GO:0045944|GO:0001707|GO:0006350|GO:0006355|GO:0045944	GO:0005634|GO:0005634	GO:0003700|GO:0003707|GO:0004887|GO:0005488|GO:0008270|GO:0043565|GO:0046872|GO:0003700|GO:0003707|GO:0008270|GO:0043565|GO:0046872	chr9	101628854	101628903	GTCAAGATTTCATCCCATACATGCATGACTCAATCAGATTTGGAAATGTG	NM_173200.1	27894360	GO:0005634|GO:0005634|GO:0001707|GO:0006350|GO:0006355|GO:0008150|GO:0045944|GO:0001707|GO:0006350|GO:0006355|GO:0045944|GO:0003700|GO:0003707|GO:0004887|GO:0005488|GO:0008270|GO:0043565|GO:0046872|GO:0003700|GO:0003707|GO:0008270|GO:0043565|GO:0046872	NR4A3	+	ILMN_1774586	25	I	NP_775292.1	NM_173200.1	NM_173200.1	NM_173200.1	CHN; CSMF; TEC; NOR1; MINOR	ILMN_18917
360445	0.0139813	0.00229164	up	3.261	3.261	1.70532	ITPA	3704	Homo sapiens inosine triphosphatase (nucleoside triphosphate pyrophosphatase) (ITPA), transcript variant 1, mRNA.	GO:0009117	GO:0005737	GO:0000287|GO:0016787|GO:0047429|GO:0016787|GO:0016787|GO:0047429	chr20	3150505	3150554	AGAGGCTGCCAGGACTTTGGCTGGGACCCCTGCTTTCAGCCTGATGGATA	NM_033453.2	31657145	GO:0005737|GO:0009117|GO:0000287|GO:0016787|GO:0047429|GO:0016787|GO:0016787|GO:0047429	ITPA	+	ILMN_2407482	572	A	NP_258412.1	NM_033453.2	NM_033453.2	NM_033453.2	dJ794I6.3; ITPase; HLC14-06-P; C20orf37	ILMN_26620
6100468	0.0128712	0.00202903	up	3.26044	3.26044	1.70507	NPTX1	4884	Homo sapiens neuronal pentraxin I (NPTX1), mRNA.	GO:0006810|GO:0007268|GO:0007417	GO:0031410	GO:0005509	chr17	76055349	76055398	GCAGCCTTTTGGGTATCAAATGGGTCAAAACCATGGGACCTGCCACCTCC	NM_002522.2	55770877	GO:0031410|GO:0006810|GO:0007268|GO:0007417|GO:0005509	NPTX1	-	ILMN_1814221	5266	I	NP_002513.2	NM_002522.2	NM_002522.2	NM_002522.2	MGC105123; NP1; DKFZp686J2446	ILMN_5048
4390630	0.00107537	3.15518e-05	up	3.25577	3.25577	1.703	STAG3	10734	Homo sapiens stromal antigen 3 (STAG3), mRNA.	GO:0007049|GO:0007059|GO:0007126|GO:0007130	GO:0000802|GO:0005634	GO:0005488	chr7	99649585	99649634	GGCCCCTCCCCAGCTCCACTCCCTACCTCAAGAATGTGACCATTTGGAAA	NM_012447.2	57863309	GO:0000802|GO:0005634|GO:0007049|GO:0007059|GO:0007126|GO:0007130|GO:0005488	STAG3	+	ILMN_1787275	3844	S	NP_036579.2	NM_012447.2	NM_012447.2	NM_012447.2		ILMN_28713
2000274	0.0393751	0.0101161	up	3.25233	3.25233	1.70148	KCNIP1	30820	Homo sapiens Kv channel interacting protein 1 (KCNIP1), transcript variant 3, mRNA.	GO:0005513|GO:0006811|GO:0006813|GO:0007165|GO:0007268	GO:0005886	GO:0005244|GO:0005267|GO:0005509|GO:0030955	chr5	169713493	169713542	TCGTGAAATTTGCCCAGACCATCTTTAAGCTCATCACTGGGACCCTCAGC	NM_001034838.1	78190477	GO:0005886|GO:0005513|GO:0006811|GO:0006813|GO:0007165|GO:0007268|GO:0005244|GO:0005267|GO:0005509|GO:0030955	KCNIP1	+	ILMN_2289533	35	I	NP_001030010.1	NM_001034838.1	NM_001034838.1	NM_001034838.1	MGC95; KCHIP1; VABP	ILMN_27735
4050039	0.000928901	2.32745e-05	up	3.25177	3.25177	1.70122	FCGR3A	2214	Homo sapiens Fc fragment of IgG, low affinity IIIa, receptor (CD16a) (FCGR3A), transcript variant 1, mRNA.	GO:0006955	GO:0005576|GO:0005886|GO:0005886|GO:0016021	GO:0004872|GO:0019864	chr1	161511945	161511994	CAGAATGAGAAAGCCTGAGAAGAAAGAACCAACCACAAGCACACAGGAAG	NM_000569.6	51593094	GO:0005576|GO:0005886|GO:0005886|GO:0016021|GO:0006955|GO:0004872|GO:0019864	FCGR3A	-	ILMN_2112580	1864	S	NP_000560.5	NM_000569.6	NM_000569.6	NM_000569.6	CD16a; FCG3; CD16; FCGR3; IGFR3	ILMN_181791
3890167	0.00601275	0.000617675	up	3.2484	3.2484	1.69973	SLC39A3	29985	Homo sapiens solute carrier family 39 (zinc transporter), member 3 (SLC39A3), transcript variant 1, mRNA.	GO:0006811|GO:0006829|GO:0030001	GO:0016020|GO:0016021	GO:0005385|GO:0008270|GO:0046873	chr19	2737138	2737187	CCCTGCTCCCCGTGAAGATCATCGAGACAGATTTTGAGAAGGCCCATCGC	NM_144564.4	47080101	GO:0016020|GO:0016021|GO:0006811|GO:0006829|GO:0030001|GO:0005385|GO:0008270|GO:0046873	SLC39A3	-	ILMN_1710543	322	A	NP_653165.2	NM_144564.4	NM_144564.4	NM_144564.4	ZIP3	ILMN_27676
7150603	0.00205288	0.000100982	up	3.24713	3.24713	1.69916	KIF26B	55083	Homo sapiens kinesin family member 26B (KIF26B), mRNA.	GO:0007018	GO:0005874|GO:0005875	GO:0000166|GO:0003777|GO:0005524				GGTGCAAACGTCAAACACCGTGGAAGGAGAAAAGGATGGGAAGCCCGAGG	NM_018012.2	124430751	GO:0005874|GO:0005875|GO:0007018|GO:0000166|GO:0003777|GO:0005524	KIF26B		ILMN_2055330	6944	S	NP_060482.2	NM_018012.2	NM_018012.2	NM_018012.2	FLJ10157	ILMN_172659
2360095	0.00532439	0.000507425	up	3.24709	3.24709	1.69915	TNFRSF10B	8795	Homo sapiens tumor necrosis factor receptor superfamily, member 10b (TNFRSF10B), transcript variant 1, mRNA.	GO:0006919|GO:0007166|GO:0007250|GO:0007250|GO:0008625|GO:0008633|GO:0042981|GO:0043123	GO:0005886|GO:0005886|GO:0016021	GO:0004872|GO:0008656|GO:0045569	chr8	22941903	22941952	AGGAGACGGTGACCTCCAGCCCAGGGACTCCTGCCTCTCCCTGTTCTCTC	NM_003842.3	22547115	GO:0005886|GO:0005886|GO:0016021|GO:0006919|GO:0007166|GO:0007250|GO:0007250|GO:0008625|GO:0008633|GO:0042981|GO:0043123|GO:0004872|GO:0008656|GO:0045569	TNFRSF10B	-	ILMN_1812915	869	I	NP_003833.3	NM_003842.3	NM_003842.3	NM_003842.3	KILLER/DR5; TRICK2; TRAILR2; TRICK2A; KILLER; TRICKB; ZTNFR9; TRAIL-R2; DR5; TRICK2B; CD262	ILMN_5337
6650280	0.0211178	0.0041896	up	3.24645	3.24645	1.69886	C1QTNF7	114905	Homo sapiens C1q and tumor necrosis factor related protein 7 (C1QTNF7), mRNA.	GO:0051260	GO:0005576|GO:0005615		chr4	15055905	15055954	GGAGACAGCAAAGGTGGTTTGAGGTAGTCACCTGCTTACAGATAACAGCC	NM_031911.3	34222147	GO:0005576|GO:0005615|GO:0051260	C1QTNF7	+	ILMN_1662935	3482	S	NP_114117.1	NM_031911.3	NM_031911.3	NM_031911.3	ZACRP7; CTRP7	ILMN_28062
6550403	0.00958064	0.00128099	up	3.24523	3.24523	1.69832	LRDD	55367	Homo sapiens leucine-rich repeats and death domain containing (LRDD), transcript variant 2, mRNA.	GO:0006915|GO:0007165	GO:0005634|GO:0005737	GO:0005123|GO:0005515|GO:0005515	chr11	803592	803641	ATCTGGGACCTCGGACCCTGGCTCTGAGGGCCACATCCGCCTCCCCCCTT	NM_018494.3	61742781	GO:0005634|GO:0005737|GO:0006915|GO:0007165|GO:0005123|GO:0005515|GO:0005515	LRDD	-	ILMN_1774358	443	I	NP_060964.3	NM_018494.3	NM_018494.3	NM_018494.3	MGC16925; PIDD; DKFZp434D229	ILMN_767
4670707	0.000959127	2.48754e-05	up	3.24422	3.24422	1.69787	COX18	285521	Homo sapiens COX18 cytochrome c oxidase assembly homolog (S. cerevisiae) (COX18), nuclear gene encoding mitochondrial protein, mRNA.	GO:0008535|GO:0051204	GO:0005739|GO:0005743|GO:0016020|GO:0016021|GO:0031305	GO:0008565	chr4	74142085	74142134	GTTAGAGCTACCAGAACTTTGGAGAATAGGGTTAGCTACTGAATGATGGC	NM_173827.2	76253916	GO:0005739|GO:0005743|GO:0016020|GO:0016021|GO:0031305|GO:0008535|GO:0051204|GO:0008565	COX18	-	ILMN_1676311	1668	I	NP_776188.1	NM_173827.2	NM_173827.2	NM_173827.2	COX18HS; FLJ38991; MGC126733; COX18	ILMN_682
2120368	0.000495059	5.79403e-06	up	3.24297	3.24297	1.69732	VPS13B	157680	Homo sapiens vacuolar protein sorting 13 homolog B (yeast) (VPS13B), transcript variant 4, mRNA.	GO:0015031			chr8	100133502	100133551	TGGATAGTTTTTTGCCCTATTGAATCATTCAGTTGGTGTACAAACATGCC	NM_181661.2	119874214	GO:0015031	VPS13B	+	ILMN_1799843	1548	I	NP_858047.2	NM_181661.2	NM_181661.1	NM_181661.2	COH1; DKFZp313I0811; CHS1; KIAA0532	ILMN_7189
6350121	0.00781801	0.000935961	up	3.23926	3.23926	1.69566	RASSF1	11186	Homo sapiens Ras association (RalGDS/AF-6) domain family member 1 (RASSF1), transcript variant C, mRNA.	GO:0007050|GO:0007242|GO:0007265|GO:0045786	GO:0005634|GO:0005737|GO:0005813|GO:0005819|GO:0005874	GO:0005515|GO:0008270|GO:0019992|GO:0042802|GO:0046872	chr3	50374640	50374689	TACTGCAGCCAAGAGGACTCGGACTCGGAGCTCGAGCAGTACTTCACCGC	NM_170713.2	116805324	GO:0005634|GO:0005737|GO:0005813|GO:0005819|GO:0005874|GO:0007050|GO:0007242|GO:0007265|GO:0045786|GO:0005515|GO:0008270|GO:0019992|GO:0042802|GO:0046872	RASSF1	-	ILMN_1683239	206	I	NP_733831.1	NM_170713.2	NM_170713.1	NM_170713.2	REH3P21; RASSF1A; 123F2; RDA32; NORE2A	ILMN_14262
6560193	0.00109423	3.26203e-05	up	3.23759	3.23759	1.69492	PHLPP2	23035	Homo sapiens PH domain and leucine rich repeat protein phosphatase 2 (PHLPP2), mRNA.				chr16	71679451	71679500	TTCTTCCCATGTAGACCTTCAGCAAAAGCCGGTACTTGGAAGCCACAGGC	NM_015020.2	65301140		PHLPP2	-	ILMN_2083567	7270	S	NP_055835.2	NM_015020.2	NM_015020.2	NM_015020.2	KIAA0931; PHLPP2	ILMN_10066
4010768	0.00167757	7.3426e-05	up	3.23632	3.23632	1.69436	CTLA4	1493	Homo sapiens cytotoxic T-lymphocyte-associated protein 4 (CTLA4), transcript variant 1, mRNA.	GO:0006955|GO:0006955	GO:0016020|GO:0016021|GO:0005887|GO:0016020		chr2	204446011	204446060	GCATCACTTGGGATTAATATGGGGATGCAGCATTATGATGTGGGTCAAGG	NM_005214.3	83700229	GO:0016020|GO:0016021|GO:0005887|GO:0016020|GO:0006955|GO:0006955	CTLA4	+	ILMN_2348905	1060	A	NP_005205.2	NM_005214.3	NM_005214.3	NM_005214.3	CTLA-4; GSE; CELIAC3; IDDM12; CD152	ILMN_167471
3840091	0.0433721	0.0115775	up	3.2328	3.2328	1.69278	SNORD35A	26816	Homo sapiens small nucleolar RNA, C/D box 35A (SNORD35A), small nucleolar RNA.				chr19	49994439	49994488	GATGTCCTTATCTCACGATGGTCTGCGGATGTCCCTGTGGGAATGGCGAC	NR_000018.1	22546016		SNORD35A	+	ILMN_1667609	8	S		NR_000018.1	NR_000018.1	NR_000018.1	U35; RNU35A; RNU35	ILMN_2010
50088	0.00154261	6.29705e-05	up	3.22031	3.22031	1.6872	HCFC1R1	54985	Homo sapiens host cell factor C1 regulator 1 (XPO1 dependent) (HCFC1R1), transcript variant 3, mRNA.		GO:0005634|GO:0005737		chr16	3072632	3072681	GGAAGGGAGGCATCCCACCCCCAAGAAGAACTGAATAAAGATTGCTGAGC	NM_001002018.1	50952467	GO:0005634|GO:0005737	HCFC1R1	-	ILMN_2318568	732	A	NP_001002018.1	NM_001002018.1	NM_001002018.1	NM_001002018.1	MGC99622; HPIP; FLJ20568; MGC70711	ILMN_19015
4850215	0.0140458	0.00231086	up	3.2199	3.2199	1.68702	ACAP3	116983	Homo sapiens ArfGAP with coiled-coil, ankyrin repeat and PH domains 3 (ACAP3), mRNA.				chr1	1219376	1219425	GTGAGTTCCTGCTGCAAAACGGAGCGGACGTGAACCAAAGAGACAGCCGG	NM_030649.1	16945965		ACAP3	-	ILMN_1743847	1931	S	NP_085152.1	NM_030649.1	NM_030649.1	NM_030649.1	ACAP3; KIAA1716	ILMN_3810
4560047	0.000554615	7.29255e-06	up	3.21574	3.21574	1.68515	CD74	972	Homo sapiens CD74 molecule, major histocompatibility complex, class II invariant chain (CD74), transcript variant 1, mRNA.	GO:0001516|GO:0006461|GO:0006886|GO:0006955|GO:0007165|GO:0008283|GO:0016064|GO:0019883|GO:0043030|GO:0043066|GO:0045058|GO:0006886|GO:0006955|GO:0019882	GO:0005622|GO:0016020|GO:0016021|GO:0016020	GO:0019955|GO:0042289|GO:0042802|GO:0042289	chr5	149782721	149782770	TATGGGAGCATCGGCTACTGCTGGTGTGTCTTCCCCAACGGCACGGAGGT	NM_001025159.1	68448543	GO:0005622|GO:0016020|GO:0016021|GO:0016020|GO:0001516|GO:0006461|GO:0006886|GO:0006955|GO:0007165|GO:0008283|GO:0016064|GO:0019883|GO:0043030|GO:0043066|GO:0045058|GO:0006886|GO:0006955|GO:0019882|GO:0019955|GO:0042289|GO:0042802|GO:0042289	CD74	-	ILMN_1761464	741	I	NP_001020330.1	NM_001025159.1	NM_001025159.1	NM_001025159.1	Ia-GAMMA; DHLAG; HLADG; protein 41	ILMN_21963
2480121	0.00122557	3.96432e-05	up	3.21173	3.21173	1.68335	XIAP	331	Homo sapiens X-linked inhibitor of apoptosis (XIAP), mRNA.				chrX	122874646	122874695	CAGGTCCTAGGGGGTCGTGAAACCAAAACCCCAGGGATAGCAAGGGACAA	NM_001167.2	32528298		XIAP	+	ILMN_1815361	7556	S	NP_001158.2	NM_001167.2	NM_001167.2	NM_001167.2	XLP2; ILP1; API3; XIAP; MIHA	ILMN_175256
5220639	0.004574	0.000396478	up	3.21165	3.21165	1.68332	C1QTNF3	114899	Homo sapiens C1q and tumor necrosis factor related protein 3 (C1QTNF3), transcript variant 1, mRNA.		GO:0005576|GO:0005576		chr5	34055421	34055470	GATGATGTGAACAGCCATGTGAATAGGTGACTTGGGCACACAGCAGGGTC	NM_030945.2	62739184	GO:0005576|GO:0005576	C1QTNF3	-	ILMN_1768925	1802	A	NP_112207.1	NM_030945.2	NM_181435.4	NM_030945.2	CTRP3; Cors; FLJ37576; Corcs; CORS26	ILMN_13840
1440446	0.00247724	0.000143482	up	3.20894	3.20894	1.68209	HTRA4	203100	Homo sapiens HtrA serine peptidase 4 (HTRA4), mRNA.	GO:0001558|GO:0006508	GO:0005576	GO:0004252|GO:0005515|GO:0005520|GO:0008233	chr8	38964704	38964753	CCCTTTCCATGGCTGTTCTTCGGGGAAAAGATAATTTGCTCCTGACAGTC	NM_153692.2	30410026	GO:0005576|GO:0001558|GO:0006508|GO:0004252|GO:0005515|GO:0005520|GO:0008233	HTRA4	+	ILMN_2099277	1447	S	NP_710159.1	NM_153692.2	NM_153692.2	NM_153692.2	FLJ90724	ILMN_24572
3180187	0.028712	0.00645722	up	3.20554	3.20554	1.68057	SOX11	6664	Homo sapiens SRY (sex determining region Y)-box 11 (SOX11), mRNA.	GO:0006350|GO:0006355|GO:0007399	GO:0005634|GO:0005730|GO:0005737	GO:0003677	chr2	5758793	5758842	CAGTGGCTTGTGCTTGTGCTTCGATCTAACCAGCTTCTTGACCCACCCCC	NM_003108.3	30581115	GO:0005634|GO:0005730|GO:0005737|GO:0006350|GO:0006355|GO:0007399|GO:0003677	SOX11	+	ILMN_1773459	8544	I	NP_003099.1	NM_003108.3	NM_003108.3	NM_003108.3		ILMN_28038
3610482	0.0422608	0.0111611	up	3.20047	3.20047	1.67828	PCDHB3	56132	Homo sapiens protocadherin beta 3 (PCDHB3), mRNA.	GO:0007155|GO:0007156|GO:0007268|GO:0007416|GO:0016339	GO:0005886|GO:0005887	GO:0005509|GO:0005515	chr5	140463516	140463565	ATGGGTAATTACCCTTTGGTTTATCTAAAGTGTGTTCATGATGACTGAGG	NM_018937.2	14195609	GO:0005886|GO:0005887|GO:0007155|GO:0007156|GO:0007268|GO:0007416|GO:0016339|GO:0005509|GO:0005515	PCDHB3	+	ILMN_2128048	3099	S	NP_061760.1	NM_018937.2	NM_018937.2	NM_018937.2	PCDH-BETA3	ILMN_172487
130392	0.0031214	0.00021135	up	3.1966	3.1966	1.67654	GLUL	2752	Homo sapiens glutamate-ammonia ligase (glutamine synthetase) (GLUL), transcript variant 3, mRNA.	GO:0006542|GO:0006807	GO:0005737|GO:0005739|GO:0005794	GO:0004356|GO:0016874	chr1	180626955	180627004	TCGTGGTGGGGCCTTCGGAGCAATCGTCCTGGTTCTGGCGATGGTTGAGA	NM_001033056.1	74271825	GO:0005737|GO:0005739|GO:0005794|GO:0006542|GO:0006807|GO:0004356|GO:0016874	GLUL	-	ILMN_1765208	127	I	NP_001028228.1	NM_001033056.1	NM_001033056.1	NM_001033056.1	GLNS; GS; PIG59; PIG43	ILMN_26367
1450735	0.0119551	0.00181415	up	3.19481	3.19481	1.67573	COL11A1	1301	Homo sapiens collagen, type XI, alpha 1 (COL11A1), transcript variant A, mRNA.	GO:0001502|GO:0007601|GO:0007605|GO:0030198	GO:0005576|GO:0005581|GO:0005592	GO:0005201|GO:0030674	chr1	103264392	103264441	AGTATGGGGAAGCAGAGTATAAAGAGGCTGAAAGTGTAACAGAGGGACCC	NM_001854.2	18375517	GO:0005576|GO:0005581|GO:0005592|GO:0001502|GO:0007601|GO:0007605|GO:0030198|GO:0005201|GO:0030674	COL11A1	-	ILMN_1731446	1133	I	NP_001845.2	NM_001854.2	NM_001854.2	NM_001854.2	CO11A1; COLL6; STL2	ILMN_3994
460468	0.0102091	0.00141488	up	3.1904	3.1904	1.67374	CHMP4A	29082	Homo sapiens chromatin modifying protein 4A (CHMP4A), mRNA.	GO:0015031	GO:0016020|GO:0030659|GO:0031410	GO:0005515|GO:0008289	chr14	24678841	24678890	AGCCCTTGGGCTCCCTTCTCTTTGATAGCAGTTATAATGCCCTTGTTCCC	NM_014169.2	40548421	GO:0016020|GO:0030659|GO:0031410|GO:0015031|GO:0005515|GO:0008289	CHMP4A	-	ILMN_1715607	1401	S	NP_054888.2	NM_014169.2	NM_014169.2	NM_014169.2	SNF7-1; C14orf123; SNF7; MGC142095; Shax2; CHMP4B; MGC142093; HSPC134	ILMN_19959
6370181	0.00154072	6.24402e-05	up	3.18686	3.18686	1.67214	NOMO3	408050	Homo sapiens NODAL modulator 3 (NOMO3), mRNA.		GO:0016020|GO:0016021	GO:0030246	chr16	16263004	16264450	TAAAGCAAACCCAGGGACTTACAAAGTGCAGGTGATGGTTCCTGAGGCAG	NM_001004067.2	149193329	GO:0016020|GO:0016021|GO:0030246	NOMO3	+	ILMN_1663145	1500	S	NP_001004067.1	NM_001004067.2	NM_001004067.1	NM_001004067.2	Nomo	ILMN_174515
240746	0.012809	0.0020118	up	3.18474	3.18474	1.67118	GALNTL1	57452	Homo sapiens UDP-N-acetyl-alpha-D-galactosamine:polypeptide N-acetylgalactosaminyltransferase-like 1 (GALNTL1), mRNA.		GO:0000139|GO:0005794|GO:0016020|GO:0016021	GO:0004653|GO:0005509|GO:0005529|GO:0016757|GO:0030145	chr14	68884396	68884445	CTGCCACCTCCACCTTAATGTCCTCCCCTGGATCCCCAGTCATACTGCAG	NM_020692.1	71043691	GO:0000139|GO:0005794|GO:0016020|GO:0016021|GO:0004653|GO:0005509|GO:0005529|GO:0016757|GO:0030145	GALNTL1	+	ILMN_1799903	1556	S	NP_065743.1	NM_020692.1	NM_020692.1	NM_020692.1	MGC141855; GALNT16; KIAA1130	ILMN_17740
5570669	0.00823916	0.00101561	up	3.18171	3.18171	1.6698	POFUT1	23509	Homo sapiens protein O-fucosyltransferase 1 (POFUT1), transcript variant 2, mRNA.	GO:0001525|GO:0001756|GO:0005975|GO:0006004|GO:0007219|GO:0007399|GO:0007507|GO:0009790|GO:0016266|GO:0045449	GO:0005783|GO:0016020|GO:0016020	GO:0016757|GO:0030145|GO:0046922	chr20	30268826	30268875	GACCATGGGCTTAGAAGGCAGACATTGGTTAGGAGGTGCAGGGAACATAC	NM_172236.1	27436890	GO:0005783|GO:0016020|GO:0016020|GO:0001525|GO:0001756|GO:0005975|GO:0006004|GO:0007219|GO:0007399|GO:0007507|GO:0009790|GO:0016266|GO:0045449|GO:0016757|GO:0030145|GO:0046922	POFUT1	+	ILMN_2247360	946	I	NP_758436.1	NM_172236.1	NM_172236.1	NM_172236.1	O-Fuc-T; O-FUT; FUT12; O-FucT-1; MGC2482; KIAA0180	ILMN_9524
5310066	0.000836871	1.81606e-05	up	3.18087	3.18087	1.66942	SCARNA11	677780	Homo sapiens small Cajal body-specific RNA 11 (SCARNA11), guide RNA.				chr12	6690681	6690730	GGGTAGTCTGGCAGGACACACAGCAATTCCCTCTCAGTTTAGGAGGGCCG	NR_003012.1	91982754		SCARNA11	-	ILMN_3236010	45	S		NR_003012.1	NR_003012.1	NR_003012.1	ACA57	ILMN_179830
2680722	0.00148743	5.83506e-05	up	3.17828	3.17828	1.66825	HIF1A	3091	Homo sapiens hypoxia-inducible factor 1, alpha subunit (basic helix-loop-helix transcription factor) (HIF1A), transcript variant 2, mRNA.	GO:0006355|GO:0007165|GO:0001525|GO:0001666|GO:0001666|GO:0001755|GO:0001837|GO:0001892|GO:0001938|GO:0001947|GO:0002248|GO:0006089|GO:0006355|GO:0006355|GO:0006879|GO:0007165|GO:0010575|GO:0010634|GO:0014850|GO:0030154|GO:0030949|GO:0032364|GO:0032722|GO:0032909|GO:0032963|GO:0035162|GO:0042541|GO:0042593|GO:0042789|GO:0042981|GO:0043193|GO:0043619|GO:0045648|GO:0045766|GO:0045821|GO:0045926|GO:…	GO:0005634|GO:0005730|GO:0005737|GO:0005634|GO:0005667|GO:0005730|GO:0005737|GO:0009434	GO:0003700|GO:0004871|GO:0003700|GO:0003705|GO:0003705|GO:0003705|GO:0003705|GO:0004871|GO:0008134|GO:0035035|GO:0043565|GO:0043565|GO:0043565|GO:0046982|GO:0046982|GO:0051879	chr14	61284383	61284432	CCTAAATGTTCTGCCTACCCTGTTGGTATAAAGATATTTTGAGCAGACTG	NM_181054.1	31077210	GO:0005634|GO:0005730|GO:0005737|GO:0005634|GO:0005667|GO:0005730|GO:0005737|GO:0009434|GO:0006355|GO:0007165|GO:0001525|GO:0001666|GO:0001666|GO:0001755|GO:0001837|GO:0001892|GO:0001938|GO:0001947|GO:0002248|GO:0006089|GO:0006355|GO:0006355|GO:0006879|GO:0007165|GO:0010575|GO:0010634|GO:0014850|GO:0030154|GO:0030949|GO:0032364|GO:0032722|GO:0032909|GO:0032963|GO:0035162|GO:0042541|GO:0042593|GO:…	HIF1A	+	ILMN_2379788	3465	A	NP_851397.1	NM_181054.1	NM_181054.1	NM_181054.1	HIF-1alpha; MOP1; PASD8; HIF1-ALPHA; HIF1	ILMN_9514
6760097	0.026255	0.00568905	up	3.17619	3.17619	1.6673	RCP9	27297	Homo sapiens calcitonin gene-related peptide-receptor component protein (RCP9), mRNA.				chr7	65255035	65255084	GAAAGATTTCCTCCACGGCCTTTGCCCCAGTTGTGGGGAGGTCTCTGTGC	NM_014478.3	27552758		RCP9	+	ILMN_1672966	764	S	NP_055293.1	NM_014478.3	NM_014478.3	NM_014478.3	MGC111194; CGRP-RCP; RCP; Crcp	ILMN_22485
2570037	0.00260142	0.000157842	up	3.17502	3.17502	1.66677	ZBTB1	22890	Homo sapiens zinc finger and BTB domain containing 1 (ZBTB1), mRNA.	GO:0006350|GO:0006355	GO:0005622|GO:0005634	GO:0003677|GO:0005515|GO:0008270|GO:0046872	chr14	64069799	64069848	TGGGAACATAAGGAGGTATACAGAACTGCAGACCTCTAAACATAAGTAGG	NM_014950.1	7662437	GO:0005622|GO:0005634|GO:0006350|GO:0006355|GO:0003677|GO:0005515|GO:0008270|GO:0046872	ZBTB1	+	ILMN_1750246	3628	S	NP_055765.1	NM_014950.1	NM_014950.1	NM_014950.1	KIAA0997	ILMN_12746
6510273	0.0291275	0.00660795	up	3.17081	3.17081	1.66485			DB344577 THYMU3 Homo sapiens cDNA clone THYMU3000338 3, mRNA sequence				chr5	40732494	40732543	CTTCTGTCCTTCTCTTCCATGGTGGGAAATGGGGTTGATGGCCTGGCAAG	DB344577	83148189		HS.575253	-	ILMN_1818192	402	S			Hs.575253	Hs.575253		ILMN_127434	Hs.575253
4850470	0.0496376	0.0139543	up	3.17054	3.17054	1.66473	ITSN1	6453	Homo sapiens intersectin 1 (SH3 domain protein) (ITSN1), transcript variant 1, mRNA.	GO:0035023|GO:0007242|GO:0035023|GO:0035023|GO:0035023|GO:0007264|GO:0035023|GO:0048488	GO:0005622|GO:0005622|GO:0005622|GO:0005622|GO:0005622|GO:0012505|GO:0016020|GO:0019717|GO:0030027|GO:0030054|GO:0045202	GO:0005089|GO:0005509|GO:0005509|GO:0005509|GO:0005085|GO:0005089|GO:0005509|GO:0005509|GO:0005089|GO:0005089|GO:0005085|GO:0005089|GO:0005509|GO:0005515|GO:0005515|GO:0005515	chr21	34130634	34130683	GTACGACTACACCGCGCAGAATGACGATGAGCTGGCCTTCAACAAGGGCC	NM_003024.2	47717122	GO:0005622|GO:0005622|GO:0005622|GO:0005622|GO:0005622|GO:0012505|GO:0016020|GO:0019717|GO:0030027|GO:0030054|GO:0045202|GO:0035023|GO:0007242|GO:0035023|GO:0035023|GO:0035023|GO:0007264|GO:0035023|GO:0048488|GO:0005089|GO:0005509|GO:0005509|GO:0005509|GO:0005085|GO:0005089|GO:0005509|GO:0005509|GO:0005089|GO:0005089|GO:0005085|GO:0005089|GO:0005509|GO:0005515|GO:0005515|GO:0005515	ITSN1	+	ILMN_1672741	3757	A	NP_003015.2	NM_003024.2	NM_001001132.1	NM_003024.2	MGC134948; SH3D1A; SH3P17; MGC134949; ITSN	ILMN_10540
940630	0.00339234	0.00024109	up	3.16757	3.16757	1.66338	MOBKL2B	79817	Homo sapiens MOB1, Mps One Binder kinase activator-like 2B (yeast) (MOBKL2B), mRNA.			GO:0005515|GO:0008270|GO:0046872|GO:0005515	chr9	27326922	27326971	TCTCTAAACCTTATGTCCCTTCCATACTCCATGAGTACCACACTGGGAGA	NM_024761.3	41350329	GO:0005515|GO:0008270|GO:0046872|GO:0005515	MOBKL2B	-	ILMN_1717046	5877	S	NP_079037.3	NM_024761.3	NM_024761.3	NM_024761.3	FLJ13204; FLJ23916; MOB3B; MGC32960	ILMN_162931
4220010	0.0205514	0.00403033	up	3.16693	3.16693	1.66309	ITGAX	3687	Homo sapiens integrin, alpha X (complement component 3 receptor 4 subunit) (ITGAX), mRNA.	GO:0007155|GO:0007229|GO:0007155|GO:0007229|GO:0009887	GO:0008305|GO:0009897|GO:0016020|GO:0016021|GO:0008305|GO:0009897|GO:0016020|GO:0016021	GO:0004872|GO:0005515|GO:0000287|GO:0004872|GO:0005509|GO:0005515	chr16	31301230	31301279	GCCCGATCTTTCTAAAATACAGTTCTGAATATGCTGCTCATCCCCACCTG	NM_000887.3	34452172	GO:0008305|GO:0009897|GO:0016020|GO:0016021|GO:0008305|GO:0009897|GO:0016020|GO:0016021|GO:0007155|GO:0007229|GO:0007155|GO:0007229|GO:0009887|GO:0004872|GO:0005515|GO:0000287|GO:0004872|GO:0005509|GO:0005515	ITGAX	+	ILMN_1726175	4060	I	NP_000878.2	NM_000887.3	NM_000887.3	NM_000887.3	CD11C	ILMN_7741
2480605	0.0217061	0.00435428	up	3.16635	3.16635	1.66282	HDAC9	9734	Homo sapiens histone deacetylase 9 (HDAC9), transcript variant 3, mRNA.	GO:0006350|GO:0006355|GO:0006954|GO:0016568|GO:0016575|GO:0030183|GO:0045843	GO:0000118|GO:0005634|GO:0005737	GO:0004407|GO:0008134|GO:0016566|GO:0016787	chr7	18672838	18672887	TTCTGTGAGGGTGAACAGGAAATGCCTTGTGGAAACAGGAAGTCCAAGTG	NM_014707.1	7662279	GO:0000118|GO:0005634|GO:0005737|GO:0006350|GO:0006355|GO:0006954|GO:0016568|GO:0016575|GO:0030183|GO:0045843|GO:0004407|GO:0008134|GO:0016566|GO:0016787	HDAC9	+	ILMN_1781173	3023	I	NP_055522.1	NM_014707.1	NM_014707.1	NM_014707.1	DKFZp779K1053; HDAC; HDAC9FL; MITR; HD7; HDRP; HDAC9B; KIAA0744; HDAC7B; HDAC7	ILMN_26338
3180091	0.000689093	1.16115e-05	up	3.16212	3.16212	1.66089	GCNT1	2650	Homo sapiens glucosaminyl (N-acetyl) transferase 1, core 2 (beta-1,6-N-acetylglucosaminyltransferase) (GCNT1), mRNA.	GO:0006493	GO:0000139|GO:0005794|GO:0016020|GO:0016021	GO:0003829|GO:0016757	chr9	78312085	78312134	CTTTTGAATGAGGGTGCGACAGAATGCAGTTAGAATCAGTTCATATCACC	NM_001490.3	34485725	GO:0000139|GO:0005794|GO:0016020|GO:0016021|GO:0006493|GO:0003829|GO:0016757	GCNT1	+	ILMN_2225135	5451	S	NP_001481.2	NM_001490.3	NM_001490.3	NM_001490.3	NACGT2; C2GNT; C2GNT1; NAGCT2; MGC126335; G6NT; C2GNT-L; MGC126336	ILMN_164463
4010431	0.00920895	0.00120621	up	3.16139	3.16139	1.66056	RBMS3	27303	Homo sapiens RNA binding motif, single stranded interacting protein (RBMS3), transcript variant 1, mRNA.		GO:0005737	GO:0000166|GO:0003723|GO:0000166|GO:0003723	chr3	29628669	29756236	GCCCACTGACACAGCAGATGAATCACCTTTCGTTGGGCACAACAGGAACG	NM_001003793.1	51317354	GO:0005737|GO:0000166|GO:0003723|GO:0000166|GO:0003723	RBMS3	+	ILMN_1665040	1231	A	NP_001003793.1	NM_001003793.1	NM_014483.2	NM_001003793.1		ILMN_16411
1070678	0.000603298	8.43529e-06	up	3.15773	3.15773	1.65889	COTL1	23406	Homo sapiens coactosin-like 1 (Dictyostelium) (COTL1), mRNA.	GO:0008150|GO:0050832	GO:0005575|GO:0005622|GO:0005737|GO:0005856	GO:0003779|GO:0019899	chr16	84599555	84599604	AGAGAGGCCCAGGGTGGGGACTGGGAATTTAAGGAGAGCTGGGAACGGAT	NM_021149.2	23510452	GO:0005575|GO:0005622|GO:0005737|GO:0005856|GO:0008150|GO:0050832|GO:0003779|GO:0019899	COTL1	-	ILMN_1788283	1424	S	NP_066972.1	NM_021149.2	NM_021149.2	NM_021149.2	CLP; FLJ43657; MGC19733	ILMN_3414
6620047	0.00290183	0.000189517	up	3.1534	3.1534	1.65691	SNORD88C	692204	Homo sapiens small nucleolar RNA, C/D box 88C (SNORD88C), small nucleolar RNA.				chr19	55997405	55997454	TCACCCCTGAGGACACAGTGCACCCCAGGACCTTTGACACCTGGGGGTCT	NR_003069.1	96974949		SNORD88C	-	ILMN_3237615	36	S		NR_003069.1	NR_003069.1	NR_003069.1	HBII-180C	ILMN_168726
6290612	0.00559466	0.00055446	up	3.15291	3.15291	1.65668	TMEM107	84314	Homo sapiens transmembrane protein 107 (TMEM107), transcript variant 1, mRNA.		GO:0016020|GO:0016021		chr17	8017481	8017530	CAGGACTTGCAACACCCTGATTGCTCCTGTCTGATTCTTTCTGACGATCA	NM_032354.2	34101275	GO:0016020|GO:0016021	TMEM107	-	ILMN_2413331	1269	A	NP_115730.2	NM_032354.2	NM_032354.2	NM_032354.2	MGC10744; GRVS638; PRO1268	ILMN_21663
1500463	0.000162186	7.46102e-07	up	3.15247	3.15247	1.65648	ZNF37A	7587	Homo sapiens zinc finger protein 37A (ZNF37A), transcript variant 1, mRNA.	GO:0006350|GO:0006355	GO:0005622|GO:0005634	GO:0003700|GO:0008270|GO:0046872	chr10	38384339	38384388	CAAGGCCGAAGGAGCAGACAGCACCGCTTCTTGGGGAGTTGTGAAGGCAT	NM_001007094.1	55769567	GO:0005622|GO:0005634|GO:0006350|GO:0006355|GO:0003700|GO:0008270|GO:0046872	ZNF37A	+	ILMN_1707596	492	I	NP_001007095.1	NM_001007094.1	NM_001007094.1	NM_001007094.1	KOX21; FLJ3472; ZNF37	ILMN_24916
7550332	0.00381955	0.000297432	up	3.15176	3.15176	1.65616	LOC653541	653541	PREDICTED: Homo sapiens similar to double homeobox, 4 (LOC653541), mRNA.				chr4	191223374	191223423	ATGCGATCCCAGACCGCCCTGCTCCTCCGAGCCTTTGAGAAGGATCGCTT	XM_927996.1	88978374		LOC653541	+	ILMN_1764037	1	S	XP_933089.1	XM_927996.1	XM_927996.1	XM_927996.1		ILMN_40935
5820039	0.0495586	0.013925	up	3.14599	3.14599	1.65352	HHIP	64399	Homo sapiens hedgehog interacting protein (HHIP), mRNA.	GO:0007165|GO:0007405|GO:0009887|GO:0009953|GO:0030324|GO:0040036|GO:0045879	GO:0005576|GO:0005737|GO:0005886|GO:0005887|GO:0009986	GO:0003824|GO:0005515	chr4	145658996	145659045	CCTCAATGTGAACAAGTGGACAGAAACATCCGCAGAGTGACCAGGGCAGG	NM_022475.1	20143972	GO:0005576|GO:0005737|GO:0005886|GO:0005887|GO:0009986|GO:0007165|GO:0007405|GO:0009887|GO:0009953|GO:0030324|GO:0040036|GO:0045879|GO:0003824|GO:0005515	HHIP	+	ILMN_1675453	2645	S	NP_071920.1	NM_022475.1	NM_022475.1	NM_022475.1	HIP; FLJ20992; FLJ90230	ILMN_18643
460431	0.0329195	0.0078473	up	3.14583	3.14583	1.65344	KIAA1755	85449	Homo sapiens KIAA1755 (KIAA1755), mRNA.				chr20	36839140	36839189	GTACCACAGGCAGGGAGCCACAGAAACTGGGGTGCTGGGATGGAAACTGA	NM_001029864.1	71274185		KIAA1755	-	ILMN_1689651	6129	S	NP_001025035.1	NM_001029864.1	NM_001029864.1	NM_001029864.1	RP5-1054A22.3	ILMN_7635
3120075	0.00690762	0.000775659	up	3.14458	3.14458	1.65287	TIA1	7072	Homo sapiens TIA1 cytotoxic granule-associated RNA binding protein (TIA1), transcript variant 2, mRNA.	GO:0006915|GO:0006917		GO:0000166|GO:0003676|GO:0000166|GO:0003676|GO:0000166|GO:0003723|GO:0008143	chr2	70292390	70292439	GCACAGTTAGCAAACTTTGTATGTCATTTCCTTCAAGGCATCATGCAGAG	NM_022173.1	11863162	GO:0006915|GO:0006917|GO:0000166|GO:0003676|GO:0000166|GO:0003676|GO:0000166|GO:0003723|GO:0008143	TIA1	-	ILMN_1778691	2261	A	NP_071505.1	NM_022173.1	NM_022173.1	NM_022173.1		ILMN_29910
5050685	0.00101933	2.85783e-05	up	3.14429	3.14429	1.65274	SNORD124	100113390	Homo sapiens small nucleolar RNA, C/D box 124 (SNORD124), non-coding RNA.				chr17	35437366	35437415	AGGAAGGGATGATGTTCCAGTTGAGACTCAAGAAAAGGATTCTGAGCCTC	NR_003692.1	154800505		SNORD124	-	ILMN_3235154	9	S		NR_003692.1	NR_003692.1	NR_003692.1		ILMN_346121
5310682	0.0281453	0.00628928	up	3.1435	3.1435	1.65237	SEC31B	25956	Homo sapiens SEC31 homolog B (S. cerevisiae) (SEC31B), mRNA.	GO:0015031|GO:0016192	GO:0005737|GO:0005783|GO:0005789|GO:0016020|GO:0031410		chr10	102256953	102257002	CAGGTGCCCCATGCTCTAGTGTCCTCCCAACCACTGGCATCTTGACTCCT	NM_015490.3	38149839	GO:0005737|GO:0005783|GO:0005789|GO:0016020|GO:0031410|GO:0015031|GO:0016192	SEC31B	-	ILMN_1698731	3011	I	NP_056305.1	NM_015490.3	NM_015490.3	NM_015490.3	DKFZP434M183; SEC31L2; SEC31B-1	ILMN_24649
3800438	0.0139678	0.00228893	up	3.14188	3.14188	1.65163	KIAA1407	57577	Homo sapiens KIAA1407 (KIAA1407), mRNA.				chr3	115166205	115166254	ATCAGTGACACGCACCCCACCAGACCTCGTCCACTTTCACCACCCCTGAA	NM_020817.1	24308222		KIAA1407	-	ILMN_1727526	3395	S	NP_065868.1	NM_020817.1	NM_020817.1	NM_020817.1	FLJ43314	ILMN_29934
4640646	0.00111576	3.38949e-05	up	3.13944	3.13944	1.65051	SFXN3	81855	Homo sapiens sideroflexin 3 (SFXN3), mRNA.	GO:0006812|GO:0006826|GO:0006812	GO:0005739|GO:0016020|GO:0016021|GO:0031966|GO:0005739|GO:0016020	GO:0005506|GO:0008324|GO:0008324	chr10	102790265	102790314	GGACATCCTCAAGGGCAGCTAGGCCCCGAATGTACAATGTTAAGACAGGG	NM_030971.3	49472836	GO:0005739|GO:0016020|GO:0016021|GO:0031966|GO:0005739|GO:0016020|GO:0006812|GO:0006826|GO:0006812|GO:0005506|GO:0008324|GO:0008324	SFXN3	+	ILMN_1662910	2367	S	NP_112233.2	NM_030971.3	NM_030971.3	NM_030971.3	SFX3; BA108L7.2	ILMN_3166
7200167	0.00127291	4.28807e-05	up	3.13668	3.13668	1.64924	EPB41L2	2037	Homo sapiens erythrocyte membrane protein band 4.1-like 2 (EPB41L2), mRNA.	GO:0030866	GO:0005634|GO:0005730|GO:0005737|GO:0005856|GO:0005886|GO:0008091|GO:0019898|GO:0031012|GO:0005737|GO:0005856|GO:0019898	GO:0003779|GO:0005198|GO:0005488|GO:0008092	chr6	131202611	131202660	CAGACACATGCCCTTCGGCAGCATTCCAGAACAGGAGGGAAGAGAAAGAG	NM_001431.1	4503578	GO:0005634|GO:0005730|GO:0005737|GO:0005856|GO:0005886|GO:0008091|GO:0019898|GO:0031012|GO:0005737|GO:0005856|GO:0019898|GO:0030866|GO:0003779|GO:0005198|GO:0005488|GO:0008092	EPB41L2	-	ILMN_1805448	3809	S	NP_001422.1	NM_001431.1	NM_001431.1	NM_001431.1	4.1-G; DKFZp781D1972; DKFZp781H1755	ILMN_6138
940592	0.0174781	0.00317944	up	3.13566	3.13566	1.64877	ERBB2	2064	Homo sapiens v-erb-b2 erythroblastic leukemia viral oncogene homolog 2, neuro/glioblastoma derived oncogene homolog (avian) (ERBB2), transcript variant 1, mRNA.	GO:0006468|GO:0007422|GO:0007507|GO:0007528|GO:0008045|GO:0033088|GO:0042552|GO:0007169|GO:0007422|GO:0007507|GO:0007528|GO:0008045|GO:0008283|GO:0014065|GO:0030879|GO:0033088|GO:0042060|GO:0042552|GO:0043406|GO:0045765|GO:0045785|GO:0046777|GO:0048015|GO:0050679	GO:0005737|GO:0016324|GO:0005737|GO:0005886|GO:0016021|GO:0016323|GO:0016324|GO:0043235|GO:0043235	GO:0004713|GO:0005524|GO:0000166|GO:0004716|GO:0004888|GO:0005006|GO:0005509|GO:0005524|GO:0016740|GO:0019838|GO:0042802|GO:0043125|GO:0046982|GO:0046982	chr17	35109826	35109875	GTTGTGAAGCTGAGATTCCCCTCCATTGGGACCGGAGAAACCAGGGGAGC	NM_004448.2	54792095	GO:0005737|GO:0016324|GO:0005737|GO:0005886|GO:0016021|GO:0016323|GO:0016324|GO:0043235|GO:0043235|GO:0006468|GO:0007422|GO:0007507|GO:0007528|GO:0008045|GO:0033088|GO:0042552|GO:0007169|GO:0007422|GO:0007507|GO:0007528|GO:0008045|GO:0008283|GO:0014065|GO:0030879|GO:0033088|GO:0042060|GO:0042552|GO:0043406|GO:0045765|GO:0045785|GO:0046777|GO:0048015|GO:0050679|GO:0004713|GO:0005524|GO:0000166|GO:…	ERBB2	+	ILMN_1728761	47	I	NP_004439.2	NM_004448.2	NM_004448.2	NM_004448.2	c-erb B2; CD340; HER2; NGL; NEU; HER-2/neu; HER-2; TKR1	ILMN_28003
7100064	0.0136376	0.00220369	up	3.13249	3.13249	1.64731	FBXO17	115290	Homo sapiens F-box protein 17 (FBXO17), transcript variant 2, mRNA.	GO:0006511|GO:0030163		GO:0005515	chr19	44124181	44124230	TGTGATGGCCATGACCCCCACCCTGAAGGTTGTGGGTTTACTGGAACGAG	NM_024907.5	22325386	GO:0006511|GO:0030163|GO:0005515	FBXO17	-	ILMN_2368535	1866	A	NP_079183.4	NM_024907.5	NM_024907.5	NM_024907.5	FBXO26; MGC9379; Fbx17; FLJ11798; FBG4; FLJ25205	ILMN_1319
4390441	0.000123934	4.86863e-07	up	3.13072	3.13072	1.64649	ARHGAP30	257106	Homo sapiens Rho GTPase activating protein 30 (ARHGAP30), transcript variant 2, mRNA.	GO:0007165	GO:0005622	GO:0005096	chr1	161017222	161017271	CTTGTTCCCAGGGAGTGGGTCATTGGCCAAAGGGAACATAAGGTAGGCAG	NM_181720.2	71040095	GO:0005622|GO:0007165|GO:0005096	ARHGAP30	-	ILMN_2408851	3252	A	NP_859071.2	NM_181720.2	NM_181720.2	NM_181720.2	FLJ00267; FLJ44128; RP11-544M22.6	ILMN_15838
4010138	0.0127395	0.00199558	up	3.12984	3.12984	1.64609	GALNT5	11227	Homo sapiens UDP-N-acetyl-alpha-D-galactosamine:polypeptide N-acetylgalactosaminyltransferase 5 (GalNAc-T5) (GALNT5), mRNA.	GO:0006024	GO:0000139|GO:0005575|GO:0005794|GO:0016020|GO:0016021	GO:0004653|GO:0004866|GO:0005509|GO:0005529|GO:0016757|GO:0030145	chr2	157873363	157873412	ATGTGGAGAATGGTGTATAGCCCCCATCCCTGATAAAGGAGCCGTAAGGC	NM_014568.1	32698685	GO:0000139|GO:0005575|GO:0005794|GO:0016020|GO:0016021|GO:0006024|GO:0004653|GO:0004866|GO:0005509|GO:0005529|GO:0016757|GO:0030145	GALNT5	+	ILMN_1658575	2814	S	NP_055383.1	NM_014568.1	NM_014568.1	NM_014568.1	MGC165041; GALNAC-T5	ILMN_18326
3830739	0.00536148	0.00051426	up	3.12593	3.12593	1.64428	TCEAL1	9338	Homo sapiens transcription elongation factor A (SII)-like 1 (TCEAL1), transcript variant 3, mRNA.	GO:0000122|GO:0006350|GO:0006355	GO:0005634	GO:0003700|GO:0003702|GO:0005515	chrX	102770328	102770377	CTAGATGCGGACCGTCTCTGGCAACCAGGAAAAGGCAAATACAAAGAGAG	NM_001006640.1	55749423	GO:0005634|GO:0000122|GO:0006350|GO:0006355|GO:0003700|GO:0003702|GO:0005515	TCEAL1	+	ILMN_1809552	25	I	NP_001006641.1	NM_001006640.1	NM_001006640.1	NM_001006640.1	SIIR; p21; pp21	ILMN_28868
2120402	0.000858372	1.91619e-05	up	3.12297	3.12297	1.64292	TES	26136	Homo sapiens testis derived transcript (3 LIM domains) (TES), transcript variant 1, mRNA.			GO:0008270|GO:0046872	chr7	115637970	115638019	GAGGAGGGGACCCATAGGACGCGTTAACATGGACCTGGAAAACAAAGTGA	NM_015641.2	23238186	GO:0008270|GO:0046872	TES	+	ILMN_1746243	154	I	NP_056456.1	NM_015641.2	NM_015641.2	NM_015641.2	DKFZP586B2022; TESS-2; MGC1146; TESTIN; TESS	ILMN_17251
6520243	0.00196568	9.50058e-05	up	3.12197	3.12197	1.64246	ATRN	8455	Homo sapiens attractin (ATRN), transcript variant 1, mRNA.	GO:0006954|GO:0040014	GO:0005576|GO:0005615|GO:0005886|GO:0005887	GO:0004872|GO:0005515|GO:0005529	chr20	3579239	3579288	CCAGGCCCACCAAGAGATATTGCCCCTTGATGAGAGTCAAACACCCTGCC	NM_139321.1	21450860	GO:0005576|GO:0005615|GO:0005886|GO:0005887|GO:0006954|GO:0040014|GO:0004872|GO:0005515|GO:0005529	ATRN	+	ILMN_1772124	8114	I	NP_647537.1	NM_139321.1	NM_139321.1	NM_139321.1	DPPT-L; MGC126754; MGCA; KIAA0548	ILMN_6053
4490754	6.3017e-05	1.62068e-07	up	3.12093	3.12093	1.64198	SNORA11	677799	Homo sapiens small nucleolar RNA, H/ACA box 11 (SNORA11), small nucleolar RNA.				chrX	54840818	54840867	CAGGGGGCCCAAAGAATGGCTCCTCTGTTTACAACACACCCAACAGGAAT	NR_002953.1	91680820		SNORA11	+	ILMN_3236955	16	S		NR_002953.1	NR_002953.1	NR_002953.1	U107	ILMN_177960
2320327	0.0360439	0.0088925	up	3.11759	3.11759	1.64043	ZNF204	7754	Homo sapiens zinc finger protein 204 pseudogene (ZNF204), non-coding RNA. XR_001264 XR_001265 XR_001266		GO:0005622|GO:0005634	GO:0003676|GO:0008270|GO:0046872	chr6	27433713	27433762	TCCTCATCTGAAAAACTGGAAGGCCTGACTTGTTGAGCTTTAAGATCCTC	NR_002722.1	84872002	GO:0005622|GO:0005634|GO:0003676|GO:0008270|GO:0046872	ZNF204	-	ILMN_2079508	3827	S		NR_002722.1	NR_002722.1	NR_002722.1		ILMN_4731
3360176	0.00100041	2.77581e-05	up	3.11745	3.11745	1.64037	SNORD90	692206	Homo sapiens small nucleolar RNA, C/D box 90 (SNORD90), small nucleolar RNA.				chr9	125642514	125642563	GGCAGATTCTGAGGTGAAAATTTAATTCATCACTGATACTCCTACTGTGG	NR_003071.1	96974952		SNORD90	-	ILMN_3240108	35	S		NR_003071.1	NR_003071.1	NR_003071.1	HBII-295	ILMN_177959
2450110	0.00560012	0.000555813	up	3.11571	3.11571	1.63956	MMP23B	8510	Homo sapiens matrix metallopeptidase 23B (MMP23B), mRNA.				chr1	1559849	1567564	CCGTGTGCGGGGCTGAGCCCGGCTGATAAAGCACTTTCTCTCTGAAAAAA	NM_006983.1	5902003		MMP23B	+	ILMN_2193325	1196	S	NP_008914.1	NM_006983.1	NM_006983.1	NM_006983.1	MIFR-1; MIFR; MMP22	ILMN_3406
3800243	0.00251403	0.000147173	up	3.11512	3.11512	1.63929	BBS10	79738	Homo sapiens Bardet-Biedl syndrome 10 (BBS10), mRNA.	GO:0001895|GO:0006457|GO:0035058|GO:0045494|GO:0050896|GO:0006457		GO:0000166|GO:0005524|GO:0051082|GO:0005524|GO:0051082	chr12	76739303	76739352	GCCTCTGTGTCTCAGCTCTGTGTTAGCCTATGTGTTTAGGGGAGGGTTTT	NM_024685.3	100816406	GO:0001895|GO:0006457|GO:0035058|GO:0045494|GO:0050896|GO:0006457|GO:0000166|GO:0005524|GO:0051082|GO:0005524|GO:0051082	BBS10	-	ILMN_1741985	2496	S	NP_078961.3	NM_024685.3	NM_024685.2	NM_024685.3	C12orf58; FLJ23560	ILMN_166173
460020	0.000480761	5.30403e-06	up	3.11379	3.11379	1.63867	AKAP10	11216	Homo sapiens A kinase (PRKA) anchor protein 10 (AKAP10), nuclear gene encoding mitochondrial protein, mRNA.	GO:0007165|GO:0008104	GO:0005737|GO:0005739|GO:0016020	GO:0004871|GO:0005515	chr17	19809334	19809383	TTGTCCTTCCAAAGCAGGTGAGTCAGCCCCACCGAGAGCCAGGCAGCTTT	NM_007202.2	21493032	GO:0005737|GO:0005739|GO:0016020|GO:0007165|GO:0008104|GO:0004871|GO:0005515	AKAP10	-	ILMN_1718808	2555	S	NP_009133.2	NM_007202.2	NM_007202.2	NM_007202.2	MGC9414; D-AKAP2; PRKA10	ILMN_174553
2490523	0.011451	0.00170311	up	3.11098	3.11098	1.63737	SNORD78	692198	Homo sapiens small nucleolar RNA, C/D box 78 (SNORD78), small nucleolar RNA.				chr1	173834772	173834821	GTAATGATGTTGATCAAATGTCTGACCTGAAATGAGCATGTAGACAAAGG	NR_003944.1	157738637		SNORD78	-	ILMN_3249211	3	S		NR_003944.1	NR_003944.1	NR_003944.1	U78	ILMN_339229
6180706	0.00533187	0.000509207	up	3.10943	3.10943	1.63665	LY6H	4062	Homo sapiens lymphocyte antigen 6 complex, locus H (LY6H), mRNA.	GO:0007399|GO:0009887	GO:0005886|GO:0031225		chr8	144310729	144310778	AGGGGAAGTGAAGCAACAGCCCAGCTGGAAGGGCGTCTTCTGCGGAGAAA	NM_002347.2	49574518	GO:0005886|GO:0031225|GO:0007399|GO:0009887	LY6H	-	ILMN_1660501	874	A	NP_002338.1	NM_002347.2	XM_937329.1	NM_002347.2	NMLY6	ILMN_4079
1470286	0.000134813	5.7623e-07	up	3.10898	3.10898	1.63644	PRKACB	5567	Homo sapiens protein kinase, cAMP-dependent, catalytic, beta (PRKACB), transcript variant 3, mRNA.	GO:0006468|GO:0006468|GO:0006468|GO:0006468|GO:0006468|GO:0006468|GO:0006468|GO:0006468|GO:0006468|GO:0006468|GO:0007165|GO:0007188|GO:0007243|GO:0009755	GO:0005634|GO:0005737|GO:0005952	GO:0000166|GO:0004674|GO:0005524|GO:0016740|GO:0000166|GO:0004672|GO:0005524|GO:0000166|GO:0004674|GO:0005524|GO:0016740|GO:0000166|GO:0004674|GO:0005524|GO:0016740|GO:0000166|GO:0004674|GO:0005524|GO:0016740|GO:0000166|GO:0004674|GO:0005524|GO:0016740|GO:0000166|GO:0004674|GO:0005524|GO:0016740|GO:0000166|GO:0004674|GO:0004691|GO:0005524|GO:0016740|GO:0000166|GO:0004674|GO:0005524|GO:0016740|GO:…	chr1	84442832	84442881	GTGTAGACTCTCAAGAGGACTAAAGGTCATATGAAGAATGATGAGAGAAC	NM_207578.1	46909586	GO:0005634|GO:0005737|GO:0005952|GO:0006468|GO:0006468|GO:0006468|GO:0006468|GO:0006468|GO:0006468|GO:0006468|GO:0006468|GO:0006468|GO:0006468|GO:0007165|GO:0007188|GO:0007243|GO:0009755|GO:0000166|GO:0004674|GO:0005524|GO:0016740|GO:0000166|GO:0004672|GO:0005524|GO:0000166|GO:0004674|GO:0005524|GO:0016740|GO:0000166|GO:0004674|GO:0005524|GO:0016740|GO:0000166|GO:0004674|GO:0005524|GO:0016740|GO:…	PRKACB	+	ILMN_1759922	1109	I	NP_997461.1	NM_207578.1	NM_207578.1	NM_207578.1	PKACB; MGC41879; MGC9320; DKFZp781I2452	ILMN_19271
1230484	0.00414057	0.00033795	up	3.106	3.106	1.63506	HSP90B3P	343477	Homo sapiens heat shock protein 90kDa beta (Grp94), member 3 (pseudogene) (HSP90B3P) on chromosome 1.							CGGTCTGGCAACACGGAGAGAATCATGAAAGCACAAGCATACCAAACGAG	NR_003130.1	112734768		HSP90B3P		ILMN_2092516	8632	S		NR_003130.1	NR_003130.1	NR_003130.1	GRP94C; TRA1P2; TRAP2	ILMN_183589
460670	0.00157104	6.55004e-05	up	3.10325	3.10325	1.63378	FZD7	8324	Homo sapiens frizzled homolog 7 (Drosophila) (FZD7), mRNA.	GO:0007186|GO:0007275|GO:0016055	GO:0005886|GO:0016021	GO:0004872|GO:0004926|GO:0004930|GO:0042813	chr2	202609407	202609456	GAACTGCTGGGTGGGGGCCTGTTTCTGTAACTTTCTCCCCCTCTACTGAG	NM_003507.1	4503832	GO:0005886|GO:0016021|GO:0007186|GO:0007275|GO:0016055|GO:0004872|GO:0004926|GO:0004930|GO:0042813	FZD7	+	ILMN_2108823	1853	S	NP_003498.1	NM_003507.1	NM_003507.1	NM_003507.1	FzE3	ILMN_14429
2350279	0.00137703	4.95791e-05	up	3.10111	3.10111	1.63278	TMEM44	93109	Homo sapiens transmembrane protein 44 (TMEM44), transcript variant 1, mRNA.		GO:0016020|GO:0016021		chr3	195789731	195789780	TGCGATGAGTAAGGGTAAGGGCGCATGGAATGGGGCTAAGGTGGGAGTGA	NM_138399.3	58533180	GO:0016020|GO:0016021	TMEM44	-	ILMN_1688848	2255	A	NP_612408.2	NM_138399.3	NM_138399.3	NM_138399.3	MGC163169; MGC131692; DKFZp686O18124	ILMN_165329
7510243	0.00156535	6.49227e-05	up	3.10009	3.10009	1.63231	PCDHGA9	56107	Homo sapiens protocadherin gamma subfamily A, 9 (PCDHGA9), transcript variant 1, mRNA.	GO:0007155|GO:0007156	GO:0005886|GO:0016021	GO:0005509|GO:0005515	chr5	140782854	140782903	ATGGCAACAAGAAGAAGTCGGGCAAGAAGGAGAAGAAGTAACATGGAGGC	NM_018921.2	14270485	GO:0005886|GO:0016021|GO:0007155|GO:0007156|GO:0005509|GO:0005515	PCDHGA9	+	ILMN_2296644	2759	I	NP_061744.1	NM_018921.2	NM_018921.2	NM_018921.2	PCDH-GAMMA-A9	ILMN_22537
2070148	0.00270027	0.000167453	up	3.09711	3.09711	1.63092	ZNF655	79027	Homo sapiens zinc finger protein 655 (ZNF655), transcript variant 2, mRNA.	GO:0006350|GO:0006355|GO:0006355	GO:0005622|GO:0005634|GO:0005622	GO:0003677|GO:0005515|GO:0008270|GO:0046872|GO:0003676	chr7	98996102	98996151	TGTCCTCCAGAGCAGTGATGGAGGAAATACCAGCCCAGGAAGCAGCAGGG	NM_024061.3	58331257	GO:0005622|GO:0005634|GO:0005622|GO:0006350|GO:0006355|GO:0006355|GO:0003677|GO:0005515|GO:0008270|GO:0046872|GO:0003676	ZNF655	+	ILMN_2396292	377	A	NP_076966.1	NM_024061.3	NM_024061.3	NM_024061.3	VIK-1; FLJ23461; MGC5521; VIK; DKFZp686M1631; MGC10859; MGC16203	ILMN_2330
7160300	0.000175086	8.39919e-07	up	3.09625	3.09625	1.63052	GAB2	9846	Homo sapiens GRB2-associated binding protein 2 (GAB2), transcript variant 2, mRNA.				chr11	78052869	78052918	TGAGAAGTGGTGGGATGAAGAAGATCCCTGAAGAGAGGAGTAACTGAGAC	NM_012296.2	18105040		GAB2	-	ILMN_1728746	8	I	NP_036428.1	NM_012296.2	NM_012296.2	NM_012296.2	KIAA0571	ILMN_169355
4250309	0.0473259	0.0130902	up	3.09529	3.09529	1.63008	SNAPC1	6617	Homo sapiens small nuclear RNA activating complex, polypeptide 1, 43kDa (SNAPC1), mRNA.	GO:0006350|GO:0006355	GO:0005634	GO:0003677	chr14	61332283	61332332	GCTGCCAATAGCAGACCATATCCCTATCATGTTGTTGGCTCAACTGTTTT	NM_003082.2	19923159	GO:0005634|GO:0006350|GO:0006355|GO:0003677	SNAPC1	+	ILMN_1725346	1948	S	NP_003073.1	NM_003082.2	NM_003082.2	NM_003082.2	SNAP43; PTFgamma	ILMN_16337
4060632	0.00906846	0.0011749	up	3.09262	3.09262	1.62883	C17orf87	388325	Homo sapiens chromosome 17 open reading frame 87 (C17orf87), mRNA.		GO:0005794|GO:0016020|GO:0016021		chr17	5114201	5114250	TCCCCACAGGAAGCCCCAAGTCAGCCGCCCGCTACATACTCACTGGTAAA	NM_207103.2	169790779	GO:0005794|GO:0016020|GO:0016021	C17ORF87	-	ILMN_3307757	316	S	NP_996986.1	NM_207103.2	NM_207103.2	NM_207103.2		ILMN_356635
7610242	0.0202054	0.00393675	up	3.09127	3.09127	1.6282	CRYGN	155051	Homo sapiens crystallin, gamma N (CRYGN), mRNA.				chr7	151133282	151133331	CCTTCCTCCAGAGCAGGGGCTGGGTCAAGAACTGTGTGAACACCATCAAG	NM_144727.1	21389516		CRYGN	-	ILMN_1687409	446	S	NP_653328.1	NM_144727.1	NM_144727.1	NM_144727.1	MGC119045; MGC119044; MGC119042; MGC119043	ILMN_14907
1570392	0.0180208	0.00332036	up	3.08926	3.08926	1.62726	IL21R	50615	Homo sapiens interleukin 21 receptor (IL21R), transcript variant 2, mRNA.	GO:0030101	GO:0016020|GO:0016021	GO:0001532|GO:0004872	chr16	27321367	27321416	TGCCACCCCCAGAAGCCCATCAGACTGCCCCCAGCACACGGAATGGATTT	NM_181078.1	31083173	GO:0016020|GO:0016021|GO:0030101|GO:0001532|GO:0004872	IL21R	+	ILMN_1786609	144	I	NP_851564.1	NM_181078.1	NM_181078.1	NM_181078.1	NILR; MGC10967	ILMN_181771
940356	0.0370383	0.00928139	up	3.0881	3.0881	1.62672	IL15RA	3601	Homo sapiens interleukin 15 receptor, alpha (IL15RA), transcript variant 1, mRNA.	GO:0007165|GO:0008283	GO:0000139|GO:0005576|GO:0005634|GO:0005783|GO:0005789|GO:0005794|GO:0016020|GO:0016021|GO:0030659|GO:0031410|GO:0031965	GO:0004872|GO:0004872|GO:0004907|GO:0005515	chr10	6034787	6034836	CCCAGGGCCCAGCTTCCCAGGAGAGACCAAAGGCTTCTGAGCAGGATTTT	NM_002189.2	26787980	GO:0000139|GO:0005576|GO:0005634|GO:0005783|GO:0005789|GO:0005794|GO:0016020|GO:0016021|GO:0030659|GO:0031410|GO:0031965|GO:0007165|GO:0008283|GO:0004872|GO:0004872|GO:0004907|GO:0005515	IL15RA	-	ILMN_1665682	1113	A	NP_002180.1	NM_002189.2	NM_172200.1	NM_002189.2	MGC104179	ILMN_14835
3170753	0.000560815	7.42802e-06	up	3.087	3.087	1.62621	SNORD24	26820	Homo sapiens small nucleolar RNA, C/D box 24 (SNORD24), small nucleolar RNA.				chr9	135206096	135206145	GCTATCTGAGAGATGGTGATGACATTTTAAACCACCAAGATCGCTGATGC	NR_002447.1	72255552		SNORD24	+	ILMN_3237251	25	S		NR_002447.1	NR_002447.1	NR_002447.1	RNU24; U24	ILMN_20573
2480520	0.00146911	5.68869e-05	up	3.08693	3.08693	1.62617	BCL2	596	Homo sapiens B-cell CLL/lymphoma 2 (BCL2), nuclear gene encoding mitochondrial protein, transcript variant beta, mRNA.	GO:0001836|GO:0001836|GO:0006916|GO:0006916|GO:0006916|GO:0006916|GO:0006916|GO:0006959|GO:0007565|GO:0008219|GO:0008284|GO:0008633|GO:0009314|GO:0009636|GO:0010039|GO:0031069|GO:0032848|GO:0034097|GO:0035094|GO:0042100|GO:0042493|GO:0043473|GO:0043496|GO:0043497|GO:0043524|GO:0045069|GO:0046902|GO:0046902|GO:0051607|GO:0051881|GO:0051881|GO:0051902	GO:0005634|GO:0005737|GO:0005739|GO:0005739|GO:0005741|GO:0005741|GO:0005741|GO:0005741|GO:0005741|GO:0005783|GO:0005789|GO:0005829|GO:0016020|GO:0016021|GO:0031965	GO:0002020|GO:0005515|GO:0042803|GO:0046982|GO:0046982|GO:0051434	chr18	60985193	60985242	GGCTCCTGGGGCAATGGGAGGCTGTGGAGCCGGCGAAATAAAATCAGAGT	NM_000657.2	72198345	GO:0005634|GO:0005737|GO:0005739|GO:0005739|GO:0005741|GO:0005741|GO:0005741|GO:0005741|GO:0005741|GO:0005783|GO:0005789|GO:0005829|GO:0016020|GO:0016021|GO:0031965|GO:0001836|GO:0001836|GO:0006916|GO:0006916|GO:0006916|GO:0006916|GO:0006916|GO:0006959|GO:0007565|GO:0008219|GO:0008284|GO:0008633|GO:0009314|GO:0009636|GO:0010039|GO:0031069|GO:0032848|GO:0034097|GO:0035094|GO:0042100|GO:0042493|GO:…	BCL2	-	ILMN_1701120	1150	I	NP_000648.2	NM_000657.2	NM_000657.2	NM_000657.2	Bcl-2	ILMN_3287
6510327	0.000860719	1.92677e-05	up	3.08623	3.08623	1.62585	SNORD96A	619571	Homo sapiens small nucleolar RNA, C/D box 96A (SNORD96A), small nucleolar RNA.				chr5	180668826	180668875	GATGGCATTGTCAGCCAATCCCCAAGTGGGAGTGAGGACATGTCCTGCAA	NR_002592.1	77993296		SNORD96A	-	ILMN_3244640	14	S		NR_002592.1	NR_002592.1	NR_002592.1	U96A	ILMN_12493
2900747	4.17234e-05	9.67253e-08	up	3.08568	3.08568	1.62559	C10orf10	11067	Homo sapiens chromosome 10 open reading frame 10 (C10orf10), mRNA.				chr10	44791957	44792006	TGGCAGCAAGAAGGTGAGGCATCAGGGAACGGGAATCAGGCTGGGACTGA	NM_007021.2	38570048		C10ORF10	-	ILMN_1767556	1695	S	NP_008952.1	NM_007021.2	NM_007021.2	NM_007021.2	FIG; DEPP	ILMN_8623
6250349	0.00374622	0.000288358	up	3.08324	3.08324	1.62445	SCARA3	51435	Homo sapiens scavenger receptor class A, member 3 (SCARA3), transcript variant 2, mRNA.	GO:0006979|GO:0009650	GO:0000139|GO:0005783|GO:0005789|GO:0005794|GO:0016020|GO:0016021	GO:0005044	chr8	27534195	27534244	GCATCACCTTAAGCACATATTATGCCTTGAGACACTAGCCAATTGTGGTA	NM_182826.1	33598921	GO:0000139|GO:0005783|GO:0005789|GO:0005794|GO:0016020|GO:0016021|GO:0006979|GO:0009650|GO:0005044	SCARA3	+	ILMN_1654966	1620	I	NP_878185.1	NM_182826.1	NM_182826.1	NM_182826.1	APC7; MSLR1; MSRL1; CSR; CSR1	ILMN_5608
1230253	0.00660696	0.000723949	up	3.08323	3.08323	1.62444	ICA1L	130026	Homo sapiens islet cell autoantigen 1,69kDa-like (ICA1L), transcript variant 2, mRNA.				chr2	203690241	203690290	CAGTTACCTGTTCTCAAAGGCCCCAGTATTCTCTCTTCTTTCCTCAGTTA	NM_178231.2	118572579		ICA1L	-	ILMN_2290877	848	I	NP_839945.1	NM_178231.2	NM_178231.2	NM_178231.2	DKFZp434E1919; ALS2CR14; MGC138440; ALS2CR15	ILMN_947
870619	0.0380323	0.00965782	up	3.08232	3.08232	1.62402	OR2L1P	26247	Homo sapiens olfactory receptor, family 2, subfamily L, member 1 pseudogene (OR2L1P), non-coding RNA.				chr1	246220866	246220915	ACCACATGCACTCTGCAGAAGGGAGGAAGAAGGCCTATTCGACCTGCAGC	NR_002145.1	48597027		OR2L1P	+	ILMN_2130158	675	S		NR_002145.1	NR_002145.1	NR_002145.1	HTPCRX02; HSHTPCRX02; OR2L7P; OR2L1	ILMN_12923
2750403	0.00552996	0.00054397	up	3.08162	3.08162	1.62369	ACTR3B	57180	Homo sapiens ARP3 actin-related protein 3 homolog B (yeast) (ACTR3B), transcript variant 1, mRNA.	GO:0030833|GO:0030833	GO:0005737|GO:0005856|GO:0042995|GO:0005856	GO:0000166|GO:0003779|GO:0005515|GO:0005524|GO:0003779|GO:0005515|GO:0005524	chr7	152180151	152180200	TACTCTCAGGAGGCTCCACCATGTTCAGGGATTTCGGACGCCGACTGCAG	NM_020445.4	92373412	GO:0005737|GO:0005856|GO:0042995|GO:0005856|GO:0030833|GO:0030833|GO:0000166|GO:0003779|GO:0005515|GO:0005524|GO:0003779|GO:0005515|GO:0005524	ACTR3B	+	ILMN_2260392	1076	I	NP_065178.1	NM_020445.4	NM_020445.4	NM_020445.4	ARP3BETA; ARP11; DKFZp686O24114	ILMN_21594
1400274	0.012118	0.00185674	up	3.08074	3.08074	1.62328	IL32	9235	Homo sapiens interleukin 32 (IL32), transcript variant 7, mRNA.	GO:0006952|GO:0006955|GO:0007155	GO:0005576|GO:0005615	GO:0005125	chr16	3059568	3059617	TTCCCAGGGCAAGGCTGATCTGTTGCCGTATTAGTCCGTTTTCACACAGC	NM_001012636.1	61658639	GO:0005576|GO:0005615|GO:0006952|GO:0006955|GO:0007155|GO:0005125	IL32	+	ILMN_1778010	779	A	NP_001012654.1	NM_001012636.1	NM_001012632.1	NM_001012636.1	TAIFb; IL-32alpha; TAIFa; TAIFd; IL-32beta; IL-32delta; TAIFc; TAIF; NK4; IL-32gamma	ILMN_9075
4390332	0.00262745	0.000160715	up	3.07942	3.07942	1.62266	GPD2	2820	Homo sapiens glycerol-3-phosphate dehydrogenase 2 (mitochondrial) (GPD2), nuclear gene encoding mitochondrial protein, transcript variant 1, mRNA.	GO:0006072|GO:0006094|GO:0055114	GO:0005739|GO:0005743|GO:0009331	GO:0004368|GO:0005509|GO:0016491	chr2	157144540	157147593	TTTGCAGCTGATGAGTGCTATTCAAAAAGGAAGGGTATCTGGAAGCCGGC	NM_001083112.1	133908613	GO:0005739|GO:0005743|GO:0009331|GO:0006072|GO:0006094|GO:0055114|GO:0004368|GO:0005509|GO:0016491	GPD2	+	ILMN_1723139	2412	S	NP_001076581.1	NM_001083112.1	NM_000408.2	NM_001083112.1	mGPDH; GDH2	ILMN_307080
4610458	0.0292149	0.00663602	up	3.0786	3.0786	1.62227	SNORD116-4	100033416	Homo sapiens small nucleolar RNA, C/D box 116-4 (SNORD116-4), small nucleolar RNA.				chr15	22855824	22855873	AACAAAATGAGTGAAAACTCATACCGTCGTTCTCAGCGGAACTGAGGTCC	NR_003319.1	126012499		SNORD116-4	+	ILMN_2067520	48	S		NR_003319.1	NR_003319.1	NR_003319.1	HBII-85-4	ILMN_170099
6580446	0.0106392	0.00151725	up	3.07796	3.07796	1.62197	SNORD83A	116937	Homo sapiens small nucleolar RNA, C/D box 83A (SNORD83A), small nucleolar RNA.				chr22	39711260	39711309	TGTTCGTTGATGAGGCTCAGAGTGAGCGCTGGGTACAGCGCCCGAATCGG	NR_000027.1	22546028		SNORD83A	-	ILMN_1653927	3	S		NR_000027.1	NR_000027.1	NR_000027.1	RNU83A; U83A	ILMN_2936
3310132	0.00537144	0.000517609	up	3.0768	3.0768	1.62143	MTHFD2	10797	Homo sapiens methylenetetrahydrofolate dehydrogenase (NADP+ dependent) 2, methenyltetrahydrofolate cyclohydrolase (MTHFD2), nuclear gene encoding mitochondrial protein, transcript variant 2, mRNA.	GO:0008152|GO:0009396|GO:0006730|GO:0009396|GO:0046653|GO:0055114	GO:0005739|GO:0005739	GO:0005488|GO:0016787|GO:0000287|GO:0004477|GO:0004487|GO:0004488|GO:0016491|GO:0016787|GO:0042301	chr2	74282048	74282097	AGTGCTGCAATCACGGCTTACTGCAGCCTTGACCTCCTGGGCTCAAGTGA	NM_001040409.1	94721351	GO:0005739|GO:0005739|GO:0008152|GO:0009396|GO:0006730|GO:0009396|GO:0046653|GO:0055114|GO:0005488|GO:0016787|GO:0000287|GO:0004477|GO:0004487|GO:0004488|GO:0016491|GO:0016787|GO:0042301	MTHFD2	+	ILMN_2293322	212	I	NP_001035499.1	NM_001040409.1	NM_001040409.1	NM_001040409.1	NMDMC	ILMN_167475
2650349	0.00487504	0.000439172	up	3.07631	3.07631	1.6212	C19orf48	84798	Homo sapiens chromosome 19 open reading frame 48 (C19orf48), mRNA.				chr19	55993333	55993382	CCACACACCCAGGAGAAGGTGGATAAGTGGGCTACCAAGGGCTTCCTGCA	NM_199250.1	40548383		C19ORF48	-	ILMN_2383484	894	A	NP_954858.1	NM_199250.1	NM_199250.1	NM_199250.1	MGC13170	ILMN_17977
4040215	0.0460995	0.0126424	up	3.07531	3.07531	1.62073	RGS11	8786	Homo sapiens regulator of G-protein signaling 11 (RGS11), transcript variant 1, mRNA.	GO:0007242|GO:0008277|GO:0009968|GO:0007186|GO:0007242|GO:0007242	GO:0005834|GO:0005834	GO:0004871|GO:0005096|GO:0005515|GO:0004871	chr16	318338	318387	CCATAGGGCTGGCTCACATCCAGTCACTCCCAACAGCGTCCAGCACACAA	NM_183337.1	34452687	GO:0005834|GO:0005834|GO:0007242|GO:0008277|GO:0009968|GO:0007186|GO:0007242|GO:0007242|GO:0004871|GO:0005096|GO:0005515|GO:0004871	RGS11	-	ILMN_1763704	2287	A	NP_899180.1	NM_183337.1	NM_183337.1	NM_183337.1	RS11	ILMN_8284
6960035	0.0383512	0.0097729	up	3.07482	3.07482	1.6205	C19orf4	25789	Homo sapiens chromosome 19 open reading frame 4 (C19orf4), mRNA.				chr19	18592697	18592746	GAGCTGCGTCTTGCTAGGGCTTCCCCCTTCTCCCCATCCCGGTCTCCAGA	NM_012109.1	6912273		C19ORF4	+	ILMN_1730945	1437	S	NP_036241.1	NM_012109.1	NM_012109.1	NM_012109.1	BSMAP	ILMN_2040
2350746	0.00216442	0.000112113	up	3.07343	3.07343	1.61985	ZNF192	7745	Homo sapiens zinc finger protein 192 (ZNF192), mRNA.	GO:0006350|GO:0006355	GO:0005622|GO:0005634|GO:0005737	GO:0003700|GO:0005515|GO:0008270|GO:0046872	chr6	28124943	28124992	ATACATGGATGGCAGCAGGCAAAGAGAGAACTTGTGCAGGGGAACTCTTT	NM_006298.2	56699472	GO:0005622|GO:0005634|GO:0005737|GO:0006350|GO:0006355|GO:0003700|GO:0005515|GO:0008270|GO:0046872	ZNF192	+	ILMN_2222786	5069	S	NP_006289.2	NM_006298.2	NM_006298.2	NM_006298.2	LD5-1; ZKSCAN8	ILMN_172908
7000368	0.010441	0.0014712	up	3.07246	3.07246	1.6194	UBE2L6	9246	Homo sapiens ubiquitin-conjugating enzyme E2L 6 (UBE2L6), transcript variant 1, mRNA.	GO:0006511|GO:0043687|GO:0051246|GO:0006511|GO:0032020|GO:0051246|GO:0006511|GO:0032020|GO:0051246	GO:0005737|GO:0005737	GO:0004842|GO:0005515|GO:0016874|GO:0005515|GO:0016874|GO:0042296|GO:0005515|GO:0016874|GO:0042296	chr11	57335078	57335127	TCGGTCCTGCTGGAGGCCACGGGTGCCACACACTCGGTCCCGACATGATG	NM_004223.3	38157980	GO:0005737|GO:0005737|GO:0006511|GO:0043687|GO:0051246|GO:0006511|GO:0032020|GO:0051246|GO:0006511|GO:0032020|GO:0051246|GO:0004842|GO:0005515|GO:0016874|GO:0005515|GO:0016874|GO:0042296|GO:0005515|GO:0016874|GO:0042296	UBE2L6	-	ILMN_1703108	53	I	NP_004214.1	NM_004223.3	NM_004223.3	NM_004223.3	UBCH8; RIG-B; MGC40331	ILMN_7531
4780102	0.00102915	2.90405e-05	up	3.07244	3.07244	1.61939	DIS3L2	129563	Homo sapiens DIS3 mitotic control homolog (S. cerevisiae)-like 2 (DIS3L2), mRNA.			GO:0003723|GO:0004527|GO:0004540|GO:0016787	chr2	232906836	232906885	CTGTCCCGCCACACTGGCTTTAGGACCTGTTGACACGGAGGGGGGTTTTT	NM_152383.4	148596939	GO:0003723|GO:0004527|GO:0004540|GO:0016787	DIS3L2	+	ILMN_1745737	2971	S	NP_689596.4	NM_152383.4	NM_152383.2	NM_152383.4	MGC42174; FLJ36974	ILMN_24690
3870022	0.000711129	1.28229e-05	up	3.0647	3.0647	1.61575	AGPAT6	137964	Homo sapiens 1-acylglycerol-3-phosphate O-acyltransferase 6 (lysophosphatidic acid acyltransferase, zeta) (AGPAT6), mRNA.	GO:0002071|GO:0006631|GO:0007595|GO:0008152|GO:0008610|GO:0019432|GO:0030879|GO:0040014|GO:0046339	GO:0005783|GO:0016020|GO:0016021	GO:0003841|GO:0008415|GO:0016740	chr8	41597578	41597627	CCTGAAGAGGGAGAAGGTGAAGGACACGTTCAAGGAGGAGCAGCAGAAGC	NM_178819.2	31343375	GO:0005783|GO:0016020|GO:0016021|GO:0002071|GO:0006631|GO:0007595|GO:0008152|GO:0008610|GO:0019432|GO:0030879|GO:0040014|GO:0046339|GO:0003841|GO:0008415|GO:0016740	AGPAT6	+	ILMN_1740752	2199	S	NP_848934.1	NM_178819.2	NM_178819.2	NM_178819.2	LPAAT-zeta; LPAATZ; DKFZp586M1819; TSARG7	ILMN_182264
3520241	0.0252516	0.00537391	up	3.06002	3.06002	1.61354	DACT1	51339	Homo sapiens dapper, antagonist of beta-catenin, homolog 1 (Xenopus laevis) (DACT1), mRNA.	GO:0007275|GO:0016055	GO:0005634|GO:0005737	GO:0005515	chr14	58184209	58184258	CCTTAAAAGGATTCACAAAAACTTTTGCCACACTTGGTGCCTAGGCCCTG	NM_016651.4	38569506	GO:0005634|GO:0005737|GO:0007275|GO:0016055|GO:0005515	DACT1	+	ILMN_1801068	3177	S	NP_057735.2	NM_016651.4	NM_016651.4	NM_016651.4	THYEX3; HDPR1; DAPPER1; FRODO; DAPPER; DPR1	ILMN_2806
1010246	0.0256775	0.00551368	up	3.05073	3.05073	1.60915	IFI6	2537	Homo sapiens interferon, alpha-inducible protein 6 (IFI6), transcript variant 2, mRNA.	GO:0001836|GO:0006916|GO:0006955|GO:0043154|GO:0051902	GO:0005634|GO:0005739|GO:0016020|GO:0016021	GO:0005515	chr1	27994780	27994829	AACTCGGTGGCTGCCTCGCTGATGAGCTGGTCTGCGATCCTGAATGGGGG	NM_022872.2	94538329	GO:0005634|GO:0005739|GO:0016020|GO:0016021|GO:0001836|GO:0006916|GO:0006955|GO:0043154|GO:0051902|GO:0005515	IFI6	-	ILMN_2347798	340	A	NP_075010.1	NM_022872.2	NM_022872.2	NM_022872.2	IFI-6-16; 6-16; IFI616; G1P3; FAM14C	ILMN_13863
2650021	0.00475343	0.00041978	up	3.0444	3.0444	1.60616	NRP2	8828	Homo sapiens neuropilin 2 (NRP2), transcript variant 4, mRNA.	GO:0007155|GO:0007275|GO:0007399|GO:0007411|GO:0030154|GO:0001755|GO:0007507|GO:0050919|GO:0007155|GO:0007155|GO:0001525|GO:0007155	GO:0005624|GO:0005886|GO:0016021|GO:0016020|GO:0016020|GO:0016021	GO:0004872|GO:0005021|GO:0017154|GO:0005021|GO:0017154	chr2	206300954	206301003	AGCTGGAAGTCAGCACTAATGGAGAGGACTGGATGGTGTACCGGCATGGC	NM_018534.3	41872543	GO:0005624|GO:0005886|GO:0016021|GO:0016020|GO:0016020|GO:0016021|GO:0007155|GO:0007275|GO:0007399|GO:0007411|GO:0030154|GO:0001755|GO:0007507|GO:0050919|GO:0007155|GO:0007155|GO:0001525|GO:0007155|GO:0004872|GO:0005021|GO:0017154|GO:0005021|GO:0017154	NRP2	+	ILMN_2376484	1876	A	NP_061004.3	NM_018534.3	NM_018534.3	NM_018534.3	MGC126574; NPN2; VEGF165R2; NP2; PRO2714	ILMN_23292
7380102	0.0175	0.00318534	up	3.04307	3.04307	1.60553	SMC4	10051	Homo sapiens structural maintenance of chromosomes 4 (SMC4), transcript variant 2, mRNA.	GO:0007049|GO:0007076|GO:0051276|GO:0051301	GO:0000796|GO:0005634|GO:0005694|GO:0005737|GO:0005694	GO:0000166|GO:0005515|GO:0005524|GO:0046982|GO:0005524	chr3	160117438	160117487	ATTTTCGAGTGAAGGACCCGGAGCCGAAACACCGGTAGGAGCGGGGAGGT	NM_001002800.1	50658062	GO:0000796|GO:0005634|GO:0005694|GO:0005737|GO:0005694|GO:0007049|GO:0007076|GO:0051276|GO:0051301|GO:0000166|GO:0005515|GO:0005524|GO:0046982|GO:0005524	SMC4	+	ILMN_2251804	9	I	NP_001002800.1	NM_001002800.1	NM_001002800.1	NM_001002800.1	SMC4L1; CAPC; hCAP-C	ILMN_16070
4540519	0.000434416	4.3588e-06	up	3.04091	3.04091	1.6045	C14orf39	317761	Homo sapiens chromosome 14 open reading frame 39 (C14orf39), mRNA.				chr14	59972450	59972499	CTCAATATCATTGTATTTTGTGCTTTGTAAATTAGCTGTACTGAGTTACC	NM_174978.1	28372512		C14ORF39	-	ILMN_2185077	2675	S	NP_777638.1	NM_174978.1	NM_174978.1	NM_174978.1	Six6os1; MGC149706	ILMN_27707
540338	0.0374429	0.00943134	up	3.04052	3.04052	1.60432	ATP2B2	491	Homo sapiens ATPase, Ca++ transporting, plasma membrane 2 (ATP2B2), transcript variant 1, mRNA.	GO:0006810|GO:0006812|GO:0006812|GO:0006816|GO:0007605|GO:0008152|GO:0030182	GO:0016020|GO:0005737|GO:0005886|GO:0005886|GO:0005886|GO:0005886|GO:0005886|GO:0016021	GO:0005524|GO:0015662|GO:0000166|GO:0000287|GO:0005388|GO:0005388|GO:0005388|GO:0005509|GO:0005509|GO:0005516|GO:0005516|GO:0005516|GO:0005524|GO:0005524|GO:0008022|GO:0016787|GO:0016820|GO:0030165	chr3	10395933	10401965	CCAGCCTAGTCAATGGTAAAATGCAGGATGGCAATGTGGACGCCAGCCAG	NM_001001331.1	48255950	GO:0016020|GO:0005737|GO:0005886|GO:0005886|GO:0005886|GO:0005886|GO:0005886|GO:0016021|GO:0006810|GO:0006812|GO:0006812|GO:0006816|GO:0007605|GO:0008152|GO:0030182|GO:0005524|GO:0015662|GO:0000166|GO:0000287|GO:0005388|GO:0005388|GO:0005388|GO:0005509|GO:0005509|GO:0005516|GO:0005516|GO:0005516|GO:0005524|GO:0005524|GO:0008022|GO:0016787|GO:0016820|GO:0030165	ATP2B2	-	ILMN_1734788	1305	I	NP_001001331.1	NM_001001331.1	NM_001001331.1	NM_001001331.1	PMCA2a; PMCA2; PMCA2i	ILMN_26568
6040673	0.00619774	0.000653422	up	3.03881	3.03881	1.60351	REPS2	9185	Homo sapiens RALBP1 associated Eps domain containing 2 (REPS2), transcript variant 1, mRNA.	GO:0006461|GO:0007173	GO:0005634|GO:0005730|GO:0005737|GO:0005737|GO:0005634|GO:0005730|GO:0005737	GO:0005509|GO:0005515|GO:0005509	chrX	16964845	16964894	ACAGCAGTTACCCCGACGAACCCTGGAGGATAACAGAAGAACAGCGCGAG	NM_004726.2	125625325	GO:0005634|GO:0005730|GO:0005737|GO:0005737|GO:0005634|GO:0005730|GO:0005737|GO:0006461|GO:0007173|GO:0005509|GO:0005515|GO:0005509	REPS2	+	ILMN_1724668	974	I	NP_004717.2	NM_004726.2	NM_004726.1	NM_004726.2	POB1	ILMN_21036
5670437	0.000603322	8.50118e-06	up	3.03777	3.03777	1.60301	GPR183	1880	Homo sapiens G protein-coupled receptor 183 (GPR183), mRNA.				chr13	99947135	99947184	CCCATCTCCAACTCGGAAGTAAGCCCAAGAGAACAACATAAAGCAAACAA	NM_004951.4	194473709		GPR183	-	ILMN_3235514	1389	S	NP_004942.1	NM_004951.4	NM_004951.4	NM_004951.4		ILMN_366758
7320020	0.0486245	0.013592	up	3.03741	3.03741	1.60284	MUT	4594	Homo sapiens methylmalonyl Coenzyme A mutase (MUT), nuclear gene encoding mitochondrial protein, mRNA.	GO:0008152|GO:0009791	GO:0005739|GO:0005759	GO:0004494|GO:0031419|GO:0046872|GO:0050897	chr6	49506996	49507045	ACTCTGACTATTCCCATTTCTCAGTTTAGCATTACATTGTCTTGAGCACC	NM_000255.1	4557766	GO:0005739|GO:0005759|GO:0008152|GO:0009791|GO:0004494|GO:0031419|GO:0046872|GO:0050897	MUT	-	ILMN_2078074	2683	S	NP_000246.1	NM_000255.1	NM_000255.1	NM_000255.1	MCM	ILMN_2157
1230491	0.00297674	0.000196781	up	3.03717	3.03717	1.60273	SNORD107	91380	Homo sapiens small nucleolar RNA, C/D box 107 (SNORD107), small nucleolar RNA.				chr15	22778234	22778283	GGTTCATGATGACACAGGACCTTGTCTGAACATAATGATTTCAAAATTTG	NR_001293.1	30089681		SNORD107	+	ILMN_2132082	1	S		NR_001293.1	NR_001293.1	NR_001293.1	HBII-436	ILMN_4302
2260524	0.00238412	0.000134233	up	3.0358	3.0358	1.60208	SNORA5A	654319	Homo sapiens small nucleolar RNA, H/ACA box 5A (SNORA5A), small nucleolar RNA.				chr7	45144007	45144056	TGTCCTATGCATGGTAGGCACTGGCCCAGAAGGCTGCCACAGAAACACTG	NR_002919.1	86604713		SNORA5A	-	ILMN_3236942	25	S		NR_002919.1	NR_002919.1	NR_002919.1	ACA5A/B/C; ACA5	ILMN_32556
3400091	0.00387337	0.000304039	up	3.0323	3.0323	1.60041	QPCTL	54814	Homo sapiens glutaminyl-peptide cyclotransferase-like (QPCTL), mRNA.	GO:0006508	GO:0016020|GO:0016021	GO:0005515|GO:0008233|GO:0008270|GO:0008415|GO:0016740|GO:0046872	chr19	50898108	50898157	CATTCTCGCTGTGTTCCTGGCTGAATACCTGGGGCTCTAGCGTGCTTGGC	NM_017659.2	92110026	GO:0016020|GO:0016021|GO:0006508|GO:0005515|GO:0008233|GO:0008270|GO:0008415|GO:0016740|GO:0046872	QPCTL	+	ILMN_1794468	1140	S	NP_060129.2	NM_017659.2	NM_017659.1	NM_017659.2	FLJ20084	ILMN_23665
4830576	0.0465012	0.0127896	up	3.03123	3.03123	1.5999	REPS2	9185	PREDICTED: Homo sapiens RALBP1 associated Eps domain containing 2 (REPS2), mRNA.	GO:0006461|GO:0007173	GO:0005634|GO:0005730|GO:0005737|GO:0005737|GO:0005634|GO:0005730|GO:0005737	GO:0005509|GO:0005515|GO:0005509				GAGTAGGTTGGTTTCCTGAGTAATTGGGATTCCAACTAGATAGTCATTGG	XM_942570.1	89060639	GO:0005634|GO:0005730|GO:0005737|GO:0005737|GO:0005634|GO:0005730|GO:0005737|GO:0006461|GO:0007173|GO:0005509|GO:0005515|GO:0005509	REPS2		ILMN_1759633	2346	I	XP_947663.1	XM_942570.1	XM_942570.1	XM_942570.1		ILMN_137750
4670717	0.00169917	7.55547e-05	up	3.02998	3.02998	1.59931	ABL2	27	Homo sapiens v-abl Abelson murine leukemia viral oncogene homolog 2 (arg, Abelson-related gene) (ABL2), transcript variant b, mRNA.	GO:0006464|GO:0007155|GO:0007165|GO:0018108|GO:0051353	GO:0005737|GO:0005856|GO:0005942	GO:0000166|GO:0000287|GO:0004715|GO:0005515|GO:0005524|GO:0016740|GO:0030145|GO:0035014	chr1	177369079	177369128	ACTTTGCCAGCTGTGTGGAGGATGGATTTGAGGGAGACAAGACTGGAGGC	NM_007314.1	6382061	GO:0005737|GO:0005856|GO:0005942|GO:0006464|GO:0007155|GO:0007165|GO:0018108|GO:0051353|GO:0000166|GO:0000287|GO:0004715|GO:0005515|GO:0005524|GO:0016740|GO:0030145|GO:0035014	ABL2	-	ILMN_2240003	365	I	NP_009298.1	NM_007314.1	NM_007314.1	NM_007314.1	ABLL; ARG	ILMN_8230
3140039	0.0185767	0.00347418	up	3.02997	3.02997	1.5993	BRMS1L	84312	Homo sapiens breast cancer metastasis-suppressor 1-like (BRMS1L), mRNA.	GO:0001558|GO:0006350|GO:0006355	GO:0005634		chr14	35410390	35410439	GGCCATTTGGTGCAATTTAGAAAGTGTTGGCCTCCCTTCCGCTAGCCACA	NM_032352.3	68348706	GO:0005634|GO:0001558|GO:0006350|GO:0006355	BRMS1L	+	ILMN_1775943	2054	S	NP_115728.2	NM_032352.3	NM_032352.3	NM_032352.3	BRMS1; MGC11296	ILMN_11636
6840035	0.0173223	0.00314106	up	3.02972	3.02972	1.59918	GBP1	2633	Homo sapiens guanylate binding protein 1, interferon-inducible, 67kDa (GBP1), mRNA.	GO:0006955	GO:0005886	GO:0000166|GO:0003924|GO:0005525	chr1	89291243	89291292	GCATTGGTCTGGCCAAGTCTACAATGTCCCAATATCAAGGACAACCACCC	NM_002053.1	4503938	GO:0005886|GO:0006955|GO:0000166|GO:0003924|GO:0005525	GBP1	-	ILMN_1701114	2180	S	NP_002044.1	NM_002053.1	NM_002053.1	NM_002053.1		ILMN_28413
3520201	0.00106184	3.1001e-05	up	3.0283	3.0283	1.59851	TMEM194B	100131211	Homo sapiens transmembrane protein 194B (TMEM194B), mRNA.		GO:0016020|GO:0016021		chr2	191371995	191372044	GGGAAGGAAGCAGCTCTTCATGGGCAGCTAGCCAGGTGTAACCATCACAG	NM_001142645.1	217416355	GO:0016020|GO:0016021	TMEM194B	-	ILMN_3244954	3211	S	NP_001136117.1	NM_001142645.1	NM_001142645.1	NM_001142645.1		ILMN_371347
5960768	0.00704367	0.000799062	up	3.02768	3.02768	1.59821	C14orf173	64423	Homo sapiens chromosome 14 open reading frame 173 (C14orf173), transcript variant 2, mRNA.				chr14	104246060	104246109	TCCTCGATGCCTAGAAGAGCCTGAACCTCAACATCTTCCTGAAGCAATTT	NM_022489.1	11968044		C14ORF173	+	ILMN_1673846	1	I	NP_071934.1	NM_022489.1	NM_022489.1	NM_022489.1	DKFZp762A0214; FLJ22056; pp9484	ILMN_137125
1580706	0.0242113	0.00506906	up	3.0239	3.0239	1.59641	FAM70B	348013	Homo sapiens family with sequence similarity 70, member B (FAM70B), mRNA.		GO:0016020|GO:0016021		chr13	114462217	114462266	GGGAGAAGCCACCCCCCTACGCACCCTGATAGAGGCGTGGAGTAAAAGAT	NM_182614.2	34222380	GO:0016020|GO:0016021	FAM70B	-	ILMN_2343273	980	A	NP_872420.1	NM_182614.2	NM_182614.2	NM_182614.2	RP11-199F6.1; MGC20579	ILMN_162480
7100022	0.000731859	1.351e-05	up	3.02299	3.02299	1.59598	AQP7P1	375719	Homo sapiens aquaporin 7 pseudogene 1 (AQP7P1), non-coding RNA.				chr9	67270342	67270391	CATGGATGTGCTGAGTCTGAGTTGCCTATGGGACTTGGAATGGGGGGTGG	NR_002817.2	219555684		AQP7P1	-	ILMN_3245829	3003	S		NR_002817.2	NR_002817.2	NR_002817.2		ILMN_371493
2350541	0.0460307	0.0126152	up	3.02299	3.02299	1.59597	VAMP1	6843	Homo sapiens vesicle-associated membrane protein 1 (synaptobrevin 1) (VAMP1), transcript variant 1, mRNA.	GO:0016192	GO:0005739|GO:0005741|GO:0005887|GO:0016020|GO:0019717|GO:0030054|GO:0030659|GO:0031410|GO:0045202	GO:0005515	chr12	6571950	6571999	TGAAGAGCTGGAAGAAAGCAGTCAGTACCCTCCCAACGGCCCCCCTCGAA	NM_014231.3	40549444	GO:0005739|GO:0005741|GO:0005887|GO:0016020|GO:0019717|GO:0030054|GO:0030659|GO:0031410|GO:0045202|GO:0016192|GO:0005515	VAMP1	-	ILMN_2405756	2139	A	NP_055046.1	NM_014231.3	NM_014231.3	NM_014231.3	SYB1; VAMP-1; DKFZp686H12131	ILMN_10663
1400369	0.0175999	0.00321244	up	3.02057	3.02057	1.59482	IGSF2	9398	Homo sapiens immunoglobulin superfamily, member 2 (IGSF2), mRNA.	GO:0007166	GO:0005886|GO:0016021	GO:0016812				GGAGGGAAGACGAGGAGGAAGATGAAGGCAACTGAATCCCAAGAGGCACC	NM_004258.2	142385720	GO:0005886|GO:0016021|GO:0007166|GO:0016812	IGSF2		ILMN_1799278	3053	S	NP_004249.1	NM_004258.2	NM_004258.1	NM_004258.2	V7; CD101	ILMN_24629
3990561	0.00644116	0.000698051	up	3.01833	3.01833	1.59375	LY6H	4062	Homo sapiens lymphocyte antigen 6 complex, locus H (LY6H), mRNA.	GO:0007399|GO:0009887	GO:0005886|GO:0031225		chr8	144310728	144310777	GGGGAAGTGAAGCAACAGCCCAGCTGGAAGGGCGTCTTCTGCGGAGAAAT	NM_002347.2	49574518	GO:0005886|GO:0031225|GO:0007399|GO:0009887	LY6H	-	ILMN_2237252	875	I	NP_002338.1	NM_002347.2	NM_002347.2	NM_002347.2	NMLY6	ILMN_4079
6100682	0.000225295	1.27308e-06	up	3.01574	3.01574	1.59251	DNAL1	83544	Homo sapiens dynein, axonemal, light chain 1 (DNAL1), mRNA.			GO:0005515	chr14	73232851	73232900	AGGCAGCATGGTGATGGGAAGAGTTCCTCTTAGAAATACAGCAGGTCCGG	NM_031427.1	13899242	GO:0005515	DNAL1	+	ILMN_2122300	1067	S	NP_113615.1	NM_031427.1	NM_031427.1	NM_031427.1	C14orf168; MGC12435	ILMN_14953
5910594	0.0265422	0.00578588	up	3.01513	3.01513	1.59222	PTP4A3	11156	Homo sapiens protein tyrosine phosphatase type IVA, member 3 (PTP4A3), transcript variant 2, mRNA.	GO:0006470	GO:0005769|GO:0005886	GO:0004727|GO:0016787|GO:0042802	chr8	142441085	142441134	AAACAGAGGCTGCGGTTCAAAGACCCACACACGCACAAGACCCGGTGCTG	NM_007079.2	14589853	GO:0005769|GO:0005886|GO:0006470|GO:0004727|GO:0016787|GO:0042802	PTP4A3	+	ILMN_1769779	722	A	NP_009010.2	NM_007079.2	NM_007079.2	NM_007079.2	PRL3; PRL-R; PRL-3	ILMN_14079
6590373	0.00213928	0.000109184	up	3.014	3.014	1.59168	C17orf101	79701	Homo sapiens chromosome 17 open reading frame 101 (C17orf101), transcript variant 2, mRNA.				chr17	80356103	80356152	TCCAACTACCTGGAGGACTTCGGCGGAGGGCGGTTCATGTTCATGGAGGA	NM_175902.3	34222251		C17ORF101	-	ILMN_1765923	833	A	NP_787098.2	NM_175902.3	XM_941411.1	NM_175902.3		ILMN_8922
2370131	0.00097196	2.58951e-05	up	3.01131	3.01131	1.59039	ZBTB10	65986	Homo sapiens zinc finger and BTB domain containing 10 (ZBTB10), mRNA.	GO:0006350|GO:0006355	GO:0005622|GO:0005634|GO:0005622|GO:0005634	GO:0003677|GO:0005515|GO:0008270|GO:0046872|GO:0003676|GO:0005515|GO:0008270|GO:0046872	chr8	81575159	81588735	CAAGGAAGAACCAGATTTAGATGGTGCTCTACTCTCGGGGCCAGATGGTG	NM_023929.2	15431284	GO:0005622|GO:0005634|GO:0005622|GO:0005634|GO:0006350|GO:0006355|GO:0003677|GO:0005515|GO:0008270|GO:0046872|GO:0003676|GO:0005515|GO:0008270|GO:0046872	ZBTB10	+	ILMN_1673222	2446	S	NP_076418.2	NM_023929.2	NM_023929.2	NM_023929.2	RINZF; FLJ12752	ILMN_22883
3940082	0.0227896	0.00465005	up	3.01032	3.01032	1.58992	KCNQ5	56479	Homo sapiens potassium voltage-gated channel, KQT-like subfamily, member 5 (KCNQ5), mRNA.	GO:0006461|GO:0006811|GO:0006813|GO:0007268|GO:0006811|GO:0006813|GO:0006811|GO:0006813	GO:0008076|GO:0016020|GO:0016021|GO:0008076|GO:0016020|GO:0016021|GO:0016020|GO:0016021	GO:0005242|GO:0005244|GO:0030955|GO:0005216|GO:0005249|GO:0005216|GO:0005249	chr6	73961737	73961786	CCAGGGAAGCTGCCTTTGCATCAGACTCTCTAAGGACTGGAAGGTCACGA	NM_019842.2	28373064	GO:0008076|GO:0016020|GO:0016021|GO:0008076|GO:0016020|GO:0016021|GO:0016020|GO:0016021|GO:0006461|GO:0006811|GO:0006813|GO:0007268|GO:0006811|GO:0006813|GO:0006811|GO:0006813|GO:0005242|GO:0005244|GO:0030955|GO:0005216|GO:0005249|GO:0005216|GO:0005249	KCNQ5	+	ILMN_1690833	2761	S	NP_062816.2	NM_019842.2	NM_019842.2	NM_019842.2	Kv7.5	ILMN_27785
6270162	0.0197715	0.00380456	up	3.00986	3.00986	1.58969	DMP1	1758	Homo sapiens dentin matrix acidic phosphoprotein (DMP1), transcript variant 1, mRNA.	GO:0001503|GO:0007155|GO:0030198	GO:0005576|GO:0005578|GO:0005634|GO:0005737	GO:0005178|GO:0005509	chr4	88803968	88804017	CAGAGAGCTATGAACACGATATCTATCTGGGAACACTGAGAAGGGTGACC	NM_004407.2	121256627	GO:0005576|GO:0005578|GO:0005634|GO:0005737|GO:0001503|GO:0007155|GO:0030198|GO:0005178|GO:0005509	DMP1	+	ILMN_2300022	2113	A	NP_004398.1	NM_004407.2	NM_004407.2	NM_004407.2		ILMN_176520
510441	0.00675416	0.000747662	up	3.0091	3.0091	1.58933	HIST1H3G	8355	Homo sapiens histone cluster 1, H3g (HIST1H3G), mRNA.				chr6	26379155	26379204	CCGCATTCGTGGGGAGAGAGCGTAGAGGTTTCCGGGCAGTAATTCTATCC	NM_003534.2	21264570		HIST1H3G	-	ILMN_1726815	387	S	NP_003525.1	NM_003534.2	NM_003534.2	NM_003534.2	H3FH; H3/h	ILMN_29118
2370021	0.00366044	0.000277115	up	3.00625	3.00625	1.58797	ZNF274	10782	Homo sapiens zinc finger protein 274 (ZNF274), transcript variant ZNF274c, mRNA.	GO:0006350|GO:0006355	GO:0005622|GO:0005634|GO:0005730	GO:0003700|GO:0003714|GO:0008270|GO:0046872	chr19	58698337	58698386	GTGGTATCTCAGTTAGAGGAGGCAGAAGATTTCTGGCCAGTGGAGAGAGG	NM_133502.1	19743800	GO:0005622|GO:0005634|GO:0005730|GO:0006350|GO:0006355|GO:0003700|GO:0003714|GO:0008270|GO:0046872	ZNF274	+	ILMN_1714274	643	I	NP_598009.1	NM_133502.1	NM_133502.1	NM_133502.1	ZKSCAN19; DKFZp686K08243; FLJ37843; HFB101; ZF2	ILMN_18462
150672	0.0457458	0.0125023	up	3.00568	3.00568	1.58769	KLHL7	55975	Homo sapiens kelch-like 7 (Drosophila) (KLHL7), transcript variant 1, mRNA.		GO:0005634|GO:0005730	GO:0005515|GO:0005515|GO:0005515|GO:0005515	chr7	23181453	23181502	ACTCATTTCCTTCCTAGTAATACTTTGCCTTTTTCACTGTGTATGGAATG	NM_001031710.1	72534709	GO:0005634|GO:0005730|GO:0005515|GO:0005515|GO:0005515|GO:0005515	KLHL7	+	ILMN_1674458	3005	I	NP_001026880.1	NM_001031710.1	NM_001031710.1	NM_001031710.1	KLHL6; SBBI26	ILMN_8698
1850440	0.0415694	0.0108776	up	3.00529	3.00529	1.5875	ALDH3B1	221	Homo sapiens aldehyde dehydrogenase 3 family, member B1 (ALDH3B1), transcript variant 1, mRNA.	GO:0006066|GO:0006081|GO:0006629|GO:0055114		GO:0004028|GO:0004030|GO:0016491	chr11	67542575	67542624	AGCCTTCGAGTCGGAGGTGTCTGAGGTTGCCATCAGCCAGGGCGAGGTCA	NM_000694.2	71773289	GO:0006066|GO:0006081|GO:0006629|GO:0055114|GO:0004028|GO:0004030|GO:0016491	ALDH3B1	+	ILMN_1727965	239	I	NP_000685.1	NM_000694.2	NM_000694.2	NM_000694.2	FLJ26433; ALDH7; ALDH4	ILMN_27131
3440253	0.00422344	0.000348508	up	3.00443	3.00443	1.58709	SNAP25	6616	Homo sapiens synaptosomal-associated protein, 25kDa (SNAP25), transcript variant 2, mRNA.	GO:0001504|GO:0007268|GO:0007269|GO:0016081|GO:0050796	GO:0016020|GO:0019717|GO:0030054|GO:0030426|GO:0031201|GO:0043005|GO:0045202	GO:0005515|GO:0005515	chr20	10235839	10235888	CCTCCTGTCTCCTCTGTCAGTTTGTGAAGTGATTGACATTTTGTAGCTAG	NM_130811.1	18765734	GO:0016020|GO:0019717|GO:0030054|GO:0030426|GO:0031201|GO:0043005|GO:0045202|GO:0001504|GO:0007268|GO:0007269|GO:0016081|GO:0050796|GO:0005515|GO:0005515	SNAP25	+	ILMN_1740555	1976	A	NP_570824.1	NM_130811.1	NM_003081.2	NM_130811.1	SNAP; dJ1068F16.2; SNAP-25; FLJ23079; RIC-4; SEC9; RIC4; bA416N4.2	ILMN_30021
5090626	0.00281849	0.000180501	up	3.00232	3.00232	1.58608	FAP	2191	Homo sapiens fibroblast activation protein, alpha (FAP), mRNA.	GO:0006508	GO:0005886|GO:0016021|GO:0030027	GO:0004222|GO:0004252|GO:0008233|GO:0008239|GO:0042803	chr2	163030282	163031410	AGCAGTGGCTCCAGTCTCCAGCTGGGAATATTACGCGTCTGTCTACACAG	NM_004460.2	16933539	GO:0005886|GO:0016021|GO:0030027|GO:0006508|GO:0004222|GO:0004252|GO:0008233|GO:0008239|GO:0042803	FAP	-	ILMN_2232854	2143	S	NP_004451.2	NM_004460.2	NM_004460.2	NM_004460.2	SEPRASE; DPPIV; FAPA; DKFZp686G13158	ILMN_14995
6760730	0.00166155	7.21025e-05	up	2.99979	2.99979	1.58486	RSRC1	51319	Homo sapiens arginine/serine-rich coiled-coil 1 (RSRC1), mRNA.				chr3	158261224	158261273	GCATCCCTACTGCTATCAAGTACCAAGATGACAATTCCCTGGCCCATCCA	NM_016625.2	38488726		RSRC1	+	ILMN_1682494	971	S	NP_057709.2	NM_016625.2	NM_016625.2	NM_016625.2	BM-011; MGC12197	ILMN_14978
380348	0.00167815	7.40383e-05	up	2.99733	2.99733	1.58368	C9orf82	79886	Homo sapiens chromosome 9 open reading frame 82 (C9orf82), mRNA.				chr9	26841435	26841484	GTAAAACAGGTCTGAGGGCTTTGTAGATGATTAAAGTCTCCACCTTCATG	NM_024828.2	48976053		C9ORF82	-	ILMN_1755222	2663	S	NP_079104.2	NM_024828.2	NM_024828.2	NM_024828.2	RP11-337A23.1; FLJ13657	ILMN_22579
4210463	0.00830223	0.00102732	up	2.99527	2.99527	1.58269	IFT122	55764	Homo sapiens intraflagellar transport 122 homolog (Chlamydomonas) (IFT122), transcript variant 2, mRNA.		GO:0005737|GO:0019861		chr3	129239132	129239181	ACCCTCTGCCCGCCTTGGGGTCTGCTGGGCTGTGAAGGAGAATAAAGAGT	NM_052989.1	16554622	GO:0005737|GO:0019861	IFT122	+	ILMN_1742379	3956	A	NP_443715.1	NM_052989.1	NM_018262.2	NM_052989.1	SPG; WDR10p; WDR140; WDR10	ILMN_20931
5690132	0.0379829	0.00963916	up	2.99489	2.99489	1.5825	FAM195A	84331	Homo sapiens family with sequence similarity 195, member A (FAM195A), mRNA.				chr16	631974	632023	GGTGTGGGAGCGGCGCGTCATGTACACCATCACCAAGGGGCCCAGCAAGC	NM_138418.2	33300669		FAM195A	+	ILMN_1730523	125	A	NP_612427.2	NM_138418.2	NM_138418.2	NM_138418.2	c349E10.1; MGC104301; MGC15416	ILMN_9509
520689	0.00619298	0.000650787	up	2.99428	2.99428	1.58221	ADAM12	8038	Homo sapiens ADAM metallopeptidase domain 12 (meltrin alpha) (ADAM12), transcript variant 2, mRNA.	GO:0006508|GO:0007155|GO:0007520|GO:0006508	GO:0005576|GO:0005886|GO:0016021	GO:0004222|GO:0005515|GO:0008233|GO:0008270|GO:0017124|GO:0046872|GO:0004222|GO:0005515|GO:0008270	chr10	127720002	127720051	CAGGTTTGAGGGTTTGCAGAAAGCCAGGGAACCCACAGAGTCACCAACCC	NM_021641.2	73747886	GO:0005576|GO:0005886|GO:0016021|GO:0006508|GO:0007155|GO:0007520|GO:0006508|GO:0004222|GO:0005515|GO:0008233|GO:0008270|GO:0017124|GO:0046872|GO:0004222|GO:0005515|GO:0008270	ADAM12	-	ILMN_1726266	3207	I	NP_067673.2	NM_021641.2	NM_021641.2	NM_021641.2	MLTN; MCMP; MLTNA; MCMPMltna	ILMN_29338
270338	0.005468	0.000533589	up	2.9938	2.9938	1.58198	TRAT1	50852	Homo sapiens T cell receptor associated transmembrane adaptor 1 (TRAT1), mRNA.	GO:0001920|GO:0006955|GO:0006968|GO:0007165|GO:0050850|GO:0050862|GO:0051051	GO:0005886|GO:0005886|GO:0005887|GO:0042101	GO:0005068|GO:0046934	chr3	108572785	108572834	GATGCACAGAGGACACAGAAGGACTTGGCAGCAGGGTGATGACCTGATCA	NM_016388.2	54607136	GO:0005886|GO:0005886|GO:0005887|GO:0042101|GO:0001920|GO:0006955|GO:0006968|GO:0007165|GO:0050850|GO:0050862|GO:0051051|GO:0005068|GO:0046934	TRAT1	+	ILMN_1684943	766	S	NP_057472.2	NM_016388.2	NM_016388.2	NM_016388.2	TRIM; TCRIM; HSPC062	ILMN_24557
10068	0.0157562	0.00274808	up	2.99235	2.99235	1.58128	SDS	10993	Homo sapiens serine dehydratase (SDS), mRNA.	GO:0006520|GO:0008152		GO:0003824|GO:0030170	chr12	113830308	113830357	TTGAGGAACCATCTCAGCCATCCTCCCAGGAAGCCCACCCCTGACCCTTA	NM_006843.2	33469957	GO:0006520|GO:0008152|GO:0003824|GO:0030170	SDS	-	ILMN_1811114	1497	S	NP_006834.2	NM_006843.2	NM_006843.2	NM_006843.2	SDH	ILMN_22338
3840717	0.00161161	6.8476e-05	up	2.99059	2.99059	1.58043	ABI3	51225	Homo sapiens ABI family, member 3 (ABI3), transcript variant 1, mRNA.	GO:0006928|GO:0018108|GO:0030334	GO:0005622|GO:0005737|GO:0030027	GO:0005515	chr17	44655371	44655420	TGTCCTGTGACTGCCCCACAGAGATAAGGGGCCAGGAGGGATTGAAAGGC	NM_016428.2	29337288	GO:0005622|GO:0005737|GO:0030027|GO:0006928|GO:0018108|GO:0030334|GO:0005515	ABI3	+	ILMN_1755658	1894	S	NP_057512.1	NM_016428.2	NM_016428.2	NM_016428.2	SSH3BP3; NESH	ILMN_15857
6860451	0.00424358	0.000351697	up	2.98966	2.98966	1.57998	SNORA13	654322	Homo sapiens small nucleolar RNA, H/ACA box 13 (SNORA13), small nucleolar RNA.				chr5	111497252	111497301	TTGCAGCCTTTTCCTGCCCTTAAATTTGATACCTTTGGTGTAGGAGCTGC	NR_002922.1	86604715		SNORA13	+	ILMN_3241985	71	S		NR_002922.1	NR_002922.1	NR_002922.1	ACA13	ILMN_32687
6520594	0.00155158	6.39583e-05	up	2.98927	2.98927	1.57979	ARHGEF11	9826	Homo sapiens Rho guanine nucleotide exchange factor (GEF) 11 (ARHGEF11), transcript variant 1, mRNA.	GO:0000910|GO:0001558|GO:0006928|GO:0006941|GO:0007186|GO:0030010|GO:0030036|GO:0035023|GO:0045893|GO:0035023|GO:0035023	GO:0005622|GO:0005737|GO:0016020|GO:0005622|GO:0005622	GO:0001664|GO:0004871|GO:0005085|GO:0005089|GO:0005096|GO:0005515|GO:0004871|GO:0005089|GO:0005515|GO:0004871|GO:0005089|GO:0005515	chr1	156905216	156905265	CCTGAAGTGCTGGAGGCAGTTATGGAAGGAGCTGCTTAGGGAAGAGGGGT	NM_014784.2	38026914	GO:0005622|GO:0005737|GO:0016020|GO:0005622|GO:0005622|GO:0000910|GO:0001558|GO:0006928|GO:0006941|GO:0007186|GO:0030010|GO:0030036|GO:0035023|GO:0045893|GO:0035023|GO:0035023|GO:0001664|GO:0004871|GO:0005085|GO:0005089|GO:0005096|GO:0005515|GO:0004871|GO:0005089|GO:0005515|GO:0004871|GO:0005089|GO:0005515	ARHGEF11	-	ILMN_2347380	6135	A	NP_055599.1	NM_014784.2	NM_014784.2	NM_014784.2	KIAA0380; DKFZp667F1223; PDZ-RHOGEF; GTRAP48	ILMN_2012
4480110	0.0263606	0.00572334	up	2.98774	2.98774	1.57905	KCNJ10	3766	Homo sapiens potassium inwardly-rectifying channel, subfamily J, member 10 (KCNJ10), mRNA.	GO:0006811|GO:0006813	GO:0005887|GO:0016020	GO:0000166|GO:0005244|GO:0005267|GO:0005515|GO:0005524|GO:0015272|GO:0030955	chr1	160008150	160008199	GCTACTGATAGGACCAGGAAGAGAGGAACTCGGAGGACAATAGGGAGGGG	NM_002241.3	84874688	GO:0005887|GO:0016020|GO:0006811|GO:0006813|GO:0000166|GO:0005244|GO:0005267|GO:0005515|GO:0005524|GO:0015272|GO:0030955	KCNJ10	-	ILMN_1808272	4273	S	NP_002232.2	NM_002241.3	NM_002241.2	NM_002241.3	KIR1.2; KCNJ13-PEN; KIR4.1; BIRK-10	ILMN_25418
4480593	0.00242417	0.000139091	up	2.98555	2.98555	1.578	FBN1	2200	Homo sapiens fibrillin 1 (FBN1), mRNA.	GO:0001501|GO:0007507	GO:0001527|GO:0001527|GO:0005576|GO:0005604|GO:0005615|GO:0005622	GO:0005201|GO:0005201|GO:0005509|GO:0005509|GO:0005515|GO:0008270	chr15	48702224	48702273	GTTTACCCCTTGGCTTTGTGTTCTTGCATGGATTTGGGGTTGGAGGGGCC	NM_000138.3	93589095	GO:0001527|GO:0001527|GO:0005576|GO:0005604|GO:0005615|GO:0005622|GO:0001501|GO:0007507|GO:0005201|GO:0005201|GO:0005509|GO:0005509|GO:0005515|GO:0008270	FBN1	-	ILMN_1783182	9857	S	NP_000129.2	NM_000138.3	NM_000138.2	NM_000138.3	FBN; WMS; MFS1; OCTD; MASS; SGS	ILMN_4226
6450390	0.00318858	0.000219059	up	2.98502	2.98502	1.57774	IL2RG	3561	Homo sapiens interleukin 2 receptor, gamma (severe combined immunodeficiency) (IL2RG), mRNA.	GO:0006955|GO:0007165|GO:0032831|GO:0044419	GO:0005887|GO:0009897|GO:0016020	GO:0004872|GO:0004896|GO:0004911|GO:0004913|GO:0004917|GO:0005515	chrX	70327439	70327488	CCCCACTGTGGCTGATTTGGAATTTTGTGCCCCCATGTAAGCACCCCTTC	NM_000206.1	4557881	GO:0005887|GO:0009897|GO:0016020|GO:0006955|GO:0007165|GO:0032831|GO:0044419|GO:0004872|GO:0004896|GO:0004911|GO:0004913|GO:0004917|GO:0005515	IL2RG	-	ILMN_1794386	1221	S	NP_000197.1	NM_000206.1	NM_000206.1	NM_000206.1	CD132; SCIDX; SCIDX1; IMD4	ILMN_16342
630678	0.00668134	0.000735797	up	2.9818	2.9818	1.57618	ACBD7	414149	PREDICTED: Homo sapiens acyl-Coenzyme A binding domain containing 7 (ACBD7), mRNA.			GO:0000062|GO:0005488|GO:0000062	chr10	15157561	15157610	GGCAGCAGGAGGGATGATCCTGCAGTGATGGAATGTTCTGTCTTGATTGT	XM_928013.1	89030810	GO:0000062|GO:0005488|GO:0000062	ACBD7	-	ILMN_1726388	2243	A	XP_933106.1	XM_928013.1	XM_928013.1	XM_928013.1		ILMN_138784
2970528	0.00218526	0.000114856	up	2.98078	2.98078	1.57569	ATG4C	84938	Homo sapiens ATG4 autophagy related 4 homolog C (S. cerevisiae) (ATG4C), transcript variant 7, mRNA.	GO:0000045|GO:0006508|GO:0006511|GO:0006612|GO:0006623|GO:0006914|GO:0015031|GO:0006914|GO:0015031	GO:0005576|GO:0005634|GO:0005730|GO:0005737|GO:0005829|GO:0005875|GO:0005737	GO:0004197|GO:0005515|GO:0008017|GO:0008233|GO:0008233|GO:0008234	chr1	63067388	63072298	AGACTTGGTGGAGAAAGAACCAACACCGACTACTTAGAATTTGTGAAGGG	NM_032852.2	30410843	GO:0005576|GO:0005634|GO:0005730|GO:0005737|GO:0005829|GO:0005875|GO:0005737|GO:0000045|GO:0006508|GO:0006511|GO:0006612|GO:0006623|GO:0006914|GO:0015031|GO:0006914|GO:0015031|GO:0004197|GO:0005515|GO:0008017|GO:0008233|GO:0008233|GO:0008234	ATG4C	+	ILMN_2383727	1096	A	NP_116241.2	NM_032852.2	NM_032852.2	NM_032852.2	FLJ14867; AUTL3; AUTL1; APG4C; APG4-C	ILMN_29828
3180647	0.00221879	0.000118742	up	2.98057	2.98057	1.57559	SNORA72	26775	Homo sapiens small nucleolar RNA, H/ACA box 72 (SNORA72), small nucleolar RNA.				chr8	99123506	99123555	GACCATGCATGTGTCCCCAAACCTAGTTCTTTCCCTAGGTCTGGTTTCAT	NR_002581.1	77993288		SNORA72	-	ILMN_3240418	66	S		NR_002581.1	NR_002581.1	NR_002581.1	RNU72; U72	ILMN_11564
5960725	0.00328181	0.000228515	up	2.98005	2.98005	1.57534	GRB10	2887	Homo sapiens growth factor receptor-bound protein 10 (GRB10), transcript variant 1, mRNA.	GO:0007165|GO:0048009|GO:0007165|GO:0007267|GO:0008286|GO:0048009	GO:0005737|GO:0005886	GO:0004872|GO:0005515|GO:0005070|GO:0005515|GO:0005070|GO:0005070|GO:0005515	chr7	50625870	50625919	GGCCTCGCGCTGGGCGGCTGGGAATTCCACCTGAGAACAAGTCCCGCAAA	NM_005311.3	48762678	GO:0005737|GO:0005886|GO:0007165|GO:0048009|GO:0007165|GO:0007267|GO:0008286|GO:0048009|GO:0004872|GO:0005515|GO:0005070|GO:0005515|GO:0005070|GO:0005070|GO:0005515	GRB10	-	ILMN_2340919	4039	A	NP_005302.3	NM_005311.3	NM_005311.3	NM_005311.3	RSS; GRB-IR; IRBP; KIAA0207; Grb-10; MEG1	ILMN_2830
4280193	0.0119199	0.00180508	up	2.97831	2.97831	1.5745	C19orf6	91304	Homo sapiens chromosome 19 open reading frame 6 (C19orf6), transcript variant 1, mRNA.		GO:0005737|GO:0016020|GO:0016021		chr19	1010004	1010053	ATGGAGTGGGGTCCCATGGTGCAGGTCTCTGAGCAAGGCGGAGGTGTGGA	NM_001033026.1	74229024	GO:0005737|GO:0016020|GO:0016021	C19ORF6	-	ILMN_2326282	2304	A	NP_001028198.1	NM_001033026.1	NM_001033026.1	NM_001033026.1	R32184_3; ASBABP1; MGC4022	ILMN_167551
4560164	0.0157562	0.00274791	up	2.97715	2.97715	1.57393	PDLIM7	9260	Homo sapiens PDZ and LIM domain 7 (enigma) (PDLIM7), transcript variant 4, mRNA.	GO:0001503|GO:0006898|GO:0007275|GO:0030036|GO:0030154	GO:0001725|GO:0001726|GO:0005737|GO:0005856	GO:0005515|GO:0005515|GO:0008270|GO:0046872	chr5	176917287	176917336	CATCTGACACTGCCTTCCCTCTTTGCCCTGTGGTACTGCTGTCTGCCAGG	NM_213636.1	47157327	GO:0001725|GO:0001726|GO:0005737|GO:0005856|GO:0001503|GO:0006898|GO:0007275|GO:0030036|GO:0030154|GO:0005515|GO:0005515|GO:0008270|GO:0046872	PDLIM7	-	ILMN_1690125	915	I	NP_998801.1	NM_213636.1	NM_213636.1	NM_213636.1		ILMN_5202
6350484	0.0315662	0.00738645	up	2.97634	2.97634	1.57354	SLC28A1	9154	Homo sapiens solute carrier family 28 (sodium-coupled nucleoside transporter), member 1 (SLC28A1), transcript variant 1, mRNA.	GO:0006810|GO:0006139|GO:0006810|GO:0015858	GO:0016020|GO:0005624|GO:0005887|GO:0016020	GO:0005415|GO:0001882|GO:0005415	chr15	83289688	83289737	TCACTTCTGCCTCCTCCCGTTTCCCCTCCACATCCAAACAGCACCCTGGT	NM_004213.3	42542380	GO:0016020|GO:0005624|GO:0005887|GO:0016020|GO:0006810|GO:0006139|GO:0006810|GO:0015858|GO:0005415|GO:0001882|GO:0005415	SLC28A1	+	ILMN_1815165	2405	I	NP_004204.3	NM_004213.3	NM_004213.3	NM_004213.3	HCNT1; CNT1	ILMN_181977
2510519	0.0311867	0.00725923	up	2.97556	2.97556	1.57316	WNT8B	7479	Homo sapiens wingless-type MMTV integration site family, member 8B (WNT8B), mRNA.	GO:0007165|GO:0007165|GO:0007223|GO:0007267|GO:0007275|GO:0007399	GO:0005576|GO:0005578|GO:0005622	GO:0004871|GO:0004871|GO:0008270	chr10	102233088	102233137	CCCGAGGGACTCCAGATACATACCCCGAAGGTCTAGGAAATACGTTAAGG	NM_003393.3	110735436	GO:0005576|GO:0005578|GO:0005622|GO:0007165|GO:0007165|GO:0007223|GO:0007267|GO:0007275|GO:0007399|GO:0004871|GO:0004871|GO:0008270	WNT8B	+	ILMN_1749675	1877	S	NP_003384.2	NM_003393.3	NM_003393.2	NM_003393.3		ILMN_2121
4920497	0.007175	0.000820237	up	2.97479	2.97479	1.57279	RAB23	51715	Homo sapiens RAB23, member RAS oncogene family (RAB23), transcript variant 2, mRNA.	GO:0007165|GO:0007264|GO:0007399|GO:0015031|GO:0021513|GO:0042733|GO:0045861	GO:0005886	GO:0000166|GO:0005525	chr6	57183202	57194124	CGAGGAGCCATCGGCAGTTCCCAGGAGTAAGAACCTGAGAGCGTGTGAGA	NM_183227.1	34485715	GO:0005886|GO:0007165|GO:0007264|GO:0007399|GO:0015031|GO:0021513|GO:0042733|GO:0045861|GO:0000166|GO:0005525	RAB23	-	ILMN_1729713	92	I	NP_899050.1	NM_183227.1	NM_183227.1	NM_183227.1	HSPC137; MGC8900; DKFZp781H0695	ILMN_9351
1820181	0.00167757	7.36483e-05	up	2.97377	2.97377	1.57229	MXRA7	439921	Homo sapiens matrix-remodelling associated 7 (MXRA7), transcript variant 3, mRNA.		GO:0016020|GO:0016021		chr17	74681169	74681218	CGGGAAGCTGAGGGGAAACCAGTACAAGAAGATGATGACCAAAGAGGAGC	NM_198530.2	56549128	GO:0016020|GO:0016021	MXRA7	-	ILMN_1796126	463	A	NP_940932.2	NM_198530.2	NM_198530.2	NM_198530.2	FLJ46603; TMAP1; PS1TP1; FLJ41492	ILMN_14408
6110114	0.00343039	0.000248169	up	2.97323	2.97323	1.57203	CAPS2	84698	Homo sapiens calcyphosine 2 (CAPS2), mRNA.			GO:0005509|GO:0005509	chr12	73957696	73957745	CCATCTATACTTGGCAGCAACATGAGAAGTGTGATACATGTGAACCCAAC	NM_032606.2	24475723	GO:0005509|GO:0005509	CAPS2	-	ILMN_1747105	3361	S	NP_115995.1	NM_032606.2	NM_032606.2	NM_032606.2	FLJ34520; UG0636c06	ILMN_2288
540685	0.030439	0.00702897	up	2.96515	2.96515	1.5681	CRP	1401	Homo sapiens C-reactive protein, pentraxin-related (CRP), mRNA.	GO:0006953|GO:0006954|GO:0008228	GO:0005576	GO:0005509|GO:0005515|GO:0033265|GO:0051637	chr1	159682165	159682214	CTGGAAGTGGAGGAGCCAAGGGATTGACAAACAACAGAGCCTTGACCACG	NM_000567.2	55770841	GO:0005576|GO:0006953|GO:0006954|GO:0008228|GO:0005509|GO:0005515|GO:0033265|GO:0051637	CRP	-	ILMN_1780575	1879	S	NP_000558.2	NM_000567.2	NM_000567.2	NM_000567.2	MGC149895; PTX1; MGC88244	ILMN_178297
5960376	0.00224775	0.000121885	up	2.96444	2.96444	1.56776	FAM20C	56975	Homo sapiens family with sequence similarity 20, member C (FAM20C), mRNA.		GO:0005576	GO:0005509	chr7	195596	195645	GGAGGCGGCCGTGGACTCCTATCCCAACTGGCTCAAGTTCCACATTGGTA	NM_020223.2	116174741	GO:0005576|GO:0005509	FAM20C	+	ILMN_1683165	879	A	NP_064608.2	NM_020223.2	NM_020223.1	NM_020223.2	RNS; DMP4	ILMN_5460
3780110	0.00676901	0.000751636	up	2.96254	2.96254	1.56683	FARP1	10160	Homo sapiens FERM, RhoGEF (ARHGEF) and pleckstrin domain protein 1 (chondrocyte-derived) (FARP1), transcript variant 1, mRNA.	GO:0035023|GO:0035023	GO:0005622|GO:0005622	GO:0005089|GO:0005089	chr13	97663587	97663636	GCCGCCCCCAACACCTTCAGGAAAACTCGTGTCCATCAAAATCCAGATGC	NM_005766.2	48928036	GO:0005622|GO:0005622|GO:0035023|GO:0035023|GO:0005089|GO:0005089	FARP1	+	ILMN_1712040	426	A	NP_005757.1	NM_005766.2	NM_001001715.1	NM_005766.2	CDEP; PLEKHC2; MGC87400	ILMN_15608
3890056	0.00980166	0.00132892	up	2.95085	2.95085	1.56113	DOCK7	85440	Homo sapiens dedicator of cytokinesis 7 (DOCK7), mRNA.	GO:0000226|GO:0007275|GO:0007399|GO:0007409|GO:0030154|GO:0031175|GO:0032863|GO:0033138|GO:0045200	GO:0030424|GO:0030426|GO:0045178	GO:0005085|GO:0005525|GO:0048365|GO:0051020	chr1	62920664	62920713	TGGCAGAGAACAATTAAAGGGTTGACTCAAGAACTAGTTCCAAACCTAGC	NM_033407.2	54112428	GO:0030424|GO:0030426|GO:0045178|GO:0000226|GO:0007275|GO:0007399|GO:0007409|GO:0030154|GO:0031175|GO:0032863|GO:0033138|GO:0045200|GO:0005085|GO:0005525|GO:0048365|GO:0051020	DOCK7	-	ILMN_2152387	6807	S	NP_212132.2	NM_033407.2	NM_033407.2	NM_033407.2	KIAA1771; ZIR2	ILMN_171087
5490017	0.00910132	0.00118386	up	2.94839	2.94839	1.55993	NCRNA00152	112597	Homo sapiens non-protein coding RNA 152 (NCRNA00152), transcript variant 1, non-coding RNA.				chr2	87779789	87779838	CCTGGAAACCTCTTGACTCTTCTGTGATGTCCCCAGTGATCCAGCAGCCC	NR_024204.1	209413710		NCRNA00152	+	ILMN_3230508	348	I		NR_024204.1	NR_024204.1	NR_024204.1		ILMN_369932
6900154	0.0286374	0.00642753	up	2.94731	2.94731	1.5594	ZNF704	619279	Homo sapiens zinc finger protein 704 (ZNF704), mRNA.		GO:0005622	GO:0008270|GO:0046872	chr8	81713977	81714026	GGTGCAGACAGACCCTCAGTACCTTCCTGGACACAGACACATATTCCCTG	NM_001033723.1	76253909	GO:0005622|GO:0008270|GO:0046872	ZNF704	-	ILMN_1656192	4053	S	NP_001028895.1	NM_001033723.1	NM_001033723.1	NM_001033723.1	Gig1; FLJ16218	ILMN_26345
290220	0.00178259	8.14877e-05	up	2.9468	2.9468	1.55915	SNORD6	692075	Homo sapiens small nucleolar RNA, C/D box 6 (SNORD6), small nucleolar RNA.				chr11	93464680	93464729	ATGATGGGCGAAATGTTCAACTGCTCTGAAGGGGCTGAATGAAAATGGCC	NR_003036.1	94536758		SNORD6	-	ILMN_3234756	10	S		NR_003036.1	NR_003036.1	NR_003036.1	mgh28S-2412	ILMN_166183
5810674	0.00695068	0.000783767	up	2.9463	2.9463	1.5589	EGOT	100126791	Homo sapiens eosinophil granule ontogeny transcript (non-protein coding) (EGOT), non-coding RNA.				chr3	4791212	4791261	CAAATGTCTTCGGGGTTAAGTGTCAGTGAAGTGCAGTGGAAGGTAGGGGG	NR_004428.1	161333876		EGOT	-	ILMN_3247013	1078	S		NR_004428.1	NR_004428.1	NR_004428.1		ILMN_336532
130717	0.00179783	8.29005e-05	up	2.94174	2.94174	1.55667	ARPC1B	10095	Homo sapiens actin related protein 2/3 complex, subunit 1B, 41kDa (ARPC1B), mRNA.	GO:0006928|GO:0030833	GO:0005737|GO:0005885	GO:0003779|GO:0005200|GO:0005515	chr7	98821298	98822253	GAGCCCATCAGCTGCCACGCCTGGAACAAGGACCGCACCCAGATTGCCAT	NM_005720.2	22907055	GO:0005737|GO:0005885|GO:0006928|GO:0030833|GO:0003779|GO:0005200|GO:0005515	ARPC1B	+	ILMN_2085760	114	S	NP_005711.1	NM_005720.2	NM_005720.2	NM_005720.2	p41-ARC; ARC41; p40-ARC	ILMN_15741
870647	0.00449125	0.000385475	up	2.94	2.94	1.55582	NUDT16P	152195	Homo sapiens nudix (nucleoside diphosphate linked moiety X)-type motif 16 pseudogene (NUDT16P), non-coding RNA.				chr3	132566570	132566619	GTGAATAGTGTTGCAGTGAACATGGGAGTGCAGCTATCTCTCCAGATCCT	NR_002949.1	91598583		NUDT16P	+	ILMN_3239937	2126	S		NR_002949.1	NR_002949.1	NR_002949.1	FLJ20525	ILMN_171466
1820487	0.00403408	0.000324398	up	2.93964	2.93964	1.55564	C2orf50	130813	Homo sapiens chromosome 2 open reading frame 50 (C2orf50), mRNA.				chr2	11203302	11203351	GCTGAAGAAGGGAGAGGACTTGGAGGATGCAGGGAAGAGAGGGGCACAAG	NM_182500.1	32698836		C2ORF50	+	ILMN_1768071	2385	S	NP_872306.1	NM_182500.1	NM_182500.1	NM_182500.1	FLJ25143; MGC149401	ILMN_170815
5270707	0.00665314	0.000731178	up	2.93438	2.93438	1.55306	PDPN	10630	Homo sapiens podoplanin (PDPN), transcript variant 2, mRNA.	GO:0000902|GO:0001946|GO:0006693|GO:0006833|GO:0006865|GO:0007049|GO:0007165|GO:0007275|GO:0008283|GO:0008360|GO:0015884|GO:0016337|GO:0048286|GO:0051272	GO:0001726|GO:0005886|GO:0005887|GO:0030027|GO:0030175|GO:0016021|GO:0016021	GO:0008517|GO:0015171|GO:0015250	chr1	13816579	13816628	TGAGTAGCTGGGACTACAGGTTCCTACCACCACACCCGGCCAATTTTTGT	NM_198389.2	54792057	GO:0001726|GO:0005886|GO:0005887|GO:0030027|GO:0030175|GO:0016021|GO:0016021|GO:0000902|GO:0001946|GO:0006693|GO:0006833|GO:0006865|GO:0007049|GO:0007165|GO:0007275|GO:0008283|GO:0008360|GO:0015884|GO:0016337|GO:0048286|GO:0051272|GO:0008517|GO:0015171|GO:0015250	PDPN	+	ILMN_2404903	2346	A	NP_938203.2	NM_198389.2	NM_198389.2	NM_198389.2	Gp38; OTS8; T1A; PA2.26; GP40; GP36; T1A-2; HT1A-1	ILMN_23503
990692	0.000710644	1.24649e-05	up	2.93398	2.93398	1.55286	KAT5	10524	Homo sapiens K(lysine) acetyltransferase 5 (KAT5), transcript variant 3, mRNA.				chr11	65242769	65242941	GCGGGGAGAGGCCACAGATCACCATCAATGAGATTAGTGAAATCACCAGC	NM_182709.1	36287059		KAT5	+	ILMN_2414366	1392	A	NP_874368.1	NM_182709.1	NM_182709.1	NM_182709.1	ESA1; TIP60; TIP; PLIP; HTATIP1; KAT5; cPLA2	ILMN_11286
6040494	0.0030371	0.000202752	up	2.93314	2.93314	1.55245	FBLN1	2192	Homo sapiens fibulin 1 (FBLN1), transcript variant A, mRNA.	GO:0044419	GO:0005576|GO:0005576|GO:0005737|GO:0005576|GO:0005737|GO:0005576|GO:0005576|GO:0005576|GO:0005576|GO:0005578|GO:0005615|GO:0005625|GO:0005737	GO:0005509|GO:0005509|GO:0005509|GO:0005201|GO:0005509|GO:0005515	chr22	44318029	44321636	CCGTGGGCTTCCGGCTCTCTGTGGATGGCAGGTCATGTGAAGACATCAAT	NM_006487.2	34734067	GO:0005576|GO:0005576|GO:0005737|GO:0005576|GO:0005737|GO:0005576|GO:0005576|GO:0005576|GO:0005576|GO:0005578|GO:0005615|GO:0005625|GO:0005737|GO:0044419|GO:0005509|GO:0005509|GO:0005509|GO:0005201|GO:0005509|GO:0005515	FBLN1	+	ILMN_1722713	1427	A	NP_006478.2	NM_006487.2	NM_001996.2	NM_006487.2	FBLN	ILMN_27528
270367	0.00704963	0.00080068	up	2.93233	2.93233	1.55205	C15orf51	196968	Homo sapiens chromosome 15 open reading frame 51 (C15orf51), non-coding RNA.				chr15	100345045	100345094	CATGCTTCAGTTGGCTGGAGTGAGCAATTCAACTTGTGGAGGAGTGAGAA	NR_003260.1	117606204		C15ORF51	-	ILMN_1709024	172	I		NR_003260.1	XM_928094.1	NR_003260.1	DKFZp434I1020; FLJ45937; MGC119618	ILMN_163725
4780523	0.00256682	0.000152669	up	2.93228	2.93228	1.55202	TMEM200A	114801	Homo sapiens transmembrane protein 200A (TMEM200A), mRNA.		GO:0016020|GO:0016021		chr6	130764074	130764123	TGCCTTGAAGTTTACCTTGTGCTGGAGAGCCTTATGATAACTCCAAAGAC	NM_052913.2	40538800	GO:0016020|GO:0016021	TMEM200A	+	ILMN_1725387	4885	S	NP_443145.1	NM_052913.2	NM_052913.2	NM_052913.2	TTMC	ILMN_19059
6100403	0.0167172	0.00297744	up	2.92877	2.92877	1.55029	OR1S2	219958	Homo sapiens olfactory receptor, family 1, subfamily S, member 2 (OR1S2), mRNA.				chr11	57970856	57970905	GCCTTCTCCACTTGTGGCTCTCACCTGACAATTGCATTACTGTTCTACGG	NM_001004459.1	52317167		OR1S2	-	ILMN_2213693	748	S	NP_001004459.1	NM_001004459.1	NM_001004459.1	NM_001004459.1	OR11-231	ILMN_180669
2600092	0.0115906	0.00173102	up	2.92642	2.92642	1.54914	C11orf61	79684	Homo sapiens chromosome 11 open reading frame 61 (C11orf61), mRNA.				chr11	124141688	124141737	TCACCAGCCAAGTGTTTTGCTATTTCCAATCAGTATTGCTTGCAGAGACC	NM_024631.1	13375859		C11ORF61	-	ILMN_2073263	2091	S	NP_078907.1	NM_024631.1	NM_024631.1	NM_024631.1	FLJ23342	ILMN_19335
7570630	0.0383116	0.0097545	up	2.9261	2.9261	1.54898	PEG10	23089	Homo sapiens paternally expressed 10 (PEG10), transcript variant 1, mRNA. XM_940378	GO:0006508|GO:0006915|GO:0030154|GO:0032196	GO:0005634|GO:0005737	GO:0003677|GO:0004190|GO:0008270|GO:0046872	chr7	94136574	94136623	CGGAGGGAACTGCAGGGAGACCAACTTATTTAGAGCGAATTGGACATGGA	NM_001040152.1	94421472	GO:0005634|GO:0005737|GO:0006508|GO:0006915|GO:0030154|GO:0032196|GO:0003677|GO:0004190|GO:0008270|GO:0046872	PEG10	+	ILMN_2297626	6249	I	NP_001035242.1	NM_001040152.1	NM_001040152.1	NM_001040152.1	Mart2; MEF3L; Mar2; HB-1; KIAA1051; Edr; RGAG3	ILMN_165569
2030612	0.00355532	0.000263065	up	2.92436	2.92436	1.54812	LDLRAD3	143458	Homo sapiens low density lipoprotein receptor class A domain containing 3 (LDLRAD3), mRNA.		GO:0016020|GO:0016021	GO:0004872	chr11	36208594	36208643	TTTTTTCTCTGTGTCCAGTCAGCCACAGGGCCCGCCTCCCTGCAGGAATA	NM_174902.2	31341355	GO:0016020|GO:0016021|GO:0004872	LDLRAD3	+	ILMN_2129563	2637	S	NP_777562.1	NM_174902.2	NM_174902.2	NM_174902.2		ILMN_26811
1110332	0.000763986	1.47542e-05	up	2.92377	2.92377	1.54783	PLA2G16	11145	Homo sapiens phospholipase A2, group XVI (PLA2G16), transcript variant 1, mRNA.				chr11	63342070	63342119	TCTCAAGTAGAGGGCGTTTCTGGTCGTCAGGATACATGCGGGGCGGAAGG	NM_007069.3	189571617		PLA2G16	-	ILMN_3226641	1209	A	NP_009000.2	NM_007069.3	NM_007069.3	NM_007069.3		ILMN_365652
2630048	0.00151288	6.01636e-05	up	2.92343	2.92343	1.54766	SDC3	9672	Homo sapiens syndecan 3 (SDC3), mRNA.		GO:0016020|GO:0016021	GO:0008092	chr1	31118682	31118731	AGAAAAAGGATGAGGGCAGCTACACGCTGGAGGAACCCAAGCAGGCGAGC	NM_014654.2	57222246	GO:0016020|GO:0016021|GO:0008092	SDC3	-	ILMN_1802418	1289	A	NP_055469.2	NM_014654.2	NM_014654.2	NM_014654.2	SYND3; SDCN; N-syndecan	ILMN_17892
1230047	0.0116321	0.00174181	up	2.92178	2.92178	1.54685	CBS	875	Homo sapiens cystathionine-beta-synthase (CBS), mRNA.	GO:0006535|GO:0008152|GO:0008652|GO:0019343	GO:0005634|GO:0005730|GO:0005737	GO:0004122|GO:0005506|GO:0016829|GO:0030170|GO:0046872	chr21	43346416	43346465	CTCCCGTCTTCCTCCTCCCCTGGCAACTGCTGATCGACTTTGTGTCTCTG	NM_000071.1	4557414	GO:0005634|GO:0005730|GO:0005737|GO:0006535|GO:0008152|GO:0008652|GO:0019343|GO:0004122|GO:0005506|GO:0016829|GO:0030170|GO:0046872	CBS	-	ILMN_1804735	2420	S	NP_000062.1	NM_000071.1	NM_000071.1	NM_000071.1	HIP4	ILMN_5029
6250053	0.00224553	0.000121365	up	2.92129	2.92129	1.5466	PTTG1IP	754	Homo sapiens pituitary tumor-transforming 1 interacting protein (PTTG1IP), mRNA.	GO:0006606	GO:0005634|GO:0005737|GO:0016020|GO:0016021	GO:0003674	chr21	46270246	46270295	ACGTGGCTTTAGTAAGCAGACCAAGCGCTTCGTGGCAGGGAAAGCAGCGT	NM_004339.2	11038670	GO:0005634|GO:0005737|GO:0016020|GO:0016021|GO:0006606|GO:0003674	PTTG1IP	-	ILMN_1802251	1953	S	NP_004330.1	NM_004339.2	NM_004339.2	NM_004339.2	C21orf3; C21orf1; PBF	ILMN_29076
5870594	0.0104106	0.0014639	up	2.92054	2.92054	1.54624	RAB33B	83452	Homo sapiens RAB33B, member RAS oncogene family (RAB33B), mRNA.	GO:0007264|GO:0015031	GO:0000139|GO:0005794|GO:0016020	GO:0000166|GO:0005525	chr4	140397014	140397063	GTGTCACTGTTACATTTCCCCCAAGAAGTTCAATAAACCAGCTTAGCCAC	NM_031296.1	13786128	GO:0000139|GO:0005794|GO:0016020|GO:0007264|GO:0015031|GO:0000166|GO:0005525	RAB33B	+	ILMN_1727738	3813	S	NP_112586.1	NM_031296.1	NM_031296.1	NM_031296.1	DKFZP434G099; MGC138182	ILMN_21878
2750392	0.000919927	2.23578e-05	up	2.91912	2.91912	1.54553	EPM2A	7957	Homo sapiens epilepsy, progressive myoclonus type 2A, Lafora disease (laforin) (EPM2A), transcript variant 1, mRNA.	GO:0005975|GO:0005977|GO:0006470|GO:0006470|GO:0007399|GO:0007610	GO:0005634|GO:0005737|GO:0005783|GO:0005829|GO:0005844|GO:0005886	GO:0004722|GO:0004722|GO:0004725|GO:0004725|GO:0004725|GO:0005515|GO:0005515|GO:0008138|GO:0016787|GO:0030246	chr6	145989402	145989451	GGAGCTCAGAGGACGGGGAGATAGAACTGTGGCACTTAGGGGAGATGACA	NM_005670.3	66346726	GO:0005634|GO:0005737|GO:0005783|GO:0005829|GO:0005844|GO:0005886|GO:0005975|GO:0005977|GO:0006470|GO:0006470|GO:0007399|GO:0007610|GO:0004722|GO:0004722|GO:0004725|GO:0004725|GO:0004725|GO:0005515|GO:0005515|GO:0008138|GO:0016787|GO:0030246	EPM2A	-	ILMN_1719468	2979	I	NP_005661.1	NM_005670.3	NM_005670.3	NM_005670.3	MELF; EPM2	ILMN_19270
7570600	0.0429846	0.0114098	up	2.91626	2.91626	1.54412	FLJ33590	285093	Homo sapiens hypothetical protein FLJ33590 (FLJ33590), mRNA.				chr2	242464566	242464615	GTTTTGTGGGTCTGCCCTGAGCTGTGCCTGTGTGCTCCAGCCTCTTCCTA	NM_173821.1	28376647		FLJ33590	+	ILMN_1717029	2082	A	NP_776182.1	NM_173821.1	NM_173821.1	NM_173821.1	MGC142077; MGC142079	ILMN_167274
1430138	0.0180456	0.00333649	up	2.91621	2.91621	1.54409	MAFF	23764	Homo sapiens v-maf musculoaponeurotic fibrosarcoma oncogene homolog F (avian) (MAFF), transcript variant 1, mRNA.	GO:0001701|GO:0006355|GO:0006366|GO:0006950|GO:0007567|GO:0045604|GO:0001701|GO:0006355|GO:0045604|GO:0001701|GO:0006355|GO:0045604	GO:0005634|GO:0005634|GO:0005634	GO:0003700|GO:0043565|GO:0046983|GO:0003700|GO:0043565|GO:0046983|GO:0003700|GO:0043565|GO:0046983	chr22	36941923	36941972	GCTCCTGCTCCCTGGGAAAAGTGGCGTATGGCCCTGAGCTGGGCTTTATA	NM_012323.2	23111001	GO:0005634|GO:0005634|GO:0005634|GO:0001701|GO:0006355|GO:0006366|GO:0006950|GO:0007567|GO:0045604|GO:0001701|GO:0006355|GO:0045604|GO:0001701|GO:0006355|GO:0045604|GO:0003700|GO:0043565|GO:0046983|GO:0003700|GO:0043565|GO:0046983|GO:0003700|GO:0043565|GO:0046983	MAFF	+	ILMN_1680139	1840	A	NP_036455.1	NM_012323.2	NM_012323.2	NM_012323.2	U-MAF	ILMN_13774
2070020	0.0498218	0.0140427	up	2.91572	2.91572	1.54385	ZNF667	63934	Homo sapiens zinc finger protein 667 (ZNF667), mRNA.	GO:0006355|GO:0006350|GO:0006355	GO:0005622|GO:0005622|GO:0005634|GO:0005622|GO:0005634	GO:0003676|GO:0008270|GO:0003676|GO:0008270|GO:0046872|GO:0003677|GO:0008270|GO:0046872	chr19	61643608	61643657	CTTCTCGGCAAAACAGGGTGCCACTTTCAGCTGACAAACTTGTGGGTGAG	NM_022103.2	38524599	GO:0005622|GO:0005622|GO:0005634|GO:0005622|GO:0005634|GO:0006355|GO:0006350|GO:0006355|GO:0003676|GO:0008270|GO:0003676|GO:0008270|GO:0046872|GO:0003677|GO:0008270|GO:0046872	ZNF667	-	ILMN_1804945	2680	S	NP_071386.2	NM_022103.2	NM_022103.2	NM_022103.2	DKFZp686O111; MIPU1; FLJ14011	ILMN_27222
5270274	0.00381955	0.0002976	up	2.91403	2.91403	1.54302	LTBP3	4054	Homo sapiens latent transforming growth factor beta binding protein 3 (LTBP3), mRNA.	GO:0001501|GO:0007179	GO:0005576	GO:0005488|GO:0005509|GO:0019838	chr11	65076414	65076916	ACAGTGCATTGCAGACAAACCGGAGGAGAAGAGCCTGTGTTTCCGCCTGG	NM_021070.2	18497287	GO:0005576|GO:0001501|GO:0007179|GO:0005488|GO:0005509|GO:0019838	LTBP3	-	ILMN_1777121	1176	A	NP_066548.2	NM_021070.2	XM_938706.1	NM_021070.2	FLJ44138; FLJ42533; FLJ39893; LTBP-3; pp6425; FLJ33431; LTBP2; DKFZP586M2123	ILMN_918
5130647	0.00290049	0.00018922	up	2.91266	2.91266	1.54234	SERF1B	728492	Homo sapiens small EDRK-rich factor 1B (centromeric) (SERF1B), mRNA.				chr5	69337614	69337663	ATCTACAAAAACTGTTTTCCCAAATAGGTCACATTCACGCATATCAGATG	NM_022978.1	13027631		SERF1B	+	ILMN_2233885	563	S	NP_075267.1	NM_022978.1	NM_022978.1	NM_022978.1	FAM2B; MGC125279; MGC125278; H4F5C; MGC125280	ILMN_19566
4880170	0.0105336	0.00149513	up	2.91224	2.91224	1.54213	ABL1	25	Homo sapiens c-abl oncogene 1, receptor tyrosine kinase (ABL1), transcript variant a, mRNA.	GO:0000115|GO:0006298|GO:0006355|GO:0006464|GO:0007155|GO:0008630|GO:0018108|GO:0030036|GO:0051353	GO:0005634|GO:0005730|GO:0005737|GO:0005856	GO:0000166|GO:0000287|GO:0003677|GO:0004715|GO:0005524|GO:0008022|GO:0016740|GO:0030145|GO:0004872|GO:0016301	chr9	132700663	132700712	GATCTGCCTGAAGCTGGTGGGCTGCAAATCCAAGAAGGGGCTGTCCTCGT	NM_005157.3	62362413	GO:0005634|GO:0005730|GO:0005737|GO:0005856|GO:0000115|GO:0006298|GO:0006355|GO:0006464|GO:0007155|GO:0008630|GO:0018108|GO:0030036|GO:0051353|GO:0000166|GO:0000287|GO:0003677|GO:0004715|GO:0005524|GO:0008022|GO:0016740|GO:0030145|GO:0004872|GO:0016301	ABL1	+	ILMN_2268241	12	I	NP_005148.2	NM_005157.3	NM_005157.3	NM_005157.3	JTK7; ABL; p150; bcr/abl; v-abl; c-ABL	ILMN_4033
10289	0.0440746	0.0118604	up	2.90895	2.90895	1.5405	ZPBP2	124626	Homo sapiens zona pellucida binding protein 2 (ZPBP2), transcript variant 1, mRNA.	GO:0007339	GO:0005576		chr17	35287277	35287326	TGTGGGTTTTGACAAATTCATAATGGCATGTGTGCACCATTGCAGTCTCA	NM_198844.2	84875534	GO:0005576|GO:0007339	ZPBP2	+	ILMN_2383638	1793	A	NP_942141.2	NM_198844.2	NM_198844.2	NM_198844.2	ZPBPL; MGC41930	ILMN_23182
5720537	0.0104106	0.00146354	up	2.90737	2.90737	1.53972	ACPL2	92370	Homo sapiens acid phosphatase-like 2 (ACPL2), transcript variant 1, mRNA.		GO:0005576	GO:0003993|GO:0016787	chr3	141012655	141012704	GGTGACCAGATTTGGCCCCTGGGCTGTAGTTTGCTGACCCCTCATCTAAA	NM_152282.3	81295419	GO:0005576|GO:0003993|GO:0016787	ACPL2	+	ILMN_2306955	2350	A	NP_689495.1	NM_152282.3	NM_152282.3	NM_152282.3	FLJ23751	ILMN_7605
[truncated: 7,079 more rows]
