# Supplementary material for: Expression profiling of cutaneous squamous cell carcinoma with perineural invasion implicates the p53 pathway in the process
Source: Sci Rep. 2016 Sep 26;6:34081. doi: 10.1038/srep34081 (PMC5035993; doi:10.1038/srep34081)
Supplement: Supplementary Table S4 [file srep34081-s4.xls]

## Sheet: InPNI v cSCCHN TTest MTC
ProbeID	p (Corr)	p	Regulation	FC (abs)	FC	Log FC	Symbol	Entrez_Gene_ID	Definition	Ontology_Process	Ontology_Component	Ontology_Function	Chromosome	Chromosome Start Index(Avadis)	Chromosome End Index(Avadis)	Probe_Sequence	Accession	GI	GO(Avadis)	ILMN_Gene	Probe_Chr_Orientation	Probe_Id	Probe_Start	Probe_Type	Protein_Product	RefSeq_ID	Search_Key	Source_Reference_ID	Synonyms	Transcript	Unigene_ID
6770131	0.0255336	0.000866566	up	7.53366	7.53366	2.91335	OLFM4	10562	Homo sapiens olfactomedin 4 (OLFM4), mRNA.	GO:0007155	GO:0005576|GO:0016020	GO:0005515	chr13	52524108	52524157	TGTTCAAGTCCTAGTCTATAGGATTGGCAGTTTAAATGCTTTACTCCCCC	NM_006418.3	32313592	GO:0005576|GO:0016020|GO:0007155|GO:0005515	OLFM4	+	ILMN_2116877	2734	S	NP_006409.3	NM_006418.3	NM_006418.3	NM_006418.3	bA209J19.1; OlfD; KIAA4294; GW112; GC1	ILMN_4558
4780273	0.0331142	0.00170995	up	5.8764	5.8764	2.55493	PLEC1	5339	Homo sapiens plectin 1, intermediate filament binding protein 500kDa (PLEC1), transcript variant 3, mRNA.		GO:0005737|GO:0005856|GO:0005886	GO:0003779|GO:0008307	chr8	145099886	145099935	GGCGCAGACATGGACCCCTCGCGAGCCATCCAGAACGAGATCAGCTCCCT	NM_201379.1	41322907	GO:0005737|GO:0005856|GO:0005886|GO:0003779|GO:0008307	PLEC1	-	ILMN_1685313	141	I	NP_958781.1	NM_201379.1	NM_201379.1	NM_201379.1	EBS1; HD1; PLTN; EBSO; PCN; PLEC1b	ILMN_25265
7650601	0.0220081	0.000490721	up	5.25488	5.25488	2.39366	TEAD1	7003	Homo sapiens TEA domain family member 1 (SV40 transcriptional enhancer factor) (TEAD1), mRNA.	GO:0006355|GO:0006350|GO:0006355|GO:0007507|GO:0045944	GO:0005634|GO:0005634	GO:0003700|GO:0003700|GO:0005515|GO:0016563	chr11	12915850	12915899	GGATGTGGCTGGCTCGTGGGAAACAGCAAAACACTAAGCCTGACCTCTCC	NM_021961.4	148491099	GO:0005634|GO:0005634|GO:0006355|GO:0006350|GO:0006355|GO:0007507|GO:0045944|GO:0003700|GO:0003700|GO:0005515|GO:0016563	TEAD1	+	ILMN_1735055	3725	S	NP_068780.1	NM_021961.4	NM_021961.3	NM_021961.4	AA; REF1; TCF13; TEF-1	ILMN_17158
3450753	0.0212562	0.000389951	up	5.21656	5.21656	2.3831	RXRG	6258	Homo sapiens retinoid X receptor, gamma (RXRG), transcript variant 1, mRNA.	GO:0006350|GO:0006355	GO:0005634	GO:0003700|GO:0003707|GO:0004886|GO:0005496|GO:0008270|GO:0043565|GO:0046872	chr1	165370376	165370425	CCTCCACCTCCCACCCTGACCCCCTTCCTGTCCCCAAAATGTGATGCTTA	NM_006917.3	58331205	GO:0005634|GO:0006350|GO:0006355|GO:0003700|GO:0003707|GO:0004886|GO:0005496|GO:0008270|GO:0043565|GO:0046872	RXRG	-	ILMN_1750624	1766	I	NP_008848.1	NM_006917.3	NM_006917.3	NM_006917.3	NR2B3; RXRC	ILMN_16781
5910050	0.027078	0.00103066	up	5.04225	5.04225	2.33407	SNORA71D	677840	Homo sapiens small nucleolar RNA, H/ACA box 71D (SNORA71D), small nucleolar RNA.				chr20	37062565	37062614	TGCCTGTGCCCTGGTCATTGATAGTGCAGGGAAAGAAATCGCGGAAAGTG	NR_003018.2	95007009		SNORA71D	-	ILMN_3241937	28	S		NR_003018.2	NR_003018.2	NR_003018.2	U71d	ILMN_166094
990070	0.0266599	0.000970431	up	4.80635	4.80635	2.26494	MEST	4232	Homo sapiens mesoderm specific transcript homolog (mouse) (MEST), transcript variant 1, mRNA.	GO:0007498	GO:0005794|GO:0016020|GO:0016021	GO:0003824|GO:0005515	chr7	129919356	129919405	CAACGCTGCGGCGGGCGGCATGGGATAACGCGGCCATGGTGCGCCGAGAT	NM_002402.2	29294638	GO:0005794|GO:0016020|GO:0016021|GO:0007498|GO:0003824|GO:0005515	MEST	+	ILMN_2278590	183	I	NP_002393.2	NM_002402.2	NM_002402.2	NM_002402.2	PEG1; MGC111102; DKFZp686L18234; MGC8703	ILMN_23415
5390204	0.033822	0.00178658	up	4.77447	4.77447	2.25534	SCARF1	8578	Homo sapiens scavenger receptor class F, member 1 (SCARF1), transcript variant 3, mRNA.	GO:0006707|GO:0006898|GO:0007155|GO:0016358	GO:0016020|GO:0016021	GO:0005044|GO:0005515|GO:0030169	chr17	1537955	1538004	CTGTGTGCTGGAAAATGATCCCGGGGCCAGGACAGACAAACCAGAGCCTC	NM_145350.1	33598930	GO:0016020|GO:0016021|GO:0006707|GO:0006898|GO:0007155|GO:0016358|GO:0005044|GO:0005515|GO:0030169	SCARF1	-	ILMN_2390946	2553	A	NP_663325.1	NM_145350.1	NM_145350.1	NM_145350.1	KIAA0149; MGC47738; SREC	ILMN_1650
4880086	0.0499497	0.00436406	up	4.76967	4.76967	2.25389	EPN2	22905	Homo sapiens epsin 2 (EPN2), transcript variant 2, mRNA.	GO:0006897	GO:0005737|GO:0031410	GO:0008289	chr17	19129647	19129696	AAATGGCGACTGGTCCCAGCCCTGCCTCACTTGTGACCGCGCAGCCCGAG	NM_014964.3	41327738	GO:0005737|GO:0031410|GO:0006897|GO:0008289	EPN2	+	ILMN_1784116	1145	I	NP_055779.1	NM_014964.3	NM_014964.3	NM_014964.3	EHB21; KIAA1065	ILMN_21232
6650280	0.0178585	9.8055e-05	up	4.72127	4.72127	2.23917	C1QTNF7	114905	Homo sapiens C1q and tumor necrosis factor related protein 7 (C1QTNF7), mRNA.	GO:0051260	GO:0005576|GO:0005615		chr4	15055905	15055954	GGAGACAGCAAAGGTGGTTTGAGGTAGTCACCTGCTTACAGATAACAGCC	NM_031911.3	34222147	GO:0005576|GO:0005615|GO:0051260	C1QTNF7	+	ILMN_1662935	3482	S	NP_114117.1	NM_031911.3	NM_031911.3	NM_031911.3	ZACRP7; CTRP7	ILMN_28062
6550681	0.0158167	1.64362e-05	up	4.54942	4.54942	2.18568	IGSF5	150084	Homo sapiens immunoglobulin superfamily, member 5 (IGSF5), mRNA.		GO:0005886|GO:0005923|GO:0016021|GO:0030054		chr21	40095792	40095841	GAGGATGGACCTCACCTACTCCGCACACCGTGAAAAAACTGGAAATGGGC	NM_001080444.1	122937284	GO:0005886|GO:0005923|GO:0016021|GO:0030054	IGSF5	+	ILMN_2344221	1965	A	NP_001073913.1	NM_001080444.1	NM_001080444.1	NM_001080444.1	JAM4; GSF5; IGSF5	ILMN_171639
160368	0.0220081	0.000501871	up	4.51101	4.51101	2.17345	SEMA6B	10501	Homo sapiens sema domain, transmembrane domain (TM), and cytoplasmic domain, (semaphorin) 6B (SEMA6B), mRNA.	GO:0007275|GO:0007399|GO:0030154|GO:0007275	GO:0016020|GO:0016021|GO:0016020|GO:0016021	GO:0004872|GO:0004872	chr19	4509502	4542647	TTGCCTCCCCCAGCCCCCTCCCCATCAATAAAACTCTGTTTACAACCACC	NM_032108.2	19718779	GO:0016020|GO:0016021|GO:0016020|GO:0016021|GO:0007275|GO:0007399|GO:0030154|GO:0007275|GO:0004872|GO:0004872	SEMA6B	-	ILMN_1712914	3666	A	NP_115484.2	NM_032108.2	NM_020241.2	NM_032108.2	SEMAN; semaZ; SEM-SEMA-Y; SEMA-VIB; Sema VIb	ILMN_21277
7160333	0.0214949	0.000414698	up	4.32369	4.32369	2.11226	MIR548J	100313914	Homo sapiens microRNA 548j (MIR548J), microRNA.							TCAGTGGCAAAAACTGCATTACTTTTGCACCAGCCTACTAGAACGCTGAG	NR_031615.1	269847124		MIR548J		ILMN_3308020	57	S		NR_031615.1	NR_031615.1	NR_031615.1		ILMN_388713
5080301	0.0430638	0.00319164	up	4.24832	4.24832	2.08689	EPS8L1	54869	Homo sapiens EPS8-like 1 (EPS8L1), transcript variant 1, mRNA.	GO:0008150	GO:0005575|GO:0005737	GO:0003674	chr19	55589456	55590375	CCCAGAAGCTGCCCCAAAGCCAAGCGCCAAGTCTATCTATGAGCAGAGGA	NM_133180.2	148539852	GO:0005575|GO:0005737|GO:0008150|GO:0003674	EPS8L1	+	ILMN_1662950	122	I	NP_573441.2	NM_133180.2	NM_133180.1	NM_133180.2	DRC3; MGC23164; PP10566; MGC4642; EPS8R1; FLJ20258	ILMN_15325
4260687	0.0303214	0.00140476	up	4.20835	4.20835	2.07325	SLCO4C1	353189	Homo sapiens solute carrier organic anion transporter family, member 4C1 (SLCO4C1), mRNA.	GO:0006811|GO:0007275|GO:0007283|GO:0030154	GO:0005886|GO:0016021|GO:0016323	GO:0005215	chr5	101599727	101599776	CTCCCACCAAGCCAGACACGTTGTAAATGCTGCTTCCTATTGGAGCCCAG	NM_180991.4	38679889	GO:0005886|GO:0016021|GO:0016323|GO:0006811|GO:0007275|GO:0007283|GO:0030154|GO:0005215	SLCO4C1	-	ILMN_1686464	4454	S	NP_851322.3	NM_180991.4	NM_180991.4	NM_180991.4	OATP-M1; SLC21A20; OATPX; OATP4C1; OATP-H; PRO2176	ILMN_17467
5720682	0.0470321	0.00381613	up	4.12677	4.12677	2.04501	TMEM176A	55365	Homo sapiens transmembrane protein 176A (TMEM176A), mRNA.		GO:0016020|GO:0016021		chr7	150133038	150133087	AGCAGCACTTGCCCATTCCTTACACCCCTTCCCCATCCTGCTCCGCTTCA	NM_018487.2	32484986	GO:0016020|GO:0016021	TMEM176A	+	ILMN_1791511	935	S	NP_060957.2	NM_018487.2	NM_018487.2	NM_018487.2	GS188; HCA112	ILMN_24990
4860025	0.0431913	0.00322698	up	4.12493	4.12493	2.04437	KCNH4	23415	Homo sapiens potassium voltage-gated channel, subfamily H (eag-related), member 4 (KCNH4), mRNA.	GO:0000160|GO:0006355|GO:0006811|GO:0006813	GO:0008076|GO:0016020|GO:0016021	GO:0000155|GO:0005244|GO:0005249|GO:0030955	chr17	37562459	37562508	AGGTCTCCAGCTCTCCTCTACCCCCCAACACCCTGGGCTCACTTTTGGAT	NM_012285.1	6912445	GO:0008076|GO:0016020|GO:0016021|GO:0000160|GO:0006355|GO:0006811|GO:0006813|GO:0000155|GO:0005244|GO:0005249|GO:0030955	KCNH4	-	ILMN_1800396	3850	S	NP_036417.1	NM_012285.1	NM_012285.1	NM_012285.1	Kv12.3; ELK1; BEC2	ILMN_12038
2370661	0.0336791	0.00176039	up	4.07011	4.07011	2.02507	PBLD	64081	Homo sapiens phenazine biosynthesis-like protein domain containing (PBLD), transcript variant 2, mRNA.	GO:0008150|GO:0009058	GO:0005575	GO:0016853	chr10	70044916	70044965	TCACCCTTAAAGATCCTCCACCCCAAACAGCCTTCACCTCTGCCTCCCCC	NM_001033083.1	74316008	GO:0005575|GO:0008150|GO:0009058|GO:0016853	PBLD	-	ILMN_1760748	1096	I	NP_001028255.1	NM_001033083.1	NM_001033083.1	NM_001033083.1	FLJ14767; MAWDBP; FLJ35507; MAWBP	ILMN_12511
6110242	0.0240086	0.000695892	up	4.04761	4.04761	2.01707	CALCA	796	Homo sapiens calcitonin-related polypeptide alpha (CALCA), transcript variant 3, mRNA.	GO:0007566|GO:0016481|GO:0032147|GO:0045762|GO:0045762|GO:0045779|GO:0051482|GO:0001935|GO:0001944|GO:0001976|GO:0001984|GO:0002027|GO:0006954|GO:0007159|GO:0007190|GO:0007190|GO:0007218|GO:0007267|GO:0007631|GO:0009408|GO:0030279|GO:0031645|GO:0032730|GO:0032757|GO:0043542|GO:0045651|GO:0045671|GO:0045776|GO:0045778|GO:0045779|GO:0045909|GO:0045986|GO:0048265|GO:0050965|GO:0051480|GO:0051482	GO:0005576|GO:0005615|GO:0005576|GO:0005615|GO:0005622|GO:0005737|GO:0030424|GO:0043025|GO:0043195	GO:0005179|GO:0031716|GO:0031716|GO:0005179|GO:0031716	chr11	14988289	14988338	GCCTCTTGGGCATCTGGGGACACATGGTAATGCTGTGCCTTGACAGAAGT	NM_001033953.1	76880477	GO:0005576|GO:0005615|GO:0005576|GO:0005615|GO:0005622|GO:0005737|GO:0030424|GO:0043025|GO:0043195|GO:0007566|GO:0016481|GO:0032147|GO:0045762|GO:0045762|GO:0045779|GO:0051482|GO:0001935|GO:0001944|GO:0001976|GO:0001984|GO:0002027|GO:0006954|GO:0007159|GO:0007190|GO:0007190|GO:0007218|GO:0007267|GO:0007631|GO:0009408|GO:0030279|GO:0031645|GO:0032730|GO:0032757|GO:0043542|GO:0045651|GO:0045671|GO:…	CALCA	-	ILMN_1807034	792	I	NP_001029125.1	NM_001033953.1	NM_001033953.1	NM_001033953.1	CGRP-I; KC; CT; CGRP1; CGRP; CALC1; MGC126648	ILMN_22865
3850402	0.0473052	0.00385331	up	3.91488	3.91488	1.96897	NTRK3	4916	Homo sapiens neurotrophic tyrosine kinase, receptor, type 3 (NTRK3), transcript variant 2, mRNA.	GO:0006468|GO:0007169|GO:0007275|GO:0007399|GO:0030154	GO:0005887|GO:0016020	GO:0000166|GO:0004714|GO:0004872|GO:0005515|GO:0005524|GO:0016740|GO:0043121	chr15	88576108	88576157	GACTCGCATCCCTGTCATTGAGAACCCCCAGTACTTCCGTCAGGGACACA	NM_002530.2	59889559	GO:0005887|GO:0016020|GO:0006468|GO:0007169|GO:0007275|GO:0007399|GO:0030154|GO:0000166|GO:0004714|GO:0004872|GO:0005515|GO:0005524|GO:0016740|GO:0043121	NTRK3	-	ILMN_1734893	1677	A	NP_002521.2	NM_002530.2	NM_002530.2	NM_002530.2	TRKC; gp145(trkC)	ILMN_21385
4920296	0.0229125	0.000593252	up	3.88541	3.88541	1.95807	SNORA60	677837	Homo sapiens small nucleolar RNA, H/ACA box 60 (SNORA60), small nucleolar RNA.				chr20	36511487	36511536	GGAATTGCTGAAAGCCGTTTCCCGTGTTTGGAGGGTTCACACCTGTCCCT	NR_002986.1	91680852		SNORA60	+	ILMN_3243894	62	S		NR_002986.1	NR_002986.1	NR_002986.1	ACA60	ILMN_175579
6130301	0.0357463	0.00208394	up	3.81658	3.81658	1.93228	GIGYF2	26058	Homo sapiens GRB10 interacting GYF protein 2 (GIGYF2), transcript variant 2, mRNA.			GO:0005515	chr2	233433205	233433254	CCTCCCAAGTAGCTGGGACTACAGCTATGTGCCAGTGCACCCAGCTTGTT	NM_015575.3	156766041	GO:0005515	GIGYF2	+	ILMN_3268924	7628	M	NP_056390.2	NM_015575.3	NM_015575.3	NM_015575.3	DKFZp686J17223; GYF2; TNRC15; PERQ3; DKFZp686I15154; KIAA0642; PERQ2; FLJ23368	ILMN_1349
7560338	0.0220857	0.000510402	up	3.72452	3.72452	1.89705	DDR1	780	Homo sapiens discoidin domain receptor tyrosine kinase 1 (DDR1), transcript variant 2, mRNA.	GO:0007155|GO:0007155|GO:0007155|GO:0007155|GO:0006468|GO:0006468|GO:0007169|GO:0006468|GO:0007155|GO:0007169	GO:0016020|GO:0005887|GO:0016020	GO:0004872|GO:0004872|GO:0004872|GO:0004872|GO:0004713|GO:0004872|GO:0005524|GO:0004714|GO:0004872|GO:0005524|GO:0000166|GO:0004714|GO:0004872|GO:0005515|GO:0005524|GO:0016740	chr6	30851873	30851922	TGGGCCCTGAGCGGGACTGCAGCCAGCCCCCTGGGGCGCCAGCTTTGGAG	NM_001954.4	114520614	GO:0016020|GO:0005887|GO:0016020|GO:0007155|GO:0007155|GO:0007155|GO:0007155|GO:0006468|GO:0006468|GO:0007169|GO:0006468|GO:0007155|GO:0007169|GO:0004872|GO:0004872|GO:0004872|GO:0004872|GO:0004713|GO:0004872|GO:0005524|GO:0004714|GO:0004872|GO:0005524|GO:0000166|GO:0004714|GO:0004872|GO:0005515|GO:0005524|GO:0016740	DDR1	+	ILMN_2290547	13	I	NP_001945.3	NM_001954.4	NM_001954.4	NM_001954.4	TRKE; EDDR1; CD167; NEP; PTK3A; PTK3; DDR; CAK; NTRK4; RTK6; MCK10	ILMN_10004
3420403	0.0241516	0.000708466	up	3.68981	3.68981	1.88355	ST7OT1	93653	Homo sapiens ST7 overlapping transcript 1 (non-protein coding) (ST7OT1), antisense RNA.				chr7	116593169	116593218	GCCAGGCGCTGCTCCACGATCCGTACAATCTCATTTAACCCCTGCAACAA	NR_002330.1	70778877		ST7OT1	-	ILMN_1700719	1170	S		NR_002330.1	NR_002330.1	NR_002330.1		ILMN_19994
240746	0.021843	0.000455149	up	3.622	3.622	1.85679	GALNTL1	57452	Homo sapiens UDP-N-acetyl-alpha-D-galactosamine:polypeptide N-acetylgalactosaminyltransferase-like 1 (GALNTL1), mRNA.		GO:0000139|GO:0005794|GO:0016020|GO:0016021	GO:0004653|GO:0005509|GO:0005529|GO:0016757|GO:0030145	chr14	68884396	68884445	CTGCCACCTCCACCTTAATGTCCTCCCCTGGATCCCCAGTCATACTGCAG	NM_020692.1	71043691	GO:0000139|GO:0005794|GO:0016020|GO:0016021|GO:0004653|GO:0005509|GO:0005529|GO:0016757|GO:0030145	GALNTL1	+	ILMN_1799903	1556	S	NP_065743.1	NM_020692.1	NM_020692.1	NM_020692.1	MGC141855; GALNT16; KIAA1130	ILMN_17740
20717	0.0255315	0.00084788	up	3.56444	3.56444	1.83367	TEAD3	7005	Homo sapiens TEA domain family member 3 (TEAD3), mRNA.	GO:0006350|GO:0006357|GO:0007565|GO:0006355|GO:0045944|GO:0006355	GO:0005634|GO:0005634|GO:0005667|GO:0005634	GO:0003700|GO:0003702|GO:0003700|GO:0016563|GO:0003700	chr6	35549426	35549475	GCTGTGATGGGTTATATCATAAATGCAGCTTGGGGTTGGAGCAGGGGCCC	NM_003214.3	148277074	GO:0005634|GO:0005634|GO:0005667|GO:0005634|GO:0006350|GO:0006357|GO:0007565|GO:0006355|GO:0045944|GO:0006355|GO:0003700|GO:0003702|GO:0003700|GO:0016563|GO:0003700	TEAD3	-	ILMN_1814002	2867	S	NP_003205.2	NM_003214.3	NM_003214.2	NM_003214.3	TEF-5; TEF5; TEAD5; ETFR-1; DTEF-1	ILMN_162768
460239	0.0220081	0.000506217	up	3.53247	3.53247	1.82068	ZNF818	390963	Homo sapiens zinc finger protein 818 (ZNF818), mRNA.				chr19	58410115	58410164	AAAGTCATGCTTATTGTGTTCAGTGTGCCCTTCTCCAGAGGGCCACTGGC	NM_001001675.1	48717336		ZNF818	+	ILMN_1654858	2076	S	NP_001001675.1	NM_001001675.1	NM_001001675.1	NM_001001675.1	FLJ46385	ILMN_2217
1440615	0.0384188	0.00250356	up	3.48496	3.48496	1.80114	OTOF	9381	Homo sapiens otoferlin (OTOF), transcript variant 4, mRNA.	GO:0006944|GO:0007605	GO:0005624|GO:0005829|GO:0016020|GO:0016021	GO:0003674	chr2	26533624	26533673	GCCCGTCAAGTGCTGCCCCTGCCTGTGTCTGGGTTTCTGTTGGCTGTTTT	NM_194323.1	35493859	GO:0005624|GO:0005829|GO:0016020|GO:0016021|GO:0006944|GO:0007605|GO:0003674	OTOF	-	ILMN_1663347	4657	A	NP_919304.1	NM_194323.1	NM_194248.1	NM_194323.1	DFNB6; DFNB9; FER1L2; NSRD9	ILMN_27303
1510021	0.0189616	0.00022661	up	3.47842	3.47842	1.79843	SNORD9	692053	Homo sapiens small nucleolar RNA, C/D box 9 (SNORD9), small nucleolar RNA.				chr14	21860310	21860359	CCCTAACTTGGGTGTTGTTGAAATAAACTCTTTCTCGTAAATGCTGAGGG	NR_003029.2	95006992		SNORD9	-	ILMN_3244449	53	S		NR_003029.2	NR_003029.2	NR_003029.2	mgU6-53B	ILMN_175490
4260204	0.0392546	0.0026092	up	3.41011	3.41011	1.76982	HIP1R	9026	Homo sapiens huntingtin interacting protein 1 related (HIP1R), mRNA.	GO:0008150	GO:0005737|GO:0005905|GO:0012505|GO:0016020|GO:0030136	GO:0003779|GO:0005543	chr12	121912576	121912625	GCTAGAGCTCTTCTTCCTACGTTTGTAGTCAGCACACTGGGAAACCGGGC	NM_003959.1	48762941	GO:0005737|GO:0005905|GO:0012505|GO:0016020|GO:0030136|GO:0008150|GO:0003779|GO:0005543	HIP1R	+	ILMN_2396148	3589	A	NP_003950.1	NM_003959.1	NM_003959.1	NM_003959.1	HIP3; HIP12; KIAA0655; FLJ14000; ILWEQ; MGC47513	ILMN_161867
2190463	0.0184146	0.000184099	up	3.39112	3.39112	1.76176	ADCY6	112	Homo sapiens adenylate cyclase 6 (ADCY6), transcript variant 2, mRNA.	GO:0006171|GO:0007242	GO:0016020|GO:0016021	GO:0000287|GO:0004016	chr12	49160428	49160477	GTGGAGGCCTGGTTTCTGGGTAATGCCTCCCTTGGGCATCTTCATGCATC	NM_020983.2	21071019	GO:0016020|GO:0016021|GO:0006171|GO:0007242|GO:0000287|GO:0004016	ADCY6	-	ILMN_2311674	5380	A	NP_066193.1	NM_020983.2	NM_020983.2	NM_020983.2	KIAA0422; DKFZp779F075	ILMN_18413
2490523	0.0363915	0.00216851	up	3.33405	3.33405	1.73728	SNORD78	692198	Homo sapiens small nucleolar RNA, C/D box 78 (SNORD78), small nucleolar RNA.				chr1	173834772	173834821	GTAATGATGTTGATCAAATGTCTGACCTGAAATGAGCATGTAGACAAAGG	NR_003944.1	157738637		SNORD78	-	ILMN_3249211	3	S		NR_003944.1	NR_003944.1	NR_003944.1	U78	ILMN_339229
130095	0.0253815	0.000827449	up	3.32635	3.32635	1.73394	PDZK3	23037	Homo sapiens PDZ domain containing 3 (PDZK3), transcript variant 1, mRNA.				chr5	32073096	32073145	GCCTGGGACAGATGAACCCCAAGATGTGTGCGGTGCTGAGGAATCCAAGG	NM_178140.1	30061506		PDZK3	+	ILMN_1717722	1798	I	NP_835260.1	NM_178140.1	NM_178140.1	NM_178140.1	PIN1; PAPIN; PDZD2; KIAA0300; AIPC	ILMN_137237
6580446	0.0316964	0.00156605	up	3.25689	3.25689	1.70349	SNORD83A	116937	Homo sapiens small nucleolar RNA, C/D box 83A (SNORD83A), small nucleolar RNA.				chr22	39711260	39711309	TGTTCGTTGATGAGGCTCAGAGTGAGCGCTGGGTACAGCGCCCGAATCGG	NR_000027.1	22546028		SNORD83A	-	ILMN_1653927	3	S		NR_000027.1	NR_000027.1	NR_000027.1	RNU83A; U83A	ILMN_2936
2750474	0.0253533	0.000825266	up	3.23326	3.23326	1.69299	SNORD76	692196	Homo sapiens small nucleolar RNA, C/D box 76 (SNORD76), small nucleolar RNA.				chr1	172102476	173835821	TTGAGTGCTAGAATGATGAGGATCTTAACCACCATTATCTTAACTGAGGC	NR_003942.1	157738635		SNORD76	-	ILMN_3247148	32	S		NR_003942.1	NR_003942.1	NR_003942.1	U76	ILMN_339068
150326	0.0284393	0.00119197	up	3.18459	3.18459	1.67111	SNORD58B	26790	Homo sapiens small nucleolar RNA, C/D box 58B (SNORD58B), small nuclear RNA.				chr18	47018047	47018096	GCGATGATGGCATTTCTTAGGACACCTTTGGATTAATAATGAAAACAACT	NR_002572.1	77735356		SNORD58B	-	ILMN_3238028	3	S		NR_002572.1	NR_002572.1	NR_002572.1	U58b; RNU58B	ILMN_15151
2650300	0.0490523	0.00418083	up	3.16748	3.16748	1.66334	P2RY13	53829	Homo sapiens purinergic receptor P2Y, G-protein coupled, 13 (P2RY13), transcript variant 2, mRNA.	GO:0007165|GO:0007186|GO:0008150|GO:0007186	GO:0005783|GO:0005886|GO:0016021|GO:0016020|GO:0016021	GO:0004872|GO:0045028|GO:0045028	chr3	152529962	152530011	GAACTAATGACTGCCGCCATAAGAAGACAGAGAGAACTGAGTATCCTCCC	NM_176894.1	29171722	GO:0005783|GO:0005886|GO:0016021|GO:0016020|GO:0016021|GO:0007165|GO:0007186|GO:0008150|GO:0007186|GO:0004872|GO:0045028|GO:0045028	P2RY13	-	ILMN_1664525	14	I	NP_795713.1	NM_176894.1	NM_176894.1	NM_176894.1	P2Y13; FKSG77; SP174; GPR86; GPR94; GPCR1	ILMN_9350
2340706	0.0223782	0.00052976	up	3.11047	3.11047	1.63713	P2RX6	9127	Homo sapiens purinergic receptor P2X, ligand-gated ion channel, 6 (P2RX6), transcript variant 1, mRNA.	GO:0006811|GO:0006936|GO:0007165|GO:0006811|GO:0006811	GO:0005737|GO:0005887|GO:0016020|GO:0030054|GO:0016020|GO:0016021|GO:0016020	GO:0001614|GO:0004888|GO:0004931|GO:0005216|GO:0005524|GO:0015267|GO:0046982|GO:0004872|GO:0005216|GO:0005524|GO:0004872|GO:0005216|GO:0005524	chr22	19712238	19712287	GGCCCAGAGGAAGCTGATGTCATGGCTGGACAAAGTCACGGAGTAAAGCC	NM_005446.3	157419147	GO:0005737|GO:0005887|GO:0016020|GO:0030054|GO:0016020|GO:0016021|GO:0016020|GO:0006811|GO:0006936|GO:0007165|GO:0006811|GO:0006811|GO:0001614|GO:0004888|GO:0004931|GO:0005216|GO:0005524|GO:0015267|GO:0046982|GO:0004872|GO:0005216|GO:0005524|GO:0004872|GO:0005216|GO:0005524	P2RX6	+	ILMN_3243924	2658	S	NP_005437.2	NM_005446.3	NM_005446.3	NM_005446.3	P2RX6; P2XM; MGC129625; P2X6	ILMN_182773
430289	0.0188143	0.000220807	up	3.10518	3.10518	1.63468	NIPSNAP3B	55335	Homo sapiens nipsnap homolog 3B (C. elegans) (NIPSNAP3B), mRNA.				chr9	106576062	106576111	ATAAAATAGCATGCTGGGAACCTGAGAAGGAAGGTTTCTTTAGTACTGCC	NM_018376.2	21361742		NIPSNAP3B	+	ILMN_1786308	1702	S	NP_060846.2	NM_018376.2	NM_018376.2	NM_018376.2	FLJ11275	ILMN_26018
3140598	0.0268339	0.000983282	up	3.10205	3.10205	1.63322	SNORD114-3	767579	Homo sapiens small nucleolar RNA, C/D box 114-3 (SNORD114-3), small nucleolar RNA.				chr14	100489447	100489496	GATGACCACTGGTGGCGTTTGAGTCATGGACGATGAATACTACGTGTCTG	NR_003195.1	115391994		SNORD114-3	+	ILMN_3310416	9	S		NR_003195.1	NR_003195.1	NR_003195.1	14q(II-3)	ILMN_181555
2710687	0.0306456	0.00145072	up	3.10087	3.10087	1.63267	SNORD114-1	767577	Homo sapiens small nucleolar RNA, C/D box 114-1 (SNORD114-1), small nucleolar RNA.				chr14	100485937	100485986	GACTGGTGGCGTATGAGTCATTGACGGTGAATACAGGTCTGGAAGTCTGA	NR_003193.1	115392008		SNORD114-1	+	ILMN_3308753	15	S		NR_003193.1	NR_003193.1	NR_003193.1	14q(II-1)	ILMN_165680
20546	0.0353943	0.00201272	up	3.10065	3.10065	1.63257	CLDN3	1365	Homo sapiens claudin 3 (CLDN3), mRNA.				chr7	72821281	72821330	CGCTGGGCAGGGACCGGCAGCCCTGGAAGGGGCACTTGATATTTTTCAAT	NM_001306.2	21536298		CLDN3	-	ILMN_1723042	1182	S	NP_001297.1	NM_001306.2	NM_001306.2	NM_001306.2	CPETR2; C7orf1; HRVP1; CPE-R2; RVP1	ILMN_10988
7400452	0.0181888	0.000170641	up	3.08649	3.08649	1.62596	PROM1	8842	Homo sapiens prominin 1 (PROM1), mRNA.	GO:0007601|GO:0050896	GO:0005615|GO:0005886|GO:0005887|GO:0005902|GO:0005903|GO:0009986|GO:0016324		chr4	15578982	15579031	TCCAGATGTAGGCATTCCCCCCAGGTCTTTTCATGTGCAGATTGCAGTTC	NM_006017.1	5174386	GO:0005615|GO:0005886|GO:0005887|GO:0005902|GO:0005903|GO:0009986|GO:0016324|GO:0007601|GO:0050896	PROM1	-	ILMN_1786720	3717	S	NP_006008.1	NM_006017.1	NM_006017.1	NM_006017.1	AC133; MSTP061; PROML1; CD133	ILMN_21827
4390630	0.0183274	0.000182563	up	3.0854	3.0854	1.62546	STAG3	10734	Homo sapiens stromal antigen 3 (STAG3), mRNA.	GO:0007049|GO:0007059|GO:0007126|GO:0007130	GO:0000802|GO:0005634	GO:0005488	chr7	99649585	99649634	GGCCCCTCCCCAGCTCCACTCCCTACCTCAAGAATGTGACCATTTGGAAA	NM_012447.2	57863309	GO:0000802|GO:0005634|GO:0007049|GO:0007059|GO:0007126|GO:0007130|GO:0005488	STAG3	+	ILMN_1787275	3844	S	NP_036579.2	NM_012447.2	NM_012447.2	NM_012447.2		ILMN_28713
6510327	0.0178585	9.939e-05	up	3.07555	3.07555	1.62084	SNORD96A	619571	Homo sapiens small nucleolar RNA, C/D box 96A (SNORD96A), small nucleolar RNA.				chr5	180668826	180668875	GATGGCATTGTCAGCCAATCCCCAAGTGGGAGTGAGGACATGTCCTGCAA	NR_002592.1	77993296		SNORD96A	-	ILMN_3244640	14	S		NR_002592.1	NR_002592.1	NR_002592.1	U96A	ILMN_12493
1070504	0.0304362	0.00142881	up	3.07379	3.07379	1.62002	COPE	11316	Homo sapiens coatomer protein complex, subunit epsilon (COPE), transcript variant 3, mRNA.	GO:0006890|GO:0006890|GO:0006890|GO:0006890|GO:0006891|GO:0015031|GO:0016044|GO:0016192|GO:0048205	GO:0030126|GO:0030126|GO:0000139|GO:0005737|GO:0005794|GO:0005829|GO:0005829|GO:0016020|GO:0030126|GO:0030137|GO:0031410	GO:0005198|GO:0005515|GO:0005198|GO:0005515|GO:0005198|GO:0005515	chr19	19015637	19016409	AAGCTGGACCGCCTGGACCTCGCCCGGAAGGAGCTGAAGAGAATGCAGGA	NM_199444.1	40805826	GO:0030126|GO:0030126|GO:0000139|GO:0005737|GO:0005794|GO:0005829|GO:0005829|GO:0016020|GO:0030126|GO:0030137|GO:0031410|GO:0006890|GO:0006890|GO:0006890|GO:0006890|GO:0006891|GO:0015031|GO:0016044|GO:0016192|GO:0048205|GO:0005198|GO:0005515|GO:0005198|GO:0005515|GO:0005198|GO:0005515	COPE	-	ILMN_2339627	514	A	NP_955476.1	NM_199444.1	NM_199444.1	NM_199444.1	FLJ13241; epsilon-COP	ILMN_16148
1050681	0.0242826	0.000742208	up	3.05975	3.05975	1.61342	ZNF286A	57335	Homo sapiens zinc finger protein 286A (ZNF286A), mRNA.	GO:0006350|GO:0006355|GO:0006355	GO:0005622|GO:0005634|GO:0005622|GO:0005622	GO:0003677|GO:0008270|GO:0046872|GO:0003676|GO:0008270|GO:0003676	chr17	15561837	15561886	TGCTGGGTTCAAAGTCCTTAGAATTCCCTTCCTCCCTCAACAAGCTGCTG	NM_020652.1	10190685	GO:0005622|GO:0005634|GO:0005622|GO:0005622|GO:0006350|GO:0006355|GO:0006355|GO:0003677|GO:0008270|GO:0046872|GO:0003676|GO:0008270|GO:0003676	ZNF286A	+	ILMN_1663858	2389	S	NP_065703.1	NM_020652.1	NM_020652.1	NM_020652.1	KIAA1874; MGC156181; ZNF286; MGC149627	ILMN_16483
2760301	0.0227071	0.000557742	up	3.05355	3.05355	1.61049	P4HTM	54681	Homo sapiens prolyl 4-hydroxylase, transmembrane (endoplasmic reticulum) (P4HTM), transcript variant 3, mRNA.				chr3	49019514	49019563	CTCCATCTGCCCCGTCAAATAAAAAACCACAAGGTTCGAGCCGCCGGGCC	NM_177938.2	64085082		P4HTM	+	ILMN_1672122	2211	A	NP_808807.2	NM_177938.2	NM_177939.2	NM_177938.2	P4H-TM	ILMN_1593
460468	0.0278346	0.001111	up	3.01058	3.01058	1.59004	CHMP4A	29082	Homo sapiens chromatin modifying protein 4A (CHMP4A), mRNA.	GO:0015031	GO:0016020|GO:0030659|GO:0031410	GO:0005515|GO:0008289	chr14	24678841	24678890	AGCCCTTGGGCTCCCTTCTCTTTGATAGCAGTTATAATGCCCTTGTTCCC	NM_014169.2	40548421	GO:0016020|GO:0030659|GO:0031410|GO:0015031|GO:0005515|GO:0008289	CHMP4A	-	ILMN_1715607	1401	S	NP_054888.2	NM_014169.2	NM_014169.2	NM_014169.2	SNF7-1; C14orf123; SNF7; MGC142095; Shax2; CHMP4B; MGC142093; HSPC134	ILMN_19959
940630	0.0430656	0.00320414	up	3.00811	3.00811	1.58885	MOBKL2B	79817	Homo sapiens MOB1, Mps One Binder kinase activator-like 2B (yeast) (MOBKL2B), mRNA.			GO:0005515|GO:0008270|GO:0046872|GO:0005515	chr9	27326922	27326971	TCTCTAAACCTTATGTCCCTTCCATACTCCATGAGTACCACACTGGGAGA	NM_024761.3	41350329	GO:0005515|GO:0008270|GO:0046872|GO:0005515	MOBKL2B	-	ILMN_1717046	5877	S	NP_079037.3	NM_024761.3	NM_024761.3	NM_024761.3	FLJ13204; FLJ23916; MOB3B; MGC32960	ILMN_162931
6350682	0.042013	0.00302651	up	3.00387	3.00387	1.58682	TRIM17	51127	Homo sapiens tripartite motif-containing 17 (TRIM17), transcript variant 1, mRNA.	GO:0008150	GO:0005575|GO:0005622	GO:0003674|GO:0005515|GO:0008270|GO:0046872	chr1	226662288	226662337	GATGCTTCCTAGAGGAAACTTTTGAAAGCCCCTGCGTTCTGAGTGGACCG	NM_016102.2	68160929	GO:0005575|GO:0005622|GO:0008150|GO:0003674|GO:0005515|GO:0008270|GO:0046872	TRIM17	-	ILMN_2331729	1777	A	NP_057186.1	NM_016102.2	NM_016102.2	NM_016102.2	RBCC; terf; RNF16	ILMN_24187
1230491	0.0219457	0.000474016	up	3.00157	3.00157	1.58572	SNORD107	91380	Homo sapiens small nucleolar RNA, C/D box 107 (SNORD107), small nucleolar RNA.				chr15	22778234	22778283	GGTTCATGATGACACAGGACCTTGTCTGAACATAATGATTTCAAAATTTG	NR_001293.1	30089681		SNORD107	+	ILMN_2132082	1	S		NR_001293.1	NR_001293.1	NR_001293.1	HBII-436	ILMN_4302
3130673	0.0187327	0.000199027	up	3.00146	3.00146	1.58566	SCARNA5	677775	Homo sapiens small Cajal body-specific RNA 5 (SCARNA5), guide RNA.				chr2	234184400	234184449	ATTGCACTGAATGTCACGGTCCCTTTGTTGCCCTCAACTCCCAGCAGCCC	NR_003008.2	194239670		SCARNA5	+	ILMN_3236408	29	S		NR_003008.2	NR_003008.2	NR_003008.2		ILMN_363962
4260441	0.0178585	9.54753e-05	up	2.97037	2.97037	1.57064	CLEC3B	7123	Homo sapiens C-type lectin domain family 3, member B (CLEC3B), mRNA.	GO:0001501	GO:0005576	GO:0005488|GO:0005529	chr3	45052268	45052317	CCCGCATCGCCTACAAGAACTGGGAGACTGAGATCACCGCGCAACCCGAT	NM_003278.1	4507556	GO:0005576|GO:0001501|GO:0005488|GO:0005529	CLEC3B	+	ILMN_1682176	542	S	NP_003269.1	NM_003278.1	NM_003278.1	NM_003278.1	TN; TNA; DKFZp686H17246	ILMN_1287
6660187	0.0351982	0.00199788	up	2.95471	2.95471	1.56302	FIT1	161247	Homo sapiens fat-inducing transcript 1 (FIT1), mRNA.				chr14	23671828	23671877	CATGGGCTCTTCCCCCGTCCCCACTCCAGCCGCAAGCATAACTGAAAGAA	NM_203402.1	42822881		FIT1	+	ILMN_1764557	840	S	NP_981947.1	NM_203402.1	NM_203402.1	NM_203402.1	MGC46490	ILMN_164627
2510274	0.0427399	0.00311908	up	2.92884	2.92884	1.55033	SNORD58A	26791	Homo sapiens small nucleolar RNA, C/D box 58A (SNORD58A), small nuclear RNA.				chr18	47017667	47017716	CTGCAGTGATGACTTTCTTAGGACACCTTTGGATTTACCGTGAAAATTAA	NR_002571.1	77735353		SNORD58A	-	ILMN_3236149	1	S		NR_002571.1	NR_002571.1	NR_002571.1	RNU58A; U58a	ILMN_14547
5050685	0.0191782	0.000237567	up	2.92629	2.92629	1.54907	SNORD124	100113390	Homo sapiens small nucleolar RNA, C/D box 124 (SNORD124), non-coding RNA.				chr17	35437366	35437415	AGGAAGGGATGATGTTCCAGTTGAGACTCAAGAAAAGGATTCTGAGCCTC	NR_003692.1	154800505		SNORD124	-	ILMN_3235154	9	S		NR_003692.1	NR_003692.1	NR_003692.1		ILMN_346121
3990288	0.0181888	0.000164948	up	2.92047	2.92047	1.5462	SNORD113-2	767562	Homo sapiens small nucleolar RNA, C/D box 113-2 (SNORD113-2), small nucleolar RNA.				chr14	100463450	100463499	CTGAGCTGTAGGAATCAAAGATTTTGATTAGATTCTGTAACTCAGAGGTT	NR_003230.1	115432111		SNORD113-2	+	ILMN_3310905	19	S		NR_003230.1	NR_003230.1	NR_003230.1	14q(I-2)	ILMN_163041
3140259	0.0220081	0.000506195	up	2.90754	2.90754	1.5398	KCNT2	343450	Homo sapiens potassium channel, subfamily T, member 2 (KCNT2), mRNA.	GO:0006811|GO:0006813|GO:0008152	GO:0005886|GO:0016021	GO:0000166|GO:0003824|GO:0005216|GO:0005524|GO:0015269|GO:0030955	chr1	196194966	196195015	CCTTGTAGCCCAATGGGAATTGATTCTGTTTATTGTCTGTACCATTTTGC	NM_198503.2	41349442	GO:0005886|GO:0016021|GO:0006811|GO:0006813|GO:0008152|GO:0000166|GO:0003824|GO:0005216|GO:0005524|GO:0015269|GO:0030955	KCNT2	-	ILMN_2053345	5806	S	NP_940905.2	NM_198503.2	NM_198503.2	NM_198503.2	MGC119612; MGC119613; MGC119611; KCa4.2; SLICK; SLO2.1; RP11-58O13.1; MGC119610	ILMN_11070
4780279	0.0202331	0.000326516	up	2.90622	2.90622	1.53915	LOC200030	200030	Homo sapiens neuroblastoma breakpoint family, member 11-like (LOC200030), mRNA.				chr1	146032670	146032719	ACATTCTTTGCCTGAGTTTTAATTTTTGTCCAAAGTTAATTTTAATCTAT	NM_183372.3	119709824		LOC200030	-	ILMN_3238116	4708	S	NP_899228.3	NM_183372.3	NM_183372.3	NM_183372.3	NBG	ILMN_10536
1580706	0.0452231	0.00357434	up	2.90053	2.90053	1.53631	FAM70B	348013	Homo sapiens family with sequence similarity 70, member B (FAM70B), mRNA.		GO:0016020|GO:0016021		chr13	114462217	114462266	GGGAGAAGCCACCCCCCTACGCACCCTGATAGAGGCGTGGAGTAAAAGAT	NM_182614.2	34222380	GO:0016020|GO:0016021	FAM70B	-	ILMN_2343273	980	A	NP_872420.1	NM_182614.2	NM_182614.2	NM_182614.2	RP11-199F6.1; MGC20579	ILMN_162480
290220	0.0315682	0.00155857	up	2.88763	2.88763	1.52989	SNORD6	692075	Homo sapiens small nucleolar RNA, C/D box 6 (SNORD6), small nucleolar RNA.				chr11	93464680	93464729	ATGATGGGCGAAATGTTCAACTGCTCTGAAGGGGCTGAATGAAAATGGCC	NR_003036.1	94536758		SNORD6	-	ILMN_3234756	10	S		NR_003036.1	NR_003036.1	NR_003036.1	mgh28S-2412	ILMN_166183
3450082	0.0179076	0.00011611	up	2.87806	2.87806	1.5251	LFNG	3955	Homo sapiens LFNG O-fucosylpeptide 3-beta-N-acetylglucosaminyltransferase (LFNG), transcript variant 2, mRNA.	GO:0007275|GO:0009887	GO:0000139|GO:0005576|GO:0005794|GO:0016020|GO:0016021	GO:0003674|GO:0016757|GO:0033829	chr7	2533006	2533055	GCTACGGTATGTTTGAAAACAAGCGGAACGCCGTCCACGTGAAGGGGCCC	NM_001040168.1	93141004	GO:0000139|GO:0005576|GO:0005794|GO:0016020|GO:0016021|GO:0007275|GO:0009887|GO:0003674|GO:0016757|GO:0033829	LFNG	+	ILMN_2360401	1015	A	NP_001035258.1	NM_001040168.1	NM_001040168.1	NM_001040168.1	SCDO3	ILMN_166415
4220072	0.0354838	0.00202309	up	2.87149	2.87149	1.5218	SNORA47	677828	Homo sapiens small nucleolar RNA, H/ACA box 47 (SNORA47), small nucleolar RNA.				chr5	76412095	76412144	CTGAGAAGGTGAGGCAGTTTTGCCCCGTGCTGCCTTCCACCGGTTAAGAC	NR_003014.2	95007011		SNORA47	-	ILMN_3238670	8	S		NR_003014.2	NR_003014.2	NR_003014.2	HBI-115	ILMN_178555
1470039	0.0230607	0.000603107	up	2.87102	2.87102	1.52157	ADAM22	53616	Homo sapiens ADAM metallopeptidase domain 22 (ADAM22), transcript variant 1, mRNA.	GO:0006508|GO:0007162|GO:0007417	GO:0016020|GO:0016021	GO:0004222|GO:0005178|GO:0005515|GO:0008270	chr7	87630425	87633125	CTGTGAAAATGGGCGACCTCGAAGTAACTCTTGGCAAGGTAACCTGGGAG	NM_021723.2	21536387	GO:0016020|GO:0016021|GO:0006508|GO:0007162|GO:0007417|GO:0004222|GO:0005178|GO:0005515|GO:0008270	ADAM22	+	ILMN_1675210	2551	A	NP_068369.1	NM_021723.2	NM_004194.2	NM_021723.2	MDC2; MGC149832	ILMN_15977
3180647	0.0243499	0.00074707	up	2.86695	2.86695	1.51952	SNORA72	26775	Homo sapiens small nucleolar RNA, H/ACA box 72 (SNORA72), small nucleolar RNA.				chr8	99123506	99123555	GACCATGCATGTGTCCCCAAACCTAGTTCTTTCCCTAGGTCTGGTTTCAT	NR_002581.1	77993288		SNORA72	-	ILMN_3240418	66	S		NR_002581.1	NR_002581.1	NR_002581.1	RNU72; U72	ILMN_11564
4150376	0.018003	0.000142162	up	2.8555	2.8555	1.51374	ZNF418	147686	Homo sapiens zinc finger protein 418 (ZNF418), mRNA.	GO:0006350|GO:0006355	GO:0005622|GO:0005634	GO:0003677|GO:0008270|GO:0046872	chr19	63125075	63125124	TCCAGCCTGCCGCTCCTGGACTGCCCTGTATCTAAGTCCTCAATAAACCC	NM_133460.1	52138522	GO:0005622|GO:0005634|GO:0006350|GO:0006355|GO:0003677|GO:0008270|GO:0046872	ZNF418	-	ILMN_1658173	3633	S	NP_597717.1	NM_133460.1	NM_133460.1	NM_133460.1	MGC138449; FLJ31551; KIAA1956	ILMN_6197
3130685	0.0241659	0.000709914	up	2.85549	2.85549	1.51374	SNORD113-3	767563	Homo sapiens small nucleolar RNA, C/D box 113-3 (SNORD113-3), small nucleolar RNA.				chr14	100466020	100466069	GAGTATTCTGGGGTGTCTGAATCAATGATTTTGATTAAACCCTGTAACTC	NR_003231.1	115432112		SNORD113-3	+	ILMN_3310321	12	S		NR_003231.1	NR_003231.1	NR_003231.1	14q(I-3)	ILMN_162884
6380402	0.0294377	0.00128873	up	2.85429	2.85429	1.51313	SYNE1	23345	Homo sapiens spectrin repeat containing, nuclear envelope 1 (SYNE1), transcript variant 2, mRNA.	GO:0006997|GO:0007030|GO:0008219|GO:0042692	GO:0005634|GO:0005635|GO:0005640|GO:0005737|GO:0005794|GO:0005856|GO:0016021|GO:0045211|GO:0016021	GO:0003779|GO:0005198|GO:0005521|GO:0003779	chr6	152681044	152681692	GTACAGTTTGCTAAAGCCAAGTTTTGTTTGTATTGATTTCTTTGCATTTA	NM_033071.2	154277114	GO:0005634|GO:0005635|GO:0005640|GO:0005737|GO:0005794|GO:0005856|GO:0016021|GO:0045211|GO:0016021|GO:0006997|GO:0007030|GO:0008219|GO:0042692|GO:0003779|GO:0005198|GO:0005521|GO:0003779	SYNE1	-	ILMN_1666785	27368	I	NP_149062.1	NM_033071.2	NM_033071.1	NM_033071.2	MYNE1; KIAA1756; dJ398G3.1; 8B; CPG2; KIAA0796; DKFZp781J13156; RP3-398G3.1; RP11-809I23.2; nesprin-1; FLJ30878; SCAR8; dJ398G3.2; KIAA1262; FLJ41140	ILMN_13519
3370730	0.0252773	0.000817241	up	2.84477	2.84477	1.50831	CDC42EP5	148170	Homo sapiens CDC42 effector protein (Rho GTPase binding) 5 (CDC42EP5), mRNA.	GO:0007254|GO:0007266|GO:0008360|GO:0030838|GO:0031274	GO:0005737|GO:0005856|GO:0005886|GO:0012505	GO:0005515|GO:0017049	chr19	59668026	59668075	CTTCCCGCCCGGCACCCCACTTCTGTATACATAAACGGCCAAGGTGTGTG	NM_145057.2	30089965	GO:0005737|GO:0005856|GO:0005886|GO:0012505|GO:0007254|GO:0007266|GO:0008360|GO:0030838|GO:0031274|GO:0005515|GO:0017049	CDC42EP5	-	ILMN_1774982	821	S	NP_659494.2	NM_145057.2	NM_145057.2	NM_145057.2	MGC21945; CEP5; Borg3; MGC71153	ILMN_21209
4220255	0.0158167	3.91929e-05	up	2.8408	2.8408	1.5063	VTRNA1-1	56664	Homo sapiens vault RNA 1-1 (VTRNA1-1), non-coding RNA.				chr5	140090892	140090941	TTCTTTAATTGAAACAAGCAACCTGTCTGGGTTGTTCGAGACCCGCGGGC	NR_026703.1	222352136		VTRNA1-1	+	ILMN_3309759	32	S		NR_026703.1	NR_026703.1	NR_026703.1		ILMN_387488
4010193	0.021843	0.00046492	up	2.84054	2.84054	1.50616	SNORA7A	619563	Homo sapiens small nucleolar RNA, H/ACA box 7A (SNORA7A), small nucleolar RNA.				chr3	12881876	12881925	GAGTGCCTAGTATTCTGCCAGCTTCGGAAAGGGAGGGAAAGCAAGCCTGG	NR_002582.1	77993286		SNORA7A	-	ILMN_3241993	24	S		NR_002582.1	NR_002582.1	NR_002582.1	ACA7	ILMN_11217
5310066	0.0202331	0.000323794	up	2.83757	2.83757	1.50466	SCARNA11	677780	Homo sapiens small Cajal body-specific RNA 11 (SCARNA11), guide RNA.				chr12	6690681	6690730	GGGTAGTCTGGCAGGACACACAGCAATTCCCTCTCAGTTTAGGAGGGCCG	NR_003012.1	91982754		SCARNA11	-	ILMN_3236010	45	S		NR_003012.1	NR_003012.1	NR_003012.1	ACA57	ILMN_179830
360072	0.0175637	7.17903e-05	up	2.8321	2.8321	1.50187	SNORD116-13	100033425	Homo sapiens small nucleolar RNA, C/D box 116-13 (SNORD116-13), small nucleolar RNA.				chr15	22875335	22875384	GCTGAACAAAATGAGTGGGAACTCTGTACTATCATCTTAGTTGAACTGAG	NR_003328.2	134031935		SNORD116-13	+	ILMN_3308515	39	S		NR_003328.2	NR_003328.2	NR_003328.2	HBII-85-13	ILMN_171710
7610167	0.0270079	0.00102238	up	2.83009	2.83009	1.50085	RAB4B	53916	Homo sapiens RAB4B, member RAS oncogene family (RAB4B), mRNA.	GO:0007264|GO:0007264|GO:0015031|GO:0016192	GO:0005622|GO:0005886	GO:0000166|GO:0005525|GO:0000166|GO:0003924|GO:0005525				GGAGGCCTGTCCAGCACCCACCCTACCCCCATAAAGCATTGTTTACAAAA	NM_016154.2	21361508	GO:0005622|GO:0005886|GO:0007264|GO:0007264|GO:0015031|GO:0016192|GO:0000166|GO:0005525|GO:0000166|GO:0003924|GO:0005525	RAB4B		ILMN_1803136	1941	S	NP_057238.2	NM_016154.2	NM_016154.2	NM_016154.2	MGC52123	ILMN_138960
3930523	0.0205902	0.000357254	up	2.81729	2.81729	1.49431	CLCNKA	1187	Homo sapiens chloride channel Ka (CLCNKA), transcript variant 1, mRNA.	GO:0006821|GO:0006811|GO:0006821|GO:0007588	GO:0016020|GO:0016021|GO:0005887|GO:0016020	GO:0005216|GO:0005247|GO:0005244|GO:0005247|GO:0031404	chr1	16233072	16233121	CCTCTGGGGTTGTCTGGTTCCCAGTGAGAGGCTCCTGAGAAAAATAAAGC	NM_004070.3	112382219	GO:0016020|GO:0016021|GO:0005887|GO:0016020|GO:0006821|GO:0006811|GO:0006821|GO:0007588|GO:0005216|GO:0005247|GO:0005244|GO:0005247|GO:0031404	CLCNKA	+	ILMN_1787576	2476	S	NP_004061.3	NM_004070.3	NM_004070.2	NM_004070.3	CLCK1; hClC-Ka; MGC61490; ClC-K1	ILMN_15602
4850215	0.0242826	0.000742366	up	2.8103	2.8103	1.49072	ACAP3	116983	Homo sapiens ArfGAP with coiled-coil, ankyrin repeat and PH domains 3 (ACAP3), mRNA.				chr1	1219376	1219425	GTGAGTTCCTGCTGCAAAACGGAGCGGACGTGAACCAAAGAGACAGCCGG	NM_030649.1	16945965		ACAP3	-	ILMN_1743847	1931	S	NP_085152.1	NM_030649.1	NM_030649.1	NM_030649.1	ACAP3; KIAA1716	ILMN_3810
5900309	0.0158167	3.14777e-05	up	2.80777	2.80777	1.48943	PRKAR2B	5577	Homo sapiens protein kinase, cAMP-dependent, regulatory, type II, beta (PRKAR2B), mRNA.	GO:0001932|GO:0006631|GO:0007612|GO:0001932|GO:0006631|GO:0007612|GO:0009755	GO:0005952|GO:0005737|GO:0005739|GO:0005794|GO:0005813|GO:0005952	GO:0008603|GO:0016301|GO:0000166|GO:0008603|GO:0030552	chr7	106589053	106589102	CTATTCATGGAACAGCAAACGCCTGTTTAATAAAGAACTTTGACCAAGGC	NM_002736.2	47132584	GO:0005952|GO:0005737|GO:0005739|GO:0005794|GO:0005813|GO:0005952|GO:0001932|GO:0006631|GO:0007612|GO:0001932|GO:0006631|GO:0007612|GO:0009755|GO:0008603|GO:0016301|GO:0000166|GO:0008603|GO:0030552	PRKAR2B	+	ILMN_1684850	3222	S	NP_002727.2	NM_002736.2	NM_002736.2	NM_002736.2	RII-BETA; PRKAR2	ILMN_6329
6760014	0.0347425	0.00193635	up	2.79878	2.79878	1.4848	LOC100128292	100128292	Homo sapiens hypothetical LOC100128292 (LOC100128292), non-coding RNA.				chr10	79689410	79689459	AGTGATGCGGCTGCAAGCCAAGGAATGTGAAGAATGGCCAGCCACCACCG	NR_024585.1	218082851		LOC100128292	+	ILMN_3249338	2841	S		NR_024585.1	NR_024585.1	NR_024585.1		ILMN_372122
780195	0.0230814	0.000615146	up	2.79642	2.79642	1.48358	ATP13A4	84239	Homo sapiens ATPase type 13A4 (ATP13A4), mRNA.	GO:0006810|GO:0006812	GO:0016020|GO:0016021	GO:0000166|GO:0000287|GO:0005524|GO:0015662|GO:0016787|GO:0016820|GO:0016887	chr3	194602843	194602892	GGGCCAAGAATTTCTATGGGCCAAGAGACAAGCAGGCTAAAGGGGAAAAA	NM_032279.2	66932948	GO:0016020|GO:0016021|GO:0006810|GO:0006812|GO:0000166|GO:0000287|GO:0005524|GO:0015662|GO:0016787|GO:0016820|GO:0016887	ATP13A4	-	ILMN_1651303	3941	S	NP_115655.2	NM_032279.2	NM_032279.2	NM_032279.2	MGC126545; DKFZp761I1011	ILMN_162220
110056	0.0434747	0.0032645	up	2.77761	2.77761	1.47384	NRP2	8828	Homo sapiens neuropilin 2 (NRP2), transcript variant 1, mRNA.	GO:0007155|GO:0007275|GO:0007399|GO:0007411|GO:0030154|GO:0001755|GO:0007507|GO:0050919|GO:0007155|GO:0007155|GO:0001525|GO:0007155	GO:0005624|GO:0005886|GO:0016021|GO:0016020|GO:0016020|GO:0016021	GO:0004872|GO:0005021|GO:0017154|GO:0005021|GO:0017154	chr2	206316353	206316402	TCTGGGAACACCCAAGACAGTGAAAGGTGTCATCATCCAGGGAGCCCGCG	NM_201266.1	41872561	GO:0005624|GO:0005886|GO:0016021|GO:0016020|GO:0016020|GO:0016021|GO:0007155|GO:0007275|GO:0007399|GO:0007411|GO:0030154|GO:0001755|GO:0007507|GO:0050919|GO:0007155|GO:0007155|GO:0001525|GO:0007155|GO:0004872|GO:0005021|GO:0017154|GO:0005021|GO:0017154	NRP2	+	ILMN_1787190	2264	A	NP_957718.1	NM_201266.1	NM_201264.1	NM_201266.1	MGC126574; NPN2; NP2; VEGF165R2; PRO2714	ILMN_23185
1090386	0.0377933	0.00239332	up	2.77336	2.77336	1.47163	SNORD36B	26814	Homo sapiens small nucleolar RNA, C/D box 36B (SNORD36B), small nucleolar RNA.				chr9	135206790	135206839	CTTGGCCTGAAATTACTGTGAAGAGTAAAACCGAGCTTTTTAACACTGAG	NR_000017.1	22546017		SNORD36B	+	ILMN_3237044	21	S		NR_000017.1	NR_000017.1	NR_000017.1	U36b; RNU36B	ILMN_1891
7550167	0.0418499	0.00296857	up	2.77283	2.77283	1.47136	SV2A	9900	Homo sapiens synaptic vesicle glycoprotein 2A (SV2A), mRNA.	GO:0006836|GO:0006874	GO:0005737|GO:0005783|GO:0008021|GO:0016020|GO:0016021|GO:0030054|GO:0031410|GO:0045202	GO:0005215	chr1	148141936	148141985	GGTTAGGCTGCCCCATCCCACCCTACTCTGTGTGGCTGCTTTCTTTGGTG	NM_014849.2	41281523	GO:0005737|GO:0005783|GO:0008021|GO:0016020|GO:0016021|GO:0030054|GO:0031410|GO:0045202|GO:0006836|GO:0006874|GO:0005215	SV2A	-	ILMN_1702009	3920	S	NP_055664.2	NM_014849.2	NM_014849.2	NM_014849.2	SV2; KIAA0736	ILMN_14178
6350035	0.0377933	0.00236605	up	2.76699	2.76699	1.46832	SRD5A2	6716	Homo sapiens steroid-5-alpha-reductase, alpha polypeptide 2 (3-oxo-5 alpha-steroid delta 4-dehydrogenase alpha 2) (SRD5A2), mRNA.	GO:0006629|GO:0006702|GO:0007267|GO:0007530|GO:0008584|GO:0030154|GO:0030539|GO:0055114	GO:0005737|GO:0005783|GO:0005789|GO:0005792|GO:0016020|GO:0016021	GO:0003865|GO:0009917	chr2	31749915	31749964	TGCAAACTCTTGTGAAGGGGTCACCCCAGCATGAGTGCTGAGATATGGAC	NM_000348.3	116805345	GO:0005737|GO:0005783|GO:0005789|GO:0005792|GO:0016020|GO:0016021|GO:0006629|GO:0006702|GO:0007267|GO:0007530|GO:0008584|GO:0030154|GO:0030539|GO:0055114|GO:0003865|GO:0009917	SRD5A2	-	ILMN_1788895	2136	S	NP_000339.2	NM_000348.3	NM_000348.2	NM_000348.3	MGC138457	ILMN_166226
2000209	0.0418165	0.00296125	up	2.75754	2.75754	1.46338	ZSWIM7	125150	Homo sapiens zinc finger, SWIM-type containing 7 (ZSWIM7), transcript variant 1, mRNA.	GO:0006281|GO:0006310	GO:0005634	GO:0008270|GO:0046872	chr17	15879944	15879993	GAATGCTGGGGGAAAGCCCAGGGCCTAGGTGTTGCAATGTTCTGTGGTTG	NM_001042697.1	111607460	GO:0005634|GO:0006281|GO:0006310|GO:0008270|GO:0046872	ZSWIM7	-	ILMN_3298167	1888	M	NP_001036162.1	NM_001042697.1	NM_001042697.1	NM_001042697.1	SWS1	ILMN_172580
5960475	0.0297387	0.00133026	up	2.73303	2.73303	1.4505	RHPN2	85415	Homo sapiens rhophilin, Rho GTPase binding protein 2 (RHPN2), mRNA.	GO:0007165	GO:0005622|GO:0005737	GO:0005515	chr19	38161365	38161414	CACCTTTGGGAAAGTGTATCTGCTGCTCCTAGGGCCATGCTTGTATACAT	NM_033103.3	37059770	GO:0005622|GO:0005737|GO:0007165|GO:0005515	RHPN2	-	ILMN_1753143	3424	S	NP_149094.2	NM_033103.3	NM_033103.3	NM_033103.3	p76RBE; RhoBP	ILMN_19962
6250220	0.0214949	0.000422781	up	2.72296	2.72296	1.44518	PPIE	10450	Homo sapiens peptidylprolyl isomerase E (cyclophilin E) (PPIE), transcript variant 2, mRNA.	GO:0006397|GO:0006457|GO:0008380|GO:0045449|GO:0006457	GO:0005634|GO:0005681	GO:0000166|GO:0003723|GO:0003755|GO:0005515|GO:0016018|GO:0016853|GO:0000166|GO:0003676|GO:0003755|GO:0016853	chr1	40002123	40002172	GGGGATGCCCTGATGAGCACATTTGTCAAATAAATGAATGACAGGAAACC	NM_203456.1	45439315	GO:0005634|GO:0005681|GO:0006397|GO:0006457|GO:0008380|GO:0045449|GO:0006457|GO:0000166|GO:0003723|GO:0003755|GO:0005515|GO:0016018|GO:0016853|GO:0000166|GO:0003676|GO:0003755|GO:0016853	PPIE	+	ILMN_1674825	1056	I	NP_982281.1	NM_203456.1	NM_203456.1	NM_203456.1	CYP-33; MGC3736; MGC111222	ILMN_13734
4260431	0.0181888	0.00015949	up	2.70112	2.70112	1.43356	SNORD22	9304	Homo sapiens small nucleolar RNA, C/D box 22 (SNORD22), small nucleolar RNA.				chr11	62620413	62620462	CCAGAGCCTGTAAAGGTGAACCACTGGGACTGGCTGGGGGAGAAGAGGAA	NR_000008.1	22546012		SNORD22	-	ILMN_1724884	45	S		NR_000008.1	NR_000008.1	NR_000008.1	RNU22; U22	ILMN_790
3140608	0.0341307	0.00187053	up	2.7001	2.7001	1.43301	AGAP2	116986	Homo sapiens ArfGAP with GTPase domain, ankyrin repeat and PH domain 2 (AGAP2), transcript variant 2, mRNA.				chr12	58119345	58119394	GCACCCCTACAGTGGGACCCCTCCCCCATTATTCTTTCTGTCCAGCCCCT	NM_014770.2	41281493		AGAP2	-	ILMN_1735591	3537	S	NP_055585.1	NM_014770.2	NM_014770.2	NM_014770.2	GGAP2; PIKE; FLJ16430; AGAP2; KIAA0167	ILMN_11212
2320543	0.0242826	0.000732834	up	2.69769	2.69769	1.43172	SNORA15	677803	Homo sapiens small nucleolar RNA, H/ACA box 15 (SNORA15), small nucleolar RNA.				chr7	56095692	56095741	CACAGCCAGACACCATGCAAAAGCAGTCTTCCCTTTAGAATGACTGATGG	NR_002957.1	91680824		SNORA15	+	ILMN_3241884	36	S		NR_002957.1	NR_002957.1	NR_002957.1	ACA15	ILMN_179226
7320594	0.0418824	0.00297654	up	2.68924	2.68924	1.4272	ZYX	7791	Homo sapiens zyxin (ZYX), transcript variant 1, mRNA.	GO:0007155|GO:0007165|GO:0007267|GO:0044419	GO:0005737|GO:0005925|GO:0001725|GO:0005634|GO:0005737|GO:0005856|GO:0005886|GO:0005887|GO:0005913|GO:0005925	GO:0008270|GO:0046872|GO:0005515|GO:0008270|GO:0046872	chr7	142798238	142798287	TGGGAGACCCTCCAGGACATTCCCACCCTCCCCCATGCTGCCAAGTTGTA	NM_003461.4	58530843	GO:0005737|GO:0005925|GO:0001725|GO:0005634|GO:0005737|GO:0005856|GO:0005886|GO:0005887|GO:0005913|GO:0005925|GO:0007155|GO:0007165|GO:0007267|GO:0044419|GO:0008270|GO:0046872|GO:0005515|GO:0008270|GO:0046872	ZYX	+	ILMN_1701875	2218	A	NP_003452.1	NM_003461.4	NM_003461.4	NM_003461.4	ESP-2; HED-2	ILMN_2137
6860451	0.0321038	0.00161176	up	2.68254	2.68254	1.4236	SNORA13	654322	Homo sapiens small nucleolar RNA, H/ACA box 13 (SNORA13), small nucleolar RNA.				chr5	111497252	111497301	TTGCAGCCTTTTCCTGCCCTTAAATTTGATACCTTTGGTGTAGGAGCTGC	NR_002922.1	86604715		SNORA13	+	ILMN_3241985	71	S		NR_002922.1	NR_002922.1	NR_002922.1	ACA13	ILMN_32687
150482	0.0434175	0.00325706	up	2.67608	2.67608	1.42012	SLITRK2	84631	Homo sapiens SLIT and NTRK-like family, member 2 (SLITRK2), mRNA.	GO:0007409	GO:0016020|GO:0016021	GO:0005515	chrX	144714965	144715014	ACTAAGGGGATTTAACAGTGGACTAGAGGTAATAAGCCACCTCAGTCAGG	NM_032539.2	40217818	GO:0016020|GO:0016021|GO:0007409|GO:0005515	SLITRK2	+	ILMN_1795170	4922	S	NP_115928.1	NM_032539.2	NM_032539.2	NM_032539.2	MGC129913; SLITL1; DKFZp451E1911; CXorf2; MGC129912; KIAA1854	ILMN_12380
3850754	0.0430638	0.00319016	up	2.66033	2.66033	1.41161	KIAA1683	80726	Homo sapiens KIAA1683 (KIAA1683), mRNA.		GO:0005739		chr19	18228925	18228974	TGCAGTGGGGACTTCGTGGGAGGCACTCATGGCTCTCTGGGTCTAATGAA	NM_025249.1	54606861	GO:0005739	KIAA1683	-	ILMN_2158003	3690	S	NP_079525.1	NM_025249.1	NM_025249.1	NM_025249.1	MGC131731	ILMN_11229
130524	0.0377933	0.00238588	up	2.65541	2.65541	1.40894	EDIL3	10085	Homo sapiens EGF-like repeats and discoidin I-like domains 3 (EDIL3), mRNA.	GO:0007155|GO:0007275	GO:0005576	GO:0005178|GO:0005509|GO:0005515	chr5	83356260	83360524	TCTTATTGAGATTTGAAACTGGTGGTAGTTTCCCAGGAAGGCACAGGTGG	NM_005711.3	31317223	GO:0005576|GO:0007155|GO:0007275|GO:0005178|GO:0005509|GO:0005515	EDIL3	-	ILMN_1689976	2921	S	NP_005702.3	NM_005711.3	NM_005711.3	NM_005711.3	MGC26287; DEL1	ILMN_26444
7200259	0.0359665	0.00211575	up	2.65438	2.65438	1.40837	NF2	4771	Homo sapiens neurofibromin 2 (bilateral acoustic neuroma) (NF2), transcript variant 1, mRNA.	GO:0001707|GO:0001953|GO:0006469|GO:0007398|GO:0007605|GO:0008156|GO:0008285|GO:0008285|GO:0008285|GO:0014010|GO:0022408|GO:0030036|GO:0030336|GO:0042475|GO:0042518|GO:0042524|GO:0043409|GO:0045216|GO:0045786|GO:0046426|GO:0051496	GO:0001726|GO:0005634|GO:0005634|GO:0005730|GO:0005737|GO:0005737|GO:0005769|GO:0005856|GO:0005886|GO:0005912|GO:0019898|GO:0030027|GO:0030175|GO:0032154|GO:0042995|GO:0048471	GO:0005198|GO:0008092	chr22	28422343	28422392	TTTTCTCCATGGCTGATGCTGCTGTGGCCAGCCAGGGCCCTTGAGATCCT	NM_000268.2	32967273	GO:0001726|GO:0005634|GO:0005634|GO:0005730|GO:0005737|GO:0005737|GO:0005769|GO:0005856|GO:0005886|GO:0005912|GO:0019898|GO:0030027|GO:0030175|GO:0032154|GO:0042995|GO:0048471|GO:0001707|GO:0001953|GO:0006469|GO:0007398|GO:0007605|GO:0008156|GO:0008285|GO:0008285|GO:0008285|GO:0014010|GO:0022408|GO:0030036|GO:0030336|GO:0042475|GO:0042518|GO:0042524|GO:0043409|GO:0045216|GO:0045786|GO:0046426|GO:…	NF2	+	ILMN_1676721	3763	S	NP_000259.1	NM_000268.2	XM_929370.1	NM_000268.2	SCH; ACN; Merlin; BANF	ILMN_3554
3850767	0.0280052	0.00112799	up	2.65293	2.65293	1.40758	SBK1	388228	Homo sapiens SH3-binding domain kinase 1 (SBK1), mRNA.	GO:0006468	GO:0005737	GO:0000166|GO:0004674|GO:0005515|GO:0005524|GO:0016740	chr16	28242520	28242569	CAGAGCCCCAGCCCCTCATGTCTTGCCGCCCTTCCTCCATGTGTTTGTAA	NM_001024401.2	67906173	GO:0005737|GO:0006468|GO:0000166|GO:0004674|GO:0005515|GO:0005524|GO:0016740	SBK1	+	ILMN_1728298	4841	I	NP_001019572.1	NM_001024401.2	NM_001024401.2	NM_001024401.2	Sbk	ILMN_25826
2970372	0.0427399	0.00311664	up	2.64649	2.64649	1.40408	PRH1	5554	Homo sapiens proline-rich protein HaeIII subfamily 1 (PRH1), mRNA.	GO:0007186|GO:0007186	GO:0016021|GO:0005576|GO:0005615|GO:0016021	GO:0005515	chr12	10924840	10924889	GTGTTTCAAATGCCGTGAAACATGGCATCATGCTCTAACTTCAGTATACC	NM_006250.1	9945309	GO:0016021|GO:0005576|GO:0005615|GO:0016021|GO:0007186|GO:0007186|GO:0005515	PRH1	-	ILMN_2210534	588	S	NP_006241.1	NM_006250.1	NM_006250.1	NM_006250.1	MGC74956; Pa	ILMN_11929
6220603	0.0195979	0.000285877	up	2.64447	2.64447	1.40298	ZNF321	399669	Homo sapiens zinc finger protein 321 (ZNF321), mRNA.	GO:0006355	GO:0005622	GO:0003676	chr19	58122940	58122989	GGGAGCGATCCTTTTAAGGCAAACAAGGGAGATAGTACCTGTATCTTAGT	NM_203307.2	72384362	GO:0005622|GO:0006355|GO:0003676	ZNF321	-	ILMN_1760285	1544	S	NP_976052.2	NM_203307.2	NM_203307.2	NM_203307.2	MGC35402; FLJ39509; DKFZp781C2298	ILMN_22714
6020458	0.018003	0.000131842	up	2.64275	2.64275	1.40204	NR2F2	7026	Homo sapiens nuclear receptor subfamily 2, group F, member 2 (NR2F2), mRNA.	GO:0001764|GO:0006350|GO:0006355|GO:0007519|GO:0009952|GO:0009956|GO:0030900|GO:0048514|GO:0060173|GO:0006350|GO:0006357|GO:0006629|GO:0007165	GO:0005634|GO:0005634	GO:0003700|GO:0003707|GO:0003700|GO:0003706|GO:0003707|GO:0003714|GO:0008270|GO:0043565|GO:0046872	chr15	94682514	94682563	CTGGAGGAACCACATATAACACTTAACTTCCCCTACCCTGCCCCTCCCCA	NM_021005.2	31377723	GO:0005634|GO:0005634|GO:0001764|GO:0006350|GO:0006355|GO:0007519|GO:0009952|GO:0009956|GO:0030900|GO:0048514|GO:0060173|GO:0006350|GO:0006357|GO:0006629|GO:0007165|GO:0003700|GO:0003707|GO:0003700|GO:0003706|GO:0003707|GO:0003714|GO:0008270|GO:0043565|GO:0046872	NR2F2	+	ILMN_1745785	2485	S	NP_066285.1	NM_021005.2	NM_021005.2	NM_021005.2	COUP-TFII; TFCOUP2; MGC117452; COUPTFB; SVP40; ARP1	ILMN_22727
670273	0.0178585	0.00011069	up	2.63901	2.63901	1.39999	DPYD	1806	Homo sapiens dihydropyrimidine dehydrogenase (DPYD), transcript variant 1, mRNA.	GO:0006145|GO:0006207|GO:0006210|GO:0006212|GO:0006212|GO:0006214|GO:0055114	GO:0005737|GO:0005829|GO:0005829	GO:0016491|GO:0051536|GO:0004158|GO:0004159|GO:0005488|GO:0005506|GO:0009055|GO:0016491|GO:0017113|GO:0017113|GO:0017113|GO:0017113|GO:0017113|GO:0017113|GO:0042803|GO:0042803|GO:0046872|GO:0050660|GO:0050661|GO:0051539	chr1	97787716	97787765	TCCCCTTCGCTGAAATTGCTTATTTTTGGTGTTGGATAGAGGATAGGGAG	NM_000110.3	119943097	GO:0005737|GO:0005829|GO:0005829|GO:0006145|GO:0006207|GO:0006210|GO:0006212|GO:0006212|GO:0006214|GO:0055114|GO:0016491|GO:0051536|GO:0004158|GO:0004159|GO:0005488|GO:0005506|GO:0009055|GO:0016491|GO:0017113|GO:0017113|GO:0017113|GO:0017113|GO:0017113|GO:0017113|GO:0042803|GO:0042803|GO:0046872|GO:0050660|GO:0050661|GO:0051539	DPYD	-	ILMN_1795715	3794	S	NP_000101.2	NM_000110.3	NM_000110.2	NM_000110.3	MGC132008; DPD; DHP; MGC70799	ILMN_19002
7000097	0.0237015	0.000667232	up	2.62497	2.62497	1.3923	SNORA2A	677793	Homo sapiens small nucleolar RNA, H/ACA box 2A (SNORA2A), small nucleolar RNA.				chr12	49050513	49050562	GGCCCTGAATCAAGACCAATGGTTTGCTGTAGCTGTTGGTTTCAAACAGG	NR_002950.1	91680817		SNORA2A	-	ILMN_3248232	3	S		NR_002950.1	NR_002950.1	NR_002950.1	ACA2A	ILMN_172759
4010553	0.0214949	0.000414034	up	2.62486	2.62486	1.39224	B4GALT6	9331	Homo sapiens UDP-Gal:betaGlcNAc beta 1,4- galactosyltransferase, polypeptide 6 (B4GALT6), mRNA.	GO:0005975|GO:0005975	GO:0005794|GO:0016020|GO:0016021	GO:0000287|GO:0005509|GO:0008378|GO:0016757|GO:0030145|GO:0016757	chr18	27457187	27457236	CAGTGAACTTAATATGTTTCTGTGAGAGTGACAGAGCTGTGCCCGTTTAT	NM_004775.2	13929471	GO:0005794|GO:0016020|GO:0016021|GO:0005975|GO:0005975|GO:0000287|GO:0005509|GO:0008378|GO:0016757|GO:0030145|GO:0016757	B4GALT6	-	ILMN_1732555	3726	S	NP_004766.1	NM_004775.2	NM_004775.2	NM_004775.2	beta4Gal-T6; B4Gal-T6	ILMN_22156
6840433	0.0230809	0.000607811	up	2.62484	2.62484	1.39223	HIP1R	9026	Homo sapiens huntingtin interacting protein 1 related (HIP1R), mRNA.	GO:0008150	GO:0005737|GO:0005905|GO:0012505|GO:0016020|GO:0030136	GO:0003779|GO:0005543	chr12	121886133	121898569	ACAAGACCCAGGCCATCAGCATCAGCAAAGCCATCAACACCCAGGAGGCC	NM_003959.1	48762941	GO:0005737|GO:0005905|GO:0012505|GO:0016020|GO:0030136|GO:0008150|GO:0003779|GO:0005543	HIP1R	+	ILMN_2288402	142	I	NP_003950.1	NM_003959.1	NM_003959.1	NM_003959.1	HIP3; HIP12; KIAA0655; FLJ14000; ILWEQ; MGC47513	ILMN_161867
6040121	0.0220081	0.000494026	up	2.6235	2.6235	1.39149	SNORA81	677847	Homo sapiens small nucleolar RNA, H/ACA box 81 (SNORA81), small nucleolar RNA.				chr3	186504545	186504594	CACAAGAAGAAAAGTAACAGCACTAGATTGTAAAGACTGGGGTGGACCTC	NR_002989.1	91680857		SNORA81	+	ILMN_3248440	82	S		NR_002989.1	NR_002989.1	NR_002989.1	HBI-61	ILMN_176863
2260524	0.030918	0.00147271	up	2.61907	2.61907	1.38905	SNORA5A	654319	Homo sapiens small nucleolar RNA, H/ACA box 5A (SNORA5A), small nucleolar RNA.				chr7	45144007	45144056	TGTCCTATGCATGGTAGGCACTGGCCCAGAAGGCTGCCACAGAAACACTG	NR_002919.1	86604713		SNORA5A	-	ILMN_3236942	25	S		NR_002919.1	NR_002919.1	NR_002919.1	ACA5A/B/C; ACA5	ILMN_32556
4480615	0.0245373	0.000762635	up	2.61819	2.61819	1.38857	PEAR1	375033	Homo sapiens platelet endothelial aggregation receptor 1 (PEAR1), mRNA.		GO:0016020|GO:0016021	GO:0004872	chr1	155152795	155152844	TCGGGGCGCCATGAACCGCACCCATATAACACGGTAAACTTAATCAGCAA	NM_001080471.1	122937342	GO:0016020|GO:0016021|GO:0004872	PEAR1	+	ILMN_2407669	4811	A	NP_001073940.1	NM_001080471.1	NM_001080471.1	NM_001080471.1	MEGF12; JEDI; FLJ00193	ILMN_170351
6590408	0.0254822	0.00084273	up	2.60922	2.60922	1.38362	SNORD26	9302	Homo sapiens small nucleolar RNA, C/D box 26 (SNORD26), small nucleolar RNA.				chr11	62379414	62622812	ACTCTCTCTTTCTGATGGATTAGTGGAGAAAACAGAAAATTCTGAGTAGC	NR_002564.1	74315931		SNORD26	-	ILMN_1691550	26	S		NR_002564.1	NR_002564.1	NR_002564.1	U26; RNU26	ILMN_21627
1340452	0.0191855	0.000246708	up	2.6033	2.6033	1.38034	EFNA5	1946	Homo sapiens ephrin-A5 (EFNA5), mRNA.	GO:0007267|GO:0007275|GO:0007399|GO:0030154	GO:0005615|GO:0005886|GO:0046658	GO:0046875	chr5	106744492	106744541	GTGCATTCTCCTCTAAGAACTCACCTCCGTTAGCGCACTGTGTCAGCGGG	NM_001962.1	4503486	GO:0005615|GO:0005886|GO:0046658|GO:0007267|GO:0007275|GO:0007399|GO:0030154|GO:0046875	EFNA5	-	ILMN_1685616	1282	S	NP_001953.1	NM_001962.1	NM_001962.1	NM_001962.1	RAGS; LERK7; GLC1M; EPLG7; AF1; EFL5	ILMN_3412
50270	0.033822	0.00179176	up	2.60207	2.60207	1.37966	FAM70A	55026	Homo sapiens family with sequence similarity 70, member A (FAM70A), mRNA.		GO:0016020|GO:0016021		chrX	119276577	119276626	CTGGATGTTGCTTAAAATCTGTATCACTGCCATGTTGAAAACTCAGACTG	NM_017938.2	31377736	GO:0016020|GO:0016021	FAM70A	-	ILMN_2180252	3300	S	NP_060408.2	NM_017938.2	NM_017938.2	NM_017938.2	FLJ20716; RP3-525N14.6	ILMN_7016
1450497	0.0439457	0.00333762	up	2.59893	2.59893	1.37792	SNORD113-8	767568	Homo sapiens small nucleolar RNA, C/D box 113-8 (SNORD113-8), small nucleolar RNA.				chr14	100479562	100479611	GGTGTCTGAATCAAAAATTTTGATTAAAGCCATCTGTAACTCTGAGGTCC	NR_003236.1	115432114		SNORD113-8	+	ILMN_3308275	22	S		NR_003236.1	NR_003236.1	NR_003236.1	14q(I-8)	ILMN_162168
4230377	0.0401497	0.00276323	up	2.5976	2.5976	1.37718	PDK2	5164	Homo sapiens pyruvate dehydrogenase kinase, isozyme 2 (PDK2), mRNA.	GO:0005975|GO:0006006|GO:0007165|GO:0016310|GO:0018106	GO:0005634|GO:0005730|GO:0005739|GO:0005759	GO:0000155|GO:0004740|GO:0005515|GO:0005524	chr17	45543304	45543353	ACCCTGAATGCCCCCACCCTTCCCCTAAGCACACAGGGGTTAAAGCTGTG	NM_002611.3	31543388	GO:0005634|GO:0005730|GO:0005739|GO:0005759|GO:0005975|GO:0006006|GO:0007165|GO:0016310|GO:0018106|GO:0000155|GO:0004740|GO:0005515|GO:0005524	PDK2	+	ILMN_1705397	2172	S	NP_002602.2	NM_002611.3	NM_002611.3	NM_002611.3	PDHK2	ILMN_22088
3390113	0.038396	0.00249175	up	2.59711	2.59711	1.37691	SNORD45A	26805	Homo sapiens small nucleolar RNA, C/D box 45A (SNORD45A), small nuclear RNA.				chr1	76026162	76026211	GGTCAATGATGTGTTGGCATGTATTATCTGAATCTATTGCTGATGTGTAA	NR_002749.1	84872039		SNORD45A	+	ILMN_3242525	1	S		NR_002749.1	NR_002749.1	NR_002749.1	U45a; RNU45A	ILMN_9036
580228	0.0379875	0.00243932	up	2.59155	2.59155	1.37381	RAI2	10742	Homo sapiens retinoic acid induced 2 (RAI2), mRNA.	GO:0009790	GO:0005575	GO:0003674	chrX	17728570	17728619	CTATGACATCAACAGCCAAGGGGAAGAGTCCATGGGAAATGCAGAGCCCC	NM_021785.2	12056469	GO:0005575|GO:0009790|GO:0003674	RAI2	-	ILMN_1760574	1809	S	NP_068557.1	NM_021785.2	NM_021785.2	NM_021785.2		ILMN_26013
3800278	0.0255336	0.000855469	up	2.58856	2.58856	1.37215	SNORA8	654320	Homo sapiens small nucleolar RNA, H/ACA box 8 (SNORA8), small nucleolar RNA.				chr11	93465611	93465660	CTGCATGGTATCTGCACTCAGCAGTTTACACCTGCTAGGGTGTTCAAAGG	NR_002920.1	86604718		SNORA8	-	ILMN_3238707	5	S		NR_002920.1	NR_002920.1	NR_002920.1	ACA8	ILMN_32814
1500020	0.0194623	0.000269571	up	2.58291	2.58291	1.369	FANCL	55120	Homo sapiens Fanconi anemia, complementation group L (FANCL), mRNA.	GO:0006281|GO:0006511	GO:0005634|GO:0005737	GO:0005515|GO:0008270|GO:0016874|GO:0046872	chr2	58239913	58239962	TTAGTTTGTTAGACGTGAGTTATCCAAGTATTTATTTTGTGTAGTGTGTA	NM_018062.2	49472818	GO:0005634|GO:0005737|GO:0006281|GO:0006511|GO:0005515|GO:0008270|GO:0016874|GO:0046872	FANCL	-	ILMN_2188909	1635	S	NP_060532.2	NM_018062.2	NM_018062.2	NM_018062.2	POG; FAAP43; PHF9; FLJ10335	ILMN_24728
5700224	0.0178585	8.9591e-05	up	2.5817	2.5817	1.36832	IFT57	55081	Homo sapiens intraflagellar transport 57 homolog (Chlamydomonas) (IFT57), mRNA.	GO:0006350|GO:0006355|GO:0006919|GO:0042981	GO:0005794|GO:0005929|GO:0005932	GO:0003677|GO:0005515	chr3	109362379	109362428	AACTCAGCTTGGGTTCTGTGCTCCTCCTCTCTTCCTATAGAACACTGTGC	NM_018010.2	19923513	GO:0005794|GO:0005929|GO:0005932|GO:0006350|GO:0006355|GO:0006919|GO:0042981|GO:0003677|GO:0005515	IFT57	-	ILMN_1811636	2954	S	NP_060480.1	NM_018010.2	NM_018010.2	NM_018010.2	ESRRBL1; MHS4R2; FLJ10147; HIPPI	ILMN_21390
7160711	0.0175637	7.47074e-05	up	2.58135	2.58135	1.36813	MAP2K3	5606	Homo sapiens mitogen-activated protein kinase kinase 3 (MAP2K3), transcript variant A, mRNA.	GO:0000187|GO:0006954|GO:0007165|GO:0042035|GO:0045860|GO:0045893|GO:0060048		GO:0000166|GO:0004674|GO:0004708|GO:0004708|GO:0004713|GO:0005515|GO:0005524|GO:0016740	chr17	21142801	21144468	CTCCCGGACCTTCATCACCATTGGAGACAGAAACTTTGAGGTGGAGGCTG	NM_002756.3	117306181	GO:0000187|GO:0006954|GO:0007165|GO:0042035|GO:0045860|GO:0045893|GO:0060048|GO:0000166|GO:0004674|GO:0004708|GO:0004708|GO:0004713|GO:0005515|GO:0005524|GO:0016740	MAP2K3	+	ILMN_1801175	385	A	NP_002747.2	NM_002756.3	XM_944206.1	NM_002756.3	MEK3; MKK3; MAPKK3; PRKMK3	ILMN_25854
5890551	0.0270079	0.00101422	up	2.57622	2.57622	1.36526	SNORD59A	26789	Homo sapiens small nucleolar RNA, C/D box 59A (SNORD59A), small nuclear RNA.				chr12	55325152	57038859	GACTTTCGTTCTTCTGAGTTTGCTGAAGCCACATTTAGGTACTGAGAAGG	NR_002737.1	84872022		SNORD59A	-	ILMN_3239851	26	S		NR_002737.1	NR_002737.1	NR_002737.1	RNU59; U59	ILMN_7049
270050	0.0391837	0.00260165	up	2.57193	2.57193	1.36285	ECE1	1889	Homo sapiens endothelin converting enzyme 1 (ECE1), mRNA.	GO:0006508|GO:0006508|GO:0060037	GO:0016020|GO:0005624|GO:0005794|GO:0016020|GO:0016021	GO:0004222|GO:0008233|GO:0008270|GO:0004222|GO:0008233|GO:0008270|GO:0046872	chr1	21419011	21419060	CCGCCTCACAAGTGCGAAGTCTGGTAAGGACGAAGCGGAGAGAGCCAAGA	NM_001397.1	4503442	GO:0016020|GO:0005624|GO:0005794|GO:0016020|GO:0016021|GO:0006508|GO:0006508|GO:0060037|GO:0004222|GO:0008233|GO:0008270|GO:0004222|GO:0008233|GO:0008270|GO:0046872	ECE1	-	ILMN_1672174	2287	S	NP_001388.1	NM_001397.1	NM_001397.1	NM_001397.1	ECE	ILMN_20910
50088	0.0240086	0.000698145	up	2.56901	2.56901	1.36121	HCFC1R1	54985	Homo sapiens host cell factor C1 regulator 1 (XPO1 dependent) (HCFC1R1), transcript variant 3, mRNA.		GO:0005634|GO:0005737		chr16	3072632	3072681	GGAAGGGAGGCATCCCACCCCCAAGAAGAACTGAATAAAGATTGCTGAGC	NM_001002018.1	50952467	GO:0005634|GO:0005737	HCFC1R1	-	ILMN_2318568	732	A	NP_001002018.1	NM_001002018.1	NM_001002018.1	NM_001002018.1	MGC99622; HPIP; FLJ20568; MGC70711	ILMN_19015
5360341	0.0387162	0.00254256	up	2.55924	2.55924	1.35571	SNORD38B	94163	Homo sapiens small nucleolar RNA, C/D box 38B (SNORD38B), small nucleolar RNA.				chr1	45016668	45016717	GTCCAGTTCTGCTACTGACAGTAAGTGAAGATAAAGTGTGTCTGAGGAGA	NR_001457.1	32526881		SNORD38B	+	ILMN_1741944	20	S		NR_001457.1	NR_001457.1	NR_001457.1	U38B; RNU38B	ILMN_6851
1240291	0.04784	0.00394149	up	2.55752	2.55752	1.35474	RBPMS	11030	Homo sapiens RNA binding protein with multiple splicing (RBPMS), transcript variant 1, mRNA.	GO:0006396		GO:0000166|GO:0003723|GO:0005515|GO:0005515	chr8	30242609	30242658	ATGAACAACGGCGGCAAAGCCGAGAAGGAGAACACCCCGAGCGAGGCCAA	NM_001008710.1	57164968	GO:0006396|GO:0000166|GO:0003723|GO:0005515|GO:0005515	RBPMS	+	ILMN_1728218	666	A	NP_001008710.1	NM_001008710.1	NM_001008712.1	NM_001008710.1	HERMES	ILMN_13511
3800553	0.0187327	0.000218343	up	2.5542	2.5542	1.35287	DCP1B	196513	Homo sapiens DCP1 decapping enzyme homolog B (S. cerevisiae) (DCP1B), mRNA.	GO:0000184	GO:0005634|GO:0005737	GO:0005515|GO:0016787	chr12	2058405	2058454	CTTATGTCCCCCATGGTGTTCGCACAACCCACCTCCGTCCCGCCAAAGGA	NM_152640.3	40548402	GO:0005634|GO:0005737|GO:0000184|GO:0005515|GO:0016787	DCP1B	-	ILMN_1743992	1650	S	NP_689853.3	NM_152640.3	NM_152640.3	NM_152640.3	DCP1; hDcp1b	ILMN_180578
1440739	0.0158167	3.3172e-05	up	2.55353	2.55353	1.35249	EBAG9	9166	Homo sapiens estrogen receptor binding site associated, antigen, 9 (EBAG9), transcript variant 2, mRNA.	GO:0001558|GO:0006915	GO:0000139|GO:0005625|GO:0005794|GO:0016020|GO:0016021	GO:0016505	chr8	110552006	110552055	TTGAATGAGCGGGGCTGGGAGTGAGCGGGCGGAGCGCGAGCTCGAGGAAG	NM_198120.1	37694064	GO:0000139|GO:0005625|GO:0005794|GO:0016020|GO:0016021|GO:0001558|GO:0006915|GO:0016505	EBAG9	+	ILMN_2273683	78	I	NP_936056.1	NM_198120.1	NM_198120.1	NM_198120.1	RCAS1; EB9; PDAF	ILMN_22532
4280193	0.0219457	0.000470891	up	2.55294	2.55294	1.35216	C19orf6	91304	Homo sapiens chromosome 19 open reading frame 6 (C19orf6), transcript variant 1, mRNA.		GO:0005737|GO:0016020|GO:0016021		chr19	1010004	1010053	ATGGAGTGGGGTCCCATGGTGCAGGTCTCTGAGCAAGGCGGAGGTGTGGA	NM_001033026.1	74229024	GO:0005737|GO:0016020|GO:0016021	C19ORF6	-	ILMN_2326282	2304	A	NP_001028198.1	NM_001033026.1	NM_001033026.1	NM_001033026.1	R32184_3; ASBABP1; MGC4022	ILMN_167551
4850722	0.0214949	0.000420873	up	2.54514	2.54514	1.34774	EEF1E1	9521	Homo sapiens eukaryotic translation elongation factor 1 epsilon 1 (EEF1E1), mRNA.	GO:0006412|GO:0008285|GO:0043065|GO:0043517	GO:0005634|GO:0005737	GO:0005515	chr6	8024675	8024724	GTTAAGAACTGATAAATTGTGCCAAGGAAGCCAAAAGGGAAGACAGATGG	NM_004280.2	20127469	GO:0005634|GO:0005737|GO:0006412|GO:0008285|GO:0043065|GO:0043517|GO:0005515	EEF1E1	-	ILMN_2158587	949	S	NP_004271.1	NM_004280.2	NM_004280.2	NM_004280.2	AIMP3; P18	ILMN_176018
4560228	0.0315412	0.00155521	up	2.54164	2.54164	1.34576	SNORA1	677792	Homo sapiens small nucleolar RNA, H/ACA box 1 (SNORA1), small nucleolar RNA.				chr11	93465179	93465228	AGGTTATGCTTCCATCACAGTATGCATATTGCAGTGGTGACAATGAGACC	NR_003026.1	93352542		SNORA1	-	ILMN_3245893	71	S		NR_003026.1	NR_003026.1	NR_003026.1	ACA1	ILMN_169710
380196	0.0449494	0.00351107	up	2.54142	2.54142	1.34564	HCRT	3060	Homo sapiens hypocretin (orexin) neuropeptide precursor (HCRT), mRNA.	GO:0007218|GO:0007268|GO:0007631	GO:0005791|GO:0008021|GO:0030054|GO:0031410|GO:0045202|GO:0048471		chr17	40336087	40336136	TGCCCTCTGCCCACCCAGCGTCAGCCCCCAGAAAAAAGGCAATAAAGACG	NM_001524.1	4557634	GO:0005791|GO:0008021|GO:0030054|GO:0031410|GO:0045202|GO:0048471|GO:0007218|GO:0007268|GO:0007631	HCRT	-	ILMN_2179739	518	S	NP_001515.1	NM_001524.1	NM_001524.1	NM_001524.1	OX; PPOX	ILMN_25303
3940053	0.0248725	0.000783003	up	2.52597	2.52597	1.33683	ZC3H14	79882	Homo sapiens zinc finger CCCH-type containing 14 (ZC3H14), transcript variant 2, mRNA.		GO:0005634	GO:0003723|GO:0008270|GO:0046872	chr14	88148185	88148234	AGGGGGCTACACGGTTGCTGTGTGAGTGGAGAGATGCAGTGAGGCAGTTG	NM_207660.2	50541970	GO:0005634|GO:0003723|GO:0008270|GO:0046872	ZC3H14	+	ILMN_2335669	2241	A	NP_997543.1	NM_207660.2	NM_207660.2	NM_207660.2	UKp68; FLJ11806; MGC26892; NY-REN-37	ILMN_23275
7160563	0.0287585	0.00121984	up	2.50546	2.50546	1.32507	SMG6	23293	Homo sapiens Smg-6 homolog, nonsense mediated mRNA decay factor (C. elegans) (SMG6), mRNA.	GO:0000184|GO:0000723|GO:0006406|GO:0035303	GO:0000781|GO:0005634|GO:0005694|GO:0005697|GO:0005737	GO:0003677|GO:0004519|GO:0005515|GO:0016787|GO:0030145|GO:0042162|GO:0046872	chr17	1910299	1910348	GCCCCTTTAGCTGGTACCTCAGTGGGGAGGCTTCCTTACCAAGAATGAGT	NM_017575.3	30425541	GO:0000781|GO:0005634|GO:0005694|GO:0005697|GO:0005737|GO:0000184|GO:0000723|GO:0006406|GO:0035303|GO:0003677|GO:0004519|GO:0005515|GO:0016787|GO:0030145|GO:0042162|GO:0046872	SMG6	-	ILMN_1695280	5452	S	NP_060045.3	NM_017575.3	NM_017575.3	NM_017575.3	SMG-6; EST1A; KIAA0732; C17orf31	ILMN_20830
5390615	0.0355916	0.002046	up	2.50542	2.50542	1.32506	PDGFB	5155	Homo sapiens platelet-derived growth factor beta polypeptide (simian sarcoma viral (v-sis) oncogene homolog) (PDGFB), transcript variant 2, mRNA.	GO:0001938|GO:0006929|GO:0008283|GO:0030031|GO:0030036|GO:0030336|GO:0050730|GO:0001938|GO:0006929|GO:0009611|GO:0010512|GO:0010544|GO:0014911|GO:0030031|GO:0030036|GO:0030336|GO:0043406|GO:0043536|GO:0045740|GO:0045740|GO:0048008|GO:0048008|GO:0048008|GO:0048146|GO:0050730|GO:0050921	GO:0016020|GO:0005576|GO:0005576|GO:0009986|GO:0009986|GO:0009986|GO:0016020|GO:0031089	GO:0008083|GO:0005161|GO:0005515|GO:0008083|GO:0042803|GO:0043498|GO:0043498|GO:0043498|GO:0046982|GO:0048407	chr22	37950308	37950357	GGGACCTGCTCATCATATTCCAACCCAGCCACGACTGCCATGTAAGGTTG	NM_033016.1	15451785	GO:0016020|GO:0005576|GO:0005576|GO:0009986|GO:0009986|GO:0009986|GO:0016020|GO:0031089|GO:0001938|GO:0006929|GO:0008283|GO:0030031|GO:0030036|GO:0030336|GO:0050730|GO:0001938|GO:0006929|GO:0009611|GO:0010512|GO:0010544|GO:0014911|GO:0030031|GO:0030036|GO:0030336|GO:0043406|GO:0043536|GO:0045740|GO:0045740|GO:0048008|GO:0048008|GO:0048008|GO:0048146|GO:0050730|GO:0050921|GO:0008083|GO:0005161|GO:…	PDGFB	-	ILMN_2394305	1684	A	NP_148937.1	NM_033016.1	NM_033016.1	NM_033016.1	FLJ12858; PDGF2; c-sis; SSV; SIS	ILMN_30109
4210360	0.0371612	0.00228564	up	2.48828	2.48828	1.31515	ATR	545	Homo sapiens ataxia telangiectasia and Rad3 related (ATR), mRNA.	GO:0000077|GO:0006281|GO:0006468|GO:0007049|GO:0007275|GO:0008156|GO:0043393	GO:0005634|GO:0005654|GO:0005694	GO:0003677|GO:0004674|GO:0005515|GO:0016740|GO:0030145|GO:0032405|GO:0032407	chr3	143769659	143780199	CCCGCCCTGCGGGAGCTGGGCAGTGCCACACCAGAGGAATATAATACAGT	NM_001184.2	20143978	GO:0005634|GO:0005654|GO:0005694|GO:0000077|GO:0006281|GO:0006468|GO:0007049|GO:0007275|GO:0008156|GO:0043393|GO:0003677|GO:0004674|GO:0005515|GO:0016740|GO:0030145|GO:0032405|GO:0032407	ATR	-	ILMN_2376771	142	A	NP_001175.1	NM_001184.2	NM_001184.2	NM_001184.2	SCKL1; MEC1; FRP1; SCKL	ILMN_168437
270093	0.0266118	0.000963951	up	2.48692	2.48692	1.31436	MYO18A	399687	Homo sapiens myosin XVIIIA (MYO18A), transcript variant 1, mRNA.	GO:0006259|GO:0006916	GO:0005737|GO:0005793|GO:0005856|GO:0016459	GO:0000166|GO:0003677|GO:0003774|GO:0005515|GO:0005524|GO:0008094	chr17	24531529	27400572	CCCGATGTATGGAAATAAAGGCCCTTTTCCTCCTGGCTGCGCCAGTAAAA	NM_078471.3	42794777	GO:0005737|GO:0005793|GO:0005856|GO:0016459|GO:0006259|GO:0006916|GO:0000166|GO:0003677|GO:0003774|GO:0005515|GO:0005524|GO:0008094	MYO18A	-	ILMN_1780560	7538	A	NP_510880.2	NM_078471.3	NM_203318.1	NM_078471.3	KIAA0216; DKFZp686L0243; MYSPDZ	ILMN_11210
2650349	0.0390736	0.00258825	up	2.47826	2.47826	1.30933	C19orf48	84798	Homo sapiens chromosome 19 open reading frame 48 (C19orf48), mRNA.				chr19	55993333	55993382	CCACACACCCAGGAGAAGGTGGATAAGTGGGCTACCAAGGGCTTCCTGCA	NM_199250.1	40548383		C19ORF48	-	ILMN_2383484	894	A	NP_954858.1	NM_199250.1	NM_199250.1	NM_199250.1	MGC13170	ILMN_17977
6130092	0.042013	0.00302037	up	2.4708	2.4708	1.30498	SNORD61	26787	Homo sapiens small nucleolar RNA, C/D box 61 (SNORD61), small nuclear RNA.				chrX	135961359	135961408	TTGATCGTCTGACATGATAATGTATTTTTGTCCTCTAAGAAGTTCTGAGC	NR_002735.1	84872019		SNORD61	-	ILMN_3237439	22	S		NR_002735.1	NR_002735.1	NR_002735.1	RNU61; HBII-342; U61	ILMN_6707
4390044	0.0282269	0.00115985	up	2.46982	2.46982	1.3044	SNORD74	619498	Homo sapiens small nucleolar RNA, C/D box 74 (SNORD74), small nucleolar RNA.				chr1	173836818	173836867	CCTGTGTTGGTAGGGACATCTGACAGTAATGATGAATGCCAACCGCTCTG	NR_002579.1	78042474		SNORD74	-	ILMN_3246754	16	S		NR_002579.1	NR_002579.1	NR_002579.1	Z18; U74	ILMN_18072
1050400	0.0347665	0.00194451	up	2.4671	2.4671	1.30281	ANKS6	203286	Homo sapiens ankyrin repeat and sterile alpha motif domain containing 6 (ANKS6), mRNA.		GO:0005634|GO:0005730|GO:0005737		chr9	100598615	101494339	AAAGAGACCTGATGTTTTCCCTAATAAAGCTGATAACAGATTTTGCAGGA	NM_173551.3	67906194	GO:0005634|GO:0005730|GO:0005737	ANKS6	-	ILMN_1735108	7098	S	NP_775822.3	NM_173551.3	NM_173551.3	NM_173551.3	DKFZp781I0117; DKFZp686D24121; SAMD6; ANKRD14; MGC70366	ILMN_20078
1850551	0.0315412	0.00155441	up	2.46497	2.46497	1.30157	SNORD10	652966	Homo sapiens small nucleolar RNA, C/D box 10 (SNORD10), small nucleolar RNA.				chr17	7420932	7420981	AGGGCTGTTGTCTGCCTGGCGGGAAGGTCCTGGGCAAAGGATCAGTCTTT	NR_002604.2	94536826		SNORD10	+	ILMN_3238955	80	S		NR_002604.2	NR_002604.2	NR_002604.2	mgU6-77	ILMN_27321
3360193	0.0339955	0.00181756	up	2.46228	2.46228	1.29999	DSE	29940	Homo sapiens dermatan sulfate epimerase (DSE), transcript variant 1, mRNA.	GO:0030208	GO:0005783|GO:0005794|GO:0016020|GO:0016021	GO:0016853|GO:0047757	chr6	116758626	116758675	GGGAAGATATTTTGACACAAGAAAGCAGGAACGTGGAGAAATTGGAGCAG	NM_013352.2	124494232	GO:0005783|GO:0005794|GO:0016020|GO:0016021|GO:0030208|GO:0016853|GO:0047757	DSE	+	ILMN_2386849	3223	A	NP_037484.1	NM_013352.2	NM_013352.2	NM_013352.2	DSEPI; SART2	ILMN_14589
270014	0.0213569	0.000394556	up	2.46129	2.46129	1.29941	GABBR1	2550	Homo sapiens gamma-aminobutyric acid (GABA) B receptor, 1 (GABBR1), transcript variant 4, mRNA.	GO:0007165|GO:0007194|GO:0007214|GO:0007165|GO:0007186|GO:0007165|GO:0007186|GO:0007165|GO:0007186	GO:0005576|GO:0005886|GO:0005887|GO:0030054|GO:0045202|GO:0045211|GO:0016020|GO:0016021|GO:0016020|GO:0016021|GO:0016020|GO:0016021	GO:0004872|GO:0004930|GO:0004965|GO:0004872|GO:0004930|GO:0004965|GO:0004872|GO:0004930|GO:0004965|GO:0004872|GO:0004930|GO:0004965	chr6	29677986	29678035	GGGGAAGGATCTCCCCGAATCTCAATAAACCAGTGAACAGTGTGACTCGG	NM_021905.1	11497615	GO:0005576|GO:0005886|GO:0005887|GO:0030054|GO:0045202|GO:0045211|GO:0016020|GO:0016021|GO:0016020|GO:0016021|GO:0016020|GO:0016021|GO:0007165|GO:0007194|GO:0007214|GO:0007165|GO:0007186|GO:0007165|GO:0007186|GO:0007165|GO:0007186|GO:0004872|GO:0004930|GO:0004965|GO:0004872|GO:0004930|GO:0004965|GO:0004872|GO:0004930|GO:0004965|GO:0004872|GO:0004930|GO:0004965	GABBR1	-	ILMN_2395373	4232	A	NP_068705.1	NM_021905.1	NM_021905.1	NM_021905.1	dJ271M21.1.1; dJ271M21.1.2; GPRC3A; GABBR1-3; GABAB(1e); hGB1a; GABABR1	ILMN_27683
4760121	0.0178859	0.000115322	up	2.45251	2.45251	1.29426	SNORD103A	692234	Homo sapiens small nucleolar RNA, C/D box 103A (SNORD103A), small nucleolar RNA.				chr1	31408572	31408621	TGTCTGGCAATGATGACCCACTTGCCCTCACTGAGAACAAAGTTCGGTAA	NR_004054.1	161086944		SNORD103A	-	ILMN_3234751	2	S		NR_004054.1	NR_004054.1	NR_004054.1	U103	ILMN_348058
4670707	0.0240086	0.000700125	up	2.44645	2.44645	1.29069	COX18	285521	Homo sapiens COX18 cytochrome c oxidase assembly homolog (S. cerevisiae) (COX18), nuclear gene encoding mitochondrial protein, mRNA.	GO:0008535|GO:0051204	GO:0005739|GO:0005743|GO:0016020|GO:0016021|GO:0031305	GO:0008565	chr4	74142085	74142134	GTTAGAGCTACCAGAACTTTGGAGAATAGGGTTAGCTACTGAATGATGGC	NM_173827.2	76253916	GO:0005739|GO:0005743|GO:0016020|GO:0016021|GO:0031305|GO:0008535|GO:0051204|GO:0008565	COX18	-	ILMN_1676311	1668	I	NP_776188.1	NM_173827.2	NM_173827.2	NM_173827.2	COX18HS; FLJ38991; MGC126733; COX18	ILMN_682
4250762	0.0178585	0.000114246	up	2.44549	2.44549	1.29012	TNFSF11	8600	Homo sapiens tumor necrosis factor (ligand) superfamily, member 11 (TNFSF11), transcript variant 1, mRNA.	GO:0006955|GO:0007275|GO:0030154|GO:0045672|GO:0045780	GO:0005576|GO:0005576|GO:0005615|GO:0005737|GO:0005886|GO:0005887	GO:0004872|GO:0005125|GO:0005164|GO:0005164	chr13	42079671	42079720	CTGGTGCACTTTGTAAATTCCCTGGGGAAAACTTGCAGCTAAGGAGGGGA	NM_003701.2	14790148	GO:0005576|GO:0005576|GO:0005615|GO:0005737|GO:0005886|GO:0005887|GO:0006955|GO:0007275|GO:0030154|GO:0045672|GO:0045780|GO:0004872|GO:0005125|GO:0005164|GO:0005164	TNFSF11	+	ILMN_1673175	1722	A	NP_003692.1	NM_003701.2	NM_003701.2	NM_003701.2	RANKL; hRANKL2; ODF; OPGL; CD254; sOdf; OPTB2; TRANCE	ILMN_10321
3990537	0.0362269	0.00214682	up	2.43987	2.43987	1.2868	MMP16	4325	Homo sapiens matrix metallopeptidase 16 (membrane-inserted) (MMP16), transcript variant 1, mRNA.	GO:0006508|GO:0008152|GO:0030574	GO:0005576|GO:0005578|GO:0005886|GO:0005887|GO:0009986	GO:0004222|GO:0005509|GO:0008047|GO:0008233|GO:0008270	chr8	89130988	89131037	GGTGGGAGATTTGGAATACACATGCAGGACGTTAGACTGTTGGGACAGCC	NM_005941.4	149999366	GO:0005576|GO:0005578|GO:0005886|GO:0005887|GO:0009986|GO:0006508|GO:0008152|GO:0030574|GO:0004222|GO:0005509|GO:0008047|GO:0008233|GO:0008270	MMP16	-	ILMN_1718331	2699	I	NP_005932.2	NM_005941.4	NM_005941.2	NM_005941.4	MT-MMP3; MT3-MMP; MMP-X2; MT-MMP2	ILMN_14850
2000014	0.0181888	0.00016175	up	2.43471	2.43471	1.28375	PPP1R12B	4660	Homo sapiens protein phosphatase 1, regulatory (inhibitor) subunit 12B (PPP1R12B), transcript variant 3, mRNA.	GO:0006937|GO:0007165	GO:0005737	GO:0008047	chr1	200803573	200804937	GGAGAAACGGGAGAGGCGAGCCTTGGAGCGCAAAATGTCAGAAATGGAGG	NM_032103.1	14195596	GO:0005737|GO:0006937|GO:0007165|GO:0008047	PPP1R12B	+	ILMN_1756289	1307	A	NP_115286.1	NM_032103.1	NM_032103.1	NM_032103.1	MGC131980; MYPT2; MGC87886	ILMN_10582
6520243	0.0202331	0.000331766	up	2.43245	2.43245	1.28241	ATRN	8455	Homo sapiens attractin (ATRN), transcript variant 1, mRNA.	GO:0006954|GO:0040014	GO:0005576|GO:0005615|GO:0005886|GO:0005887	GO:0004872|GO:0005515|GO:0005529	chr20	3579239	3579288	CCAGGCCCACCAAGAGATATTGCCCCTTGATGAGAGTCAAACACCCTGCC	NM_139321.1	21450860	GO:0005576|GO:0005615|GO:0005886|GO:0005887|GO:0006954|GO:0040014|GO:0004872|GO:0005515|GO:0005529	ATRN	+	ILMN_1772124	8114	I	NP_647537.1	NM_139321.1	NM_139321.1	NM_139321.1	DPPT-L; MGC126754; MGCA; KIAA0548	ILMN_6053
1990088	0.0187327	0.000211101	up	2.42823	2.42823	1.2799	SORBS1	10580	Homo sapiens sorbin and SH3 domain containing 1 (SORBS1), transcript variant 2, mRNA.	GO:0006810|GO:0008286|GO:0015758|GO:0043149|GO:0048041	GO:0001725|GO:0005634|GO:0005737|GO:0005856|GO:0005886|GO:0005915|GO:0005924|GO:0030054|GO:0045121	GO:0003779|GO:0005158	chr10	97101382	97101431	CCATTCCCTGCCCACCAGAAACTCAGAGGTGATTGGGGAGACTGACACAG	NM_015385.2	78000161	GO:0001725|GO:0005634|GO:0005737|GO:0005856|GO:0005886|GO:0005915|GO:0005924|GO:0030054|GO:0045121|GO:0006810|GO:0008286|GO:0015758|GO:0043149|GO:0048041|GO:0003779|GO:0005158	SORBS1	-	ILMN_2326262	3959	A	NP_056200.1	NM_015385.2	NM_015385.2	NM_015385.2	SH3P12; DKFZp586P1422; SORB1; R85FL; DKFZp451C066; KIAA1296; FLJ12406; SH3D5; FLAF2; CAP	ILMN_18924
670041	0.0223262	0.000521621	up	2.42762	2.42762	1.27954	AKAP12	9590	Homo sapiens A kinase (PRKA) anchor protein (gravin) 12 (AKAP12), transcript variant 2, mRNA.	GO:0006605|GO:0007165|GO:0007186	GO:0005634|GO:0005737|GO:0005856|GO:0005886	GO:0051018	chr6	151718995	151719044	GGGGCATGTGCCATAGTGCAGGCTTGGGGAGCTTTAAGCCTCAGTTATAT	NM_144497.1	21493023	GO:0005634|GO:0005737|GO:0005856|GO:0005886|GO:0006605|GO:0007165|GO:0007186|GO:0051018	AKAP12	+	ILMN_1684836	5681	A	NP_653080.1	NM_144497.1	NM_005100.2	NM_144497.1	DKFZp686M0430; DKFZp686O0331; AKAP250	ILMN_11209
4180735	0.0377933	0.00239924	up	2.41361	2.41361	1.27119	SYNC	81493	Homo sapiens syncoilin, intermediate filament protein (SYNC), transcript variant 1, mRNA.				chr1	33160473	33160522	GGAGGACCAGATCGCACTTGTGAGGCAAAAACGAGATGAAGAGGTGCAGC	NM_030786.2	166706886		SYNC	-	ILMN_3239031	1276	S	NP_110413.2	NM_030786.2	NM_030786.2	NM_030786.2	SYNC; MGC149626; SYNCOILIN; MGC149625	ILMN_25683
6250349	0.0497597	0.00431141	up	2.4044	2.4044	1.26568	SCARA3	51435	Homo sapiens scavenger receptor class A, member 3 (SCARA3), transcript variant 2, mRNA.	GO:0006979|GO:0009650	GO:0000139|GO:0005783|GO:0005789|GO:0005794|GO:0016020|GO:0016021	GO:0005044	chr8	27534195	27534244	GCATCACCTTAAGCACATATTATGCCTTGAGACACTAGCCAATTGTGGTA	NM_182826.1	33598921	GO:0000139|GO:0005783|GO:0005789|GO:0005794|GO:0016020|GO:0016021|GO:0006979|GO:0009650|GO:0005044	SCARA3	+	ILMN_1654966	1620	I	NP_878185.1	NM_182826.1	NM_182826.1	NM_182826.1	APC7; MSLR1; MSRL1; CSR; CSR1	ILMN_5608
4640646	0.0223782	0.0005259	up	2.3954	2.3954	1.26027	SFXN3	81855	Homo sapiens sideroflexin 3 (SFXN3), mRNA.	GO:0006812|GO:0006826|GO:0006812	GO:0005739|GO:0016020|GO:0016021|GO:0031966|GO:0005739|GO:0016020	GO:0005506|GO:0008324|GO:0008324	chr10	102790265	102790314	GGACATCCTCAAGGGCAGCTAGGCCCCGAATGTACAATGTTAAGACAGGG	NM_030971.3	49472836	GO:0005739|GO:0016020|GO:0016021|GO:0031966|GO:0005739|GO:0016020|GO:0006812|GO:0006826|GO:0006812|GO:0005506|GO:0008324|GO:0008324	SFXN3	+	ILMN_1662910	2367	S	NP_112233.2	NM_030971.3	NM_030971.3	NM_030971.3	SFX3; BA108L7.2	ILMN_3166
380348	0.019962	0.00030102	up	2.39369	2.39369	1.25924	C9orf82	79886	Homo sapiens chromosome 9 open reading frame 82 (C9orf82), mRNA.				chr9	26841435	26841484	GTAAAACAGGTCTGAGGGCTTTGTAGATGATTAAAGTCTCCACCTTCATG	NM_024828.2	48976053		C9ORF82	-	ILMN_1755222	2663	S	NP_079104.2	NM_024828.2	NM_024828.2	NM_024828.2	RP11-337A23.1; FLJ13657	ILMN_22579
1570010	0.0315188	0.00154616	up	2.39269	2.39269	1.25863	C3orf37	56941	Homo sapiens chromosome 3 open reading frame 37 (C3orf37), transcript variant 1, mRNA.				chr3	128998003	128998052	CCGCTCCGGGGAGCAGAGTCCGGAGCGGGATCCGCGGCCCACAGGTTCGC	NM_001006109.1	54607105		C3ORF37	+	ILMN_1696597	187	I	NP_001006109.1	NM_001006109.1	NM_001006109.1	NM_001006109.1	DC12; MGC111075	ILMN_184118
5690670	0.0223782	0.00052965	up	2.39151	2.39151	1.25792	SNORA14B	677802	Homo sapiens small nucleolar RNA, H/ACA box 14B (SNORA14B), small nucleolar RNA.				chr1	235291149	235291198	GTGAATGCTATAGAAATTGCAGGGGAGTCCAAAGGGCTGCGCTTCTCCCG	NR_002956.1	91680823		SNORA14B	-	ILMN_3241140	54	S		NR_002956.1	NR_002956.1	NR_002956.1	ACA14b	ILMN_177871
2570037	0.0366768	0.00221134	up	2.38827	2.38827	1.25597	ZBTB1	22890	Homo sapiens zinc finger and BTB domain containing 1 (ZBTB1), mRNA.	GO:0006350|GO:0006355	GO:0005622|GO:0005634	GO:0003677|GO:0005515|GO:0008270|GO:0046872	chr14	64069799	64069848	TGGGAACATAAGGAGGTATACAGAACTGCAGACCTCTAAACATAAGTAGG	NM_014950.1	7662437	GO:0005622|GO:0005634|GO:0006350|GO:0006355|GO:0003677|GO:0005515|GO:0008270|GO:0046872	ZBTB1	+	ILMN_1750246	3628	S	NP_055765.1	NM_014950.1	NM_014950.1	NM_014950.1	KIAA0997	ILMN_12746
6560113	0.0480152	0.00397417	up	2.38367	2.38367	1.25318	C3orf74	100128378	Homo sapiens chromosome 3 open reading frame 74 (C3orf74), mRNA.							GGACCTTGGTGACCTCATGGGAGATGGGACTTCAATGATGAAAGGGAGGC	NM_001123039.1	176866273		C3ORF74		ILMN_3240168	2727	S	NP_001116511.1	NM_001123039.1	NM_001123039.1	NM_001123039.1		ILMN_356782
6100458	0.0239209	0.000684979	up	2.38158	2.38158	1.25192	C10orf4	118924	Homo sapiens chromosome 10 open reading frame 4 (C10orf4), transcript variant FRA10AC1-3.1, mRNA.				chr10	95423064	95423113	TGGAGGAACTGCAGATGTTTACCTGGGAGAAGAGTGAAAGGATGGGAGGG	NM_203440.2	50408561		C10ORF4	-	ILMN_1742604	1034	I	NP_982264.2	NM_203440.2	NM_203440.2	NM_203440.2	FRA10AC1; F26C11.1-like	ILMN_28277
3520170	0.031327	0.0015285	up	2.37661	2.37661	1.2489	SNORD87	641648	Homo sapiens small nucleolar RNA, C/D box 87 (SNORD87), small nucleolar RNA.				chr8	67997263	67997312	GCCGTTTACCCAGCTGAGGTTGTCTTTGAAGAAATAATTTTAAGACTGAG	NR_002598.1	82830393		SNORD87	-	ILMN_3243248	26	S		NR_002598.1	NR_002598.1	NR_002598.1	HBII-276; U87	ILMN_10098
2940243	0.0158167	2.79235e-05	up	2.37591	2.37591	1.24848	RFWD2	64326	Homo sapiens ring finger and WD repeat domain 2 (RFWD2), transcript variant 1, mRNA.	GO:0006511	GO:0005634|GO:0005737|GO:0016607	GO:0005515|GO:0008270|GO:0016874|GO:0046872|GO:0005515|GO:0008270|GO:0046872	chr1	176105625	176105674	ACAGATCCAGAAGGAGCTAAGTGTTTTGGAAGAGGATATTAAGAGAGTGG	NM_022457.5	50428922	GO:0005634|GO:0005737|GO:0016607|GO:0006511|GO:0005515|GO:0008270|GO:0016874|GO:0046872|GO:0005515|GO:0008270|GO:0046872	RFWD2	-	ILMN_2294644	1096	I	NP_071902.2	NM_022457.5	NM_022457.5	NM_022457.5	RP11-318C24.3; FLJ10416; COP1; RNF200	ILMN_1221
1340364	0.0364807	0.00217805	up	2.37005	2.37005	1.24492	P2RY14	9934	Homo sapiens purinergic receptor P2Y, G-protein coupled, 14 (P2RY14), transcript variant 2, mRNA.	GO:0007165|GO:0007186	GO:0005886|GO:0016021	GO:0004872|GO:0045028|GO:0045029	chr3	152478766	152478815	GTATTTCAAAATGAGTGAAGCATGACTCTCACAGATGAAGGCCTAGACGC	NM_014879.3	125625351	GO:0005886|GO:0016021|GO:0007165|GO:0007186|GO:0004872|GO:0045028|GO:0045029	P2RY14	-	ILMN_2258409	105	I	NP_055694.3	NM_014879.3	NM_014879.3	NM_014879.3	P2Y14; GPR105; KIAA0001	ILMN_179206
1400427	0.0378179	0.00241096	up	2.36959	2.36959	1.24464	KCNG1	3755	Homo sapiens potassium voltage-gated channel, subfamily G, member 1 (KCNG1), mRNA.	GO:0006811|GO:0006813|GO:0006813	GO:0008076|GO:0016020|GO:0016021|GO:0008076|GO:0016020	GO:0005244|GO:0005249|GO:0005515|GO:0030955|GO:0005249|GO:0005515	chr20	49620287	49620336	CCCGCCCACCCCAGCCCCTATGTGTGTTTCCCTCAATAAGGAGATGCCTT	NM_002237.3	148277549	GO:0008076|GO:0016020|GO:0016021|GO:0008076|GO:0016020|GO:0006811|GO:0006813|GO:0006813|GO:0005244|GO:0005249|GO:0005515|GO:0030955|GO:0005249|GO:0005515	KCNG1	-	ILMN_1673769	2076	I	NP_002228.2	NM_002237.3	NM_002237.2	NM_002237.3	KCNG; KV6.1; MGC12878; K13; kH2	ILMN_28652
6840504	0.0230289	0.000601435	up	2.3691	2.3691	1.24434	SNORD113-6	767566	Homo sapiens small nucleolar RNA, C/D box 113-6 (SNORD113-6), small nucleolar RNA.				chr14	100475649	100475698	CCAGTGATGAATATCATGGGGTTTCTGAAACAACATTTTTGATTAAACCC	NR_003234.1	115432109		SNORD113-6	+	ILMN_3309279	4	S		NR_003234.1	NR_003234.1	NR_003234.1	14q(I-6)	ILMN_161996
5080239	0.0175637	6.83898e-05	up	2.36155	2.36155	1.23973	MRPL42	28977	Homo sapiens mitochondrial ribosomal protein L42 (MRPL42), nuclear gene encoding mitochondrial protein, transcript variant 2, mRNA.		GO:0005840		chr12	92419906	92419955	GAACCTTACCCAAACAAGTGGGAGAGCCAGGAGCCAAACTATCAGGCTCC	NM_172177.1	26667170	GO:0005840	MRPL42	+	ILMN_2356890	1365	A	NP_751917.1	NM_172177.1	NM_172177.1	NM_172177.1	PTD007; MRPS32; MRP-L31; RPML31; HSPC204	ILMN_11502
990692	0.0158167	2.739e-05	up	2.36106	2.36106	1.23943	KAT5	10524	Homo sapiens K(lysine) acetyltransferase 5 (KAT5), transcript variant 3, mRNA.				chr11	65242769	65242941	GCGGGGAGAGGCCACAGATCACCATCAATGAGATTAGTGAAATCACCAGC	NM_182709.1	36287059		KAT5	+	ILMN_2414366	1392	A	NP_874368.1	NM_182709.1	NM_182709.1	NM_182709.1	ESA1; TIP60; TIP; PLIP; HTATIP1; KAT5; cPLA2	ILMN_11286
6400128	0.0292678	0.00125841	up	2.36099	2.36099	1.23939	PNKD	25953	Homo sapiens paroxysmal nonkinesigenic dyskinesia (PNKD), transcript variant 1, mRNA.		GO:0005634|GO:0005737|GO:0005739|GO:0016020	GO:0008270|GO:0016787|GO:0046872	chr2	218844420	218844469	CAGAGGGCAAGGAGGAACCTGAACCCCTATCCCCGGAGCTGGAATACATT	NM_015488.4	116642886	GO:0005634|GO:0005737|GO:0005739|GO:0016020|GO:0008270|GO:0016787|GO:0046872	PNKD	+	ILMN_1711810	284	I	NP_056303.3	NM_015488.4	NM_015488.3	NM_015488.4	MGC31943; DYT8; FKSG19; KIPP1184; MR1; DKFZp564N1362; KIAA1184; FPD1; BRP17; MR-1; TAHCCP2; PDC	ILMN_182449
6420647	0.0237288	0.000671637	up	2.36074	2.36074	1.23924	SNORA27	619499	Homo sapiens small nucleolar RNA, H/ACA box 27 (SNORA27), small nucleolar RNA.				chr13	26727551	26727600	CTTTGCCAGTTGGACTTATGTCTTTATTGGTCATTCAAGTGGGGCAAAGG	NR_002575.1	77735355		SNORA27	+	ILMN_3248811	14	S		NR_002575.1	NR_002575.1	NR_002575.1	ACA27	ILMN_15033
1070397	0.0227071	0.000552986	up	2.35717	2.35717	1.23705	LRRFIP2	9209	Homo sapiens leucine rich repeat (in FLII) interacting protein 2 (LRRFIP2), transcript variant 1, mRNA.	GO:0008150|GO:0016055	GO:0005575	GO:0005515|GO:0030275	chr3	37082421	37082751	GAGCGAGATATGCTCAGAGAGGAGCTGGCTGACCTGCAGGAGACAGTGAA	NM_006309.1	5453725	GO:0005575|GO:0008150|GO:0016055|GO:0005515|GO:0030275	LRRFIP2	-	ILMN_1749239	1588	I	NP_006300.1	NM_006309.1	NM_006309.1	NM_006309.1	FLJ20248; HUFI-2; FLJ22683; DKFZp434H2035	ILMN_5592
5690411	0.0202331	0.000333988	up	2.34456	2.34456	1.22932	MAFF	23764	Homo sapiens v-maf musculoaponeurotic fibrosarcoma oncogene homolog F (avian) (MAFF), transcript variant 1, mRNA.	GO:0001701|GO:0006355|GO:0006366|GO:0006950|GO:0007567|GO:0045604|GO:0001701|GO:0006355|GO:0045604|GO:0001701|GO:0006355|GO:0045604	GO:0005634|GO:0005634|GO:0005634	GO:0003700|GO:0043565|GO:0046983|GO:0003700|GO:0043565|GO:0046983|GO:0003700|GO:0043565|GO:0046983	chr22	36942013	36942062	GGGAAAGCCGGAGAGCAACAACAAAAAATGTTTAAGCCGGGCGCGGTGGC	NM_012323.2	23111001	GO:0005634|GO:0005634|GO:0005634|GO:0001701|GO:0006355|GO:0006366|GO:0006950|GO:0007567|GO:0045604|GO:0001701|GO:0006355|GO:0045604|GO:0001701|GO:0006355|GO:0045604|GO:0003700|GO:0043565|GO:0046983|GO:0003700|GO:0043565|GO:0046983|GO:0003700|GO:0043565|GO:0046983	MAFF	+	ILMN_2322375	1930	A	NP_036455.1	NM_012323.2	NM_012323.2	NM_012323.2	U-MAF	ILMN_13774
5560053	0.0277084	0.00108698	up	2.34323	2.34323	1.2285	ATP5S	27109	Homo sapiens ATP synthase, H+ transporting, mitochondrial F0 complex, subunit s (factor B) (ATP5S), nuclear gene encoding mitochondrial protein, transcript variant 2, mRNA.	GO:0006811|GO:0015992	GO:0005739|GO:0005743|GO:0016020|GO:0045263	GO:0015078	chr14	49858006	49858055	CCCATGGTCATGTGACTCCAGATACTTCTGGGGCTGGTTGAATGCAGTGT	NM_001003805.1	51558776	GO:0005739|GO:0005743|GO:0016020|GO:0045263|GO:0006811|GO:0015992|GO:0015078	ATP5S	+	ILMN_1679188	788	A	NP_001003805.1	NM_001003805.1	NM_015684.2	NM_001003805.1	ATPW; HSU79253	ILMN_1363
7570484	0.0202092	0.000310598	up	2.33368	2.33368	1.22261	TFF3	7033	Homo sapiens trefoil factor 3 (intestinal) (TFF3), mRNA.	GO:0006952|GO:0007586|GO:0007586	GO:0005576		chr21	43732173	43732222	GCCTGATGTCTTAACGAATAAAGGTCCCATGCTCCACCCGAGGACAGTTC	NM_003226.2	48928026	GO:0005576|GO:0006952|GO:0007586|GO:0007586	TFF3	-	ILMN_1811387	608	S	NP_003217.2	NM_003226.2	NM_003226.2	NM_003226.2	TFI; hP1.B; HITF; ITF	ILMN_6502
7510113	0.0191484	0.000232731	up	2.3331	2.3331	1.22225	BOC	91653	Homo sapiens Boc homolog (mouse) (BOC), mRNA.	GO:0007155|GO:0045663	GO:0005886|GO:0016021	GO:0005515	chr3	113005990	113006039	TCTGCAGTGGCAGGCGAGGCTGCAGGAGGCCCACAGATAAGCTGGCAAGA	NM_033254.2	38372928	GO:0005886|GO:0016021|GO:0007155|GO:0045663|GO:0005515	BOC	+	ILMN_1803956	3965	S	NP_150279.1	NM_033254.2	NM_033254.2	NM_033254.2		ILMN_12638
3990551	0.0248245	0.000776918	up	2.33177	2.33177	1.22142	SCARNA27	100124533	Homo sapiens small Cajal body-specific RNA 27 (SCARNA27), guide RNA.				chr6	8086695	8086744	CCTATCCATGGTTTGGGGCTGCTATCTGCCTCATAAAGCAAAGTGGAGGG	NR_003703.1	156564412		SCARNA27	-	ILMN_3247648	22	S		NR_003703.1	NR_003703.1	NR_003703.1		ILMN_338161
1510168	0.038396	0.00249322	up	2.33005	2.33005	1.22036	METRNL	284207	Homo sapiens meteorin, glial cell differentiation regulator-like (METRNL), mRNA.		GO:0005576		chr17	78631095	78631144	CTGCTGGGCGGCGCGGGCGCGCAGTACTCCAGCGACCGGTGCAGCTGGAA	NM_001004431.1	52345386	GO:0005576	METRNL	+	ILMN_2258004	240	I	NP_001004431.1	NM_001004431.1	NM_001004431.1	NM_001004431.1	MGC99788	ILMN_13002
130703	0.0377933	0.00236758	up	2.32567	2.32567	1.21765	CCNDBP1	23582	Homo sapiens cyclin D-type binding-protein 1 (CCNDBP1), transcript variant 1, mRNA.	GO:0007049	GO:0005634|GO:0005737	GO:0005515	chr15	41265312	41265361	GGCGAAGCCCAGGAGACCACCGAGGAGTTTAATCGAGAGATGTTCTGGAG	NM_012142.2	16554565	GO:0005634|GO:0005737|GO:0007049|GO:0005515	CCNDBP1	+	ILMN_1658743	269	I	NP_036274.2	NM_012142.2	NM_012142.2	NM_012142.2	DIP1; GCIP	ILMN_25745
6520451	0.0280519	0.00114379	up	2.32566	2.32566	1.21764	TLR1	7096	Homo sapiens toll-like receptor 1 (TLR1), mRNA.	GO:0006954|GO:0007165|GO:0007165|GO:0042116|GO:0042535|GO:0045087|GO:0045410	GO:0005886|GO:0005887|GO:0031410	GO:0004888|GO:0005515	chr4	38797941	38797990	GTGAGTGTATGATGTAGGTAAAAATATATACCTTCGGGTCGCAGTTCACC	NM_003263.3	41350336	GO:0005886|GO:0005887|GO:0031410|GO:0006954|GO:0007165|GO:0007165|GO:0042116|GO:0042535|GO:0045087|GO:0045410|GO:0004888|GO:0005515	TLR1	-	ILMN_1731048	2736	S	NP_003254.2	NM_003263.3	NM_003263.3	NM_003263.3	KIAA0012; DKFZp547I0610; TIL; CD281; MGC126312; MGC104956; rsc786; DKFZp564I0682; MGC126311	ILMN_169443
5900091	0.0425152	0.00308619	up	2.32441	2.32441	1.21687	PDE4DIP	9659	Homo sapiens phosphodiesterase 4D interacting protein (myomegalin) (PDE4DIP), transcript variant 3, mRNA.	GO:0007010|GO:0030036	GO:0015629|GO:0005634|GO:0005737|GO:0005737|GO:0005794|GO:0005813	GO:0003779	chr1	143732497	143787008	GCGGCGGCCACACCCTGGATGAGAGATTATTTTGCAGAGGATGATGGGGA	NM_022359.3	50658074	GO:0015629|GO:0005634|GO:0005737|GO:0005737|GO:0005794|GO:0005813|GO:0007010|GO:0030036|GO:0003779	PDE4DIP	-	ILMN_2291407	372	I	NP_071754.3	NM_022359.3	NM_022359.3	NM_022359.3	MMGL; CMYA2; MGC75440; DKFZp781J054	ILMN_14160
5260687	0.0381798	0.00246804	up	2.32392	2.32392	1.21656	LOC653501	653501	Homo sapiens zinc finger protein 658 pseudogene (LOC653501), non-coding RNA.				chr9	39456572	39456896	GCCACCTCGTCTCAGTGGGATATTGCATTACTAAACCCAAGGTGATCTCC	NR_003528.2	156119623		LOC653501	-	ILMN_3242253	277	S		NR_003528.2	NR_003528.2	NR_003528.2	FLJ32813; DKFZp781K2153	ILMN_308911
5960450	0.0252012	0.000804226	up	2.32004	2.32004	1.21415	SLC35C2	51006	Homo sapiens solute carrier family 35, member C2 (SLC35C2), transcript variant 3, mRNA.	GO:0006810	GO:0016020|GO:0016021|GO:0016020|GO:0016021|GO:0016020|GO:0016021		chr20	44978371	44978420	GGGCCCCACTGCACCTGCTGGCAGGAAATAAATGAATGTTTACTGAGTAC	NM_173073.2	34335286	GO:0016020|GO:0016021|GO:0016020|GO:0016021|GO:0016020|GO:0016021|GO:0006810	SLC35C2	-	ILMN_2358914	1959	A	NP_775096.1	NM_173073.2	NM_173073.2	NM_173073.2	FLJ37039; BA394O2.1; OVCOV1; MGC39183; CGI-15; C20orf5; MGC32079; MGC20633	ILMN_14167
1190176	0.0182007	0.000175223	up	2.3191	2.3191	1.21357	NOTCH2	4853	Homo sapiens Notch homolog 2 (Drosophila) (NOTCH2), mRNA.	GO:0001709|GO:0006350|GO:0006355|GO:0006916|GO:0006917|GO:0007050|GO:0007219|GO:0007275|GO:0007399|GO:0008285|GO:0009887|GO:0016049|GO:0019827|GO:0030097|GO:0030154|GO:0046579|GO:0050793	GO:0005634|GO:0005886|GO:0005887|GO:0009986	GO:0003706|GO:0004872|GO:0005509|GO:0005515|GO:0046982	chr1	120480619	120483212	AGCTGCCCCCTGGGCTACACTGGGAAAAACTGTCAGACCCTGGTGAATCT	NM_024408.2	24041034	GO:0005634|GO:0005886|GO:0005887|GO:0009986|GO:0001709|GO:0006350|GO:0006355|GO:0006916|GO:0006917|GO:0007050|GO:0007219|GO:0007275|GO:0007399|GO:0008285|GO:0009887|GO:0016049|GO:0019827|GO:0030097|GO:0030154|GO:0046579|GO:0050793|GO:0003706|GO:0004872|GO:0005509|GO:0005515|GO:0046982	NOTCH2	-	ILMN_1777845	3404	A	NP_077719.2	NM_024408.2	NM_024408.2	NM_024408.2	hN2; AGS2	ILMN_28650
4260088	0.0307651	0.00145874	up	2.31006	2.31006	1.20793	C17orf28	283987	Homo sapiens chromosome 17 open reading frame 28 (C17orf28), mRNA.		GO:0016020|GO:0016021		chr17	70458476	70458525	CTCTGGCCTCTGGGTCCCACCACCCAGCCCCCCGTGTCAGAACAATCTTT	NM_030630.1	29825822	GO:0016020|GO:0016021	C17ORF28	-	ILMN_1654013	3166	S	NP_085133.1	NM_030630.1	NM_030630.1	NM_030630.1	FLJ43526; DMC1	ILMN_5120
5910577	0.0296618	0.00132009	up	2.30392	2.30392	1.20409	SNORA21	619505	Homo sapiens small nucleolar RNA, H/ACA box 21 (SNORA21), small nucleolar RNA.				chr17	37009153	37009202	GAGCCGTCAAGAAAGGGGAGAGTGAAAACATCGCTTTTGGGTGAAGTGGC	NR_002576.1	77735361		SNORA21	-	ILMN_3244343	46	S		NR_002576.1	NR_002576.1	NR_002576.1	ACA21	ILMN_15622
3780050	0.0196118	0.000287708	up	2.30348	2.30348	1.20381	SNORD34	26817	Homo sapiens small nucleolar RNA, C/D box 34 (SNORD34), small nucleolar RNA.				chr19	49994174	49994223	GTTCCGCAACTACCTACATTGTTTGATCCTCATGAAAGCAGCACTGGCTG	NR_000019.1	22546015		SNORD34	+	ILMN_2165762	11	S		NR_000019.1	NR_000019.1	NR_000019.1	U34; RNU34	ILMN_2130
2760332	0.0232014	0.000639089	up	2.30345	2.30345	1.2038	SCARNA10	692148	Homo sapiens small Cajal body-specific RNA 10 (SCARNA10), guide RNA.				chr12	6619618	6619667	CAGGGCATGTTCAGGGTATCAGGGCCAAGGGTCCTAAAGGACTTAGCTTG	NR_004387.1	161087007		SCARNA10	+	ILMN_3246209	231	S		NR_004387.1	NR_004387.1	NR_004387.1	U85	ILMN_352145
3130278	0.0214949	0.000417695	up	2.29922	2.29922	1.20114	SNORA11B	100124539	Homo sapiens small nucleolar RNA, H/ACA box 11B (retrotransposed) (SNORA11B), small nucleolar RNA.				chr14	90662587	90662636	CTGGGGTCATTGTGACAAGGGACACAGAGCTTGTGACCTCCCTACAAACA	NR_003709.1	156564418		SNORA11B	+	ILMN_3239704	65	S		NR_003709.1	NR_003709.1	NR_003709.1		ILMN_338625
3840471	0.0178585	0.000103064	up	2.29877	2.29877	1.20086	LOC728782	728782	PREDICTED: Homo sapiens similar to ribosomal protein L21 (LOC728782), mRNA.				chrX	74520862	74520911	ATGCCCTTTTGGCTGGAACCGCCATCTTCCAGTAATTCGCCAAAATGACG	XM_001128906.2	169216656		LOC728782	+	ILMN_3299187	1	M	XP_001128906.1	XM_001128906.2	XM_001128906.2	XM_001128906.2		ILMN_180564
5570204	0.0178585	9.11556e-05	up	2.29656	2.29656	1.19948	ING3	54556	Homo sapiens inhibitor of growth family, member 3 (ING3), transcript variant 3, mRNA.	GO:0001558|GO:0006350|GO:0006355|GO:0016568	GO:0005634	GO:0005515|GO:0008270|GO:0046872	chr7	120383921	120383970	GACACTGCCTAAAGATAGGTAGAATAGGCTGTAGCTTGATTTACTGTGGA	NM_198267.1	38201658	GO:0005634|GO:0001558|GO:0006350|GO:0006355|GO:0016568|GO:0005515|GO:0008270|GO:0046872	ING3	+	ILMN_1783170	873	I	NP_938008.1	NM_198267.1	NM_198267.1	NM_198267.1	FLJ20089; p47ING3; ING2; Eaf4	ILMN_23155
3440681	0.0419587	0.0030002	up	2.29223	2.29223	1.19675	PDZRN3	23024	PREDICTED: Homo sapiens PDZ domain containing RING finger 3 (PDZRN3), mRNA.			GO:0005515|GO:0008270|GO:0046872				CAAACCCTACAACTCTGGGTGTCATAGGTCTATTTTAAGGGAAGAGAGAG	XM_001133042.1	113415101	GO:0005515|GO:0008270|GO:0046872	PDZRN3		ILMN_1699552	3205	A	XP_001133042.1	XM_001133042.1	NM_015009.1	XM_001133042.1		ILMN_174364
4780561	0.0226573	0.000543308	up	2.29	2.29	1.19535	NOP16	51491	Homo sapiens NOP16 nucleolar protein homolog (yeast) (NOP16), mRNA.				chr5	175812307	175813868	GCTTGTACGGAAGCCCTATGTGCTGAATGACCTGGAGGCAGAAGCCAGCC	NM_016391.4	158518424		NOP16	-	ILMN_3247723	258	S	NP_057475.2	NM_016391.4	NM_016391.4	NM_016391.4	HSPC185	ILMN_15694
3370600	0.0220081	0.000499803	up	2.28964	2.28964	1.19512	C17orf41	79915	PREDICTED: Homo sapiens chromosome 17 open reading frame 41 (C17orf41), mRNA.							CTGCCAACCCTTCGAAACATCTGTAAGACTGAGAAGCTAAAAGAACAAGG	XM_001134002.1	113427355		C17ORF41		ILMN_1732374	5681	A	XP_001134002.1	XM_001134002.1	NM_024857.3	XM_001134002.1		ILMN_172288
2680040	0.0283699	0.00118614	up	2.28892	2.28892	1.19467	SNORA77	677843	Homo sapiens small nucleolar RNA, H/ACA box 77 (SNORA77), small nucleolar RNA.				chr1	201965379	201965428	TGTCTGCCAGAGAAACATTCCAGGGTGCTGTGGCTGCCTCACCTATCCAG	NR_003019.1	92859606		SNORA77	+	ILMN_3243428	48	S		NR_003019.1	NR_003019.1	NR_003019.1	ACA63	ILMN_171646
60291	0.0194623	0.00027212	up	2.28245	2.28245	1.19058	RGMB	285704	Homo sapiens RGM domain family, member B (RGMB), transcript variant 2, mRNA.	GO:0007155|GO:0007155|GO:0007165|GO:0030509|GO:0030509|GO:0045941	GO:0005793|GO:0005793|GO:0005886|GO:0046658|GO:0046658	GO:0042802|GO:0042802	chr5	98144543	98144592	GTGTCCCGACTAACCACCTCCTTCCGTGTCTTTTCCAACCACAAAACCAC	NM_173670.2	61676198	GO:0005793|GO:0005793|GO:0005886|GO:0046658|GO:0046658|GO:0007155|GO:0007155|GO:0007165|GO:0030509|GO:0030509|GO:0045941|GO:0042802|GO:0042802	RGMB	+	ILMN_1710479	2265	I	NP_775941.1	NM_173670.2	NM_173670.2	NM_173670.2	FLJ90406; MGC86970; DRAGON	ILMN_13578
2680612	0.0181888	0.000162087	up	2.2781	2.2781	1.18783	LOC389156	389156	PREDICTED: Homo sapiens misc_RNA (LOC389156), miscRNA.							GGAGCTTTTGGACGGAACCGCCATCTTCCAGTAATTCGCCAAAATGACAA	XR_019429.2	169166000		LOC389156		ILMN_3210171	1	A		XR_019429.2	XR_019429.2	XR_019429.2		ILMN_163704
7650079	0.0414286	0.00291841	up	2.271	2.271	1.18333	SNORA71B	26776	Homo sapiens small nucleolar RNA, H/ACA box 71B (SNORA71B), small nucleolar RNA.				chr20	37053874	37053923	GGAGAGGAATCAATGAAAGCGCTTCCCCGTGTTTGAAGGGTCCACTCCTA	NR_002910.2	142357270		SNORA71B	-	ILMN_3243667	55	S		NR_002910.2	NR_002910.2	NR_002910.2	RNU71B; U71b	ILMN_31841
6860369	0.0289838	0.00123675	up	2.26953	2.26953	1.1824	GPR1	2825	Homo sapiens G protein-coupled receptor 1 (GPR1), transcript variant 2, mRNA.	GO:0007165|GO:0007186	GO:0005737|GO:0005886|GO:0005887	GO:0004872	chr2	207040708	207040757	GTGTGGATATGAAACTTAGGAAGGATCCTCTTGACTCCTTGTGATGTGGC	NM_001098199.1	148228828	GO:0005737|GO:0005886|GO:0005887|GO:0007165|GO:0007186|GO:0004872	GPR1	-	ILMN_1655348	1596	S	NP_001091669.1	NM_001098199.1	NM_005279.2	NM_001098199.1		ILMN_307194
7050446	0.018003	0.000136645	up	2.26776	2.26776	1.18127	C8orf79	286032	Homo sapiens chromosome 8 open reading frame 79 (C8orf79), mRNA.	GO:0008152		GO:0008168|GO:0016740	chr8	12909419	12909468	GTGGCTTGCTGAAGATGGTATGAGTAATGTGGAATCTGGGGAAGGGGTGC	NM_001039462.1	86604705	GO:0008152|GO:0008168|GO:0016740	C8ORF79	+	ILMN_1769011	2258	S	NP_001034551.1	NM_001039462.1	NM_182598.1	NM_001039462.1	FLJ36980	ILMN_33752
3520201	0.0377933	0.00236111	up	2.26633	2.26633	1.18036	TMEM194B	100131211	Homo sapiens transmembrane protein 194B (TMEM194B), mRNA.		GO:0016020|GO:0016021		chr2	191371995	191372044	GGGAAGGAAGCAGCTCTTCATGGGCAGCTAGCCAGGTGTAACCATCACAG	NM_001142645.1	217416355	GO:0016020|GO:0016021	TMEM194B	-	ILMN_3244954	3211	S	NP_001136117.1	NM_001142645.1	NM_001142645.1	NM_001142645.1		ILMN_371347
6020475	0.042013	0.00302594	up	2.26569	2.26569	1.17995	ZNF3	7551	Homo sapiens zinc finger protein 3 (ZNF3), transcript variant 1, mRNA.	GO:0006355|GO:0006355|GO:0006350|GO:0006355|GO:0007275|GO:0030154|GO:0045321	GO:0005622|GO:0005634|GO:0005730|GO:0005622|GO:0005622|GO:0005634|GO:0005634|GO:0005730	GO:0003676|GO:0008270|GO:0046872|GO:0003676|GO:0003700|GO:0008270|GO:0042802|GO:0046872	chr7	99517306	99661700	GTTTGGTGAGATTTGAGCTATTACTAAAGGCTTTGCCACATTCAGCACAA	NM_017715.2	122114648	GO:0005622|GO:0005634|GO:0005730|GO:0005622|GO:0005622|GO:0005634|GO:0005634|GO:0005730|GO:0006355|GO:0006355|GO:0006350|GO:0006355|GO:0007275|GO:0030154|GO:0045321|GO:0003676|GO:0008270|GO:0046872|GO:0003676|GO:0003700|GO:0008270|GO:0042802|GO:0046872	ZNF3	-	ILMN_2285091	1417	I	NP_060185.2	NM_017715.2	NM_017715.2	NM_017715.2	HF.12; KOX25; PP838; Zfp113; FLJ20216; A8-51	ILMN_21977
2900577	0.018003	0.000122686	up	2.26146	2.26146	1.17726	PODNL1	79883	Homo sapiens podocan-like 1 (PODNL1), mRNA.		GO:0005576|GO:0005578	GO:0005515	chr19	13904507	13904556	CCTGCCCTGCCACGTCCCAAACATTCTAGTTAGCTGGTAAAGCAATCAGA	NM_024825.2	40254970	GO:0005576|GO:0005578|GO:0005515	PODNL1	-	ILMN_1803220	1774	S	NP_079101.2	NM_024825.2	NM_024825.2	NM_024825.2	FLJ23447; SLRR5B	ILMN_25294
3130669	0.018003	0.000137897	up	2.26046	2.26046	1.17662	SATB1	6304	Homo sapiens SATB homeobox 1 (SATB1), mRNA.	GO:0000122|GO:0006325|GO:0006355	GO:0005634	GO:0003690|GO:0003700|GO:0043565	chr3	18366012	18366061	TCTCCAGCAGAGTCAGATGAGGAAAACCGACAGAAGACCCGGCCACGAAC	NM_002971.2	33356175	GO:0005634|GO:0000122|GO:0006325|GO:0006355|GO:0003690|GO:0003700|GO:0043565	SATB1	-	ILMN_1690646	2142	S	NP_002962.1	NM_002971.2	NM_002971.2	NM_002971.2		ILMN_6836
4810239	0.0205902	0.000354618	up	2.2589	2.2589	1.17562	ASH1L	55870	Homo sapiens ash1 (absent, small, or homeotic)-like (Drosophila) (ASH1L), mRNA.	GO:0006323|GO:0006350|GO:0006355|GO:0006366|GO:0007267|GO:0016568	GO:0005634|GO:0005737|GO:0005794|GO:0005923|GO:0030054	GO:0003677|GO:0003702|GO:0005515|GO:0008168|GO:0008270|GO:0016740|GO:0018024|GO:0046872	chr1	155306811	155306860	CTGCTGCCCCCTCCCTACCTCTACTCCCCAAAATGGAATCATGGGATAGG	NM_018489.2	110349787	GO:0005634|GO:0005737|GO:0005794|GO:0005923|GO:0030054|GO:0006323|GO:0006350|GO:0006355|GO:0006366|GO:0007267|GO:0016568|GO:0003677|GO:0003702|GO:0005515|GO:0008168|GO:0008270|GO:0016740|GO:0018024|GO:0046872	ASH1L	-	ILMN_1782032	9965	S	NP_060959.2	NM_018489.2	NM_018489.1	NM_018489.2	ASH1; ASH1L1; KIAA1420; KMT2H; FLJ10504	ILMN_166510
1430427	0.0239209	0.000683366	up	2.2507	2.2507	1.17037	SNORD16	595097	Homo sapiens small nucleolar RNA, C/D box 16 (SNORD16), small nucleolar RNA.				chr15	66795181	66795230	TTGCGTCTTACTCTGTTCTCAGCGACAGTTGCCTGCTGTCAGTAAGCTGG	NR_002440.1	71795634		SNORD16	-	ILMN_1669210	18	S		NR_002440.1	NR_002440.1	NR_002440.1	U16	ILMN_29226
4540184	0.0194623	0.000258741	up	2.24833	2.24833	1.16886	SYTL4	94121	Homo sapiens synaptotagmin-like 4 (granuphilin-a) (SYTL4), mRNA.	GO:0006810|GO:0006886|GO:0006887	GO:0008021|GO:0016020|GO:0019897	GO:0005215|GO:0005543|GO:0008270|GO:0017137|GO:0042043|GO:0046872	chrX	99816187	99816236	AGGCATAACTTGGGATCCCGGGCTGTAACTTGCTCTTTTGTTTCCCACCC	NM_080737.1	18152766	GO:0008021|GO:0016020|GO:0019897|GO:0006810|GO:0006886|GO:0006887|GO:0005215|GO:0005543|GO:0008270|GO:0017137|GO:0042043|GO:0046872	SYTL4	-	ILMN_1719599	3792	S	NP_542775.1	NM_080737.1	NM_080737.1	NM_080737.1	DKFZp451P0116; FLJ40960	ILMN_15836
2230300	0.0280519	0.00114579	up	2.24767	2.24767	1.16843	ZNF561	93134	Homo sapiens zinc finger protein 561 (ZNF561), mRNA.	GO:0006350|GO:0006355	GO:0005622|GO:0005634	GO:0003677|GO:0008270|GO:0046872	chr19	9580164	9580213	CTGCCTTAATGAGCTCAGGCCACTATCACAAAATACCACAGACCAAATGG	NM_152289.1	22748660	GO:0005622|GO:0005634|GO:0006350|GO:0006355|GO:0003677|GO:0008270|GO:0046872	ZNF561	-	ILMN_1717049	3311	S	NP_689502.1	NM_152289.1	NM_152289.1	NM_152289.1	MGC45408	ILMN_25580
5560672	0.031327	0.00151984	up	2.2476	2.2476	1.16839	RGS12	6002	Homo sapiens regulator of G-protein signaling 12 (RGS12), transcript variant 1, mRNA.	GO:0008277|GO:0009968|GO:0007165	GO:0000794|GO:0005634	GO:0005057|GO:0005096|GO:0005515|GO:0005057	chr4	3318941	3318990	ATCTGGAAGAGGCAGTCTCAGGAAGTGGAGGCCGGGGGCATCCAGACGGT	NM_198229.2	108773790	GO:0000794|GO:0005634|GO:0008277|GO:0009968|GO:0007165|GO:0005057|GO:0005096|GO:0005515|GO:0005057	RGS12	+	ILMN_2384629	4850	A	NP_937872.1	NM_198229.2	NM_198229.2	NM_198229.2	DKFZp761K1817; DKFZp761K1617	ILMN_19624
2650753	0.0416361	0.00294244	up	2.24723	2.24723	1.16815	KIAA1324L	222223	Homo sapiens KIAA1324-like (KIAA1324L), transcript variant 2, mRNA.		GO:0016020|GO:0016021	GO:0005515	chr7	86347597	86347646	TGTCCTCATACCTGTCACATTGGTGATCTCACAGAGGAGGGCCATGCCGC	NM_152748.2	33356135	GO:0016020|GO:0016021|GO:0005515	KIAA1324L	-	ILMN_1652371	2807	S	NP_689961.2	NM_152748.2	NM_152748.2	NM_152748.2	FLJ31340	ILMN_163848
4540128	0.0444597	0.00342704	up	2.23965	2.23965	1.16328	LOC728855	728855	Homo sapiens hypothetical LOC728855 (LOC728855), non-coding RNA.				chr1	144340659	144340708	GAGGTTTCATTTTTAACTGAATATTTACGAAAGCTGAAAGCGTGCGAGGG	NR_024510.1	213972563		LOC728855	-	ILMN_3229266	65	A		NR_024510.1	NR_024510.1	NR_024510.1		ILMN_371939
2030546	0.0158167	1.49352e-05	up	2.23628	2.23628	1.1611	BAT1	7919	Homo sapiens HLA-B associated transcript 1 (BAT1), transcript variant 1, mRNA.	GO:0000398|GO:0006406|GO:0008380	GO:0005634|GO:0005681	GO:0003676|GO:0004386|GO:0005524|GO:0003676|GO:0005524|GO:0008026|GO:0003676|GO:0005524|GO:0008026|GO:0003676|GO:0005524|GO:0008026|GO:0003676|GO:0005524|GO:0008026|GO:0003676|GO:0005524|GO:0008026|GO:0003676|GO:0005524|GO:0008026|GO:0003676|GO:0005524|GO:0008026|GO:0003676|GO:0005524|GO:0008026|GO:0003676|GO:0005524|GO:0008026|GO:0003676|GO:0005524|GO:0008026|GO:0003676|GO:0005524|GO:0008026|GO:…	chr6	31616312	31616361	TCACCCCTTGTTTTCACCTATTTTGCGAGAACCCATCCAGATCCCCCTTC	NM_004640.5	93588182	GO:0005634|GO:0005681|GO:0000398|GO:0006406|GO:0008380|GO:0003676|GO:0004386|GO:0005524|GO:0003676|GO:0005524|GO:0008026|GO:0003676|GO:0005524|GO:0008026|GO:0003676|GO:0005524|GO:0008026|GO:0003676|GO:0005524|GO:0008026|GO:0003676|GO:0005524|GO:0008026|GO:0003676|GO:0005524|GO:0008026|GO:0003676|GO:0005524|GO:0008026|GO:0003676|GO:0005524|GO:0008026|GO:0003676|GO:0005524|GO:0008026|GO:0003676|GO:…	BAT1	-	ILMN_1690576	558	I	NP_004631.1	NM_004640.5	NM_004640.4	NM_004640.5	UAP56; DDX39B; D6S81E	ILMN_15410
6760162	0.0334302	0.00174496	up	2.23411	2.23411	1.1597	RHCE	6006	Homo sapiens Rh blood group, CcEe antigens (RHCE), transcript variant 1, mRNA.		GO:0016020|GO:0016020|GO:0016020|GO:0016021|GO:0016020|GO:0016021|GO:0016020|GO:0016021|GO:0016020|GO:0016021|GO:0005887|GO:0016020		chr1	25688885	25688934	CGCTCATGACAGCAAAGTCTCCTTATGTATAATGAAACAAGGTCAGAGAC	NM_020485.3	66346663	GO:0016020|GO:0016020|GO:0016020|GO:0016021|GO:0016020|GO:0016021|GO:0016020|GO:0016021|GO:0016020|GO:0016021|GO:0005887|GO:0016020	RHCE	-	ILMN_1770591	1423	A	NP_065231.2	NM_020485.3	NM_020485.3	NM_020485.3	RHC; RHPI; Rh4; RHIXB; RhVI; RH30A; CD240CE; RH; MGC103977; RHE; RhIVb(J); RhVIII	ILMN_26684
1580280	0.0478489	0.00394654	up	2.22873	2.22873	1.15622	ZNF85	7639	Homo sapiens zinc finger protein 85 (ZNF85), mRNA.	GO:0006355|GO:0006350|GO:0006355|GO:0006508	GO:0005622|GO:0005622|GO:0005634	GO:0003676|GO:0003700|GO:0003714|GO:0008237|GO:0008270|GO:0046872	chr19	20925263	20925312	ATGTGGAAAAGCCGTTAATATCTGCTCACATCTTACTCAGCATCAGAAAG	NM_003429.2	142345520	GO:0005622|GO:0005622|GO:0005634|GO:0006355|GO:0006350|GO:0006355|GO:0006508|GO:0003676|GO:0003700|GO:0003714|GO:0008237|GO:0008270|GO:0046872	ZNF85	+	ILMN_1747824	2216	S	NP_003420.1	NM_003429.2	NM_003429.1	NM_003429.2	HTF1; MGC78566; HPF4	ILMN_22203
6980131	0.0390736	0.00259139	up	2.22511	2.22511	1.15388	DOCK3	1795	Homo sapiens dedicator of cytokinesis 3 (DOCK3), mRNA.		GO:0005625|GO:0005737|GO:0005625|GO:0005737	GO:0005085|GO:0005515|GO:0005525|GO:0017124|GO:0051020|GO:0005085|GO:0005515|GO:0005525|GO:0051020	chr3	51369489	51369538	CACATAAGAACAGCTACCTTCTCCACTTGGTGGCACAAGAGGTAGGGAGG	NM_004947.3	54400756	GO:0005625|GO:0005737|GO:0005625|GO:0005737|GO:0005085|GO:0005515|GO:0005525|GO:0017124|GO:0051020|GO:0005085|GO:0005515|GO:0005525|GO:0051020	DOCK3	+	ILMN_1712352	8094	S	NP_004938.1	NM_004947.3	NM_004947.3	NM_004947.3	KIAA0299; PBP; MOCA	ILMN_19532
70338	0.0230814	0.000624993	up	2.22416	2.22416	1.15326	AQP1	358	Homo sapiens aquaporin 1 (Colton blood group) (AQP1), mRNA.	GO:0006810|GO:0006810|GO:0006810|GO:0006833|GO:0007588	GO:0016020|GO:0016021|GO:0016020|GO:0016021|GO:0005887|GO:0016020	GO:0005215|GO:0005215|GO:0005215|GO:0005372	chr7	30930200	30930249	TGCTCCCAATGGTGCTTGGAGGGGGAAGAGATCCCAGGAGGTGCAGTGGA	NM_198098.1	37694061	GO:0016020|GO:0016021|GO:0016020|GO:0016021|GO:0005887|GO:0016020|GO:0006810|GO:0006810|GO:0006810|GO:0006833|GO:0007588|GO:0005215|GO:0005215|GO:0005215|GO:0005372	AQP1	+	ILMN_1776857	1298	A	NP_932766.1	NM_198098.1	NM_000385.3	NM_198098.1	MGC26324; AQP-CHIP; CO; CHIP28	ILMN_24349
2190082	0.0228881	0.00058223	up	2.21936	2.21936	1.15014	SORBS1	10580	Homo sapiens sorbin and SH3 domain containing 1 (SORBS1), transcript variant 3, mRNA.	GO:0006810|GO:0008286|GO:0015758|GO:0043149|GO:0048041	GO:0001725|GO:0005634|GO:0005737|GO:0005856|GO:0005886|GO:0005915|GO:0005924|GO:0030054|GO:0045121	GO:0003779|GO:0005158	chr10	97146996	97148778	CTTCCTCCTGCTGAGAAGGCACAGCCCAAAAAGTTGACACCAGTGCAGGT	NM_001034954.1	78000162	GO:0001725|GO:0005634|GO:0005737|GO:0005856|GO:0005886|GO:0005915|GO:0005924|GO:0030054|GO:0045121|GO:0006810|GO:0008286|GO:0015758|GO:0043149|GO:0048041|GO:0003779|GO:0005158	SORBS1	-	ILMN_1663446	2593	A	NP_001030126.1	NM_001034954.1	NM_006434.1	NM_001034954.1	R85FL; DKFZp451C066; SH3P12; DKFZp586P1422; KIAA1296; SORB1; FLJ12406; SH3D5; FLAF2; CAP	ILMN_19160
2060195	0.0280052	0.00113611	up	2.2137	2.2137	1.14646	BAG1	573	Homo sapiens BCL2-associated athanogene (BAG1), mRNA.	GO:0006464|GO:0006915|GO:0006464|GO:0006915		GO:0005515|GO:0005515	chr9	33253744	33253793	GCAGCCCGAGTGATCATGAAGTGCAAATCTTGCCATGTCAGTCCCCTGCT	NM_004323.4	124494250	GO:0006464|GO:0006915|GO:0006464|GO:0006915|GO:0005515|GO:0005515	BAG1	-	ILMN_1733970	3219	S	NP_004314.4	NM_004323.4	NM_004323.3	NM_004323.4		ILMN_174073
4150184	0.0239377	0.000687968	up	2.21209	2.21209	1.14541	LAIR1	3903	Homo sapiens leukocyte-associated immunoglobulin-like receptor 1 (LAIR1), transcript variant b, mRNA.	GO:0006955	GO:0005886|GO:0016021	GO:0004872|GO:0005515	chr19	59559815	59559956	CTCCTGGTCCTCTTCTGCCTCCATCGCCAGAATCAGATAAAGCAGGGGCC	NM_021706.2	90669103	GO:0005886|GO:0016021|GO:0006955|GO:0004872|GO:0005515	LAIR1	-	ILMN_1768598	797	A	NP_068352.1	NM_021706.2	NM_021708.1	NM_021706.2	CD305; LAIR-1	ILMN_38361
7200167	0.0367625	0.00223064	up	2.21118	2.21118	1.14482	EPB41L2	2037	Homo sapiens erythrocyte membrane protein band 4.1-like 2 (EPB41L2), mRNA.	GO:0030866	GO:0005634|GO:0005730|GO:0005737|GO:0005856|GO:0005886|GO:0008091|GO:0019898|GO:0031012|GO:0005737|GO:0005856|GO:0019898	GO:0003779|GO:0005198|GO:0005488|GO:0008092	chr6	131202611	131202660	CAGACACATGCCCTTCGGCAGCATTCCAGAACAGGAGGGAAGAGAAAGAG	NM_001431.1	4503578	GO:0005634|GO:0005730|GO:0005737|GO:0005856|GO:0005886|GO:0008091|GO:0019898|GO:0031012|GO:0005737|GO:0005856|GO:0019898|GO:0030866|GO:0003779|GO:0005198|GO:0005488|GO:0008092	EPB41L2	-	ILMN_1805448	3809	S	NP_001422.1	NM_001431.1	NM_001431.1	NM_001431.1	4.1-G; DKFZp781D1972; DKFZp781H1755	ILMN_6138
1410722	0.0468734	0.00378627	up	2.21001	2.21001	1.14406	LOC152084	152084	PREDICTED: Homo sapiens hypothetical protein LOC152084 (LOC152084), mRNA.				chr3	158124981	158125030	GTGCTTTTGCTGATGTCTGTAAGAACTCTGTCTAAGCCGGTCAGAAGGAT	XM_930030.1	88965901		LOC152084	+	ILMN_1802482	488	A	XP_935123.1	XM_930030.1	XM_930030.1	XM_930030.1		ILMN_39139
6900241	0.0224124	0.000534189	up	2.20206	2.20206	1.13886	ABCB9	23457	Homo sapiens ATP-binding cassette, sub-family B (MDR/TAP), member 9 (ABCB9), transcript variant 2, mRNA.	GO:0006857|GO:0007283|GO:0015031	GO:0005765|GO:0005783|GO:0005789|GO:0016020|GO:0016021|GO:0043190	GO:0000166|GO:0005215|GO:0005524|GO:0015198|GO:0016887|GO:0042626	chr12	121979521	121979570	AGCCCAGGATCTGGCTTTGCCAGAGGTTGCAACATGTTGAGAGAACCCGG	NM_019624.2	45243513	GO:0005765|GO:0005783|GO:0005789|GO:0016020|GO:0016021|GO:0043190|GO:0006857|GO:0007283|GO:0015031|GO:0000166|GO:0005215|GO:0005524|GO:0015198|GO:0016887|GO:0042626	ABCB9	-	ILMN_2343048	3298	A	NP_062570.1	NM_019624.2	NM_019624.2	NM_019624.2	TAPL; KIAA1520; EST122234	ILMN_10252
5870594	0.0385557	0.00252778	up	2.19752	2.19752	1.13588	RAB33B	83452	Homo sapiens RAB33B, member RAS oncogene family (RAB33B), mRNA.	GO:0007264|GO:0015031	GO:0000139|GO:0005794|GO:0016020	GO:0000166|GO:0005525	chr4	140397014	140397063	GTGTCACTGTTACATTTCCCCCAAGAAGTTCAATAAACCAGCTTAGCCAC	NM_031296.1	13786128	GO:0000139|GO:0005794|GO:0016020|GO:0007264|GO:0015031|GO:0000166|GO:0005525	RAB33B	+	ILMN_1727738	3813	S	NP_112586.1	NM_031296.1	NM_031296.1	NM_031296.1	DKFZP434G099; MGC138182	ILMN_21878
1500327	0.0295273	0.00130151	up	2.19744	2.19744	1.13582	C4orf23	152992	Homo sapiens chromosome 4 open reading frame 23 (C4orf23), transcript variant 2, mRNA.			GO:0008168|GO:0016740	chr4	8470024	8470073	AAACACAAGAAGTTCTCGAAATGGGAGTTTGAAGACCTGGAATGGGGGAG	NM_152544.1	22749134	GO:0008168|GO:0016740	C4ORF23	+	ILMN_1798129	902	A	NP_689757.1	NM_152544.1	NM_001031742.1	NM_152544.1	FLJ12891; FLJ35725	ILMN_28144
6450471	0.0222508	0.000517802	up	2.19234	2.19234	1.13247	FGFR1	2260	Homo sapiens fibroblast growth factor receptor 1 (FGFR1), transcript variant 5, mRNA.	GO:0000165|GO:0001501|GO:0006468|GO:0006468|GO:0008543|GO:0008543|GO:0016049	GO:0005624|GO:0005886|GO:0005886|GO:0005886|GO:0005887	GO:0000166|GO:0004872|GO:0005007|GO:0005007|GO:0005007|GO:0005515|GO:0005515|GO:0005524|GO:0008201|GO:0016740	chr8	38401239	38401288	TAAGGTGTACAGTGACCCGCAGCCGCACATCCAGTGGCTAAAGCACATCG	NM_023107.2	105990518	GO:0005624|GO:0005886|GO:0005886|GO:0005886|GO:0005887|GO:0000165|GO:0001501|GO:0006468|GO:0006468|GO:0008543|GO:0008543|GO:0016049|GO:0000166|GO:0004872|GO:0005007|GO:0005007|GO:0005007|GO:0005515|GO:0005515|GO:0005524|GO:0008201|GO:0016740	FGFR1	-	ILMN_2398261	1506	A	NP_075595.1	NM_023107.2	NM_023107.2	NM_023107.2	CEK; N-SAM; FLT2; BFGFR; FLG; KAL2; HBGFR; CD331; FGFBR	ILMN_9604
830133	0.0418996	0.00298232	up	2.19114	2.19114	1.13168	EML5	161436	Homo sapiens echinoderm microtubule associated protein like 5 (EML5), mRNA.		GO:0005737|GO:0005874		chr14	89081356	89081405	GAACAATCATTCCCAATGGTGTACAATGTAAGGGTTTTAGGGAGCAACAG	NM_183387.1	34485719	GO:0005737|GO:0005874	EML5	-	ILMN_2211085	6876	S	NP_899243.1	NM_183387.1	NM_183387.1	NM_183387.1	HuEMAP-2; EMAP-2; DKFZp781D1122	ILMN_183722
650402	0.0220081	0.000503849	up	2.19044	2.19044	1.13122	SNORA11D	100124541	Homo sapiens small nucleolar RNA, H/ACA box 11D (SNORA11D), small nucleolar RNA.				chrX	51933718	51933767	GGGTGTGCTCAGAGCAGGGGGCCTGAAGAATGGCTCCTCTGTTTACAACA	NR_003711.1	156564420		SNORA11D	+	ILMN_3242448	1	S		NR_003711.1	NR_003711.1	NR_003711.1		ILMN_338774
6040494	0.0479312	0.00396423	up	2.18218	2.18218	1.12577	FBLN1	2192	Homo sapiens fibulin 1 (FBLN1), transcript variant A, mRNA.	GO:0044419	GO:0005576|GO:0005576|GO:0005737|GO:0005576|GO:0005737|GO:0005576|GO:0005576|GO:0005576|GO:0005576|GO:0005578|GO:0005615|GO:0005625|GO:0005737	GO:0005509|GO:0005509|GO:0005509|GO:0005201|GO:0005509|GO:0005515	chr22	44318029	44321636	CCGTGGGCTTCCGGCTCTCTGTGGATGGCAGGTCATGTGAAGACATCAAT	NM_006487.2	34734067	GO:0005576|GO:0005576|GO:0005737|GO:0005576|GO:0005737|GO:0005576|GO:0005576|GO:0005576|GO:0005576|GO:0005578|GO:0005615|GO:0005625|GO:0005737|GO:0044419|GO:0005509|GO:0005509|GO:0005509|GO:0005201|GO:0005509|GO:0005515	FBLN1	+	ILMN_1722713	1427	A	NP_006478.2	NM_006487.2	NM_001996.2	NM_006487.2	FBLN	ILMN_27528
5560438	0.0187327	0.000199197	up	2.18129	2.18129	1.12518	EIF2C4	192670	Homo sapiens eukaryotic translation initiation factor 2C, 4 (EIF2C4), mRNA.	GO:0006412|GO:0031047		GO:0003676|GO:0003743	chr1	36093385	36093434	GGCCTGGAGCCACACTCTATATGGCTGAGGAAGGAGCTAGGGAAAGAGAT	NM_017629.2	29029592	GO:0006412|GO:0031047|GO:0003676|GO:0003743	EIF2C4	+	ILMN_1706304	4368	S	NP_060099.2	NM_017629.2	NM_017629.2	NM_017629.2	AGO4	ILMN_22990
2760156	0.0428834	0.00314325	up	2.18025	2.18025	1.12449	FAM63A	55793	Homo sapiens family with sequence similarity 63, member A (FAM63A), transcript variant 1, mRNA.				chr1	149235922	149235971	CCTTCCTGGGGTTTGGAAATAAAACTTCTGGCCGGGCACGGTGGCTCACT	NM_018379.3	94158672		FAM63A	-	ILMN_1689552	2662	S	NP_060849.2	NM_018379.3	NM_018379.2	NM_018379.3	RP11-316M1.5; FLJ43504; FLJ11280	ILMN_28794
2030400	0.021843	0.000462042	up	2.17569	2.17569	1.12147	COLQ	8292	Homo sapiens collagen-like tail subunit (single strand of homotrimer) of asymmetric acetylcholinesterase (COLQ), transcript variant VIII, mRNA.	GO:0001507|GO:0008105|GO:0042135	GO:0005605|GO:0005615|GO:0030054|GO:0045202		chr3	15466685	15466734	GGCCTGGGGAGATGTTGTTTTCATGCTGCTTCCACCATCACACTGGGGTT	NM_080544.2	116805308	GO:0005605|GO:0005615|GO:0030054|GO:0045202|GO:0001507|GO:0008105|GO:0042135	COLQ	-	ILMN_1695991	2430	A	NP_536805.1	NM_080544.2	NM_080540.2	NM_080544.2	EAD	ILMN_10235
450619	0.0178585	8.59159e-05	up	2.17037	2.17037	1.11794	AQP1	358	Homo sapiens aquaporin 1 (Colton blood group) (AQP1), mRNA.	GO:0006810|GO:0006810|GO:0006810|GO:0006833|GO:0007588	GO:0016020|GO:0016021|GO:0016020|GO:0016021|GO:0005887|GO:0016020	GO:0005215|GO:0005215|GO:0005215|GO:0005372	chr7	30930996	30931045	TGTATGACCCCTGGCCACAGCCTTCCCTCTGCATTGACCTGGAGGGGAGA	NM_198098.1	37694061	GO:0016020|GO:0016021|GO:0016020|GO:0016021|GO:0005887|GO:0016020|GO:0006810|GO:0006810|GO:0006810|GO:0006833|GO:0007588|GO:0005215|GO:0005215|GO:0005215|GO:0005372	AQP1	+	ILMN_1681103	2094	I	NP_932766.1	NM_198098.1	NM_198098.1	NM_198098.1	MGC26324; AQP-CHIP; CO; CHIP28	ILMN_24349
6220411	0.0340824	0.00184422	up	2.1702	2.1702	1.11783	PHF17	79960	Homo sapiens PHD finger protein 17 (PHF17), transcript variant L, mRNA.	GO:0006350|GO:0006355|GO:0006915|GO:0006950|GO:0030308	GO:0005634|GO:0005737	GO:0005515|GO:0008270|GO:0046872	chr4	129793088	129793137	GCAGTCAAAGTGCCTACAACACCTGCCAGCCCAGTGAAAAACTGGGGAGG	NM_199320.2	111154085	GO:0005634|GO:0005737|GO:0006350|GO:0006355|GO:0006915|GO:0006950|GO:0030308|GO:0005515|GO:0008270|GO:0046872	PHF17	+	ILMN_1655194	2480	I	NP_955352.1	NM_199320.2	NM_199320.1	NM_199320.2	KIAA1807; FLJ22479; JADE1	ILMN_26400
4290603	0.0394704	0.00263906	up	2.16722	2.16722	1.11585	FMO2	2327	Homo sapiens flavin containing monooxygenase 2 (non-functional) (FMO2), mRNA.	GO:0006800|GO:0055114	GO:0005783|GO:0005792|GO:0016020|GO:0016021|GO:0031227	GO:0000287|GO:0004497|GO:0004499|GO:0050660|GO:0050661	chr1	169448029	169448078	TCCTCACACACTCTTTTTCCCTTCTGCCTTCACCTTTGCCGTGGGTGGAC	NM_001460.2	59938777	GO:0005783|GO:0005792|GO:0016020|GO:0016021|GO:0031227|GO:0006800|GO:0055114|GO:0000287|GO:0004497|GO:0004499|GO:0050660|GO:0050661	FMO2	+	ILMN_1732158	4764	S	NP_001451.1	NM_001460.2	NM_001460.2	NM_001460.2	FMO1B1; FLJ40826	ILMN_179815
3870465	0.0181888	0.000167571	up	2.16037	2.16037	1.11128	CISD3	284106	Homo sapiens CDGSH iron sulfur domain 3 (CISD3), mRNA.		GO:0005739|GO:0031966	GO:0005506|GO:0046872|GO:0051537	chr17	36890016	36890065	GGCTGGGGGCACCTGACCAGCCACAGGAGAGGGCAGTTCAGATTCATTCT	NM_001136498.1	211057410	GO:0005739|GO:0031966|GO:0005506|GO:0046872|GO:0051537	CISD3	+	ILMN_3246724	794	S	NP_001129970.1	NM_001136498.1	NM_001136498.1	NM_001136498.1		ILMN_371637
4220669	0.0241516	0.000708616	up	2.16021	2.16021	1.11117	HDAC11	79885	Homo sapiens histone deacetylase 11 (HDAC11), mRNA.	GO:0006350|GO:0006355|GO:0016568|GO:0016575	GO:0000118|GO:0005634|GO:0005886	GO:0004407|GO:0008134|GO:0016787	chr3	13521774	13521823	GGGGTACAGGTGGGTTCCCTCATCTGGAGTTCCCCCTCAATAAAGCAAGG	NM_024827.1	13376227	GO:0000118|GO:0005634|GO:0005886|GO:0006350|GO:0006355|GO:0016568|GO:0016575|GO:0004407|GO:0008134|GO:0016787	HDAC11	+	ILMN_1684690	1659	S	NP_079103.1	NM_024827.1	NM_024827.1	NM_024827.1	FLJ22237	ILMN_26127
6660707	0.0390736	0.00258649	up	2.15868	2.15868	1.11015	PCDH9	5101	Homo sapiens protocadherin 9 (PCDH9), transcript variant 1, mRNA.	GO:0007155|GO:0007156|GO:0007155|GO:0007156|GO:0007155|GO:0007156	GO:0005886|GO:0016021|GO:0016020|GO:0016021|GO:0016020|GO:0016021	GO:0005509|GO:0005515|GO:0005509|GO:0005515|GO:0005509|GO:0005515	chr13	65775081	65775130	GGGTAGGGGTGCATTGCTTATTGAAGTACATTTTTGTCGGTTTGTGAGGG	NM_203487.1	45243533	GO:0005886|GO:0016021|GO:0016020|GO:0016021|GO:0016020|GO:0016021|GO:0007155|GO:0007156|GO:0007155|GO:0007156|GO:0007155|GO:0007156|GO:0005509|GO:0005515|GO:0005509|GO:0005515|GO:0005509|GO:0005515	PCDH9	-	ILMN_1752294	6058	A	NP_982354.1	NM_203487.1	NM_020403.3	NM_203487.1		ILMN_28312
5870154	0.0411768	0.00288164	up	2.15641	2.15641	1.10863	IKBKAP	8518	Homo sapiens inhibitor of kappa light polypeptide gene enhancer in B-cells, kinase complex-associated protein (IKBKAP), mRNA.	GO:0006350|GO:0006357|GO:0006461|GO:0006468|GO:0006955	GO:0005634|GO:0005730|GO:0005737|GO:0008023|GO:0016591	GO:0003677|GO:0004871|GO:0005515|GO:0005515|GO:0005515|GO:0008607|GO:0016944|GO:0016301	chr9	110669645	110669694	TAGTGCTCTTGCTTTGGATAACTGTAAAGGGACCCATGCTGATAGACTGG	NM_003640.2	38569393	GO:0005634|GO:0005730|GO:0005737|GO:0008023|GO:0016591|GO:0006350|GO:0006357|GO:0006461|GO:0006468|GO:0006955|GO:0003677|GO:0004871|GO:0005515|GO:0005515|GO:0005515|GO:0008607|GO:0016944|GO:0016301	IKBKAP	-	ILMN_2211189	5828	S	NP_003631.2	NM_003640.2	NM_003640.2	NM_003640.2	IKI3; FLJ12497; FD; DKFZp781H1425; ELP1; DYS; TOT1; IKAP	ILMN_30229
5910687	0.0356812	0.00206253	up	2.15486	2.15486	1.10759	SNORD59B	692090	Homo sapiens small nucleolar RNA, C/D box 59B (SNORD59B), small nucleolar RNA.				chr12	57037477	57037526	GATGAGTACGTTCTGACTTTCGTTCTTCTGAGTTTGCTGAAGCCAGATGC	NR_003046.1	94818685		SNORD59B	-	ILMN_3242164	12	S		NR_003046.1	NR_003046.1	NR_003046.1	U59B	ILMN_176274
3190577	0.0102936	4.55999e-06	up	2.15334	2.15334	1.10658	LOC440295	440295	Homo sapiens hypothetical protein LOC440295 (LOC440295), mRNA.				chr15	80517494	80517543	AGCATTTAGCAACTGTAACCAATCTGACAATAATGTGTTCATCAGGTACC	NM_198181.1	38044109		LOC440295	+	ILMN_1719993	3095	S	NP_937824.1	NM_198181.1	NM_198181.1	NM_198181.1		ILMN_27938
4210411	0.018003	0.0001397	up	2.15323	2.15323	1.1065	NDRG2	57447	Homo sapiens NDRG family member 2 (NDRG2), transcript variant 6, mRNA.	GO:0007275|GO:0007399|GO:0030154	GO:0005634|GO:0005737|GO:0005737|GO:0005737|GO:0005813|GO:0005829	GO:0003674	chr14	21485403	21485452	GCTGAGGGGTAAGAGGTTGTTGTAGTTGTCCTGGTGCCTCCATCAGACTC	NM_201539.1	42544219	GO:0005634|GO:0005737|GO:0005737|GO:0005737|GO:0005813|GO:0005829|GO:0007275|GO:0007399|GO:0030154|GO:0003674	NDRG2	-	ILMN_2361603	1501	A	NP_963833.1	NM_201539.1	NM_201539.1	NM_201539.1	FLJ25522; KIAA1248; SYLD; DKFZp781G1938	ILMN_19545
460487	0.0487019	0.00411391	up	2.15187	2.15187	1.10559	FAM55C	91775	Homo sapiens family with sequence similarity 55, member C (FAM55C), mRNA.		GO:0005576		chr3	103024820	103024869	ATAGGAGGGCCCCAGATCTTACTTTCCTGTCCTTGAGGAACACCTTCAAG	NM_145037.1	21450780	GO:0005576	FAM55C	+	ILMN_1814924	3604	S	NP_659474.1	NM_145037.1	NM_145037.1	NM_145037.1	MSTP115; MGC15606; MST115; FLJ30102	ILMN_18334
3610072	0.0411802	0.00288721	up	2.15051	2.15051	1.10468	A4GALT	53947	Homo sapiens alpha 1,4-galactosyltransferase (A4GALT), mRNA.	GO:0006688|GO:0007009|GO:0008610	GO:0000139|GO:0005624|GO:0005794|GO:0005795|GO:0016020|GO:0016021|GO:0030173|GO:0005795|GO:0005795|GO:0005795|GO:0005795	GO:0008378|GO:0016757|GO:0050512|GO:0008378|GO:0016757|GO:0008378|GO:0016757|GO:0008378|GO:0016757|GO:0016757|GO:0008378|GO:0016757	chr22	43088176	43088225	TCTTTAGGCTCAGGAGAAGCATTTTAAAGAAACCCCCACCCTGCCGCCCG	NM_017436.4	55956926	GO:0000139|GO:0005624|GO:0005794|GO:0005795|GO:0016020|GO:0016021|GO:0030173|GO:0005795|GO:0005795|GO:0005795|GO:0005795|GO:0006688|GO:0007009|GO:0008610|GO:0008378|GO:0016757|GO:0050512|GO:0008378|GO:0016757|GO:0008378|GO:0016757|GO:0008378|GO:0016757|GO:0016757|GO:0008378|GO:0016757	A4GALT	-	ILMN_1735045	1993	S	NP_059132.1	NM_017436.4	NM_017436.4	NM_017436.4	P1; A14GALT; A4GALT1; PK	ILMN_25424
2640364	0.0158167	1.57558e-05	up	2.14899	2.14899	1.10366	MGC21881	389741	Homo sapiens hypothetical locus MGC21881 (MGC21881), non-coding RNA.				chr9	41952956	41953005	TGGAGGTCTAGAAATTCACATTATGGTGGCAGGTGACAGACAATACAAGG	NR_015363.1	168693609		MGC21881	-	ILMN_3247783	1974	S		NR_015363.1	NR_015363.1	NR_015363.1		ILMN_334482
1240273	0.0356812	0.00206918	up	2.14808	2.14808	1.10305	SNORD110	692213	Homo sapiens small nucleolar RNA, C/D box 110 (SNORD110), small nucleolar RNA.				chr20	2582883	2582932	TCTGTCAATCCCCTGAGTGCAATCACTGATGTCTCCATGTCTCTGAGCAA	NR_003078.1	98162773		SNORD110	+	ILMN_3235397	26	S		NR_003078.1	NR_003078.1	NR_003078.1	HBII-55	ILMN_175226
6200132	0.0323336	0.00162915	up	2.14508	2.14508	1.10103	FZD9	8326	Homo sapiens frizzled homolog 9 (Drosophila) (FZD9), mRNA.	GO:0007186|GO:0007275|GO:0007399|GO:0007405|GO:0007611|GO:0016055	GO:0005886|GO:0016021	GO:0004872|GO:0004926|GO:0004930|GO:0042813	chr7	72488336	72488385	TATTGTTGCGTTCCTCTGGAAGCTGTGACTGGAATAAACCCCCGCGTGGC	NM_003508.2	62865872	GO:0005886|GO:0016021|GO:0007186|GO:0007275|GO:0007399|GO:0007405|GO:0007611|GO:0016055|GO:0004872|GO:0004926|GO:0004930|GO:0042813	FZD9	+	ILMN_1704398	2292	S	NP_003499.1	NM_003508.2	NM_003508.2	NM_003508.2	FZD3; CD349	ILMN_27569
2120369	0.018003	0.000141952	up	2.14355	2.14355	1.1	SNORD107	91380	Homo sapiens small nucleolar RNA, C/D box 107 (SNORD107), small nucleolar RNA.				chr15	22778237	22778286	TCATGATGACACAGGACCTTGTCTGAACATAATGATTTCAAAATTTGAGC	NR_001293.1	30089681		SNORD107	+	ILMN_1750402	4	S		NR_001293.1	NR_001293.1	NR_001293.1	HBII-436	ILMN_4302
4810528	0.0297387	0.00133085	up	2.14267	2.14267	1.09941	LOC100132147	100132147	PREDICTED: Homo sapiens misc_RNA (LOC100132147), miscRNA.				chr1	16733262	16733311	CATTTCCACTTTACCTGGCAGGGGAGAGACCGTGGTCACGAAGGGGGTTC	XR_038617.1	169162876		LOC100132147	-	ILMN_3248406	2189	S		XR_038617.1	XR_038617.1	XR_038617.1		ILMN_351465
4810767	0.0425067	0.00307738	up	2.13816	2.13816	1.09637	PCDHGC3	5098	Homo sapiens protocadherin gamma subfamily C, 3 (PCDHGC3), transcript variant 1, mRNA.	GO:0007155|GO:0007156|GO:0016339	GO:0005737|GO:0005886|GO:0016021	GO:0005509|GO:0005515	chr5	140835841	140835890	CGCTGAGAGGAACTGCTTTTGAGTGAGATGGTCCCAGAGGCCTGGAGGAG	NM_002588.2	14277674	GO:0005737|GO:0005886|GO:0016021|GO:0007155|GO:0007156|GO:0016339|GO:0005509|GO:0005515	PCDHGC3	+	ILMN_2345824	89	A	NP_002579.2	NM_002588.2	NM_002588.2	NM_002588.2	PCDH-GAMMA-C3; PC43; PCDH2	ILMN_16486
7040068	0.0479312	0.00396138	up	2.1327	2.1327	1.09268	LOC653566	653566	Homo sapiens similar to Signal peptidase complex subunit 2 (Microsomal signal peptidase 25 kDa subunit) (SPase 25 kDa subunit) (LOC653566), mRNA.							AGTGGCCGTAGCGGCTTGTTGGATAAGTGGAAGATAGATGATAAGCCTGT	NM_001080536.1	122937505		LOC653566		ILMN_2408645	135	A	NP_001074005.1	NM_001080536.1	NM_001080536.1	NM_001080536.1		ILMN_162599
4250491	0.0258301	0.00089011	up	2.12956	2.12956	1.09056	SFT2D2	375035	Homo sapiens SFT2 domain containing 2 (SFT2D2), mRNA.	GO:0015031	GO:0016020|GO:0016021		chr1	166478737	166478786	CCCAGGTGGCAAAAGGCAGCCCCATCAGAGATCACGGGAGCAACAGTAAG	NM_199344.1	40786407	GO:0016020|GO:0016021|GO:0015031	SFT2D2	+	ILMN_1668378	890	S	NP_955376.1	NM_199344.1	NM_199344.1	NM_199344.1	RP4-747L4.1; UNQ512; dJ747L4.C1.2	ILMN_1826
4900630	0.0118193	8.03315e-06	up	2.12823	2.12823	1.08966	KIAA0319L	79932	Homo sapiens KIAA0319-like (KIAA0319L), transcript variant 2, mRNA.		GO:0016020|GO:0016021		chr1	35677435	35677484	GGATAAGTGGGAGCTAGCCAGATAAAGCTGCAGGAAATAGCATTCCAGGC	NM_182686.1	33359218	GO:0016020|GO:0016021	KIAA0319L	-	ILMN_2260500	4937	I	NP_872628.1	NM_182686.1	NM_182686.1	NM_182686.1	PP791; RP4-765A10.3; KIAA1837; PKD1-like	ILMN_183093
1510731	0.0366176	0.00220048	up	2.12435	2.12435	1.08702	KIAA1875	340390	Homo sapiens KIAA1875 (KIAA1875), mRNA.				chr8	145243215	145243264	TGGGGCCTGTCATTGGTATTTGGCCAAGGCCTGCATCGGGAATAAAGTCC	NM_032529.1	60218907		KIAA1875	+	ILMN_1789500	5128	S	NP_115918.1	NM_032529.1	NM_032529.1	NM_032529.1		ILMN_5826
130731	0.0227071	0.000550309	up	2.12435	2.12435	1.08702	C5orf24	134553	Homo sapiens chromosome 5 open reading frame 24 (C5orf24), mRNA.				chr5	134221812	134221861	TGCACTGGTGAGCATCTCCTGATTCCACTTACTTTTCTCCCTGTGAACAG	NM_152409.2	40255110		C5ORF24	+	ILMN_1743939	3384	S	NP_689622.2	NM_152409.2	NM_152409.2	NM_152409.2	FLJ37562	ILMN_1384
160424	0.0362642	0.00215297	up	2.12287	2.12287	1.08601	SCARNA6	677772	Homo sapiens small Cajal body-specific RNA 6 (SCARNA6), guide RNA.				chr2	233862164	233862213	GGGCAGAAGGGCAGCTGACACTCCGTGATGTCCCTCATTCTGTGTTCCTC	NR_003006.1	91982751		SCARNA6	+	ILMN_3241869	104	S		NR_003006.1	NR_003006.1	NR_003006.1	U88	ILMN_166802
4490754	0.0187327	0.000200755	up	2.12194	2.12194	1.08538	SNORA11	677799	Homo sapiens small nucleolar RNA, H/ACA box 11 (SNORA11), small nucleolar RNA.				chrX	54840818	54840867	CAGGGGGCCCAAAGAATGGCTCCTCTGTTTACAACACACCCAACAGGAAT	NR_002953.1	91680820		SNORA11	+	ILMN_3236955	16	S		NR_002953.1	NR_002953.1	NR_002953.1	U107	ILMN_177960
2750414	0.0363915	0.00217107	up	2.11985	2.11985	1.08396	CPEB3	22849	Homo sapiens cytoplasmic polyadenylation element binding protein 3 (CPEB3), mRNA.			GO:0000166|GO:0003723	chr10	93810726	93810775	CTTTAAGGAGTGCTTTCTCAATCATTAATAGAGTTGTTTCTGGGAGGGAC	NM_014912.3	50345880	GO:0000166|GO:0003723	CPEB3	-	ILMN_2171783	5505	S	NP_055727.3	NM_014912.3	NM_014912.3	NM_014912.3		ILMN_171090
1440630	0.0222508	0.000517109	up	2.11946	2.11946	1.0837	CEP110	11064	Homo sapiens centrosomal protein 110kDa (CEP110), mRNA.	GO:0007049|GO:0051301|GO:0032465|GO:0051298	GO:0005813|GO:0005813	GO:0005515|GO:0005515|GO:0005515	chr9	122977253	122977302	CAGCGTCATCACCCAGTCTGTCTCAGCTGGAGTCTTCCCTCACAGAGGAC	NM_007018.4	87298936	GO:0005813|GO:0005813|GO:0007049|GO:0051301|GO:0032465|GO:0051298|GO:0005515|GO:0005515|GO:0005515	CEP110	+	ILMN_1758778	6915	S	NP_008949.4	NM_007018.4	NM_007018.3	NM_007018.4	FAN; bA165P4.1; CEP1	ILMN_183111
20162	0.0181888	0.000166393	up	2.11412	2.11412	1.08006	FOXP1	27086	Homo sapiens forkhead box P1 (FOXP1), transcript variant 1, mRNA.	GO:0000122|GO:0002053|GO:0002329|GO:0002639|GO:0006355|GO:0007507|GO:0007519|GO:0009790|GO:0016481|GO:0030324|GO:0033152|GO:0048745|GO:0050679|GO:0055007|GO:0000122|GO:0002053|GO:0002329|GO:0002639|GO:0006355|GO:0007507|GO:0007519|GO:0009790|GO:0016481|GO:0030324|GO:0033152|GO:0048745|GO:0050679|GO:0055007	GO:0005622|GO:0005634|GO:0005730|GO:0005622|GO:0005634	GO:0003705|GO:0008270|GO:0016566|GO:0042803|GO:0043565|GO:0046872|GO:0046982|GO:0003705|GO:0008270|GO:0016566|GO:0042803|GO:0043565|GO:0046982	chr3	71089175	71089224	AGAATATTGGATGACATTTCCTGACATGTGGGAGGGAGAAACTCCCTAAC	NM_032682.4	60498985	GO:0005622|GO:0005634|GO:0005730|GO:0005622|GO:0005634|GO:0000122|GO:0002053|GO:0002329|GO:0002639|GO:0006355|GO:0007507|GO:0007519|GO:0009790|GO:0016481|GO:0030324|GO:0033152|GO:0048745|GO:0050679|GO:0055007|GO:0000122|GO:0002053|GO:0002329|GO:0002639|GO:0006355|GO:0007507|GO:0007519|GO:0009790|GO:0016481|GO:0030324|GO:0033152|GO:0048745|GO:0050679|GO:0055007|GO:0003705|GO:0008270|GO:0016566|GO:…	FOXP1	-	ILMN_2250923	5818	I	NP_116071.2	NM_032682.4	NM_032682.4	NM_032682.4	12CC4; HSPC215; MGC99551; QRF1; hFKH1B; MGC12942; FLJ23741; MGC88572	ILMN_20586
7100424	0.0295968	0.00131029	up	2.11283	2.11283	1.07918	N-PAC	84656	Homo sapiens cytokine-like nuclear factor n-pac (N-PAC), mRNA.				chr16	4793582	4793631	TTCTGTCTGAACACAAGCCTGTTCTAGTCCTGGCGGAACACACTGGGGGT	NM_032569.2	40556375		N-PAC	-	ILMN_1703153	3286	S	NP_115958.2	NM_032569.2	NM_032569.2	NM_032569.2	HIBDL; NP60; BM045	ILMN_13959
2070142	0.0214949	0.000407999	up	2.1128	2.1128	1.07916	TRIM13	10206	Homo sapiens tripartite motif-containing 13 (TRIM13), transcript variant 3, mRNA.	GO:0009653|GO:0043123|GO:0045786	GO:0005622|GO:0005634|GO:0005730|GO:0005737|GO:0005813|GO:0005622|GO:0005737	GO:0004871|GO:0005515|GO:0008270|GO:0046872|GO:0005515|GO:0008270|GO:0046872	chr13	49469670	49469719	CAGGCTCCTGGCGGTTCACCAGGTCTAAACAGCCGGGCTTTATTTGTGGG	NM_213590.1	47132523	GO:0005622|GO:0005634|GO:0005730|GO:0005737|GO:0005813|GO:0005622|GO:0005737|GO:0009653|GO:0043123|GO:0045786|GO:0004871|GO:0005515|GO:0008270|GO:0046872|GO:0005515|GO:0008270|GO:0046872	TRIM13	+	ILMN_1811277	527	I	NP_998755.1	NM_213590.1	NM_213590.1	NM_213590.1	RNF77; CAR; LEU5; RFP2; TRIM13; DLEU5	ILMN_22199
6940521	0.0458257	0.00364616	up	2.11279	2.11279	1.07915	MRPL43	84545	Homo sapiens mitochondrial ribosomal protein L43 (MRPL43), nuclear gene encoding mitochondrial protein, transcript variant 1, mRNA.	GO:0006412	GO:0005739|GO:0005761|GO:0005840|GO:0005762|GO:0005840	GO:0003735|GO:0005515|GO:0045182	chr10	102746688	102746851	AATACCTTAACGGGGCTGTGCGCGAGGAGAGCATCCACTGCAAGTCGGTC	NM_032112.2	28872733	GO:0005739|GO:0005761|GO:0005840|GO:0005762|GO:0005840|GO:0006412|GO:0003735|GO:0005515|GO:0045182	MRPL43	-	ILMN_1700477	305	A	NP_115488.2	NM_032112.2	NM_032112.2	NM_032112.2	MGC48892; MGC17989; bMRP36a	ILMN_4156
7650040	0.0356812	0.00206646	up	2.10645	2.10645	1.07481	SCAND2	54581	Homo sapiens SCAN domain containing 2 pseudogene (SCAND2), transcript variant 2, non-coding RNA.	GO:0006355|GO:0008150	GO:0005575|GO:0005634	GO:0003674|GO:0003700	chr15	85185645	85185694	TAGTGTTGCACATGGGAAGGGCTAATAGATGCTGACAGAGTGAACAACTT	NR_003654.2	166064005	GO:0005575|GO:0005634|GO:0006355|GO:0008150|GO:0003674|GO:0003700	SCAND2	+	ILMN_3250932	3902	M		NR_003654.2	NR_003654.2	NR_003654.2		ILMN_306674
4850451	0.0250317	0.000795893	up	2.10602	2.10602	1.07452	SCARNA3	677679	Homo sapiens small Cajal body-specific RNA 3 (SCARNA3), guide RNA.				chr1	175937542	175937591	GGAGGTCTCTGTCTGGCTTAGGACAGCTGGCTAAGTCTGATCGTTCCCCT	NR_002998.1	91982753		SCARNA3	-	ILMN_3244216	85	S		NR_002998.1	NR_002998.1	NR_002998.1	HBI-100	ILMN_173768
2680196	0.0420453	0.00303076	up	2.10571	2.10571	1.07431	HSFX1	51402	Homo sapiens heat shock transcription factor family, X linked 1 (HSFX1), mRNA.	GO:0006350|GO:0006355	GO:0005634|GO:0005737	GO:0003700|GO:0043565				ATGTGCTGGTCAATAAATGTGTCAGAAAATGAGTAATTTTCTGACTGCCC	NM_016153.1	7706602	GO:0005634|GO:0005737|GO:0006350|GO:0006355|GO:0003700|GO:0043565	HSFX1		ILMN_2168215	2010	S	NP_057237.1	NM_016153.1	NM_016153.1	NM_016153.1	LW-1	ILMN_180339
4010180	0.0241759	0.000711083	up	2.10353	2.10353	1.07282	LOC653156	653156	PREDICTED: Homo sapiens similar to hCG1782414 (LOC653156), mRNA.							TAAAAGAAAATCGCCTTTCGGCTGGAACCGCCATCTTCCAGTAATTCGCC	XM_001718864.1	169167089		LOC653156		ILMN_3278157	4	M	XP_001718916.1	XM_001718864.1	XM_001718864.1	XM_001718864.1		ILMN_337132
5960184	0.0483547	0.0040472	up	2.09969	2.09969	1.07018	SNORD116-2	100033414	Homo sapiens small nucleolar RNA, C/D box 116-2 (SNORD116-2), small nucleolar RNA.				chr15	22850492	22850541	CTGAACAAAATGAGTGAAAACTCATACCGTCATTCTCATCGGAACTGAGG	NR_003317.1	126012526		SNORD116-2	+	ILMN_2107655	44	S		NR_003317.1	NR_003317.1	NR_003317.1	HBII-85-2	ILMN_174498
6020424	0.0394704	0.002636	up	2.09714	2.09714	1.06842	LMNA	4000	Homo sapiens lamin A/C (LMNA), transcript variant 2, mRNA.	GO:0007517	GO:0005634|GO:0005635|GO:0005638|GO:0005737|GO:0005882|GO:0005886|GO:0048471|GO:0005882|GO:0005882|GO:0005634|GO:0005737|GO:0005882|GO:0005886|GO:0005634|GO:0005737|GO:0005882|GO:0005886	GO:0005198|GO:0005198|GO:0005198|GO:0005198|GO:0005198|GO:0005515|GO:0005515|GO:0005515|GO:0005198|GO:0005198|GO:0005198|GO:0005198	chr1	154374205	154374254	AGCCAGGCCTGGGGGCAGCCTCTCCCCAGCCTCCCCGTGCCAAAAATCTT	NM_005572.3	153281091	GO:0005634|GO:0005635|GO:0005638|GO:0005737|GO:0005882|GO:0005886|GO:0048471|GO:0005882|GO:0005882|GO:0005634|GO:0005737|GO:0005882|GO:0005886|GO:0005634|GO:0005737|GO:0005882|GO:0005886|GO:0007517|GO:0005198|GO:0005198|GO:0005198|GO:0005198|GO:0005198|GO:0005515|GO:0005515|GO:0005515|GO:0005198|GO:0005198|GO:0005198|GO:0005198	LMNA	+	ILMN_1696749	1994	I	NP_005563.1	NM_005572.3	NM_005572.2	NM_005572.3	HGPS; EMD2; FPLD; LDP1; LMNC; FPL; LFP; CDCD1; LGMD1B; IDC; CMT2B1; PRO1; LMN1; CMD1A; CDDC	ILMN_12442
4570181	0.0340824	0.00184922	up	2.09633	2.09633	1.06786	GAS6	2621	Homo sapiens growth arrest-specific 6 (GAS6), mRNA.	GO:0001558|GO:0007165|GO:0008283	GO:0005576	GO:0005102|GO:0005509	chr13	113547353	113562926	CGAGGAGGCGCGGGAGGTGTTCGAGAACGACCCCGAGACGGATTATTTTT	NM_000820.1	4557616	GO:0005576|GO:0001558|GO:0007165|GO:0008283|GO:0005102|GO:0005509	GAS6	+	ILMN_1768260	350	I	NP_000811.1	NM_000820.1	NM_000820.1	NM_000820.1	FLJ34709; AXLLG; AXSF; DKFZp666G247	ILMN_10723
3870519	0.0214522	0.000400185	up	2.09511	2.09511	1.06703	SNORD73A	8944	Homo sapiens small nucleolar RNA, C/D box 73A (SNORD73A), small nucleolar RNA.				chr4	152024983	152025032	AGTGATGAAAAAAGTTTCGGTCCCAGATGATGGCCAGTGATAACAACATT	NR_000007.1	22546027		SNORD73A	+	ILMN_1667288	5	S		NR_000007.1	NR_000007.1	NR_000007.1	RNU73; RNU73A; U73a; U73	ILMN_669
4730538	0.0400132	0.00273499	up	2.09406	2.09406	1.0663	SLC25A25	114789	Homo sapiens solute carrier family 25 (mitochondrial carrier; phosphate carrier), member 25 (SLC25A25), nuclear gene encoding mitochondrial protein, transcript variant 1, mRNA.	GO:0006810	GO:0005739|GO:0005743|GO:0016020|GO:0016021	GO:0005488|GO:0005509	chr9	129910708	129910757	CATATTTATGTTCATGGTTGATTGTACCTTCCCAAGCCCGCCCAGTGGGA	NM_052901.2	56699400	GO:0005739|GO:0005743|GO:0016020|GO:0016021|GO:0006810|GO:0005488|GO:0005509	SLC25A25	+	ILMN_2327947	2603	A	NP_443133.2	NM_052901.2	NM_052901.2	NM_052901.2	MGC105138; KIAA1896; SCAMC-2; RP11-395P17.4; MCSC; MGC119517; MGC119514; MGC119516; MGC119515; PCSCL	ILMN_15060
7160300	0.0194623	0.000270851	up	2.09287	2.09287	1.06548	GAB2	9846	Homo sapiens GRB2-associated binding protein 2 (GAB2), transcript variant 2, mRNA.				chr11	78052869	78052918	TGAGAAGTGGTGGGATGAAGAAGATCCCTGAAGAGAGGAGTAACTGAGAC	NM_012296.2	18105040		GAB2	-	ILMN_1728746	8	I	NP_036428.1	NM_012296.2	NM_012296.2	NM_012296.2	KIAA0571	ILMN_169355
1030133	0.0195356	0.000277087	up	2.09281	2.09281	1.06544	FAM164C	79696	Homo sapiens family with sequence similarity 164, member C (FAM164C), transcript variant 2, mRNA.				chr14	74614476	74614525	TGCCCTCAGAATTGATGGGTGAAGACACTGAAGAGTCATGAGCAGGCTCC	NM_001042430.1	109452607		FAM164C	+	ILMN_2354269	1485	A	NP_001035895.1	NM_001042430.1	NM_001042430.1	NM_001042430.1	FLJ23093	ILMN_173350
7000577	0.021635	0.000431807	up	2.0908	2.0908	1.06405	GYPC	2995	Homo sapiens glycophorin C (Gerbich blood group) (GYPC), transcript variant 2, mRNA.	GO:0006487|GO:0006493|GO:0009887	GO:0005886|GO:0005887|GO:0030863	GO:0005515	chr2	127170296	127170345	CTTGATTCTTCCCGAGATAGCCACCTGGAAACACTAGGTGCCTGCCCAGG	NM_016815.2	21614516	GO:0005886|GO:0005887|GO:0030863|GO:0006487|GO:0006493|GO:0009887|GO:0005515	GYPC	+	ILMN_1682332	594	A	NP_058131.1	NM_016815.2	NM_002101.3	NM_016815.2	MGC126191; GE; CD236R; GYPD; CD236; GPC; MGC117309; MGC126192	ILMN_17566
6520482	0.0220081	0.000498464	up	2.08772	2.08772	1.06193	TTC21B	79809	Homo sapiens tetratricopeptide repeat domain 21B (TTC21B), mRNA.		GO:0005929	GO:0005488	chr2	166730714	166730763	CCTGCTTCAGCCTCCCGAGTAGCTGGGACTAAAGGCATGTGCCATCACAC	NM_024753.3	116089291	GO:0005929|GO:0005488	TTC21B	-	ILMN_2217955	4585	S	NP_079029.3	NM_024753.3	NM_024753.3	NM_024753.3	Nbla10696; FLJ11457	ILMN_24489
7050458	0.0187327	0.000202546	up	2.08547	2.08547	1.06037	DBP	1628	Homo sapiens D site of albumin promoter (albumin D-box) binding protein (DBP), mRNA.	GO:0006350|GO:0006357|GO:0048511	GO:0005634	GO:0003700|GO:0003702|GO:0043565|GO:0046983	chr19	53826100	53828540	GAAAAATCCAGGTGCCGGAGGAGCAGAAGGATGAGAAATACTGGAGCCGG	NM_001352.2	31542492	GO:0005634|GO:0006350|GO:0006357|GO:0048511|GO:0003700|GO:0003702|GO:0043565|GO:0046983	DBP	-	ILMN_1715555	1071	S	NP_001343.2	NM_001352.2	NM_001352.2	NM_001352.2	DABP	ILMN_1724
3870095	0.0411802	0.00288426	up	2.08424	2.08424	1.05952	PTPN21	11099	Homo sapiens protein tyrosine phosphatase, non-receptor type 21 (PTPN21), mRNA.	GO:0006470	GO:0005737|GO:0005856	GO:0004725|GO:0005198|GO:0005488|GO:0016787	chr14	88934304	88934353	GCAGTCTGAATGGCGGCACGCTGAAGGAAACGTGCGAAGCACAGGCTGAA	NM_007039.3	150418004	GO:0005737|GO:0005856|GO:0006470|GO:0004725|GO:0005198|GO:0005488|GO:0016787	PTPN21	-	ILMN_1719664	3983	S	NP_008970.2	NM_007039.3	NM_007039.2	NM_007039.3	PTPD1; PTPRL10	ILMN_175747
1710632	0.0181888	0.000169469	up	2.08259	2.08259	1.05838	PALM2-AKAP2	445815	Homo sapiens PALM2-AKAP2 readthrough (PALM2-AKAP2), transcript variant 1, mRNA.				chr9	111974567	112542591	ACAGTTATTTTCTCATTAAAATCCAATGTGTGTTGAGTTTTTATAAAAAA	NM_007203.3	22325354		PALM2-AKAP2	+	ILMN_2281225	7461	I	NP_009134.1	NM_007203.3	NM_007203.3	NM_007203.3	DKFZp686H1948; AKAP2	ILMN_2917
2340736	0.0191782	0.00024287	up	2.08029	2.08029	1.05678	LOC389156	389156	PREDICTED: Homo sapiens misc_RNA (LOC389156), miscRNA.				chr3	147025208	147025257	GAGCTTTTGGACGGAACCGCCATCTTCCAGTAATTCGCCAAAATGACAAA	XR_017589.2	169165201		LOC389156	-	ILMN_3280943	2	M		XR_017589.2	XR_017589.2	XR_017589.2		ILMN_169973
2480612	0.0462693	0.00370564	up	2.07642	2.07642	1.0541	DCTD	1635	Homo sapiens dCMP deaminase (DCTD), transcript variant 2, mRNA.	GO:0006220|GO:0009165	GO:0005829	GO:0004132|GO:0004132|GO:0008270|GO:0016787|GO:0046872	chr4	184048954	184049003	TCCCGGAATCCGAGATAGGGTGGCACATCTGTCCTGACAGACGAGGAGTG	NM_001921.2	61742818	GO:0005829|GO:0006220|GO:0009165|GO:0004132|GO:0004132|GO:0008270|GO:0016787|GO:0046872	DCTD	-	ILMN_2415011	1253	A	NP_001912.2	NM_001921.2	NM_001921.2	NM_001921.2	MGC111062	ILMN_17664
5810398	0.0331142	0.00171117	up	2.07005	2.07005	1.04966	SPI1	6688	Homo sapiens spleen focus forming virus (SFFV) proviral integration oncogene spi1 (SPI1), transcript variant 1, mRNA.	GO:0000122|GO:0006350|GO:0030098|GO:0030225|GO:0030851|GO:0043011|GO:0043193|GO:0045646	GO:0005634	GO:0003700|GO:0003700|GO:0003723|GO:0005515|GO:0016563|GO:0043565	chr11	47376454	47376503	GAGTCTCAAGTCCGTATGTAAATCAGATCTCCCCTCTCACCCCTCCCACC	NM_001080547.1	124028520	GO:0005634|GO:0000122|GO:0006350|GO:0030098|GO:0030225|GO:0030851|GO:0043011|GO:0043193|GO:0045646|GO:0003700|GO:0003700|GO:0003723|GO:0005515|GO:0016563|GO:0043565	SPI1	-	ILMN_1696463	1313	S	NP_001074016.1	NM_001080547.1	NM_003120.1	NM_001080547.1	SPI-A; OF; SFPI1; PU.1; SPI-1	ILMN_176525
7510286	0.0360344	0.00212105	up	2.06798	2.06798	1.04822	C3	718	Homo sapiens complement component 3 (C3), mRNA.	GO:0001798|GO:0006954|GO:0006957|GO:0006957|GO:0006958|GO:0007165|GO:0007186|GO:0050766	GO:0005576|GO:0005576|GO:0005576|GO:0005576|GO:0005576|GO:0005576	GO:0004866|GO:0005102	chr19	6718328	6718377	TTCGTGACCGTGCAGGCCACCTTCGGGACCCAAGTGGTGGAGAAGGTGGT	NM_000064.2	115298677	GO:0005576|GO:0005576|GO:0005576|GO:0005576|GO:0005576|GO:0005576|GO:0001798|GO:0006954|GO:0006957|GO:0006957|GO:0006958|GO:0007165|GO:0007186|GO:0050766|GO:0004866|GO:0005102	C3	-	ILMN_1662523	375	S	NP_000055.2	NM_000064.2	XM_941913.1	NM_000064.2	ASP; ARMD9; CPAMD1	ILMN_5682
3780110	0.0210739	0.000379907	up	2.06495	2.06495	1.04611	FARP1	10160	Homo sapiens FERM, RhoGEF (ARHGEF) and pleckstrin domain protein 1 (chondrocyte-derived) (FARP1), transcript variant 1, mRNA.	GO:0035023|GO:0035023	GO:0005622|GO:0005622	GO:0005089|GO:0005089	chr13	97663587	97663636	GCCGCCCCCAACACCTTCAGGAAAACTCGTGTCCATCAAAATCCAGATGC	NM_005766.2	48928036	GO:0005622|GO:0005622|GO:0035023|GO:0035023|GO:0005089|GO:0005089	FARP1	+	ILMN_1712040	426	A	NP_005757.1	NM_005766.2	NM_001001715.1	NM_005766.2	CDEP; PLEKHC2; MGC87400	ILMN_15608
7050010	0.0443595	0.00340806	up	2.06142	2.06142	1.04364	BNC2	54796	Homo sapiens basonuclin 2 (BNC2), mRNA.	GO:0006350|GO:0006355	GO:0005622|GO:0005634|GO:0005622|GO:0005622|GO:0005622|GO:0005622|GO:0005634|GO:0005622	GO:0003677|GO:0008270|GO:0046872|GO:0008270|GO:0008270|GO:0008270|GO:0003677|GO:0008270|GO:0008270	chr9	16419475	16419524	TGTCTAGGAGCTTTATCTTTTCACCTCCTTCAGAGGATGCTATGGGGTCC	NM_017637.5	94721326	GO:0005622|GO:0005634|GO:0005622|GO:0005622|GO:0005622|GO:0005622|GO:0005634|GO:0005622|GO:0006350|GO:0006355|GO:0003677|GO:0008270|GO:0046872|GO:0008270|GO:0008270|GO:0008270|GO:0003677|GO:0008270|GO:0008270	BNC2	-	ILMN_1656373	5681	S	NP_060107.3	NM_017637.5	NM_017637.4	NM_017637.5	DKFZp686A01127; FLJ34928; BSN2; FLJ20043	ILMN_176600
4120170	0.0217734	0.000440142	up	2.06076	2.06076	1.04317	LOC644014	644014	PREDICTED: Homo sapiens hypothetical protein LOC644014 (LOC644014), mRNA.				chr3	96797305	96797354	GGGCCAGCACGAGTTCCAGGTGGGTGTGGGCTCGGTGGGCCCTGCCGCCA	XM_931974.1	88965474		LOC644014	-	ILMN_1768804	3	S	XP_937067.1	XM_931974.1	XM_931974.1	XM_931974.1		ILMN_41560
1690050	0.0227071	0.000545699	up	2.05906	2.05906	1.04199	ACCN2	41	Homo sapiens amiloride-sensitive cation channel 2, neuronal (ACCN2), transcript variant 2, mRNA.	GO:0006811|GO:0006814|GO:0006811|GO:0006814|GO:0006816|GO:0007165|GO:0009268	GO:0016020|GO:0016021|GO:0005886|GO:0005887	GO:0005216|GO:0015280|GO:0031402|GO:0005216|GO:0005509|GO:0005515|GO:0015280|GO:0031402	chr12	48763550	48763599	CCTCCCCAGAGGGAAGCAGGAATGAGGCCAAAAAGTGTGCATTGGATAGG	NM_001095.2	21536348	GO:0016020|GO:0016021|GO:0005886|GO:0005887|GO:0006811|GO:0006814|GO:0006811|GO:0006814|GO:0006816|GO:0007165|GO:0009268|GO:0005216|GO:0015280|GO:0031402|GO:0005216|GO:0005509|GO:0005515|GO:0015280|GO:0031402	ACCN2	+	ILMN_1769694	3667	A	NP_001086.2	NM_001095.2	NM_020039.2	NM_001095.2	ASIC; BNaC2; ASIC1A; hBNaC2	ILMN_27416
6370719	0.0481536	0.00400306	up	2.05901	2.05901	1.04195	RANGRF	29098	Homo sapiens RAN guanine nucleotide release factor (RANGRF), mRNA.	GO:0015031	GO:0005634|GO:0005737	GO:0005085	chr17	8134076	8134125	CCTGTGCGTAAACATAAGACAATCCCTCTTCAGAATAAACTTGCTTTATA	NM_016492.3	41462396	GO:0005634|GO:0005737|GO:0015031|GO:0005085	RANGRF	+	ILMN_1704261	776	S	NP_057576.2	NM_016492.3	NM_016492.3	NM_016492.3	MOG1; RANGNRF; DKFZp686F02139; HSPC165; HSPC236; MGC110973	ILMN_5102
7200717	0.0450595	0.00354019	up	2.0585	2.0585	1.0416	ARID1B	57492	Homo sapiens AT rich interactive domain 1B (SWI1-like) (ARID1B), transcript variant 3, mRNA.	GO:0006350|GO:0006355|GO:0016568|GO:0048096	GO:0005622|GO:0005634|GO:0016514	GO:0003677|GO:0003713|GO:0005515	chr6	157141531	157141580	CCCGCCTTGAGCCAGTCACCAATGCCACAGGAAAGAGGTTTTATGGCAGG	NM_175863.2	40068461	GO:0005622|GO:0005634|GO:0016514|GO:0006350|GO:0006355|GO:0016568|GO:0048096|GO:0003677|GO:0003713|GO:0005515	ARID1B	+	ILMN_1660433	2274	A	NP_787059.2	NM_175863.2	NM_020732.2	NM_175863.2	BRIGHT; p250R; DAN15; BAF250b; KIAA1235; ELD/OSA1; 6A3-5; RP11-419L10.1	ILMN_905
2450110	0.0235724	0.000660885	up	2.05688	2.05688	1.04046	MMP23B	8510	Homo sapiens matrix metallopeptidase 23B (MMP23B), mRNA.				chr1	1559849	1567564	CCGTGTGCGGGGCTGAGCCCGGCTGATAAAGCACTTTCTCTCTGAAAAAA	NM_006983.1	5902003		MMP23B	+	ILMN_2193325	1196	S	NP_008914.1	NM_006983.1	NM_006983.1	NM_006983.1	MIFR-1; MIFR; MMP22	ILMN_3406
870468	0.0239209	0.000685505	up	2.05679	2.05679	1.0404	KCNMB4	27345	Homo sapiens potassium large conductance calcium-activated channel, subfamily M, beta member 4 (KCNMB4), mRNA.	GO:0005513|GO:0006811|GO:0006813|GO:0007268|GO:0019228|GO:0019229|GO:0046928	GO:0008076|GO:0016020	GO:0005216|GO:0005515|GO:0015269	chr12	69111174	69111223	ACAAGGATTCCTGCTGAAGTCTGAACCTTACTGTGTAACCCTCAGTTTCC	NM_014505.4	26051274	GO:0008076|GO:0016020|GO:0005513|GO:0006811|GO:0006813|GO:0007268|GO:0019228|GO:0019229|GO:0046928|GO:0005216|GO:0005515|GO:0015269	KCNMB4	+	ILMN_1727466	1560	S	NP_055320.4	NM_014505.4	NM_014505.4	NM_014505.4		ILMN_2977
6290463	0.0357252	0.00207811	up	2.05562	2.05562	1.03957	FALZ	2186	Homo sapiens fetal Alzheimer antigen (FALZ), transcript variant 2, mRNA.				chr17	63409836	63409885	TTCTCCAGGACAGCAGTGGCCCCTCGTTTTATCATTCCCAGTCCATTGTC	NM_004459.5	38788259		FALZ	+	ILMN_1712657	9743	A	NP_004450.3	NM_004459.5	NM_004459.5	NM_004459.5	BPTF; FAC1; NURF301	ILMN_27450
2260070	0.0181888	0.000169781	up	2.05519	2.05519	1.03927	MTERF	7978	Homo sapiens mitochondrial transcription termination factor (MTERF), nuclear gene encoding mitochondrial protein, mRNA.	GO:0006350|GO:0006355|GO:0006393	GO:0005739	GO:0003677|GO:0003690|GO:0003715	chr7	91502616	91502665	GTGGCTTTGAAGGAGGAAGACACCTTGAGCCAAGGAATGAAGGGGGCCTG	NM_006980.3	68448540	GO:0005739|GO:0006350|GO:0006355|GO:0006393|GO:0003677|GO:0003690|GO:0003715	MTERF	-	ILMN_2099249	1518	S	NP_008911.1	NM_006980.3	NM_006980.3	NM_006980.3	MGC131634	ILMN_22387
6350594	0.0299333	0.00135685	up	2.05059	2.05059	1.03604	SUDS3	64426	Homo sapiens suppressor of defective silencing 3 homolog (S. cerevisiae) (SUDS3), mRNA.	GO:0006355|GO:0016481|GO:0016568|GO:0016481	GO:0016580|GO:0016580	GO:0042802|GO:0042826|GO:0042802|GO:0042826	chr12	117339968	117340017	GGTTTTTGATCCATTGCTTATGGGGAAAGGAAGTTAGGGCAGAGGAAGGG	NM_022491.2	75677350	GO:0016580|GO:0016580|GO:0006355|GO:0016481|GO:0016568|GO:0016481|GO:0042802|GO:0042826|GO:0042802|GO:0042826	SUDS3	+	ILMN_1757754	4473	S	NP_071936.2	NM_022491.2	NM_022491.2	NM_022491.2	SAP45; SDS3; MGC104711; FLJ00052	ILMN_161880
1500241	0.0258301	0.00089044	up	2.05006	2.05006	1.03567	SORBS1	10580	Homo sapiens sorbin and SH3 domain containing 1 (SORBS1), transcript variant 3, mRNA.	GO:0006810|GO:0008286|GO:0015758|GO:0043149|GO:0048041	GO:0001725|GO:0005634|GO:0005737|GO:0005856|GO:0005886|GO:0005915|GO:0005924|GO:0030054|GO:0045121	GO:0003779|GO:0005158	chr10	97088884	97088933	GCCATGCTTCCGGGTAAAGGCAAGCCCCAAACTCCTTATCTTTTGCAGTC	NM_001034954.1	78000162	GO:0001725|GO:0005634|GO:0005737|GO:0005856|GO:0005886|GO:0005915|GO:0005924|GO:0030054|GO:0045121|GO:0006810|GO:0008286|GO:0015758|GO:0043149|GO:0048041|GO:0003779|GO:0005158	SORBS1	-	ILMN_1749792	6540	I	NP_001030126.1	NM_001034954.1	NM_015385.1	NM_001034954.1	R85FL; DKFZp451C066; SH3P12; DKFZp586P1422; KIAA1296; SORB1; FLJ12406; SH3D5; FLAF2; CAP	ILMN_19160
70026	0.0399833	0.0027315	up	2.04905	2.04905	1.03495	SYNGR1	9145	Homo sapiens synaptogyrin 1 (SYNGR1), transcript variant 1a, mRNA.		GO:0005887|GO:0016020|GO:0030054|GO:0042470|GO:0045202|GO:0016020|GO:0016021		chr22	38102046	38102095	CAACCAGTGGCAGGTCTCCAAGCCCAAGGACAACCCACTGAACGAAGGGA	NM_004711.3	39777617	GO:0005887|GO:0016020|GO:0030054|GO:0042470|GO:0045202|GO:0016020|GO:0016021	SYNGR1	+	ILMN_1810875	443	A	NP_004702.2	NM_004711.3	NM_145738.1	NM_004711.3	MGC:1939	ILMN_175984
6450176	0.038396	0.00249439	up	2.04677	2.04677	1.03335	PPARG	5468	Homo sapiens peroxisome proliferator-activated receptor gamma (PPARG), transcript variant 3, mRNA.	GO:0006350|GO:0006355|GO:0000122|GO:0030855|GO:0045165|GO:0045600|GO:0045941|GO:0045944|GO:0050872|GO:0000122|GO:0001890|GO:0006629|GO:0007165|GO:0007584|GO:0008217|GO:0015909|GO:0030224|GO:0030855|GO:0032869|GO:0033993|GO:0042593|GO:0042953|GO:0045087|GO:0045165|GO:0045600|GO:0045600|GO:0045713|GO:0045941|GO:0045944|GO:0048469|GO:0050872|GO:0050872|GO:0055088|GO:0055098	GO:0005634|GO:0005634|GO:0005829|GO:0005634|GO:0005829	GO:0003700|GO:0004879|GO:0008270|GO:0043565|GO:0046872|GO:0003700|GO:0004879|GO:0005515|GO:0016563|GO:0016564|GO:0003700|GO:0003707|GO:0004955|GO:0005515|GO:0008144|GO:0008144|GO:0008270|GO:0016563|GO:0016564|GO:0033613|GO:0043565|GO:0046872|GO:0046965|GO:0046982|GO:0050544	chr3	12305445	12305494	GGTGGGTGTGTAGTCGTGGTACTTTACGCCTCGGTGTTTAGGGAGGAGCC	NM_138711.3	116284372	GO:0005634|GO:0005634|GO:0005829|GO:0005634|GO:0005829|GO:0006350|GO:0006355|GO:0000122|GO:0030855|GO:0045165|GO:0045600|GO:0045941|GO:0045944|GO:0050872|GO:0000122|GO:0001890|GO:0006629|GO:0007165|GO:0007584|GO:0008217|GO:0015909|GO:0030224|GO:0030855|GO:0032869|GO:0033993|GO:0042593|GO:0042953|GO:0045087|GO:0045165|GO:0045600|GO:0045600|GO:0045713|GO:0045941|GO:0045944|GO:0048469|GO:0050872|GO:…	PPARG	+	ILMN_1679901	10	I	NP_619725.2	NM_138711.3	NM_138711.2	NM_138711.3	NR1C3; PPARG1; PPARG2	ILMN_9860
4070703	0.0340824	0.00184774	up	2.0466	2.0466	1.03323	SNORD92	692209	Homo sapiens small nucleolar RNA, C/D box 92 (SNORD92), small nucleolar RNA.				chr2	28990070	28990119	CACTGAGAGTAAAATGAGGACCTACAATTCCTTGGCTGTGTCTGAGCACC	NR_003074.1	96974960		SNORD92	+	ILMN_3245759	39	S		NR_003074.1	NR_003074.1	NR_003074.1	HBII-316	ILMN_178041
5290543	0.0313325	0.00152991	up	2.04463	2.04463	1.03184	SNORD15A	6079	Homo sapiens small nucleolar RNA, C/D box 15A (SNORD15A), small nucleolar RNA.				chr11	74789175	74789224	GAGCCCTGGTTGAAGTAATTTCCTAAAGATGACTTAGAGGCATTTGTCTG	NR_000005.1	22546008		SNORD15A	+	ILMN_1767869	93	S		NR_000005.1	NR_000005.1	NR_000005.1	U15A; SNORNA; RNU15A	ILMN_411
6650482	0.0377933	0.00235544	up	2.04404	2.04404	1.03142	EPHA4	2043	Homo sapiens EPH receptor A4 (EPHA4), mRNA.	GO:0006468|GO:0007165|GO:0007169	GO:0005887|GO:0016020	GO:0000166|GO:0004872|GO:0005003|GO:0005524|GO:0016740	chr2	222283376	222283425	CCGCTGCACCAAATCAAGTAGCTTCACCTTGTGTATGCAGGCCCCAAGTT	NM_004438.3	45439363	GO:0005887|GO:0016020|GO:0006468|GO:0007165|GO:0007169|GO:0000166|GO:0004872|GO:0005003|GO:0005524|GO:0016740	EPHA4	-	ILMN_1672022	5669	S	NP_004429.1	NM_004438.3	NM_004438.3	NM_004438.3	TYRO1; HEK8; SEK	ILMN_21869
6590630	0.0257164	0.00088265	up	2.04295	2.04295	1.03066	SNORD85	692200	Homo sapiens small nucleolar RNA, C/D box 85 (SNORD85), small nucleolar RNA.				chr1	31441011	31441060	TGCCCTCACTTAGACTATAGTTCACTGATGAGAGCATTGTTCTGAGCCAG	NR_003066.1	96974946		SNORD85	-	ILMN_3247303	24	S		NR_003066.1	NR_003066.1	NR_003066.1	HBII-251	ILMN_174789
1990768	0.0380492	0.00245465	up	2.0408	2.0408	1.02914	ZNF432	9668	Homo sapiens zinc finger protein 432 (ZNF432), mRNA.	GO:0006350|GO:0006355	GO:0005622|GO:0005634	GO:0003677|GO:0008270|GO:0046872	chr19	57228518	57228567	TCATCTGAGAGAGAGTCTGTGGATTGGGGGTAACCTTTCATTTGTCAACC	NM_014650.2	45331209	GO:0005622|GO:0005634|GO:0006350|GO:0006355|GO:0003677|GO:0008270|GO:0046872	ZNF432	-	ILMN_1693788	2494	S	NP_055465.1	NM_014650.2	NM_014650.2	NM_014650.2		ILMN_12036
1340541	0.0187327	0.000208894	up	2.04037	2.04037	1.02883	RGPD5	84220	Homo sapiens RANBP2-like and GRIP domain containing 5 (RGPD5), transcript variant 1, mRNA.	GO:0046907		GO:0005488	chr2	109951178	109951227	TAAAACTATTTAGATTTGATGCTGAGGTAAGGCAGTGGAAAGAAAGGGGC	NM_005054.2	83267876	GO:0046907|GO:0005488	RGPD5	+	ILMN_2246256	3268	I	NP_005045.2	NM_005054.2	NM_005054.2	NM_005054.2	RGP5; RANBP2L1; DKFZp686I1842; BS-63	ILMN_172937
4290500	0.0280343	0.00113835	up	2.03845	2.03845	1.02747	BMPR1A	657	Homo sapiens bone morphogenetic protein receptor, type IA (BMPR1A), mRNA.	GO:0001880|GO:0006468|GO:0006955|GO:0007179|GO:0007398|GO:0007507|GO:0009950|GO:0009952|GO:0030154|GO:0030324|GO:0030501|GO:0030509|GO:0030509|GO:0035137|GO:0045669|GO:0048382|GO:0050679|GO:0051216	GO:0005886|GO:0016021	GO:0000166|GO:0000287|GO:0004872|GO:0005024|GO:0005524|GO:0016740|GO:0030145|GO:0042803|GO:0046332	chr10	88506628	88516416	GGCTGGAGGATGCGTTCCCTGGGGTCCGGACTTATGAAAATATGCATCAG	NM_004329.2	41349436	GO:0005886|GO:0016021|GO:0001880|GO:0006468|GO:0006955|GO:0007179|GO:0007398|GO:0007507|GO:0009950|GO:0009952|GO:0030154|GO:0030324|GO:0030501|GO:0030509|GO:0030509|GO:0035137|GO:0045669|GO:0048382|GO:0050679|GO:0051216|GO:0000166|GO:0000287|GO:0004872|GO:0005024|GO:0005524|GO:0016740|GO:0030145|GO:0042803|GO:0046332	BMPR1A	+	ILMN_2095577	253	S	NP_004320.2	NM_004329.2	NM_004329.2	NM_004329.2	CD292; ALK3; ACVRLK3	ILMN_170500
3800639	0.0223782	0.000530943	up	2.03572	2.03572	1.02554	SLC2A10	81031	Homo sapiens solute carrier family 2 (facilitated glucose transporter), member 10 (SLC2A10), mRNA.	GO:0008643|GO:0015758|GO:0055085	GO:0005737|GO:0012505|GO:0016020|GO:0016021	GO:0005215|GO:0005351|GO:0022891	chr20	44797630	44797679	CCCCACTCAATGACATCATGTTAGTCTTTGGTTGCTTAACTGGCTGTGGG	NM_030777.3	39777591	GO:0005737|GO:0012505|GO:0016020|GO:0016021|GO:0008643|GO:0015758|GO:0055085|GO:0005215|GO:0005351|GO:0022891	SLC2A10	+	ILMN_1663351	3473	S	NP_110404.1	NM_030777.3	NM_030777.3	NM_030777.3	MGC126706; ATS; GLUT10	ILMN_1430
4830768	0.0253533	0.000824765	up	2.0331	2.0331	1.02368	LOC100132347	100132347	PREDICTED: Homo sapiens hypothetical protein LOC100132347 (LOC100132347), mRNA.				chrX	14207	14256	GCGCGCTAGCCGCTGTCGGCCGCAGGAGCCCCGGGAATCTGGAGGGGCCG	XM_001713703.1	169216533		LOC100132347	+	ILMN_3247390	90	S	XP_001713755.1	XM_001713703.1	XM_001713703.1	XM_001713703.1		ILMN_349877
3780402	0.032191	0.00161964	up	2.03155	2.03155	1.02258	NOVA1	4857	Homo sapiens neuro-oncological ventral antigen 1 (NOVA1), transcript variant 3, mRNA.	GO:0000398|GO:0007268|GO:0007626|GO:0008380	GO:0005634|GO:0005634|GO:0005730	GO:0003729|GO:0005515	chr14	26939523	26939572	CTCCCCAACAGTATTTTCCAGTAGATTCTAATCATGTGGTAGGGCAGAAG	NM_006491.2	56550109	GO:0005634|GO:0005634|GO:0005730|GO:0000398|GO:0007268|GO:0007626|GO:0008380|GO:0003729|GO:0005515	NOVA1	-	ILMN_1811363	961	I	NP_006482.1	NM_006491.2	NM_006491.2	NM_006491.2	Nova-1	ILMN_15722
3870193	0.0270079	0.00101212	up	2.031	2.031	1.02219	TMEM180	79847	Homo sapiens transmembrane protein 180 (TMEM180), mRNA.		GO:0016020|GO:0016021		chr10	104226661	104226710	CTCCTCTGCTGCAGGGCTCCCCCACCCCCACACGGCCTCTAAAGATGTTT	NM_024789.3	74027271	GO:0016020|GO:0016021	TMEM180	+	ILMN_1808566	2741	S	NP_079065.2	NM_024789.3	NM_024789.3	NM_024789.3	FLJ22529; C10orf77; RP11-18I14.8; bA18I14.8	ILMN_16656
5910398	0.0499229	0.00435087	up	2.03009	2.03009	1.02155	NPNT	255743	Homo sapiens nephronectin (NPNT), mRNA.	GO:0001658|GO:0007155|GO:0007160|GO:0007275|GO:0030154|GO:0030511	GO:0005576|GO:0005578|GO:0016020	GO:0005178|GO:0005509|GO:0005515	chr4	106892485	106892534	GAAGGTCTTCTGTCATTTAACCTGGTAAAGGCAGGGCTGGAGGGGGAAAA	NM_001033047.1	75709197	GO:0005576|GO:0005578|GO:0016020|GO:0001658|GO:0007155|GO:0007160|GO:0007275|GO:0030154|GO:0030511|GO:0005178|GO:0005509|GO:0005515	NPNT	+	ILMN_1735762	4241	S	NP_001028219.1	NM_001033047.1	NM_001033047.1	NM_001033047.1	EGFL6L; POEM	ILMN_20015
610093	0.031327	0.00151807	up	2.02989	2.02989	1.0214	ACADVL	37	Homo sapiens acyl-Coenzyme A dehydrogenase, very long chain (ACADVL), nuclear gene encoding mitochondrial protein, transcript variant 1, mRNA.	GO:0006629|GO:0006631|GO:0006635|GO:0015980|GO:0055114	GO:0005739|GO:0005743|GO:0016020	GO:0004466|GO:0009055|GO:0050660	chr17	7064520	7064569	AGTCAGATTCCCACCCCTCTGACGCTCTGACCAGGAAAAAACCGGCCAAG	NM_000018.2	76496473	GO:0005739|GO:0005743|GO:0016020|GO:0006629|GO:0006631|GO:0006635|GO:0015980|GO:0055114|GO:0004466|GO:0009055|GO:0050660	ACADVL	+	ILMN_2263466	303	I	NP_000009.1	NM_000018.2	NM_000018.2	NM_000018.2	ACAD6; VLCAD; LCACD	ILMN_177769
2750348	0.0360801	0.0021259	up	2.02402	2.02402	1.01722	ZNF677	342926	Homo sapiens zinc finger protein 677 (ZNF677), mRNA.	GO:0006350|GO:0006355|GO:0006355	GO:0005622|GO:0005634|GO:0005622	GO:0003677|GO:0008270|GO:0046872|GO:0003676	chr19	58430835	58430884	TGTGGTCAGGACCCCTTAGAATTGTTGATGTGACTGGGGACCTTTGTCGA	NM_182609.2	142351674	GO:0005622|GO:0005634|GO:0005622|GO:0006350|GO:0006355|GO:0006355|GO:0003677|GO:0008270|GO:0046872|GO:0003676	ZNF677	-	ILMN_1802093	3058	S	NP_872415.1	NM_182609.2	NM_182609.1	NM_182609.2	MGC48625	ILMN_1082
4040678	0.0345952	0.00190852	up	2.02161	2.02161	1.0155	TMEM19	55266	Homo sapiens transmembrane protein 19 (TMEM19), mRNA.		GO:0016020|GO:0016021		chr12	70382302	70382351	GGGTTGCAACAATTGGGTTAAACTTTGGGTATACATTGGAAGCACCAGGG	NM_018279.3	89145418	GO:0016020|GO:0016021	TMEM19	+	ILMN_1693333	2854	S	NP_060749.2	NM_018279.3	NM_018279.2	NM_018279.3	FLJ10936	ILMN_172484
5310463	0.0261338	0.000924449	up	2.02049	2.02049	1.01471	SNORD57	26792	Homo sapiens small nucleolar RNA, C/D box 57 (SNORD57), small nuclear RNA.				chr20	2585585	2585634	TGGAGGTGATGAACTGTCTGAGCCTGACCTTGTAGAATGGAGGCAAAAAA	NR_002738.1	84872018		SNORD57	+	ILMN_3241139	1	S		NR_002738.1	NR_002738.1	NR_002738.1	RNU57; U57	ILMN_6583
2850040	0.0429553	0.00315237	up	2.01646	2.01646	1.01182	SNORD79	26770	Homo sapiens small nucleolar RNA, C/D box 79 (SNORD79), small nucleolar RNA.				chr1	173834493	173834542	AGCAGATGGGAATCCCTCTGAGAAAGAAAATGGAGATTAATCTTAAACTG	NR_003939.1	157738631		SNORD79	-	ILMN_3241793	26	S		NR_003939.1	NR_003939.1	NR_003939.1	Z22; RNU103; U79	ILMN_338700
7560215	0.0346845	0.00192601	up	2.01364	2.01364	1.00981	LOC100129685	100129685	PREDICTED: Homo sapiens hypothetical protein LOC100129685 (LOC100129685), mRNA.							GAGAGGAAGGGGTTTCCTTTCGGCCGGAACCGCCATCTTCCAGTAATTCG	XM_001723814.1	169211212		LOC100129685		ILMN_3259223	1	M	XP_001723866.1	XM_001723814.1	XM_001723814.1	XM_001723814.1		ILMN_340270
870326	0.021843	0.000449654	up	2.01227	2.01227	1.00882	C14orf101	54916	Homo sapiens chromosome 14 open reading frame 101 (C14orf101), mRNA.		GO:0016020|GO:0016021		chr14	56184665	56184714	GGACTCAGAGATCTAGACCCAATAATTAGTAGGCTCCTGCTGCCAAAATG	NM_017799.3	93277079	GO:0016020|GO:0016021	C14ORF101	+	ILMN_1758093	2943	S	NP_060269.3	NM_017799.3	NM_017799.2	NM_017799.3	FLJ20392	ILMN_27356
6480523	0.0377933	0.0024057	up	2.01121	2.01121	1.00807	ANKRD20B	729171	Homo sapiens ankyrin repeat domain 20B (ANKRD20B) on chromosome 2.							CTTTGAGGAACCACAGTGCCCAAGGCTGGAAACCTCCAGAATCCTCCGGC	NR_003366.1	126506310		ANKRD20B		ILMN_2181867	96177	S		NR_003366.1	NR_003366.1	NR_003366.1	DKFZp686H1631	ILMN_163350
3190204	0.0379875	0.00243975	up	2.00911	2.00911	1.00656	PLN	5350	Homo sapiens phospholamban (PLN), mRNA.	GO:0002026|GO:0006874|GO:0008015|GO:0045822|GO:0048738|GO:0051924	GO:0016020|GO:0016021|GO:0016529	GO:0005246|GO:0005515|GO:0042030	chr6	118987865	118987914	TCCAGCCTAACATCCAATGCAGGCAAGGAAAATAAAAGATTTCCAGTGAC	NM_002667.2	29171725	GO:0016020|GO:0016021|GO:0016529|GO:0002026|GO:0006874|GO:0008015|GO:0045822|GO:0048738|GO:0051924|GO:0005246|GO:0005515|GO:0042030	PLN	+	ILMN_1730811	1269	S	NP_002658.1	NM_002667.2	NM_002667.2	NM_002667.2	PLB; CMD1P	ILMN_9327
10520	0.0189616	0.000226304	up	2.0048	2.0048	1.00346	HBS1L	10767	Homo sapiens HBS1-like (S. cerevisiae) (HBS1L), mRNA.	GO:0006412|GO:0007165		GO:0000166|GO:0003746|GO:0003924|GO:0005525	chr6	135323428	135323477	TACACTGCCTCTCCAGAAATCAGGAGTAGCAATATTAACACTGGACAAAG	NM_006620.2	24431963	GO:0006412|GO:0007165|GO:0000166|GO:0003746|GO:0003924|GO:0005525	HBS1L	-	ILMN_2218024	6880	S	NP_006611.1	NM_006620.2	NM_006620.2	NM_006620.2	HSPC276; DKFZp686L13262; ERFS; EF-1a; HBS1	ILMN_179706
5050577	0.0480375	0.00398645	up	2.00454	2.00454	1.00327	PNPLA7	375775	Homo sapiens patatin-like phospholipase domain containing 7 (PNPLA7), mRNA.	GO:0006629|GO:0008152|GO:0006629|GO:0008152	GO:0005737|GO:0005813|GO:0016020|GO:0016021	GO:0016787	chr9	139474281	139474330	AAGCTCTGTGAACTGCCTGCTGTCCTGTGAACTGCCTGCTGCCCTGTGAG	NM_152286.2	38524588	GO:0005737|GO:0005813|GO:0016020|GO:0016021|GO:0006629|GO:0008152|GO:0006629|GO:0008152|GO:0016787	PNPLA7	-	ILMN_1662587	4476	S	NP_689499.2	NM_152286.2	NM_152286.2	NM_152286.2	FLJ44279; NTE-R1; FLJ43070; C9orf111; NTEL1; FLJ31318; RP11-48C7.2	ILMN_22221
4480474	0.0488788	0.00414474	up	2.0044	2.0044	1.00317	SDC1	6382	Homo sapiens syndecan 1 (SDC1), transcript variant 2, mRNA.		GO:0005887|GO:0016020	GO:0008092	chr2	20424849	20424898	GGGGGGCCAGTTTTTGCAACGGCTAAGGAAGGGCCTGTGGGTTTATTATA	NM_002997.4	55925657	GO:0005887|GO:0016020|GO:0008092	SDC1	-	ILMN_1768953	29	I	NP_002988.3	NM_002997.4	NM_002997.4	NM_002997.4	syndecan; SDC; CD138; SYND1	ILMN_1846
7510092	0.0390736	0.00259229	up	2.00387	2.00387	1.00279	CREB1	1385	Homo sapiens cAMP responsive element binding protein 1 (CREB1), transcript variant B, mRNA.	GO:0006355|GO:0006468|GO:0007165|GO:0007409|GO:0007595|GO:0008361|GO:0021983|GO:0030879|GO:0040018|GO:0044419|GO:0046887	GO:0005634|GO:0005634|GO:0005654|GO:0005654|GO:0005654|GO:0005667	GO:0003700|GO:0003700|GO:0003712|GO:0043565|GO:0046983	chr2	208170239	208170288	TCAACGCCAGGAATCATGAAGAGACTTCTGCTTTTCAACCCCCACCCTCC	NM_134442.2	22219460	GO:0005634|GO:0005634|GO:0005654|GO:0005654|GO:0005654|GO:0005667|GO:0006355|GO:0006468|GO:0007165|GO:0007409|GO:0007595|GO:0008361|GO:0021983|GO:0030879|GO:0040018|GO:0044419|GO:0046887|GO:0003700|GO:0003700|GO:0003712|GO:0043565|GO:0046983	CREB1	+	ILMN_2382758	1419	A	NP_604391.1	NM_134442.2	NM_134442.2	NM_134442.2	MGC9284; CREB	ILMN_10732
1820706	0.043029	0.00316713	up	2.00343	2.00343	1.00247	SFXN4	119559	Homo sapiens sideroflexin 4 (SFXN4), mRNA.	GO:0006812|GO:0006812|GO:0006826	GO:0016020|GO:0005739|GO:0016020|GO:0016021|GO:0031966	GO:0008324|GO:0005506|GO:0008324	chr10	120907325	120907374	GAGGGAACGGTTGGAGTGGGGATCGGCCTGCGAAAGGATACTGTGAAATC	NM_213649.1	47458810	GO:0016020|GO:0005739|GO:0016020|GO:0016021|GO:0031966|GO:0006812|GO:0006812|GO:0006826|GO:0008324|GO:0005506|GO:0008324	SFXN4	-	ILMN_1658437	1291	A	NP_998814.1	NM_213649.1	NM_178867.3	NM_213649.1	BCRM1	ILMN_15403
2640653	0.0212562	0.000387097	up	1.99991	1.99991	0.999938	PGAP1	80055	Homo sapiens post-GPI attachment to proteins 1 (PGAP1), mRNA.	GO:0006505|GO:0006886|GO:0015798|GO:0016255	GO:0005783|GO:0016020|GO:0016021|GO:0031227	GO:0004518|GO:0042578	chr2	197698385	197698434	CTCAACACATTGTTTTCCCATTTTACCTCCACTACCTACTCGCCAGACAA	NM_024989.3	62865856	GO:0005783|GO:0016020|GO:0016021|GO:0031227|GO:0006505|GO:0006886|GO:0015798|GO:0016255|GO:0004518|GO:0042578	PGAP1	-	ILMN_2185665	10406	S	NP_079265.2	NM_024989.3	NM_024989.3	NM_024989.3	ISPD3024; Bst1; FLJ42774	ILMN_173416
4540646	0.0230607	0.000606319	up	1.99842	1.99842	0.998863	RNF112	7732	Homo sapiens ring finger protein 112 (RNF112), mRNA.			GO:0003924|GO:0005515|GO:0005525|GO:0008270|GO:0046872	chr17	19260795	19260844	CCTGTTTAGATGGGGGAGTGCCCATGCCCTCTGTGAAGTGCCCAAATGCG	NM_007148.3	117190501	GO:0003924|GO:0005515|GO:0005525|GO:0008270|GO:0046872	RNF112	+	ILMN_1744676	2813	S	NP_009079.1	NM_007148.3	NM_007148.2	NM_007148.3	RNF112; BFP	ILMN_22425
5890477	0.0355916	0.00204425	up	1.99699	1.99699	0.997826	SNORA32	692063	Homo sapiens small nucleolar RNA, H/ACA box 32 (SNORA32), small nucleolar RNA.				chr11	93464211	93464260	CATTACCAAGGCTTTTAGAATGCAGTTTCTCATTTGCTGTGGACATGACC	NR_003032.1	94536605		SNORA32	-	ILMN_2085525	5	S		NR_003032.1	NR_003032.1	NR_003032.1	ACA32	ILMN_182719
830575	0.0239912	0.000692614	up	1.99568	1.99568	0.996881	SNORD38A	94162	Homo sapiens small nucleolar RNA, C/D box 38A (SNORD38A), small nucleolar RNA.				chr1	45016120	45016169	GTCCAGTTCTGCTACTGAAGGGAGAGAGATGAGAGCCTTTTAGGCTGAGG	NR_001456.1	32526880		SNORD38A	+	ILMN_1684278	20	S		NR_001456.1	NR_001456.1	NR_001456.1	U38A; RNU38A	ILMN_6737
770156	0.0388698	0.00256109	up	1.99568	1.99568	0.996881	LRRN4CL	221091	Homo sapiens LRRN4 C-terminal like (LRRN4CL), mRNA.				chr11	62455101	62455150	AGCCAGCCCCAGGCTCCAGGGCCACGGCGGAGTCATGGTTCTCAGGACTG	NM_203422.1	44662820		LRRN4CL	-	ILMN_1697054	1137	A	NP_981967.1	NM_203422.1	NM_203422.1	NM_203422.1	MGC61707	ILMN_28966
1470286	0.0214949	0.000405294	up	1.99434	1.99434	0.995914	PRKACB	5567	Homo sapiens protein kinase, cAMP-dependent, catalytic, beta (PRKACB), transcript variant 3, mRNA.	GO:0006468|GO:0006468|GO:0006468|GO:0006468|GO:0006468|GO:0006468|GO:0006468|GO:0006468|GO:0006468|GO:0006468|GO:0007165|GO:0007188|GO:0007243|GO:0009755	GO:0005634|GO:0005737|GO:0005952	GO:0000166|GO:0004674|GO:0005524|GO:0016740|GO:0000166|GO:0004672|GO:0005524|GO:0000166|GO:0004674|GO:0005524|GO:0016740|GO:0000166|GO:0004674|GO:0005524|GO:0016740|GO:0000166|GO:0004674|GO:0005524|GO:0016740|GO:0000166|GO:0004674|GO:0005524|GO:0016740|GO:0000166|GO:0004674|GO:0005524|GO:0016740|GO:0000166|GO:0004674|GO:0004691|GO:0005524|GO:0016740|GO:0000166|GO:0004674|GO:0005524|GO:0016740|GO:…	chr1	84442832	84442881	GTGTAGACTCTCAAGAGGACTAAAGGTCATATGAAGAATGATGAGAGAAC	NM_207578.1	46909586	GO:0005634|GO:0005737|GO:0005952|GO:0006468|GO:0006468|GO:0006468|GO:0006468|GO:0006468|GO:0006468|GO:0006468|GO:0006468|GO:0006468|GO:0006468|GO:0007165|GO:0007188|GO:0007243|GO:0009755|GO:0000166|GO:0004674|GO:0005524|GO:0016740|GO:0000166|GO:0004672|GO:0005524|GO:0000166|GO:0004674|GO:0005524|GO:0016740|GO:0000166|GO:0004674|GO:0005524|GO:0016740|GO:0000166|GO:0004674|GO:0005524|GO:0016740|GO:…	PRKACB	+	ILMN_1759922	1109	I	NP_997461.1	NM_207578.1	NM_207578.1	NM_207578.1	PKACB; MGC41879; MGC9320; DKFZp781I2452	ILMN_19271
1770477	0.0207659	0.000366295	up	1.99206	1.99206	0.99426	ZNF708	7562	Homo sapiens zinc finger protein 708 (ZNF708), mRNA.	GO:0006350|GO:0006355|GO:0006508	GO:0005622|GO:0005634	GO:0003677|GO:0008237|GO:0008270|GO:0046872	chr19	21474227	21474276	CACATGTGAAAGCATGTGATCAGTTGTCACGGCATCAAAGATAGGAGAGT	NM_021269.2	116642870	GO:0005622|GO:0005634|GO:0006350|GO:0006355|GO:0006508|GO:0003677|GO:0008237|GO:0008270|GO:0046872	ZNF708	-	ILMN_1771799	3689	S	NP_067092.2	NM_021269.2	NM_021269.1	NM_021269.2	FLJ16755; ZNF15; DKFZp686L10267; ZNF15L1; KOX8; FLJ46310	ILMN_12160
520634	0.0303573	0.00141082	up	1.987	1.987	0.990593	ATP8A1	10396	Homo sapiens ATPase, aminophospholipid transporter (APLT), Class I, type 8A, member 1 (ATP8A1), mRNA.	GO:0006810|GO:0008152|GO:0015914|GO:0015917	GO:0016020|GO:0016021|GO:0031410	GO:0000166|GO:0000287|GO:0004012|GO:0005524|GO:0015662|GO:0016787|GO:0016820|GO:0019829	chr4	42109601	42109650	AGGAGAGCTACCAGGTTGTCACCGCAGTCTGCTAACCAATTCCAGTCTGG	NM_006095.1	17978470	GO:0016020|GO:0016021|GO:0031410|GO:0006810|GO:0008152|GO:0015914|GO:0015917|GO:0000166|GO:0000287|GO:0004012|GO:0005524|GO:0015662|GO:0016787|GO:0016820|GO:0019829	ATP8A1	-	ILMN_1778358	3534	S	NP_006086.1	NM_006095.1	NM_006095.1	NM_006095.1	MGC130043; ATPIA; MGC26327; ATPASEII; MGC130042; ATPP2	ILMN_7068
5810343	0.0278346	0.00110078	up	1.98585	1.98585	0.989756	SNORA14A	677801	Homo sapiens small nucleolar RNA, H/ACA box 14A (SNORA14A), small nucleolar RNA.				chr7	75411089	75411138	GCGAATGCTATAGAAATTGCAGGAAAGTCCAAAGGGCTGCGCGTCTCCTG	NR_002955.1	91680822		SNORA14A	+	ILMN_3241036	53	S		NR_002955.1	NR_002955.1	NR_002955.1	ACA14a	ILMN_179137
5690369	0.0314019	0.00153557	up	1.98493	1.98493	0.989085	LOC100131205	100131205	PREDICTED: Homo sapiens hypothetical protein LOC100131205 (LOC100131205), mRNA.				chr1	210291974	210304666	CAACCAAGATCTTCTTTTCGGCCGGAACCGCCATCTTCCAGTAATTCGCC	XM_001719439.1	169161167		LOC100131205	-	ILMN_3283775	3	M	XP_001719491.1	XM_001719439.1	XM_001719439.1	XM_001719439.1		ILMN_341669
4850341	0.0446232	0.00345257	up	1.98451	1.98451	0.988782	LOC649722	649722	PREDICTED: Homo sapiens similar to dual specificity phosphatase 5 (LOC649722), mRNA.							CAATGGAGGCCTTTTGGTGCTTACCACAGACTGTGCTCTTTCACTGACTG	XM_938795.1	88952876		LOC649722		ILMN_1776535	2481	S	XP_943888.1	XM_938795.1	XM_938795.1	XM_938795.1		ILMN_39831
4250202	0.0493526	0.0042529	up	1.98226	1.98226	0.987145	STAC3	246329	Homo sapiens SH3 and cysteine rich domain 3 (STAC3), mRNA.	GO:0007242		GO:0008270|GO:0019992|GO:0042802|GO:0046872	chr12	57637594	57637643	CCGGCCGCAAGGTGGGGCTGTTTCCCACCGACTTTCTAGAGGAAATTTAG	NM_145064.1	21450837	GO:0007242|GO:0008270|GO:0019992|GO:0042802|GO:0046872	STAC3	-	ILMN_1656595	1241	S	NP_659501.1	NM_145064.1	NM_145064.1	NM_145064.1	MGC2793	ILMN_15255
7510082	0.0202331	0.000316014	up	1.98191	1.98191	0.986891	DNAJC25-GNG10	552891	Homo sapiens DNAJC25-GNG10 readthrough (DNAJC25-GNG10), mRNA.				chr9	113472286	114393670	CGGTCTTTGAAGAGCTTGGAAATAAAATTTCTGCTTAATTAATCAAAAAA	NM_004125.2	21361096		DNAJC25-GNG10	+	ILMN_2210064	1404	S	NP_004116.2	NM_004125.2	NM_004125.2	NM_004125.2		ILMN_29106
3170520	0.0334302	0.00174447	up	1.98035	1.98035	0.985758	ARHGAP17	55114	Homo sapiens Rho GTPase activating protein 17 (ARHGAP17), transcript variant 2, mRNA.	GO:0007165	GO:0005622|GO:0005737|GO:0005923|GO:0016020|GO:0030054	GO:0005096|GO:0005515|GO:0017124	chr16	24931502	24931551	GGAGCAGGGGCAGGCGAACCTCTTTCTTTGCAGACCGAACAGTGAAAAGC	NM_018054.4	54860104	GO:0005622|GO:0005737|GO:0005923|GO:0016020|GO:0030054|GO:0007165|GO:0005096|GO:0005515|GO:0017124	ARHGAP17	-	ILMN_2398847	2550	A	NP_060524.4	NM_018054.4	NM_018054.4	NM_018054.4	FLJ37567; MSTP110; DKFZp564A1363; MSTP066; RICH1; MST066; FLJ43368; MGC87805; MSTP038; WBP15; NADRIN; MST110	ILMN_9156
1980669	0.0158167	3.62833e-05	up	1.97917	1.97917	0.984892	SNORD68	606500	Homo sapiens small nucleolar RNA, C/D box 68 (SNORD68), small nucleolar RNA.				chr16	88155340	88155389	GCGTGATGACATTCTCCGGAATCGCTGTACGGCCTTGATGAAAGCACATT	NR_002450.1	72534648		SNORD68	+	ILMN_2082762	2	S		NR_002450.1	NR_002450.1	NR_002450.1	HBII-202	ILMN_25967
6510156	0.0270449	0.00102666	up	1.97724	1.97724	0.983485	SNORA12	677800	Homo sapiens small nucleolar RNA, H/ACA box 12 (SNORA12), small nucleolar RNA.				chr10	101996916	101996965	GACGGAGATATCTCTCTTAAGCCTTTCCTGCATCAGAGAATGGCTCCCAC	NR_002954.1	91680821		SNORA12	-	ILMN_3238435	94	S		NR_002954.1	NR_002954.1	NR_002954.1	U108	ILMN_176609
3610465	0.0163096	4.72622e-05	up	1.97715	1.97715	0.983424	SKP1A	6500	Homo sapiens S-phase kinase-associated protein 1A (p19A) (SKP1A), transcript variant 1, mRNA.				chr5	133521685	133521734	GGCCCTAGAGAGAAGTATATACTAGGGTACTTTAGAGCAACTTAATGAGG	NM_006930.2	25777710		SKP1A	-	ILMN_1790710	905	I	NP_008861.2	NM_006930.2	NM_006930.2	NM_006930.2	TCEB1L; MGC34403; EMC19; SKP1; OCP-II; OCP2	ILMN_23520
3190561	0.0299333	0.00135709	up	1.97576	1.97576	0.982405	SNORD35B	84546	Homo sapiens small nucleolar RNA, C/D box 35B (SNORD35B), small nucleolar RNA.				chr19	50001014	50001063	CCCACGTGGGCACTGCTGAGAAAGCCACTTGGTAAAACTGATGCCGGAAA	NR_001285.1	28973789		SNORD35B	+	ILMN_1694367	39	S		NR_001285.1	NR_001285.1	NR_001285.1	RNU35B; U35B	ILMN_4969
1470349	0.0491254	0.00419239	up	1.97467	1.97467	0.981614	RPLP0	6175	Homo sapiens ribosomal protein, large, P0 (RPLP0), transcript variant 2, mRNA.	GO:0006414|GO:0042254|GO:0006414|GO:0006414|GO:0006414|GO:0042254|GO:0044419	GO:0005622|GO:0005737|GO:0005840|GO:0005622|GO:0005840|GO:0005622|GO:0005737|GO:0005829|GO:0005840|GO:0022625	GO:0003735|GO:0003735|GO:0003723|GO:0003735|GO:0005515	chr12	120638638	120638687	GACCGCGGGATGGGTGTCGGCGTGACCAGGCCTGAGCTCCCTGTCTCTCC	NM_053275.3	49087137	GO:0005622|GO:0005737|GO:0005840|GO:0005622|GO:0005840|GO:0005622|GO:0005737|GO:0005829|GO:0005840|GO:0022625|GO:0006414|GO:0042254|GO:0006414|GO:0006414|GO:0006414|GO:0042254|GO:0044419|GO:0003735|GO:0003735|GO:0003723|GO:0003735|GO:0005515	RPLP0	-	ILMN_1745075	136	I	NP_444505.1	NM_053275.3	NM_053275.3	NM_053275.3	L10E; PRLP0; MGC111226; P0; MGC88175; RPP0	ILMN_22851
290358	0.0377933	0.00240514	up	1.97449	1.97449	0.981482	SGMS1	259230	Homo sapiens sphingomyelin synthase 1 (SGMS1), mRNA.	GO:0006629|GO:0006665|GO:0006686|GO:0006915|GO:0016049	GO:0000138|GO:0000139|GO:0005634|GO:0005783|GO:0005794|GO:0005886|GO:0016021|GO:0030173	GO:0016301|GO:0016740|GO:0033188|GO:0047493	chr10	52066938	52066987	CCTCGATCTTACCATTGGCCTTTCCCCTGGCCAGTAGTCCACCTCAGTAG	NM_147156.3	41350331	GO:0000138|GO:0000139|GO:0005634|GO:0005783|GO:0005794|GO:0005886|GO:0016021|GO:0030173|GO:0006629|GO:0006665|GO:0006686|GO:0006915|GO:0016049|GO:0016301|GO:0016740|GO:0033188|GO:0047493	SGMS1	-	ILMN_1740505	2110	S	NP_671512.1	NM_147156.3	NM_147156.3	NM_147156.3	TMEM23; MOB1; MOB; MGC17342; SMS1	ILMN_26608
6100450	0.026336	0.000946086	up	1.97233	1.97233	0.979902	RHOJ	57381	Homo sapiens ras homolog gene family, member J (RHOJ), mRNA.	GO:0007264|GO:0007266|GO:0008360|GO:0030036|GO:0030036	GO:0005575|GO:0005622|GO:0005886	GO:0000166|GO:0003924|GO:0005515|GO:0005515|GO:0005525	chr14	62828071	62828120	GCATGTTTCTACCAAAGCTATTAGAACCAACACGTACCTCTGAATGCCCG	NM_020663.2	29171294	GO:0005575|GO:0005622|GO:0005886|GO:0007264|GO:0007266|GO:0008360|GO:0030036|GO:0030036|GO:0000166|GO:0003924|GO:0005515|GO:0005515|GO:0005525	RHOJ	+	ILMN_2107613	1664	S	NP_065714.1	NM_020663.2	NM_020663.2	NM_020663.2	ARHJ; TCL; RASL7B; FLJ14445; TC10B; MGC34777	ILMN_25515
610397	0.0443595	0.00340967	up	1.96563	1.96563	0.974991	AIM1L	55057	Homo sapiens absent in melanoma 1-like (AIM1L), mRNA.			GO:0005529	chr1	26544453	26544502	GCATGTGACAGTCCCTGGACAACCTCCTGCTCCATCCACTACAAGAAGGA	NM_017977.2	109150428	GO:0005529	AIM1L	-	ILMN_1776916	1383	S	NP_060447.2	NM_017977.2	NM_017977.1	NM_017977.2	FLJ38020; FLJ10040; DKFZp434L1713	ILMN_29813
3610411	0.0332866	0.00172902	up	1.96554	1.96554	0.974927	LOC100131672	100131672	PREDICTED: Homo sapiens misc_RNA (LOC100131672), miscRNA.							AAAGCCTTTCGGGCGGAACCTCCATCTTCCAGTAATTCGCCAAAATGACG	XR_039193.1	169177900		LOC100131672		ILMN_3279144	1	M		XR_039193.1	XR_039193.1	XR_039193.1		ILMN_337874
3440274	0.0220081	0.000489714	up	1.96342	1.96342	0.973372	LOC642049	642049	PREDICTED: Homo sapiens similar to HLA class I histocompatibility antigen, A-11 alpha chain precursor (MHC class I antigen A*11), transcript variant 1 (LOC642049), mRNA.							GGATGGCCACATGCGTGCTGCTGGAGTGTCTCATGAGAGATGCAAAGTGC	XM_936158.1	88998736		LOC642049		ILMN_1737172	1640	I	XP_941251.1	XM_936158.1	XM_936158.1	XM_936158.1		ILMN_36541
2600731	0.0449494	0.00351167	up	1.96251	1.96251	0.972697	MTERF	7978	Homo sapiens mitochondrial transcription termination factor (MTERF), nuclear gene encoding mitochondrial protein, mRNA.	GO:0006350|GO:0006355|GO:0006393	GO:0005739	GO:0003677|GO:0003690|GO:0003715	chr7	91502045	91502094	GTCGGTATTTTCAAGATACAATCTAGCTCTGACATAAACTGAAAGACGTG	NM_006980.3	68448540	GO:0005739|GO:0006350|GO:0006355|GO:0006393|GO:0003677|GO:0003690|GO:0003715	MTERF	-	ILMN_2099256	2089	S	NP_008911.1	NM_006980.3	NM_006980.3	NM_006980.3	MGC131634	ILMN_22387
1500465	0.0181888	0.00015301	up	1.96218	1.96218	0.972455	AASS	10157	Homo sapiens aminoadipate-semialdehyde synthase (AASS), nuclear gene encoding mitochondrial protein, mRNA.	GO:0006554|GO:0051262|GO:0055114	GO:0005739	GO:0005488|GO:0009055|GO:0016491|GO:0047130|GO:0047131	chr7	121503830	121503879	GGCCTAATGGGGCCCTTTTCAAAGGAGATCTATGGACCAATATTGGAGCG	NM_005763.2	13027639	GO:0005739|GO:0006554|GO:0051262|GO:0055114|GO:0005488|GO:0009055|GO:0016491|GO:0047130|GO:0047131	AASS	-	ILMN_2157219	2776	S	NP_005754.2	NM_005763.2	NM_005763.2	NM_005763.2	LORSDH; LKR/SDH; LKRSDH	ILMN_18079
6420082	0.0392222	0.00260563	up	1.95713	1.95713	0.968737	ZNF267	10308	Homo sapiens zinc finger protein 267 (ZNF267), transcript variant 498723, mRNA.	GO:0006350|GO:0006355|GO:0007275	GO:0005622|GO:0005634	GO:0003677|GO:0008270|GO:0046872	chr16	31835596	31835645	ACCTAGGGGTTCATAGAAAAAGGAAGTTTGCAGATGCAATAAATGTGAGG	NM_003414.3	24431954	GO:0005622|GO:0005634|GO:0006350|GO:0006355|GO:0007275|GO:0003677|GO:0008270|GO:0046872	ZNF267	+	ILMN_1671010	2659	S	NP_003405.2	NM_003414.3	NM_003414.3	NM_003414.3	HZF2	ILMN_164369
1660689	0.0259644	0.000902881	up	1.95529	1.95529	0.967384	GRB14	2888	Homo sapiens growth factor receptor-bound protein 14 (GRB14), mRNA.	GO:0007165	GO:0000139|GO:0005737|GO:0005768|GO:0005794|GO:0010008|GO:0016020	GO:0005070|GO:0005515	chr2	165383592	165383641	GAACAATAGAAGACCACGAACTGGTGATTGAAGTGCTATCCAACTGGGGG	NM_004490.2	71979662	GO:0000139|GO:0005737|GO:0005768|GO:0005794|GO:0010008|GO:0016020|GO:0007165|GO:0005070|GO:0005515	GRB14	-	ILMN_1793832	1026	A	NP_004481.2	NM_004490.2	NM_004490.2	NM_004490.2		ILMN_164455
6420019	0.0275347	0.00107634	up	1.95467	1.95467	0.966925	CADM4	199731	Homo sapiens cell adhesion molecule 4 (CADM4), mRNA.	GO:0007155|GO:0045786	GO:0016020|GO:0016021	GO:0005515	chr19	48818486	48818535	TGAAAATATCAGATTGCACCCCCCTCTCCCCATTCCTGGCTTTTGCCCCC	NM_145296.1	21686976	GO:0016020|GO:0016021|GO:0007155|GO:0045786|GO:0005515	CADM4	-	ILMN_1812096	2002	S	NP_660339.1	NM_145296.1	NM_145296.1	NM_145296.1	Necl-4; TSLL2; IGSF4C; synCAM4	ILMN_19958
6560202	0.04278	0.00313175	up	1.95292	1.95292	0.965633	LOC100134742	100134742	PREDICTED: Homo sapiens hypothetical protein LOC100134742 (LOC100134742), mRNA.				chr7	148329489	148329538	CAGAGAGGAGTCTGGAGGTAGGGTCCAAGGGCCACGAGCCAGTTTGGGCT	XM_001726770.1	169170684		LOC100134742	+	ILMN_3244304	2118	S	XP_001726822.1	XM_001726770.1	XM_001726770.1	XM_001726770.1		ILMN_345784
3440364	0.0228881	0.000577674	up	1.95232	1.95232	0.965187	BBC3	27113	Homo sapiens BCL2 binding component 3 (BBC3), mRNA.	GO:0001836|GO:0006915|GO:0006915|GO:0006917|GO:0006919|GO:0045926|GO:0042771|GO:0043065	GO:0005739|GO:0005739|GO:0005741	GO:0005515|GO:0005515|GO:0005515	chr19	52416169	52416218	AGGTTTAGAGAGAGCGACGTGTGACCACTGGCATTCATTTGGGGGGTGGG	NM_014417.2	24475588	GO:0005739|GO:0005739|GO:0005741|GO:0001836|GO:0006915|GO:0006915|GO:0006917|GO:0006919|GO:0045926|GO:0042771|GO:0043065|GO:0005515|GO:0005515|GO:0005515	BBC3	-	ILMN_1729645	1543	S	NP_055232.1	NM_014417.2	NM_014417.2	NM_014417.2	PUMA; PUMA/JFY1; JFY1	ILMN_6992
1940376	0.0261338	0.000923501	up	1.9509	1.9509	0.964136	LOC728302	728302	PREDICTED: Homo sapiens similar to heat shock transcription factor, Y-linked 1 (LOC728302), mRNA.				chrX	148666280	148666329	GTGCTGGTCAATAAATGTGTCAGAAAATGAGTAATTTTCTGACTGCACAA	XM_001126546.1	113430165		LOC728302	+	ILMN_1781086	1312	S	XP_001126546.1	XM_001126546.1	XM_926333.1	XM_001126546.1		ILMN_174238
5080730	0.0484297	0.00405934	up	1.94943	1.94943	0.963049	CCRL1	51554	Homo sapiens chemokine (C-C motif) receptor-like 1 (CCRL1), transcript variant 1, mRNA.	GO:0006935|GO:0006955|GO:0007165|GO:0007186	GO:0005886|GO:0005886|GO:0005887	GO:0004872|GO:0016493	chr3	132321232	132321281	ACTTCCTAAAGAATTCATCTGTTTATACAAGTCTACCACTGCCGATTGAC	NM_178445.1	30795216	GO:0005886|GO:0005886|GO:0005887|GO:0006935|GO:0006955|GO:0007165|GO:0007186|GO:0004872|GO:0016493	CCRL1	+	ILMN_2331922	2252	A	NP_848540.1	NM_178445.1	NM_178445.1	NM_178445.1	CCBP2; CCR11; PPR1; CCX-CKR; CC-CKR-11; VSHK1; CCR10; CKR-11	ILMN_170793
7150553	0.0379965	0.00244575	up	1.94924	1.94924	0.962909	NFATC2	4773	Homo sapiens nuclear factor of activated T-cells, cytoplasmic, calcineurin-dependent 2 (NFATC2), transcript variant 1, mRNA.	GO:0001816|GO:0006355|GO:0045941|GO:0045944	GO:0005634|GO:0005634|GO:0005737|GO:0005737	GO:0003700|GO:0005515|GO:0016563	chr20	50048680	50048729	CAGCAGAATGCCACGAGCCAAAGAGCCGCCAAAAACGGACCCCCGGTCAG	NM_012340.3	75813624	GO:0005634|GO:0005634|GO:0005737|GO:0005737|GO:0001816|GO:0006355|GO:0045941|GO:0045944|GO:0003700|GO:0005515|GO:0016563	NFATC2	-	ILMN_1661083	2816	A	NP_036472.2	NM_012340.3	NM_173091.2	NM_012340.3	KIAA0611; NFAT1; NFATP	ILMN_3912
7330750	0.0237015	0.00066893	up	1.94903	1.94903	0.962753	ZNF491	126069	Homo sapiens zinc finger protein 491 (ZNF491), mRNA.	GO:0006350|GO:0006355	GO:0005622|GO:0005634	GO:0003677|GO:0008270|GO:0046872	chr19	11779532	11779581	GACTGTCATGGGTGGGGAATGTTCTCTGATGCTCAACTCCCCTAGTCTGC	NM_152356.3	87116672	GO:0005622|GO:0005634|GO:0006350|GO:0006355|GO:0003677|GO:0008270|GO:0046872	ZNF491	+	ILMN_2222695	2049	S	NP_689569.2	NM_152356.3	NM_152356.3	NM_152356.3	MGC126639; MGC126641; FLJ34791	ILMN_42402
2350414	0.0299333	0.00135941	up	1.94902	1.94902	0.962748	TRIM34	53840	Homo sapiens tripartite motif-containing 34 (TRIM34), transcript variant 4, mRNA.	GO:0008150	GO:0005575|GO:0005622	GO:0003674|GO:0005515|GO:0008270|GO:0046872	chr11	5597777	5597826	ATTACAGGTGTGAGCCACTGCGCCCGTCCTGACTCATGCAACTTCTGCTT	NM_001003827.1	51477686	GO:0005575|GO:0005622|GO:0008150|GO:0003674|GO:0005515|GO:0008270|GO:0046872	TRIM34	+	ILMN_2255142	28	I	NP_001003827.1	NM_001003827.1	NM_001003827.1	NM_001003827.1	RNF21; IFP1	ILMN_4930
4010440	0.0496197	0.00429389	up	1.94859	1.94859	0.962434	CRCP	27297	Homo sapiens CGRP receptor component (CRCP), transcript variant 1, mRNA.	GO:0006350|GO:0006383|GO:0007340|GO:0044237	GO:0005575|GO:0005634|GO:0005886|GO:0009360	GO:0000166|GO:0003824|GO:0003899|GO:0004948	chr7	65256173	65256222	ATAGGCAACATTGAAAGTACCAGATTGGGGCCAGGTGTAGCGGCCCACAC	NM_014478.4	100913024	GO:0005575|GO:0005634|GO:0005886|GO:0009360|GO:0006350|GO:0006383|GO:0007340|GO:0044237|GO:0000166|GO:0003824|GO:0003899|GO:0004948	CRCP	+	ILMN_3195213	1986	A	NP_055293.1	NM_014478.4	NM_014478.4	NM_014478.4	MGC111194; CGRP-RCP; RCP; CRCP	ILMN_22485
7610161	0.0396015	0.00265474	up	1.94813	1.94813	0.962088	BBS5	129880	PREDICTED: Homo sapiens Bardet-Biedl syndrome 5, transcript variant 2 (BBS5), mRNA.	GO:0001947|GO:0007601|GO:0009296|GO:0032402|GO:0042384|GO:0050896	GO:0005622|GO:0005929|GO:0005932|GO:0034464	GO:0032266				ACCTGTAAAGTCTTAGTTTTCAGACATTAAGTGACTGTATCATGTTCGGT	XM_001131846.1	113414080	GO:0005622|GO:0005929|GO:0005932|GO:0034464|GO:0001947|GO:0007601|GO:0009296|GO:0032402|GO:0042384|GO:0050896|GO:0032266	BBS5		ILMN_1711053	3226	I	XP_001131846.1	XM_001131846.1	NM_152384.2	XM_001131846.1		ILMN_175768
2100056	0.0282122	0.00115772	up	1.94811	1.94811	0.962075	LOC727821	727821	PREDICTED: Homo sapiens misc_RNA (LOC727821), miscRNA.							TAGCCTTTCTGCCAGAACCGCCATCTTCCAGTAATTCACCAAAATGACGA	XR_019270.2	169166684		LOC727821		ILMN_3293114	1	M		XR_019270.2	XR_019270.2	XR_019270.2		ILMN_172334
6900142	0.018003	0.000130586	up	1.94508	1.94508	0.959829	PDCD6IP	10015	Homo sapiens programmed cell death 6 interacting protein (PDCD6IP), mRNA.	GO:0006915|GO:0015031|GO:0044419	GO:0005737|GO:0005829|GO:0042470	GO:0004871|GO:0005515	chr3	33885843	33885892	GATTCACAGTACAGAACAAGGTATAAAGGAAAAAACCCTGCTAGGTAGTG	NM_013374.3	48255927	GO:0005737|GO:0005829|GO:0042470|GO:0006915|GO:0015031|GO:0044419|GO:0004871|GO:0005515	PDCD6IP	+	ILMN_2111323	6093	S	NP_037506.2	NM_013374.3	NM_013374.3	NM_013374.3	MGC17003; Alix; DRIP4; AIP1; HP95	ILMN_164185
7610187	0.018003	0.000121054	up	1.94478	1.94478	0.959604	ATF4	468	Homo sapiens activating transcription factor 4 (tax-responsive enhancer element B67) (ATF4), transcript variant 2, mRNA.	GO:0006094|GO:0006350|GO:0006355|GO:0006520|GO:0006950|GO:0045944|GO:0045944	GO:0005634|GO:0005737|GO:0005886	GO:0003700|GO:0003704|GO:0016563|GO:0016563|GO:0016563|GO:0043565|GO:0046983	chr22	38248041	38248090	CTGGGCAGTGAAGTGGATATCACTGAAGGAGATAGGAAGCCAGACTACAC	NM_182810.1	33469973	GO:0005634|GO:0005737|GO:0005886|GO:0006094|GO:0006350|GO:0006355|GO:0006520|GO:0006950|GO:0045944|GO:0045944|GO:0003700|GO:0003704|GO:0016563|GO:0016563|GO:0016563|GO:0043565|GO:0046983	ATF4	+	ILMN_2358457	824	A	NP_877962.1	NM_182810.1	NM_182810.1	NM_182810.1	TXREB; TAXREB67; CREB2; CREB-2	ILMN_23435
270047	0.0214949	0.000405617	up	1.94373	1.94373	0.958829	CPSF6	11052	Homo sapiens cleavage and polyadenylation specific factor 6, 68kDa (CPSF6), mRNA.	GO:0006397	GO:0005634|GO:0005849|GO:0042382	GO:0000166|GO:0003723|GO:0005515|GO:0005515	chr12	67950813	67950862	GCACCTGACTAGCATGTGTTCTTGATTGCAAAATTGGCAGAGGCAGGGTG	NM_007007.1	5901927	GO:0005634|GO:0005849|GO:0042382|GO:0006397|GO:0000166|GO:0003723|GO:0005515|GO:0005515	CPSF6	+	ILMN_1795454	2941	S	NP_008938.1	NM_007007.1	NM_007007.1	NM_007007.1	HPBRII-4; HPBRII-7; CFIM; CFIM68	ILMN_28274
10356	0.0358244	0.0021045	up	1.94295	1.94295	0.958249	SNORD36C	26813	Homo sapiens small nucleolar RNA, C/D box 36C (SNORD36C), small nucleolar RNA.				chr9	135207538	135207587	AGAATTTCTTCACCTGAATAAACCATGTGGTCAGCATTGCATCTGAGGCA	NR_000016.1	22546018		SNORD36C	+	ILMN_2160160	17	S		NR_000016.1	NR_000016.1	NR_000016.1	RNU36C; U36c	ILMN_1783
3060438	0.0178585	0.000106358	up	1.94282	1.94282	0.95815	CIT	11113	Homo sapiens citron (rho-interacting, serine/threonine kinase 21) (CIT), mRNA.	GO:0006468|GO:0007049|GO:0007067|GO:0007242|GO:0007275|GO:0007399|GO:0030154|GO:0048699|GO:0051301	GO:0005737	GO:0000166|GO:0004674|GO:0005083|GO:0005524|GO:0008270|GO:0016740|GO:0017124|GO:0019992|GO:0046872	chr12	120123647	120123696	CAGAACGAGGAAGAGAACACAAGGAATGATTCAAGATCCACCTTGAGAGG	NM_007174.1	32698687	GO:0005737|GO:0006468|GO:0007049|GO:0007067|GO:0007242|GO:0007275|GO:0007399|GO:0030154|GO:0048699|GO:0051301|GO:0000166|GO:0004674|GO:0005083|GO:0005524|GO:0008270|GO:0016740|GO:0017124|GO:0019992|GO:0046872	CIT	-	ILMN_1695579	8477	S	NP_009105.1	NM_007174.1	NM_007174.1	NM_007174.1	CRIK; STK21; KIAA0949	ILMN_2839
2000184	0.0366688	0.00220714	up	1.94177	1.94177	0.957373	HMGN2	3151	Homo sapiens high-mobility group nucleosomal binding domain 2 (HMGN2), mRNA.	GO:0006325|GO:0006355	GO:0000785|GO:0005634|GO:0005737	GO:0003677	chr1	26671529	26671578	CTAACCGGTCCGGGGCTCCCAGCGCTATAAAAACTTTATAAACCCCCCGG	NM_005517.3	148922918	GO:0000785|GO:0005634|GO:0005737|GO:0006325|GO:0006355|GO:0003677	HMGN2	+	ILMN_1776879	41	S	NP_005508.1	NM_005517.3	NM_005517.2	NM_005517.3	HMG17; MGC5629; MGC88718	ILMN_12363
6350358	0.0283699	0.00118573	up	1.94051	1.94051	0.956439	ZMYM1	79830	Homo sapiens zinc finger, MYM-type 1 (ZMYM1), mRNA.		GO:0005634|GO:0005634	GO:0008270|GO:0008270|GO:0046872|GO:0046983	chr1	35353967	35354016	GCCATCTATAAGGATTGTGCCAGTTTACAGTCCCACCCACAATGCATGAG	NM_024772.3	113205088	GO:0005634|GO:0005634|GO:0008270|GO:0008270|GO:0046872|GO:0046983	ZMYM1	+	ILMN_1702763	4095	S	NP_079048.3	NM_024772.3	NM_024772.2	NM_024772.3	MYM; RP11-181E22.4; FLJ23151; FLJ43753	ILMN_19863
7650445	0.0227071	0.00055493	up	1.93932	1.93932	0.955554	INPP5F	22876	Homo sapiens inositol polyphosphate-5-phosphatase F (INPP5F), transcript variant 2, non-coding RNA.			GO:0016787	chr10	121568815	121568864	GGGGGGAGGGTTGACATTTTCCGACTGCCTGTTACGTGCCAAGTGCTTTT	NR_003252.1	117190489	GO:0016787	INPP5F	+	ILMN_1813650	40	I		NR_003252.1	NM_198330.1	NR_003252.1	SAC2; hSAC2; FLJ13081; MGC59773; MSTPO47; MSTP007; KIAA0966; MGC131851	ILMN_172569
4150463	0.0255336	0.000863294	up	1.93792	1.93792	0.954506	FAM108A1	81926	Homo sapiens family with sequence similarity 108, member A1 (FAM108A1), mRNA.		GO:0005576	GO:0016787	chr19	1827976	1828025	TGGAAGCAAGAAGAAAATACGTGAAAACGGAAATTAAAGATTTAAAATTT	NM_031213.2	21361948	GO:0005576|GO:0016787	FAM108A1	-	ILMN_2140623	1579	S	NP_112490.2	NM_031213.2	NM_031213.2	NM_031213.2	C19orf27; MGC5244	ILMN_24440
4060519	0.0407341	0.00281968	up	1.93726	1.93726	0.954021	ADORA1	134	Homo sapiens adenosine A1 receptor (ADORA1), mRNA.	GO:0006909|GO:0006954|GO:0007165|GO:0007186|GO:0007267|GO:0007399|GO:0008624	GO:0005886|GO:0005887	GO:0001609|GO:0004872	chr1	201403112	201403155	TCCAAGCCCTTCCCTCTGTTGGAAATTGGGTGTGCCCTGGCTCCCAAGGG	NM_000674.1	4501946	GO:0005886|GO:0005887|GO:0006909|GO:0006954|GO:0007165|GO:0007186|GO:0007267|GO:0007399|GO:0008624|GO:0001609|GO:0004872	ADORA1	+	ILMN_1747227	2817	S	NP_000665.1	NM_000674.1	NM_000674.1	NM_000674.1	RDC7	ILMN_23513
6130047	0.0351982	0.00199363	up	1.93648	1.93648	0.953434	CCDC151	115948	Homo sapiens coiled-coil domain containing 151 (CCDC151), mRNA.				chr19	11531273	11531322	AGCTGGGTCCGCCCCGGCCTCAGAGTTGCGCAATAAATGTTACCGACCAT	NM_145045.4	117553612		CCDC151	-	ILMN_3246065	2111	S	NP_659482.3	NM_145045.4	NM_145045.4	NM_145045.4	FLJ31801	ILMN_26137
6840523	0.0178585	9.98675e-05	up	1.93594	1.93594	0.953033	RNF8	9025	Homo sapiens ring finger protein 8 (RNF8), transcript variant 1, mRNA.	GO:0006511|GO:0006974|GO:0007049|GO:0007067|GO:0051301	GO:0005634	GO:0005515|GO:0005515|GO:0005515|GO:0008270|GO:0016874|GO:0046872|GO:0005515|GO:0008270|GO:0046872	chr6	37456920	37456969	GTGCCCACAGTTTCTGCTCCTACTGTATCAATGAATGGATGAAGCGGAAG	NM_003958.2	34304334	GO:0005634|GO:0006511|GO:0006974|GO:0007049|GO:0007067|GO:0051301|GO:0005515|GO:0005515|GO:0005515|GO:0008270|GO:0016874|GO:0046872|GO:0005515|GO:0008270|GO:0046872	RNF8	+	ILMN_1677113	1403	I	NP_003949.1	NM_003958.2	NM_003958.2	NM_003958.2	KIAA0646; FLJ12013	ILMN_23289
510053	0.0202331	0.000334098	up	1.93302	1.93302	0.950856	LOC653079	653079	PREDICTED: Homo sapiens misc_RNA (LOC653079), miscRNA.				chr12	75578269	75578318	AGTAAACCCTTTCGGCCGGAACCGCCATCTTCCAGTAATTCGCCAAAATG	XR_016115.2	169203791		LOC653079	+	ILMN_3215954	1	A		XR_016115.2	XR_016115.2	XR_016115.2		ILMN_162026
1090064	0.0480266	0.00398198	up	1.93234	1.93234	0.950352	TAS1R1	80835	Homo sapiens taste receptor, type 1, member 1 (TAS1R1), transcript variant 1, mRNA.	GO:0007165|GO:0007186|GO:0050896|GO:0050917	GO:0005886|GO:0016021	GO:0004872|GO:0004930|GO:0008527|GO:0046982	chr1	6562360	6615438	GCCTAGACCAGGCTCCGGGCTGCCAATAAAGAAGTGAAATGCGTAAAAAA	NM_177539.1	29294616	GO:0005886|GO:0016021|GO:0007165|GO:0007186|GO:0050896|GO:0050917|GO:0004872|GO:0004930|GO:0008527|GO:0046982	TAS1R1	+	ILMN_2324776	2321	A	NP_803883.1	NM_177539.1	NM_177539.1	NM_177539.1	T1R1; GPR70; TR1; gm148	ILMN_5314
1030392	0.021843	0.000449473	up	1.93137	1.93137	0.949627	NDUFA5	4698	Homo sapiens NADH dehydrogenase (ubiquinone) 1 alpha subcomplex, 5, 13kDa (NDUFA5), nuclear gene encoding mitochondrial protein, mRNA.	GO:0006120|GO:0006810	GO:0005739|GO:0005747|GO:0016020	GO:0008137|GO:0016651	chr7	123181126	123181175	TGGGTATCAAAACAAGACAAATGCTGTTCAGGGAAAGAAGTTGGCAAGCT	NM_005000.2	13699821	GO:0005739|GO:0005747|GO:0016020|GO:0006120|GO:0006810|GO:0008137|GO:0016651	NDUFA5	-	ILMN_1759973	1457	S	NP_004991.1	NM_005000.2	NM_005000.2	NM_005000.2	NUFM; CI-13KD-B; DKFZp781K1356; FLJ12147; B13; UQOR13	ILMN_175394
450209	0.0217734	0.00043726	up	1.93087	1.93087	0.949251	PBLD	64081	Homo sapiens phenazine biosynthesis-like protein domain containing (PBLD), transcript variant 1, mRNA.	GO:0008150|GO:0009058	GO:0005575	GO:0016853	chr10	70043105	70043154	GCATGGGCCATTAAAAATAGCAAACTGAAAACAGTTCATGTGTGGGGGGC	NM_022129.3	74316007	GO:0005575|GO:0008150|GO:0009058|GO:0016853	PBLD	-	ILMN_1699684	1849	I	NP_071412.2	NM_022129.3	NM_022129.3	NM_022129.3	FLJ14767; MAWDBP; FLJ35507; MAWBP	ILMN_12388
4810768	0.0380099	0.00245003	up	1.92999	1.92999	0.948595	S1PR1	1901	Homo sapiens sphingosine-1-phosphate receptor 1 (S1PR1), mRNA.	GO:0001525|GO:0007165|GO:0007186|GO:0007193|GO:0007420|GO:0008284|GO:0030155	GO:0005886|GO:0016021	GO:0001619|GO:0004872	chr1	101706484	101706533	GCCAGGATCCTTGGTGTCCTAGGAGAAACAGACAAGCAAAACAAAGTGAA	NM_001400.4	187281589	GO:0005886|GO:0016021|GO:0001525|GO:0007165|GO:0007186|GO:0007193|GO:0007420|GO:0008284|GO:0030155|GO:0001619|GO:0004872	S1PR1	+	ILMN_3235853	2458	S	NP_001391.2	NM_001400.4	NM_001400.4	NM_001400.4		ILMN_364939
5670110	0.0327669	0.00166945	up	1.92941	1.92941	0.948163	HMG20B	10362	Homo sapiens high-mobility group 20B (HMG20B), mRNA.	GO:0006350|GO:0006355|GO:0006418|GO:0007049|GO:0016568	GO:0000785|GO:0005634|GO:0005737	GO:0000166|GO:0003700|GO:0004812|GO:0005515|GO:0005524	chr19	3530006	3530055	GGACCCTGGTGGGGGTGGCTCCTTCTCACTGCTGGATCCGGACTTTTTAA	NM_006339.1	5454079	GO:0000785|GO:0005634|GO:0005737|GO:0006350|GO:0006355|GO:0006418|GO:0007049|GO:0016568|GO:0000166|GO:0003700|GO:0004812|GO:0005515|GO:0005524	HMG20B	+	ILMN_1651315	1153	S	NP_006330.1	NM_006339.1	NM_006339.1	NM_006339.1	SMARCE1r; FLJ26127; HMGX2; pp8857; PP7706; BRAF35; SOXL; BRAF25	ILMN_137076
7510670	0.0202331	0.000315779	up	1.9291	1.9291	0.94793	CACNA1C	775	Homo sapiens calcium channel, voltage-dependent, L type, alpha 1C subunit (CACNA1C), mRNA.	GO:0006811|GO:0006816|GO:0006811|GO:0006816|GO:0006811|GO:0006816|GO:0006811|GO:0006816|GO:0007204	GO:0005891|GO:0016020|GO:0016021|GO:0016020|GO:0016021|GO:0016020|GO:0016021|GO:0005737|GO:0005886|GO:0005891|GO:0014069|GO:0016021	GO:0005216|GO:0005245|GO:0005216|GO:0005245|GO:0005216|GO:0005245|GO:0005244|GO:0005509|GO:0005516|GO:0015270	chr12	2671892	2671941	CAGTCCCCCCTTTCTGGTTTAGCTGTGGGAAGATCTGAATCTGGGGCCGT	NM_000719.5	120433601	GO:0005891|GO:0016020|GO:0016021|GO:0016020|GO:0016021|GO:0016020|GO:0016021|GO:0005737|GO:0005886|GO:0005891|GO:0014069|GO:0016021|GO:0006811|GO:0006816|GO:0006811|GO:0006816|GO:0006811|GO:0006816|GO:0006811|GO:0006816|GO:0007204|GO:0005216|GO:0005245|GO:0005216|GO:0005245|GO:0005216|GO:0005245|GO:0005244|GO:0005509|GO:0005516|GO:0015270	CACNA1C	+	ILMN_1666775	7948	S	NP_000710.5	NM_000719.5	NM_000719.4	NM_000719.5	TS; CaV1.2; MGC120730; CACNL1A1; CACH2; CACN2; CCHL1A1	ILMN_169867
7200082	0.0296618	0.00132048	up	1.92843	1.92843	0.947429	SNORD25	9303	Homo sapiens small nucleolar RNA, C/D box 25 (SNORD25), small nucleolar RNA.				chr11	62623053	62623102	TTCCTATGATGAGGACCTTTTCACAGACCTGTACTGAGCTCCGTGAGGAT	NR_002565.1	74315927		SNORD25	-	ILMN_1784328	1	S		NR_002565.1	NR_002565.1	NR_002565.1	U25; RNU25	ILMN_21731
5720092	0.0223782	0.000525553	up	1.92715	1.92715	0.946467	USP21	27005	Homo sapiens ubiquitin specific peptidase 21 (USP21), transcript variant 3, mRNA.	GO:0006464|GO:0006511|GO:0006511	GO:0005575	GO:0004221|GO:0005515|GO:0008233|GO:0008234|GO:0004221	chr1	159396837	159396886	CTGCTCCCCACTTTCGTTGATGTGGTAGTGGTGATGACTGAGCCAACCAC	NM_001014443.2	74027268	GO:0005575|GO:0006464|GO:0006511|GO:0006511|GO:0004221|GO:0005515|GO:0008233|GO:0008234|GO:0004221	USP21	+	ILMN_1651370	273	I	NP_001014443.1	NM_001014443.2	NM_001014443.2	NM_001014443.2	MGC3394; USP16; USP23	ILMN_18137
3610075	0.0187327	0.000219171	up	1.92668	1.92668	0.946118	C6orf163	206412	Homo sapiens chromosome 6 open reading frame 163 (C6orf163), mRNA.				chr6	88131575	88131624	GGCCACTCTTGGCAATATGATGGATAAACTGGCTAACACCCAGGGGGAGC	NM_001010868.1	58219542		C6ORF163	+	ILMN_1805932	1786	S	NP_001010868.1	NM_001010868.1	NM_001010868.1	NM_001010868.1		ILMN_10337
6370075	0.0228881	0.000578288	up	1.92664	1.92664	0.946086	METTL10	399818	Homo sapiens methyltransferase like 10 (METTL10), mRNA.	GO:0005975|GO:0008152|GO:0005975		GO:0008168|GO:0008168|GO:0016740	chr10	126448245	126448294	GCCCTCAGCGATACATGCACAAAGATGTTCTAGTTAGGGGCTAATTTGGC	NM_212554.2	58219055	GO:0005975|GO:0008152|GO:0005975|GO:0008168|GO:0008168|GO:0016740	METTL10	-	ILMN_1655780	2126	S	NP_997719.2	NM_212554.2	NM_212554.2	NM_212554.2		ILMN_28976
6480053	0.030412	0.00142494	up	1.92655	1.92655	0.946023	ATF4	468	Homo sapiens activating transcription factor 4 (tax-responsive enhancer element B67) (ATF4), transcript variant 1, mRNA.	GO:0006094|GO:0006350|GO:0006355|GO:0006520|GO:0006950|GO:0045944|GO:0045944	GO:0005634|GO:0005737|GO:0005886	GO:0003700|GO:0003704|GO:0016563|GO:0016563|GO:0016563|GO:0043565|GO:0046983	chr22	38247107	38247156	GCCGGTGGAAGAATCCCCTGGTCTCCGTGAGCGTCCATTTTGTGGAACCT	NM_001675.2	33469975	GO:0005634|GO:0005737|GO:0005886|GO:0006094|GO:0006350|GO:0006355|GO:0006520|GO:0006950|GO:0045944|GO:0045944|GO:0003700|GO:0003704|GO:0016563|GO:0016563|GO:0016563|GO:0043565|GO:0046983	ATF4	+	ILMN_1783394	593	I	NP_001666.2	NM_001675.2	NM_001675.2	NM_001675.2	TXREB; TAXREB67; CREB2; CREB-2	ILMN_10757
60167	0.0458029	0.00364174	up	1.9258	1.9258	0.945455	SNX26	115703	Homo sapiens sorting nexin 26 (SNX26), mRNA.	GO:0007165|GO:0015031	GO:0005622|GO:0005737|GO:0005886	GO:0005096|GO:0005515|GO:0030675|GO:0035091	chr19	36279642	36279691	GGGGGGACAACTCCTACCCTTCTTTCCCCACATGCCCCACTAAACCATCT	NM_052948.2	23510412	GO:0005622|GO:0005737|GO:0005886|GO:0007165|GO:0015031|GO:0005096|GO:0005515|GO:0030675|GO:0035091	SNX26	+	ILMN_1678781	3777	S	NP_443180.2	NM_052948.2	NM_052948.2	NM_052948.2	FLJ39019; TCGAP	ILMN_12508
7040093	0.0274509	0.00106413	up	1.9252	1.9252	0.945006	PRR15	222171	Homo sapiens proline rich 15 (PRR15), mRNA.	GO:0007275			chr7	29572887	29572936	TGCCTACCCAGCACTACCCCAAACCCCCAGTTCCAAACCCGAGACTTCAG	NM_175887.2	31343480	GO:0007275	PRR15	+	ILMN_1726879	1129	S	NP_787083.1	NM_175887.2	NM_175887.2	NM_175887.2		ILMN_172701
5050360	0.0377933	0.00240137	up	1.92388	1.92388	0.944022	C2orf14	100132708	Homo sapiens chromosome 2 open reading frame 14 (C2orf14), non-coding RNA.				chr2	131443272	131443321	GGCCAAAGTGTTGGGATTACAGGCATAAGCCATTGTGCCCGGCCTGTGTT	NR_023391.1	190570177		C2ORF14	+	ILMN_3240717	2086	S		NR_023391.1	NR_023391.1	NR_023391.1		ILMN_364840
110202	0.0367625	0.00223109	up	1.92335	1.92335	0.943621	ESRP2	80004	Homo sapiens epithelial splicing regulatory protein 2 (ESRP2), mRNA.				chr16	68262733	68262782	GCTGTTTTCAGCCATGTTTCTCTGTGCATCTCCAGTAAGCAGAAGGCTAC	NM_024939.2	45935392		ESRP2	-	ILMN_1729640	3688	S	NP_079215.2	NM_024939.2	NM_024939.2	NM_024939.2	FLJ21918; FLJ22248	ILMN_182863
2630446	0.0194623	0.000270016	up	1.92146	1.92146	0.942202	ATXN3	4287	Homo sapiens ataxin 3 (ATXN3), transcript variant 1, mRNA.	GO:0006289|GO:0006350|GO:0006355|GO:0007268|GO:0007399|GO:0008219	GO:0005634|GO:0005654|GO:0005737|GO:0016363	GO:0005515|GO:0016787	chr14	91598919	91598968	TGGTATATTGCCCTCCTGGTGTGTGGCTGCACACATTTTATCAGGGAAAG	NM_004993.4	130979651	GO:0005634|GO:0005654|GO:0005737|GO:0016363|GO:0006289|GO:0006350|GO:0006355|GO:0007268|GO:0007399|GO:0008219|GO:0005515|GO:0016787	ATXN3	-	ILMN_1725696	2592	A	NP_004984.2	NM_004993.4	NM_030660.2	NM_004993.4	SCA3; JOS; ATX3; MJD1; MJD; AT3	ILMN_13087
3610475	0.0299533	0.00137171	up	1.92127	1.92127	0.942059	LOC402057	402057	Homo sapiens similar to 40S ribosomal protein S17 (LOC402057), mRNA.				chr22	30765629	30765678	GGCTATGTCACGCATCTGATGAAATGGATTCAGAGAGGCCCAGTAAGAGG	NM_001080499.1	122937437		LOC402057	+	ILMN_2407235	195	A	NP_001073968.1	NM_001080499.1	NM_001080499.1	NM_001080499.1		ILMN_181541
460246	0.0181888	0.000170153	up	1.91985	1.91985	0.940992	SNORD50B	692088	Homo sapiens small nucleolar RNA, C/D box 50B (SNORD50B), small nucleolar RNA.				chr6	86444027	86444076	TCCCGAAGCTGATAACCTGAAGAAAAATAAGTACGGATTCGGCTTCTGAG	NR_003044.3	157057556		SNORD50B	-	ILMN_3247444	20	S		NR_003044.3	NR_003044.3	NR_003044.3	U50'; U50B	ILMN_165838
2650408	0.0356812	0.00206525	up	1.91866	1.91866	0.9401	N4BP2	55728	Homo sapiens Nedd4 binding protein 2 (N4BP2), mRNA.		GO:0005737	GO:0000166|GO:0004519|GO:0005515|GO:0005524|GO:0016787|GO:0046404	chr4	39832625	39832674	GAGGTATTTAAAGTGCTTTGAGACCTGATTCATGCCCCCCAAAGGGTGGT	NM_018177.2	31742491	GO:0005737|GO:0000166|GO:0004519|GO:0005515|GO:0005524|GO:0016787|GO:0046404	N4BP2	+	ILMN_1782273	5800	S	NP_060647.2	NM_018177.2	NM_018177.2	NM_018177.2	B3BP; KIAA1413; FLJ10680	ILMN_7118
7330452	0.0220081	0.000482497	up	1.91701	1.91701	0.938856	CD200	4345	Homo sapiens CD200 molecule (CD200), transcript variant 2, mRNA.		GO:0005886|GO:0005887	GO:0005515	chr3	112081183	112081232	GAGAAGCATGCCCTCCCTGTCCATTTGTCTTATAACATGACCCAGCCCTA	NM_001004196.2	90903244	GO:0005886|GO:0005887|GO:0005515	CD200	+	ILMN_1787750	1815	A	NP_001004196.2	NM_001004196.2	NM_001004196.1	NM_001004196.2	MOX1; MOX2; MRC; OX-2	ILMN_33420
110639	0.0443595	0.00340432	up	1.91442	1.91442	0.936911	MAPK14	1432	Homo sapiens mitogen-activated protein kinase 14 (MAPK14), transcript variant 2, mRNA.	GO:0006468|GO:0006928|GO:0006935|GO:0006950|GO:0007166|GO:0007243|GO:0007265	GO:0005634|GO:0005654|GO:0005737|GO:0005829	GO:0000166|GO:0004674|GO:0004674|GO:0004674|GO:0004707|GO:0004708|GO:0005515|GO:0005515|GO:0005515|GO:0005515|GO:0005515|GO:0005515|GO:0005524|GO:0008339|GO:0016740	chr6	36103997	36128471	CCAGTGGGCTCTGGCGCCTATGGCTCTGTGTGTGCTGCTTTTGACACAAA	NM_139012.1	20986511	GO:0005634|GO:0005654|GO:0005737|GO:0005829|GO:0006468|GO:0006928|GO:0006935|GO:0006950|GO:0007166|GO:0007243|GO:0007265|GO:0000166|GO:0004674|GO:0004674|GO:0004674|GO:0004707|GO:0004708|GO:0005515|GO:0005515|GO:0005515|GO:0005515|GO:0005515|GO:0005515|GO:0005524|GO:0008339|GO:0016740	MAPK14	+	ILMN_1788002	447	A	NP_620581.1	NM_139012.1	NM_139013.1	NM_139012.1	p38; PRKM15; PRKM14; RK; SAPK2A; CSBP1; CSPB1; p38ALPHA; Mxi2; EXIP; CSBP2	ILMN_16801
3930040	0.0181888	0.000167728	up	1.91358	1.91358	0.936275	CRIM1	51232	Homo sapiens cysteine rich transmembrane BMP regulator 1 (chordin-like) (CRIM1), mRNA.	GO:0001558|GO:0006508|GO:0007399	GO:0005576|GO:0005886|GO:0016021	GO:0004197|GO:0004857|GO:0004867|GO:0005010|GO:0005520	chr2	36629591	36629640	AACGTGACAGGAAGAGGAGGGAGAGGGTGACGAACACCAGGCATTTCCAG	NM_016441.1	10092638	GO:0005576|GO:0005886|GO:0016021|GO:0001558|GO:0006508|GO:0007399|GO:0004197|GO:0004857|GO:0004867|GO:0005010|GO:0005520	CRIM1	+	ILMN_2146418	3937	S	NP_057525.1	NM_016441.1	NM_016441.1	NM_016441.1	MGC138194; S52	ILMN_10588
3180091	0.026336	0.000944391	up	1.90948	1.90948	0.933182	GCNT1	2650	Homo sapiens glucosaminyl (N-acetyl) transferase 1, core 2 (beta-1,6-N-acetylglucosaminyltransferase) (GCNT1), mRNA.	GO:0006493	GO:0000139|GO:0005794|GO:0016020|GO:0016021	GO:0003829|GO:0016757	chr9	78312085	78312134	CTTTTGAATGAGGGTGCGACAGAATGCAGTTAGAATCAGTTCATATCACC	NM_001490.3	34485725	GO:0000139|GO:0005794|GO:0016020|GO:0016021|GO:0006493|GO:0003829|GO:0016757	GCNT1	+	ILMN_2225135	5451	S	NP_001481.2	NM_001490.3	NM_001490.3	NM_001490.3	NACGT2; C2GNT; C2GNT1; NAGCT2; MGC126335; G6NT; C2GNT-L; MGC126336	ILMN_164463
1190202	0.0215947	0.000427341	up	1.90589	1.90589	0.930463	SELT	51714	Homo sapiens selenoprotein T (SELT), mRNA.	GO:0045454|GO:0001514|GO:0045454		GO:0008430|GO:0008430	chr3	150348145	150348194	TTGAGAGAAACAAATGAGGATTGTAAAGTTTGGGGACTTACCTCTGTAGC	NM_016275.3	42789379	GO:0045454|GO:0001514|GO:0045454|GO:0008430|GO:0008430	SELT	+	ILMN_2227368	3401	S	NP_057359.2	NM_016275.3	NM_016275.3	NM_016275.3		ILMN_174944
6980632	0.0274509	0.00106357	up	1.90304	1.90304	0.928305	LMTK3	114783	PREDICTED: Homo sapiens lemur tyrosine kinase 3 (LMTK3), mRNA.	GO:0006468	GO:0016020|GO:0016021	GO:0000166|GO:0004674|GO:0004713|GO:0005524|GO:0016740				CCCTGGAGGGGCCTCTGGTTCAAACCTTCGCGTGGCATTTTCACATTATT	XM_936372.2	113428681	GO:0016020|GO:0016021|GO:0006468|GO:0000166|GO:0004674|GO:0004713|GO:0005524|GO:0016740	LMTK3		ILMN_1668194	4892	A	XP_941465.1	XM_936372.2	XM_936372.1	XM_936372.2		ILMN_35173
1030020	0.0181888	0.000170557	up	1.90137	1.90137	0.927042	WDR37	22884	Homo sapiens WD repeat domain 37 (WDR37), mRNA.				chr10	1166244	1166293	GAGCCGGGGCACCTTGCTGTTCGCTGCTGTGTCGTCTTCTAATGTGAGCT	NM_014023.3	71164896		WDR37	+	ILMN_1796464	3894	S	NP_054742.2	NM_014023.3	NM_014023.3	NM_014023.3	KIAA0982; RP11-529L18.2; FLJ40354	ILMN_175566
4760097	0.0464886	0.00373446	up	1.90059	1.90059	0.926449	LOC401720	401720	Homo sapiens similar to fidgetin (LOC401720), mRNA.				chr12	50497981	50498030	TCTCCTGTCTGACGATGCTCTGCAGTTGTGGTCTGTCTACCTCAGAAGAG	NM_001013690.1	61966830		LOC401720	-	ILMN_1777759	2355	S	NP_001013712.1	NM_001013690.1	NM_001013690.1	NM_001013690.1		ILMN_21595
5550307	0.0432729	0.00324169	up	1.8995	1.8995	0.92562	C6orf145	221749	PREDICTED: Homo sapiens chromosome 6 open reading frame 145 (C6orf145), mRNA.	GO:0007154		GO:0005515|GO:0035091				GGTTTGGGTCAACCCCAGGAGTATTTGCAGAAGGCCCAGCACAGTGGGGG	XM_937537.2	113417902	GO:0007154|GO:0005515|GO:0035091	C6ORF145		ILMN_1709026	1196	A	XP_942630.1	XM_937537.2	NM_183373.2	XM_937537.2		ILMN_41640
6110500	0.0326416	0.00165886	up	1.89788	1.89788	0.924385	RORA	6095	Homo sapiens RAR-related orphan receptor A (RORA), transcript variant 2, mRNA.	GO:0006350|GO:0006355|GO:0006350|GO:0006355|GO:0007165|GO:0045944	GO:0005634|GO:0005634	GO:0003700|GO:0003707|GO:0008270|GO:0043565|GO:0046872|GO:0003700|GO:0003707|GO:0005515|GO:0008270|GO:0043565|GO:0046872	chr15	58636378	58637723	GGCGTCTGTTGTTCCTGGAGGCAGAATGGCAAGCCACCATATTCACAAAA	NM_134260.1	19743900	GO:0005634|GO:0005634|GO:0006350|GO:0006355|GO:0006350|GO:0006355|GO:0007165|GO:0045944|GO:0003700|GO:0003707|GO:0008270|GO:0043565|GO:0046872|GO:0003700|GO:0003707|GO:0005515|GO:0008270|GO:0043565|GO:0046872	RORA	-	ILMN_1665167	370	I	NP_599022.1	NM_134260.1	NM_134260.1	NM_134260.1	NR1F1; MGC119326; ROR2; RZRA; ROR1; MGC119329; ROR3	ILMN_16126
630152	0.0431277	0.0032149	up	1.89593	1.89593	0.922903	KRT23	25984	Homo sapiens keratin 23 (histone deacetylase inducible) (KRT23), mRNA.		GO:0005882	GO:0005198	chr17	39086250	39086299	GGGCCTCCGAAGGACCTTAGACAACCTGACCATTGTCACAACAGACCTAG	NM_015515.3	27894338	GO:0005882|GO:0005198	KRT23	-	ILMN_1791545	1117	I	NP_056330.3	NM_015515.3	NM_015515.3	NM_015515.3	MGC26158; CK23; DKFZP434G032; K23; HAIK1	ILMN_165093
6100682	0.0274509	0.00106954	up	1.8958	1.8958	0.922807	DNAL1	83544	Homo sapiens dynein, axonemal, light chain 1 (DNAL1), mRNA.			GO:0005515	chr14	73232851	73232900	AGGCAGCATGGTGATGGGAAGAGTTCCTCTTAGAAATACAGCAGGTCCGG	NM_031427.1	13899242	GO:0005515	DNAL1	+	ILMN_2122300	1067	S	NP_113615.1	NM_031427.1	NM_031427.1	NM_031427.1	C14orf168; MGC12435	ILMN_14953
270746	0.0268437	0.000995755	up	1.89468	1.89468	0.921953	SLC25A16	8034	Homo sapiens solute carrier family 25 (mitochondrial carrier; Graves disease autoantigen), member 16 (SLC25A16), nuclear gene encoding mitochondrial protein, mRNA.	GO:0006810|GO:0006810|GO:0006810	GO:0005739|GO:0005743|GO:0016020|GO:0016021|GO:0016020|GO:0005739|GO:0005743|GO:0016020|GO:0016021	GO:0005488|GO:0005488|GO:0005488|GO:0015300	chr10	70242381	70242430	CTATGAGTGACTTACATGTGTTTTAAAATGTCAGTGTGTTTCCCAGAGGC	NM_152707.2	31652216	GO:0005739|GO:0005743|GO:0016020|GO:0016021|GO:0016020|GO:0005739|GO:0005743|GO:0016020|GO:0016021|GO:0006810|GO:0006810|GO:0006810|GO:0005488|GO:0005488|GO:0005488|GO:0015300	SLC25A16	-	ILMN_2115421	2209	S	NP_689920.1	NM_152707.2	NM_152707.2	NM_152707.2	ML7; GDA; MGC39851; GDC; HGT.1; D10S105E; hML7	ILMN_165967
1660437	0.0379068	0.00242761	up	1.88866	1.88866	0.917362			Human small nuclear RNA U6atac, partial sequence							TCGGGCCTGACAACACGCATACGGTTAAGGCATTGCCACCTACTTCGTGG	U62823	1575442		HS.545589		ILMN_1908824	58	S			Hs.545589	Hs.545589		ILMN_108758	Hs.545589
1410102	0.0367524	0.00222016	up	1.88747	1.88747	0.916451	SIGLEC6	946	Homo sapiens sialic acid binding Ig-like lectin 6 (SIGLEC6), transcript variant 2, mRNA.	GO:0007155|GO:0007267	GO:0005576|GO:0005624|GO:0005737|GO:0005813|GO:0005886|GO:0005887	GO:0005515|GO:0005529	chr19	56713435	56714624	CCAAGAGAACTGAGTTCAACTCCATCTATGCCAGCCTGGGCAACAGAGCG	NM_198845.1	38504664	GO:0005576|GO:0005624|GO:0005737|GO:0005813|GO:0005886|GO:0005887|GO:0007155|GO:0007267|GO:0005515|GO:0005529	SIGLEC6	-	ILMN_1685630	1999	A	NP_942142.1	NM_198845.1	NM_198845.1	NM_198845.1	CD33L1; SIGLEC-6; OBBP1; CD33L	ILMN_138089
830273	0.0346746	0.00191933	up	1.88566	1.88566	0.91507	FBXL10	84678	Homo sapiens F-box and leucine-rich repeat protein 10 (FBXL10), transcript variant 1, mRNA.	GO:0006350|GO:0006355|GO:0006511|GO:0008150|GO:0016568|GO:0055114	GO:0005634	GO:0003677|GO:0005506|GO:0005515|GO:0008270|GO:0016491|GO:0016702|GO:0046872|GO:0051864|GO:0003677|GO:0005515|GO:0008270|GO:0046872|GO:0003677|GO:0008270	chr12	120352432	120352481	CTGAGTTAGTCCAAGGATAAGTATGTAAATACGGGGCGGGCTCTGGGAGG	NM_032590.3	54112381	GO:0005634|GO:0006350|GO:0006355|GO:0006511|GO:0008150|GO:0016568|GO:0055114|GO:0003677|GO:0005506|GO:0005515|GO:0008270|GO:0016491|GO:0016702|GO:0046872|GO:0051864|GO:0003677|GO:0005515|GO:0008270|GO:0046872|GO:0003677|GO:0008270	FBXL10	-	ILMN_1658232	4076	I	NP_115979.3	NM_032590.3	NM_032590.3	NM_032590.3	CXXC2; Fbl10; JHDM1B; PCCX2	ILMN_19365
4060619	0.0207949	0.000368337	up	1.88267	1.88267	0.912779	RECK	8434	Homo sapiens reversion-inducing-cysteine-rich protein with kazal motifs (RECK), mRNA.	GO:0001955|GO:0030198|GO:0045786	GO:0000300|GO:0005886|GO:0031225	GO:0004867|GO:0005515|GO:0008191	chr9	36113685	36113734	GCAACAGGCTCACTGGTCACGGATTTGTGTCTGTGACTTTTGTGAAAGGG	NM_021111.1	11863155	GO:0000300|GO:0005886|GO:0031225|GO:0001955|GO:0030198|GO:0045786|GO:0004867|GO:0005515|GO:0008191	RECK	+	ILMN_1688630	3649	S	NP_066934.1	NM_021111.1	NM_021111.1	NM_021111.1	ST15; hRECK	ILMN_23308
7570768	0.02835	0.00117582	up	1.88213	1.88213	0.912367	LOC100129543	100129543	PREDICTED: Homo sapiens hypothetical protein LOC100129543 (LOC100129543), mRNA.							GCTGGGATTACAGGCGTGAGCCACCGCGCCCGGCTATTCATGTATTAATT	XM_001715065.1	169213835		LOC100129543		ILMN_3252446	2530	M	XP_001715117.1	XM_001715065.1	XM_001715065.1	XM_001715065.1		ILMN_334383
5130021	0.0327791	0.00167697	up	1.88118	1.88118	0.911642	MECP2	4204	Homo sapiens methyl CpG binding protein 2 (Rett syndrome) (MECP2), mRNA.	GO:0000122|GO:0006350|GO:0006355|GO:0007585|GO:0008284|GO:0008344|GO:0016358|GO:0042551|GO:0045892|GO:0050884	GO:0005634|GO:0005730|GO:0005739|GO:0000792|GO:0005634|GO:0005634|GO:0005730|GO:0005739|GO:0005829	GO:0003677|GO:0003677|GO:0003714|GO:0003729|GO:0005515|GO:0005515|GO:0008327|GO:0016564|GO:0035197	chrX	152941083	152941132	CCCCTTCCCATTCCATGGCGAAAACATCTCCTTAGAAAAGCCATTACCCT	NM_004992.2	7710148	GO:0005634|GO:0005730|GO:0005739|GO:0000792|GO:0005634|GO:0005634|GO:0005730|GO:0005739|GO:0005829|GO:0000122|GO:0006350|GO:0006355|GO:0007585|GO:0008284|GO:0008344|GO:0016358|GO:0042551|GO:0045892|GO:0050884|GO:0003677|GO:0003677|GO:0003714|GO:0003729|GO:0005515|GO:0005515|GO:0008327|GO:0016564|GO:0035197	MECP2	-	ILMN_1702715	9507	S	NP_004983.1	NM_004992.2	NM_004992.2	NM_004992.2	AUTSX3; RTT; DKFZp686A24160; PPMX; RTS; MRX79; MRX16	ILMN_19006
7400162	0.0411539	0.00287706	up	1.88008	1.88008	0.910794			UI-CF-EC1-aec-a-14-0-UI.s1 UI-CF-EC1 Homo sapiens cDNA clone UI-CF-EC1-aec-a-14-0-UI 3, mRNA sequence				chr16	80585387	80585436	GACCCAGCAGCCCAAACATCATCAGCACTCGGTCCTCTCCTTCAGGTAGG	BM977869	19596722		HS.146724	+	ILMN_1881481	540	S			Hs.146724	Hs.146724		ILMN_78374	Hs.146724
650725	0.00979615	2.12906e-06	up	1.87967	1.87967	0.910478	MIR320B2	100313769	Homo sapiens microRNA 320b-2 (MIR320B2), microRNA.							AGGCTTTCTCTTCCCAGATTTCCCAAAGTTGGGAAAAGCTGGGTTGAGAG	NR_031574.1	269846950		MIR320B2		ILMN_3308886	38	S		NR_031574.1	NR_031574.1	NR_031574.1		ILMN_388710
6590026	0.0232014	0.000639559	up	1.87945	1.87945	0.910314	ZNF521	25925	Homo sapiens zinc finger protein 521 (ZNF521), mRNA.	GO:0006350|GO:0006355|GO:0007275|GO:0030154	GO:0005622|GO:0005634|GO:0005622	GO:0003677|GO:0008270|GO:0019904|GO:0046872|GO:0003676|GO:0008270	chr18	20895907	20895956	ACTCTGCAGTCTGAACCTGGAGATTACTGGAATTGTTTTCCAAGAGGAAA	NM_015461.1	24308068	GO:0005622|GO:0005634|GO:0005622|GO:0006350|GO:0006355|GO:0007275|GO:0030154|GO:0003677|GO:0008270|GO:0019904|GO:0046872|GO:0003676|GO:0008270	ZNF521	-	ILMN_2225548	4802	S	NP_056276.1	NM_015461.1	NM_015461.1	NM_015461.1	MGC142182; DKFZp564D0764; MGC142208; Evi3; EHZF	ILMN_22533
2680528	0.0228881	0.000580636	up	1.87941	1.87941	0.910279	PEX26	55670	Homo sapiens peroxisome biogenesis factor 26 (PEX26), mRNA.	GO:0015031|GO:0016558|GO:0045046|GO:0045046	GO:0005777|GO:0005778|GO:0005779|GO:0016020|GO:0016021|GO:0005779	GO:0008022|GO:0032403|GO:0005515	chr22	16951192	16951241	GGAGCTGGAAGTTCAGAAAAAGCCTGGTGAAGTGACCCTTGGCCTTTCAC	NM_017929.3	95113668	GO:0005777|GO:0005778|GO:0005779|GO:0016020|GO:0016021|GO:0005779|GO:0015031|GO:0016558|GO:0045046|GO:0045046|GO:0008022|GO:0032403|GO:0005515	PEX26	+	ILMN_2130409	1459	S	NP_060399.1	NM_017929.3	NM_017929.3	NM_017929.3	PEX26M1T; FLJ20695; Pex26pM1T	ILMN_2784
6130598	0.0252773	0.000814945	up	1.87644	1.87644	0.908002	PRPF39	55015	Homo sapiens PRP39 pre-mRNA processing factor 39 homolog (S. cerevisiae) (PRPF39), mRNA.	GO:0006397|GO:0008380	GO:0005622|GO:0005634	GO:0005488	chr14	44654154	44654203	GCCTTAAGGGGTAGGAAGAAAAACCTGACTGCAAATCATGTCAGTGTAGT	NM_017922.2	33946298	GO:0005622|GO:0005634|GO:0006397|GO:0008380|GO:0005488	PRPF39	+	ILMN_1692779	2781	S	NP_060392.2	NM_017922.2	NM_017922.2	NM_017922.2	MGC149842; FLJ11128; FLJ20666; MGC149843	ILMN_28675
6940709	0.027767	0.0010933	up	1.87642	1.87642	0.907981	ALS2CR14	65068	Homo sapiens amyotrophic lateral sclerosis 2 (juvenile) chromosome region, candidate 14 (ALS2CR14), mRNA.				chr2	203398622	203398444	TTTTCTTTGAGACAGGGTCTTTCTCTGCACTCCAGCCTAGGCAACAGAGC	NM_178231.1	30102945		ALS2CR14	-	ILMN_1787314	830	S	NP_839945.1	NM_178231.1	NM_178231.1	NM_178231.1		ILMN_947
270091	0.0191782	0.00024085	up	1.87608	1.87608	0.907725	LOC374920	374920	Homo sapiens hypothetical protein LOC374920 (LOC374920), mRNA.				chr19	53392342	53392391	GCGAGAAAAAATGGAAAGGGGAGCCGGAAATGGAGGAGAGAGGACAAGCA	NM_199341.1	40786409		LOC374920	+	ILMN_1748823	1931	S	NP_955373.1	NM_199341.1	NM_199341.1	NM_199341.1	MGC50339	ILMN_5175
6400753	0.0494615	0.00427482	up	1.87468	1.87468	0.906644	HKR1	284459	Homo sapiens GLI-Kruppel family member HKR1 (HKR1), mRNA.	GO:0006355|GO:0006350|GO:0006355|GO:0007275	GO:0005622|GO:0005634|GO:0005622|GO:0005634	GO:0003676|GO:0008270|GO:0046872|GO:0003677|GO:0008270|GO:0046872	chr19	37855238	37855287	TGCAGTGAGGAGAGAAATCACCCTGCTGTGGGGGTTGGGGACCACTCCCT	NM_181786.2	34330189	GO:0005622|GO:0005634|GO:0005622|GO:0005634|GO:0006355|GO:0006350|GO:0006355|GO:0007275|GO:0003676|GO:0008270|GO:0046872|GO:0003677|GO:0008270|GO:0046872	HKR1	+	ILMN_1675150	2810	S	NP_861451.1	NM_181786.2	NM_181786.2	NM_181786.2		ILMN_23471
990682	0.0223782	0.000530873	up	1.87137	1.87137	0.904092	LOC729655	729655	PREDICTED: Homo sapiens similar to hCG1996386 (LOC729655), mRNA.							ATGTTCGTGTGGAGGAATGTGGAAGGTCACTCTGTGGCCGTGTTCCCCTG	XM_001715930.1	169162062		LOC729655		ILMN_3240800	1	S	XP_001715982.1	XM_001715930.1	XM_001715930.1	XM_001715930.1		ILMN_341426
4920435	0.0255336	0.000869836	up	1.87085	1.87085	0.903691	SNORA11E	100124542	Homo sapiens small nucleolar RNA, H/ACA box 11E (SNORA11E), non-coding RNA.				chrX	51823257	51823306	GTGTGCTCAGAGCAGGGGGCCTGAAGAATGGCTCCTCTGTTTACAACACA	NR_003712.1	156564421		SNORA11E	-	ILMN_3243921	3	S		NR_003712.1	NR_003712.1	NR_003712.1		ILMN_338848
1820181	0.0399523	0.00272029	up	1.86618	1.86618	0.900089	MXRA7	439921	Homo sapiens matrix-remodelling associated 7 (MXRA7), transcript variant 3, mRNA.		GO:0016020|GO:0016021		chr17	74681169	74681218	CGGGAAGCTGAGGGGAAACCAGTACAAGAAGATGATGACCAAAGAGGAGC	NM_198530.2	56549128	GO:0016020|GO:0016021	MXRA7	-	ILMN_1796126	463	A	NP_940932.2	NM_198530.2	NM_198530.2	NM_198530.2	FLJ46603; TMAP1; PS1TP1; FLJ41492	ILMN_14408
3930367	0.018003	0.000140497	up	1.86565	1.86565	0.899681	DAB2	1601	Homo sapiens disabled homolog 2, mitogen-responsive phosphoprotein (Drosophila) (DAB2), mRNA.	GO:0000904|GO:0001701|GO:0006898|GO:0006907|GO:0007588|GO:0008283	GO:0005905|GO:0016020|GO:0031410	GO:0008022	chr5	39408506	39408555	GCTCCTGGGTTCAAGTAGTATTACCACCCTTTCACAAGCAACAGACTCTC	NM_001343.1	4503250	GO:0005905|GO:0016020|GO:0031410|GO:0000904|GO:0001701|GO:0006898|GO:0006907|GO:0007588|GO:0008283|GO:0008022	DAB2	-	ILMN_2128428	3189	S	NP_001334.1	NM_001343.1	NM_001343.1	NM_001343.1	FLJ26626; DOC2; DOC-2	ILMN_162394
5290541	0.039678	0.00267183	up	1.8645	1.8645	0.898791	FBXO9	26268	Homo sapiens F-box protein 9 (FBXO9), transcript variant 2, mRNA.	GO:0006511|GO:0016567|GO:0016567	GO:0000151|GO:0000151	GO:0004842|GO:0004842	chr6	52930463	52930512	CTCTGCTAAGCTCCGCTGCAGAGACAGGCAGGAGTAGACACCCGGACACC	NM_033480.2	117190398	GO:0000151|GO:0000151|GO:0006511|GO:0016567|GO:0016567|GO:0004842|GO:0004842	FBXO9	+	ILMN_1717063	207	I	NP_258441.1	NM_033480.2	NM_033480.1	NM_033480.2	dJ341E18.2; DKFZp434C0118; KIAA0936; FBX9; NY-REN-57; VCIA1	ILMN_162984
3060274	0.0299333	0.00135833	up	1.8637	1.8637	0.89817	NFKBIL2	4796	Homo sapiens nuclear factor of kappa light polypeptide gene enhancer in B-cells inhibitor-like 2 (NFKBIL2), mRNA.		GO:0005737	GO:0005515	chr8	145625284	145625333	ACCCTGGCGCTGCCTTTCCCCACCCTCACCGAAGCCCCTAATAAATGAAG	NM_013432.3	34304357	GO:0005737|GO:0005515	NFKBIL2	-	ILMN_1781383	4121	S	NP_038460.3	NM_013432.3	NM_013432.3	NM_013432.3	FLJ40087; IKBR	ILMN_11110
6520192	0.0294377	0.00129005	up	1.86361	1.86361	0.898099	YIF1B	90522	Homo sapiens Yip1 interacting factor homolog B (S. cerevisiae) (YIF1B), transcript variant 4, mRNA.		GO:0016020|GO:0016021		chr19	43487595	43487644	GCCCCAGGGCGTGGCCGCTGTTACAGAAACAATAAACCCTGATGGGCATG	NM_001039673.1	89191849	GO:0016020|GO:0016021	YIF1B	-	ILMN_2363668	1172	A	NP_001034762.1	NM_001039673.1	NM_001039673.1	NM_001039673.1	FinGER8	ILMN_41511
5870176	0.041155	0.00287863	up	1.86181	1.86181	0.896708	KIAA1632	57724	Homo sapiens KIAA1632 (KIAA1632), mRNA.				chr18	43535197	43535246	AAAACCTCCAGAGAGCAGGAAATCCCTTCTCTAGCCTGTGAATTCAAAGG	NM_020964.2	93204864		KIAA1632	-	ILMN_1652188	221	S	NP_066015.2	NM_020964.2	XM_929976.1	NM_020964.2	HEEW1; DKFZp667P2311	ILMN_19319
2030671	0.0220081	0.000495834	up	1.86123	1.86123	0.896255	MIR604	693189	Homo sapiens microRNA 604 (MIR604), microRNA.							AGGCAGGTTTTCTGACACAGGCTGCGGAATTCAGGACAGTGCATCATGGA	NR_030335.1	262206017		MIR604		ILMN_3309744	42	S		NR_030335.1	NR_030335.1	NR_030335.1		ILMN_389008
3440053	0.0253533	0.000825609	up	1.86114	1.86114	0.896187	MPRIP	23164	Homo sapiens myosin phosphatase Rho interacting protein (MPRIP), transcript variant 2, mRNA.		GO:0005737|GO:0005856	GO:0003779|GO:0005515	chr17	17020483	17020532	AATTGAGCAGGTCTCGTGGGATACCTGAAATGCACCCGCTTCCCGGCCCA	NM_201274.2	50980300	GO:0005737|GO:0005856|GO:0003779|GO:0005515	MPRIP	+	ILMN_1678692	3107	I	NP_958431.2	NM_201274.2	NM_201274.2	NM_201274.2	p116Rip; RHOIP3; KIAA0864	ILMN_557
4890709	0.0369688	0.00226309	up	1.86091	1.86091	0.896006	SCARNA1	677774	Homo sapiens small Cajal body-specific RNA 1 (SCARNA1), guide RNA.				chr1	28033499	28033548	CAGCACTTGATACTAACCGAGCTGTCTATATCCTAGCCTTGTGTCAAAGG	NR_002997.1	91982743		SCARNA1	+	ILMN_3241016	1	S		NR_002997.1	NR_002997.1	NR_002997.1	ACA35	ILMN_174788
1070603	0.0385557	0.00252783	up	1.85787	1.85787	0.893651	GNAI1	2770	Homo sapiens guanine nucleotide binding protein (G protein), alpha inhibiting activity polypeptide 1 (GNAI1), mRNA.	GO:0007165|GO:0007186	GO:0005834|GO:0005886	GO:0000166|GO:0003924|GO:0004871|GO:0005515|GO:0005525|GO:0019001	chr7	79686126	79686175	TGATGTGTCATCTCTGACCTTGTTTCAGCAAAGTAAACAGCACTCCCCAC	NM_002069.4	33946323	GO:0005834|GO:0005886|GO:0007165|GO:0007186|GO:0000166|GO:0003924|GO:0004871|GO:0005515|GO:0005525|GO:0019001	GNAI1	+	ILMN_1742044	2783	S	NP_002060.4	NM_002069.4	NM_002069.4	NM_002069.4	Gi	ILMN_20694
3420301	0.0292678	0.00125826	up	1.85716	1.85716	0.893096	SLC30A5	64924	Homo sapiens solute carrier family 30 (zinc transporter), member 5 (SLC30A5), transcript variant 1, mRNA.	GO:0006812|GO:0006824|GO:0006824|GO:0006829|GO:0006882|GO:0010043|GO:0010155	GO:0005624|GO:0005794|GO:0005887|GO:0016020|GO:0016324|GO:0030141	GO:0005385|GO:0008270|GO:0008324	chr5	68425540	68425589	GTACAGAAACAGAGTTCCCTACTACTGGATCAAGGAATCTTTCTTGAAGG	NM_022902.2	20070322	GO:0005624|GO:0005794|GO:0005887|GO:0016020|GO:0016324|GO:0030141|GO:0006812|GO:0006824|GO:0006824|GO:0006829|GO:0006882|GO:0010043|GO:0010155|GO:0005385|GO:0008270|GO:0008324	SLC30A5	+	ILMN_2258471	2595	I	NP_075053.2	NM_022902.2	NM_022902.2	NM_022902.2	ZnT-5; MGC5499; ZTL1; FLJ12496; ZNTL1; FLJ12756; ZNT5	ILMN_24834
6060240	0.0315412	0.0015561	up	1.85625	1.85625	0.89239	RICTOR	253260	Homo sapiens RPTOR independent companion of MTOR, complex 2 (RICTOR), mRNA.	GO:0009790|GO:0009790|GO:0031532|GO:0051896|GO:0051896	GO:0031932|GO:0031932	GO:0005515	chr5	38975168	38975217	TGGTTGATTTAGCACAAAATGCAAAGTCTTGGGGCAGAGAGGGGGAGTGA	NM_152756.3	71043496	GO:0031932|GO:0031932|GO:0009790|GO:0009790|GO:0031532|GO:0051896|GO:0051896|GO:0005515	RICTOR	-	ILMN_1705828	9007	S	NP_689969.2	NM_152756.3	NM_152756.3	NM_152756.3	DKFZp686B11164; KIAA1999; MGC39830; mAVO3	ILMN_2994
1090564	0.0187327	0.000201401	up	1.85451	1.85451	0.891041	TMEM175	84286	Homo sapiens transmembrane protein 175 (TMEM175), mRNA.		GO:0016020|GO:0016021		chr4	942105	942154	AGCCAAGTCACGGGCAGGCCGCAGTGGTTCTTGCGTGGCCTGGTTTTATT	NM_032326.2	34147414	GO:0016020|GO:0016021	TMEM175	+	ILMN_1654629	1685	S	NP_115702.1	NM_032326.2	NM_032326.2	NM_032326.2	MGC4618	ILMN_5253
7050468	0.0478239	0.00393535	up	1.85162	1.85162	0.888789	LILRB5	10990	Homo sapiens leukocyte immunoglobulin-like receptor, subfamily B (with TM and ITIM domains), member 5 (LILRB5), transcript variant 2, mRNA.	GO:0006952|GO:0006955|GO:0007166	GO:0016020|GO:0016021	GO:0004888	chr19	59446415	59446464	CTAGCCCACGGGGGACCCAGATCTCATACTCAACAGAAGGAGACTCAGAG	NM_006840.3	125987589	GO:0016020|GO:0016021|GO:0006952|GO:0006955|GO:0007166|GO:0004888	LILRB5	-	ILMN_1732919	1881	S	NP_006831.1	NM_006840.3	NM_006840.2	NM_006840.3	LIR8; LIR-8; CD85C	ILMN_20751
4540092	0.0399523	0.00270865	up	1.85093	1.85093	0.888247	SNORA71C	677839	Homo sapiens small nucleolar RNA, H/ACA box 71C (SNORA71C), small nucleolar RNA.				chr20	37058397	37058446	CCCCTGCATTCGAAAGTGATCATGAGCTGCCCGTGCCCTGGTCATTGGTA	NR_003017.2	95007012		SNORA71C	-	ILMN_3240216	1	S		NR_003017.2	NR_003017.2	NR_003017.2	U71c	ILMN_166012
5310161	0.0458874	0.00366009	up	1.8483	1.8483	0.886201	MTHFD2L	441024	Homo sapiens methylenetetrahydrofolate dehydrogenase (NADP+ dependent) 2-like (MTHFD2L), mRNA.	GO:0000105|GO:0006164|GO:0006730|GO:0008652|GO:0009086|GO:0009396|GO:0055114|GO:0009396		GO:0000287|GO:0004477|GO:0004487|GO:0005488|GO:0016491|GO:0016787|GO:0003824	chr4	75387561	75387610	TGACTCTTACCCAGCGCATGTCTTTATCAGTGTGTACTCGTGACGATTTG	NM_001004346.2	62243411	GO:0000105|GO:0006164|GO:0006730|GO:0008652|GO:0009086|GO:0009396|GO:0055114|GO:0009396|GO:0000287|GO:0004477|GO:0004487|GO:0005488|GO:0016491|GO:0016787|GO:0003824	MTHFD2L	+	ILMN_1652434	2334	S	NP_001004346.2	NM_001004346.2	NM_001004346.2	NM_001004346.2	FLJ13105; MGC72244; MGC45532	ILMN_11631
2260437	0.0230814	0.000611594	up	1.84803	1.84803	0.885988	SNORA68	26780	Homo sapiens small nucleolar RNA, H/ACA box 68 (SNORA68), small nucleolar RNA.				chr19	17834443	17834492	AACAGAGGTGCAAACAGCAAGCGGATCTTGTCGCCTTTGGGGGGCTGTGG	NR_000012.1	22546025		SNORA68	+	ILMN_3244592	47	S		NR_000012.1	NR_000012.1	NR_000012.1	RNU68; U68	ILMN_4637
3360703	0.0260914	0.000915453	up	1.84413	1.84413	0.882942	SNORA48	652965	Homo sapiens small nucleolar RNA, H/ACA box 48 (SNORA48), small nucleolar RNA.				chr17	7418755	7418804	TGTCCCTGACCTGGGTAGAGTGGCATCTGGTTGGTGATGCCCATCTCATA	NR_002918.1	86604712		SNORA48	+	ILMN_3235264	1	S		NR_002918.1	NR_002918.1	NR_002918.1	ACA48	ILMN_32490
4050102	0.0195356	0.000278537	up	1.8436	1.8436	0.882526	RAB11FIP1	80223	Homo sapiens RAB11 family interacting protein 1 (class I) (RAB11FIP1), transcript variant 1, mRNA.	GO:0015031	GO:0016020|GO:0031410|GO:0055037	GO:0005515	chr8	37837663	37837712	CTCTCCTAGGGGAAGAATATCACAGGCTAATAGCGTGGTTGGGGGTGAAG	NM_025151.3	50363227	GO:0016020|GO:0031410|GO:0055037|GO:0015031|GO:0005515	RAB11FIP1	-	ILMN_2409596	3852	A	NP_079427.3	NM_025151.3	NM_025151.3	NM_025151.3	FLJ22622; DKFZp686E2214; rab11-FIP1; RCP; NOEL1A; MGC78448; FLJ22524	ILMN_3988
6580537	0.0194623	0.000265018	up	1.84328	1.84328	0.882275	TCF12	6938	Homo sapiens transcription factor 12 (TCF12), transcript variant 5, mRNA.	GO:0006357|GO:0006955|GO:0007275|GO:0007517|GO:0006357|GO:0045449	GO:0005634|GO:0005634|GO:0005667	GO:0003677|GO:0003702|GO:0003677|GO:0016563	chr15	55299019	55299068	GTGCTTATCCTGTCCCTGGAATGGGCAGCAATTCTTTGATGTATTACTAC	NM_207040.1	46370085	GO:0005634|GO:0005634|GO:0005667|GO:0006357|GO:0006955|GO:0007275|GO:0007517|GO:0006357|GO:0045449|GO:0003677|GO:0003702|GO:0003677|GO:0016563	TCF12	+	ILMN_1772614	73	I	NP_996923.1	NM_207040.1	NM_207040.1	NM_207040.1	HEB; HsT17266; HTF4	ILMN_17933
2030050	0.0338213	0.00177652	up	1.84249	1.84249	0.881658	NUDT12	83594	Homo sapiens nudix (nucleoside diphosphate linked moiety X)-type motif 12 (NUDT12), mRNA.		GO:0005634|GO:0005777	GO:0000210|GO:0000287|GO:0016787|GO:0030145	chr5	102912538	102912587	TTGCCAACCTCTGAGAGGTGAAAAGCTATGTAAATAGAAGGAATGGCCAG	NM_031438.2	37574615	GO:0005634|GO:0005777|GO:0000210|GO:0000287|GO:0016787|GO:0030145	NUDT12	-	ILMN_1745988	3355	S	NP_113626.1	NM_031438.2	NM_031438.2	NM_031438.2	DKFZP761I172	ILMN_183831
2970044	0.0273196	0.00105193	up	1.84209	1.84209	0.881345	ABTB1	80325	Homo sapiens ankyrin repeat and BTB (POZ) domain containing 1 (ABTB1), transcript variant 1, mRNA.	GO:0006412	GO:0005737	GO:0003746|GO:0005515	chr3	127399706	127399755	CCATTCAGGAAGGGCTGGGGGAGTGTGTGTGGCAATAAAGCTTGAAGGCA	NM_032548.2	25777622	GO:0005737|GO:0006412|GO:0003746|GO:0005515	ABTB1	+	ILMN_1802096	1924	A	NP_115937.1	NM_032548.2	NM_172027.1	NM_032548.2	BPOZ; PP2259; EF1ABP; MGC20585	ILMN_29924
4810400	0.0363867	0.00216284	up	1.839	1.839	0.878924	ZNF512B	57473	Homo sapiens zinc finger protein 512B (ZNF512B), mRNA.	GO:0006350|GO:0006355	GO:0005622|GO:0005634	GO:0003677|GO:0008270|GO:0046872	chr20	62588093	62588142	GCCCTGGTCCCGAGTGGCGTGGGGACGGGCCATCACTGTATGTATTAAAA	NM_020713.1	34013527	GO:0005622|GO:0005634|GO:0006350|GO:0006355|GO:0003677|GO:0008270|GO:0046872	ZNF512B	-	ILMN_1766346	5831	S	NP_065764.1	NM_020713.1	NM_020713.1	NM_020713.1	MGC149845; GM632; KIAA1196; MGC149846	ILMN_173427
580671	0.0379965	0.00244544	up	1.83779	1.83779	0.87797	MBLAC2	153364	Homo sapiens metallo-beta-lactamase domain containing 2 (MBLAC2), mRNA.				chr5	89790301	89790350	TTACTCCCAGCACCAAAAGGTAATTGACCAGCCTCAACACAATTTTGGAC	NM_203406.1	42822879		MBLAC2	-	ILMN_1769449	3705	S	NP_981951.1	NM_203406.1	NM_203406.1	NM_203406.1	MGC46734; DKFZp686P15118	ILMN_26446
6280324	0.018003	0.000141269	up	1.83633	1.83633	0.876827	ZNF658B	401509	Homo sapiens zinc finger protein 658B (ZNF658B), mRNA.	GO:0006350|GO:0006355	GO:0005622|GO:0005634	GO:0003677|GO:0008270|GO:0046872	chr9	41581803	41581852	TGAATACAATAAAGTTCACATGGCTATGACACACTATGAGTGTAATGAAA	NM_001032297.1	73808093	GO:0005622|GO:0005634|GO:0006350|GO:0006355|GO:0003677|GO:0008270|GO:0046872	ZNF658B	-	ILMN_2230417	355	S	NP_001027468.1	NM_001032297.1	NM_001032297.1	NM_001032297.1		ILMN_174771
2340347	0.0341248	0.00186897	up	1.83475	1.83475	0.875587	AGTPBP1	23287	Homo sapiens ATP/GTP binding protein 1 (AGTPBP1), mRNA.	GO:0006508	GO:0005634|GO:0005737	GO:0004181|GO:0005488|GO:0008233|GO:0008237|GO:0008270|GO:0046872|GO:0005488	chr9	87351333	87351382	CAGAATCATGTTAACTATTGGGTTGTGACTGAAGTAGTGCAGGGTTTGCC	NM_015239.1	7662451	GO:0005634|GO:0005737|GO:0006508|GO:0004181|GO:0005488|GO:0008233|GO:0008237|GO:0008270|GO:0046872|GO:0005488	AGTPBP1	-	ILMN_2223922	4110	S	NP_056054.1	NM_015239.1	NM_015239.1	NM_015239.1	NNA1; KIAA1035; DKFZp686M20191	ILMN_12151
730343	0.0295273	0.00130165	up	1.83111	1.83111	0.872718	CCDC93	54520	Homo sapiens coiled-coil domain containing 93 (CCDC93), mRNA.				chr2	118673225	118673274	CAGCCCGGCAGCCTGAATTGCCTCTGGGAAGAGGGGTGGGAATGACTTTT	NM_019044.3	82775370		CCDC93	-	ILMN_3248263	6666	S	NP_061917.3	NM_019044.3	NM_019044.3	NM_019044.3	FLJ10996; FLJ25197; MGC13033	ILMN_1107
580138	0.0347055	0.00192843	up	1.83007	1.83007	0.871898	CAPN7	23473	Homo sapiens calpain 7 (CAPN7), mRNA.	GO:0006508	GO:0005622|GO:0005634	GO:0004198|GO:0008233|GO:0008234	chr3	15268311	15268360	ACTTGGACCTTGAAGGTAAAGCTTCAAAAGACAGGTTACTGACCATTGAG	NM_014296.2	41327720	GO:0005622|GO:0005634|GO:0006508|GO:0004198|GO:0008233|GO:0008234	CAPN7	+	ILMN_2117642	4247	S	NP_055111.1	NM_014296.2	NM_014296.2	NM_014296.2	CALPAIN7; PALBH; FLJ36423	ILMN_180570
4070138	0.0187327	0.000219091	up	1.82759	1.82759	0.869939	PTPRU	10076	Homo sapiens protein tyrosine phosphatase, receptor type, U (PTPRU), transcript variant 3, mRNA.	GO:0006464|GO:0006470|GO:0007155|GO:0007185|GO:0006470	GO:0005887|GO:0016020|GO:0016020	GO:0004872|GO:0005001|GO:0016787|GO:0004725|GO:0004872|GO:0016787|GO:0016791	chr1	29525812	29525861	CTACTGACCTACCTCGCAGGGGGCTGTGGGGAGGCATAAGCTGATGTTTG	NM_005704.3	110735401	GO:0005887|GO:0016020|GO:0016020|GO:0006464|GO:0006470|GO:0007155|GO:0007185|GO:0006470|GO:0004872|GO:0005001|GO:0016787|GO:0004725|GO:0004872|GO:0016787|GO:0016791	PTPRU	+	ILMN_2383300	5503	A	NP_005695.3	NM_005704.3	NM_005704.3	NM_005704.3	GLEPP1; hPTP-J; PTPPSI; PCP-2; FMI; PTP-PI; R-PTP-PSI; PTPRO; PTP; FLJ37530; PTPU2; PTP-J	ILMN_178651
1450332	0.0217417	0.000435316	up	1.82756	1.82756	0.86992	ANKRD36	375248	Homo sapiens ankyrin repeat domain 36 (ANKRD36), mRNA.				chr2	97188057	97188106	GCTGCATGTGGCATTGACAAAACAGAAAATGGAAACATGTTTGAAGACCA	NM_198555.1	60302917		ANKRD36	+	ILMN_1750459	1515	I	NP_940957.1	NM_198555.1	NM_198555.1	NM_198555.1	UNQ2430	ILMN_28831
1510328	0.0277383	0.00109117	up	1.82649	1.82649	0.869072	SNORD63	26785	Homo sapiens small nucleolar RNA, C/D box 63 (SNORD63), small nucleolar RNA.				chr5	137924631	137924680	ATTCAACACATCATTCTGAAAGAACGTGTGGAAAACTAATGACTGAGCAC	NR_002913.1	86604703		SNORD63	-	ILMN_3248394	18	S		NR_002913.1	NR_002913.1	NR_002913.1	RNU63; U63	ILMN_32039
2750392	0.0195356	0.000279015	up	1.82648	1.82648	0.869068	EPM2A	7957	Homo sapiens epilepsy, progressive myoclonus type 2A, Lafora disease (laforin) (EPM2A), transcript variant 1, mRNA.	GO:0005975|GO:0005977|GO:0006470|GO:0006470|GO:0007399|GO:0007610	GO:0005634|GO:0005737|GO:0005783|GO:0005829|GO:0005844|GO:0005886	GO:0004722|GO:0004722|GO:0004725|GO:0004725|GO:0004725|GO:0005515|GO:0005515|GO:0008138|GO:0016787|GO:0030246	chr6	145989402	145989451	GGAGCTCAGAGGACGGGGAGATAGAACTGTGGCACTTAGGGGAGATGACA	NM_005670.3	66346726	GO:0005634|GO:0005737|GO:0005783|GO:0005829|GO:0005844|GO:0005886|GO:0005975|GO:0005977|GO:0006470|GO:0006470|GO:0007399|GO:0007610|GO:0004722|GO:0004722|GO:0004725|GO:0004725|GO:0004725|GO:0005515|GO:0005515|GO:0008138|GO:0016787|GO:0030246	EPM2A	-	ILMN_1719468	2979	I	NP_005661.1	NM_005670.3	NM_005670.3	NM_005670.3	MELF; EPM2	ILMN_19270
3140288	0.0242826	0.000736616	up	1.82648	1.82648	0.869067	MAN2A2	4122	Homo sapiens mannosidase, alpha, class 2A, member 2 (MAN2A2), mRNA.	GO:0005975|GO:0006013|GO:0008152	GO:0000139|GO:0005794|GO:0016020|GO:0016021	GO:0004559|GO:0004572|GO:0008270|GO:0016798|GO:0016799|GO:0030246|GO:0046872	chr15	89266480	89266529	TCACTGGGGCCTGCCAAGCTGCCACCTAAAGACAAGAGTGAGAGGGCTGA	NM_006122.2	51477715	GO:0000139|GO:0005794|GO:0016020|GO:0016021|GO:0005975|GO:0006013|GO:0008152|GO:0004559|GO:0004572|GO:0008270|GO:0016798|GO:0016799|GO:0030246|GO:0046872	MAN2A2	+	ILMN_1815148	5930	S	NP_006113.2	NM_006122.2	NM_006122.2	NM_006122.2	MANA2X	ILMN_6576
6590136	0.0228881	0.000574621	up	1.82619	1.82619	0.868839	LOC100131096	100131096	PREDICTED: Homo sapiens hypothetical protein LOC100131096 (LOC100131096), mRNA.				chr17	73616543	73616592	AGTGAGCCGAGATTACATCACTGCACTCCAGCGTGGGAGACAGAGACCCT	XM_001720907.1	169210723		LOC100131096	-	ILMN_3216365	1037	A	XP_001720959.1	XM_001720907.1	XM_001720907.1	XM_001720907.1		ILMN_349862
6250161	0.0377933	0.00239961	up	1.82487	1.82487	0.867794	SNORD113-9	767569	Homo sapiens small nucleolar RNA, C/D box 113-9 (SNORD113-9), small nucleolar RNA.				chr14	100481750	100481799	GAGTACCCTGGGGTGTCTGAATCTTGGATTTTGATTAAACCCTATAACTC	NR_003237.1	115432117		SNORD113-9	+	ILMN_3309854	12	S		NR_003237.1	NR_003237.1	NR_003237.1	14q(I-9)	ILMN_162083
1450020	0.0166969	5.24175e-05	up	1.82348	1.82348	0.866696	SLC19A2	10560	Homo sapiens solute carrier family 19 (thiamine transporter), member 2 (SLC19A2), mRNA.	GO:0006810|GO:0007186|GO:0007605|GO:0015888|GO:0042723|GO:0006810|GO:0015888|GO:0006810	GO:0005737|GO:0005886|GO:0016021|GO:0005886|GO:0016020	GO:0005542|GO:0008517|GO:0008518|GO:0015234|GO:0005542|GO:0008518|GO:0015234|GO:0005542|GO:0008518	chr1	167700290	167700339	CGACATACTCATTTGGTTTAAGCAGGAATCCTAGAAGCAAATGGATGGGG	NM_006996.1	27734718	GO:0005737|GO:0005886|GO:0016021|GO:0005886|GO:0016020|GO:0006810|GO:0007186|GO:0007605|GO:0015888|GO:0042723|GO:0006810|GO:0015888|GO:0006810|GO:0005542|GO:0008517|GO:0008518|GO:0015234|GO:0005542|GO:0008518|GO:0015234|GO:0005542|GO:0008518	SLC19A2	-	ILMN_2201668	3102	S	NP_008927.1	NM_006996.1	NM_006996.1	NM_006996.1	TRMA; THTR1; TC1; THT1	ILMN_14198
5050224	0.0479312	0.00396548	up	1.82331	1.82331	0.866557	PLA2G4E	123745	Homo sapiens phospholipase A2, group IVE (PLA2G4E), mRNA.	GO:0008152|GO:0009395|GO:0016042	GO:0005737|GO:0005765|GO:0016020	GO:0004623|GO:0005509|GO:0016787	chr15	42276688	42276737	ATCTCAAGGAATGCTACCTGATGGAGAACCCCCAGGAACCCGATGCCCCC	NM_001080490.1	122937427	GO:0005737|GO:0005765|GO:0016020|GO:0008152|GO:0009395|GO:0016042|GO:0004623|GO:0005509|GO:0016787	PLA2G4E	-	ILMN_2370862	2195	A	NP_001073959.1	NM_001080490.1	NM_001080490.1	NM_001080490.1	FLJ45651; MGC126661; MGC126633	ILMN_181109
2710458	0.0217734	0.000442365	up	1.82322	1.82322	0.866485	ING3	54556	Homo sapiens inhibitor of growth family, member 3 (ING3), transcript variant 1, mRNA.	GO:0001558|GO:0006350|GO:0006355|GO:0016568	GO:0005634	GO:0005515|GO:0008270|GO:0046872	chr7	120392045	120392094	TGAGAAAGCTGGATCAGGAACTGGCTAAGTTTAAAATGGAGCTGGAAGCT	NM_019071.2	38201654	GO:0005634|GO:0001558|GO:0006350|GO:0006355|GO:0016568|GO:0005515|GO:0008270|GO:0046872	ING3	+	ILMN_1683666	415	I	NP_061944.2	NM_019071.2	NM_019071.2	NM_019071.2	FLJ20089; p47ING3; ING2; Eaf4	ILMN_23498
3710722	0.0493278	0.00423651	up	1.82004	1.82004	0.863972	CCDC50	152137	Homo sapiens coiled-coil domain containing 50 (CCDC50), transcript variant 2, mRNA.	GO:0007605	GO:0005737	GO:0005515	chr3	192581385	192583247	GGACAAAAGAAAGCAAGACCCCGAGTGGAAGCCAAAAACAGCTAAAGCAG	NM_178335.1	41281910	GO:0005737|GO:0007605|GO:0005515	CCDC50	+	ILMN_1738333	1802	A	NP_848018.1	NM_178335.1	NM_174908.2	NM_178335.1	C3orf6; DFNA44; YMER	ILMN_12635
3930070	0.0375309	0.00232877	up	1.81946	1.81946	0.863508	SF3B2	10992	Homo sapiens splicing factor 3b, subunit 2, 145kDa (SF3B2), mRNA.	GO:0000398|GO:0000398|GO:0008380|GO:0044419	GO:0005634|GO:0005681	GO:0003676|GO:0005515	chr11	65592276	65592325	ATGGCCATGACCCAGAAGTATGAGGAGCATGTGCGGGAGCAGCAGGCTCA	NM_006842.2	55749530	GO:0005634|GO:0005681|GO:0000398|GO:0000398|GO:0008380|GO:0044419|GO:0003676|GO:0005515	SF3B2	+	ILMN_1775939	2552	S	NP_006833.2	NM_006842.2	NM_006842.2	NM_006842.2	SAP145; SF3b1; SF3b150; SF3B145	ILMN_16638
3990136	0.0187327	0.00021559	up	1.818	1.818	0.862349	PTPN12	5782	Homo sapiens protein tyrosine phosphatase, non-receptor type 12 (PTPN12), mRNA.	GO:0006470	GO:0005625|GO:0005737|GO:0005829	GO:0004726|GO:0016787|GO:0017124	chr7	77106495	77106544	CCCAAAGGACCAAGAGATCCACCTTCAGAATGGACATGATTCAGGGAGCT	NM_002835.2	18375651	GO:0005625|GO:0005737|GO:0005829|GO:0006470|GO:0004726|GO:0016787|GO:0017124	PTPN12	+	ILMN_1695509	2334	S	NP_002826.2	NM_002835.2	NM_002835.2	NM_002835.2	PTPG1; PTP-PEST	ILMN_26144
6960048	0.0396015	0.002656	up	1.81592	1.81592	0.860699	RNU6ATAC	100151684	Homo sapiens RNA, U6atac small nuclear (U12-dependent splicing) (RNU6ATAC), small nuclear RNA.				chr9	137029580	137029629	CTCGGGCCTGACAACACGCATACGGTTAAGGCATTGCCACCTACTTCGTG	NR_023344.1	187960111		RNU6ATAC	-	ILMN_3241878	57	S		NR_023344.1	NR_023344.1	NR_023344.1		ILMN_365117
3420079	0.0223782	0.000524042	up	1.81306	1.81306	0.858426	MRPS36	92259	Homo sapiens mitochondrial ribosomal protein S36 (MRPS36), nuclear gene encoding mitochondrial protein, mRNA.	GO:0006412	GO:0005739|GO:0005739|GO:0005763|GO:0005840	GO:0003735	chr5	68525904	68525953	TGGGGCCCCTCCTGTGCCAAGGGTACGTATATTGTGAAGTAAAGCCTCAC	NM_033281.5	71892471	GO:0005739|GO:0005739|GO:0005763|GO:0005840|GO:0006412|GO:0003735	MRPS36	+	ILMN_1807095	1248	S	NP_150597.1	NM_033281.5	NM_033281.5	NM_033281.5	MRP-S36; MGC22896; DC47	ILMN_4189
4250131	0.0459224	0.00366954	up	1.81172	1.81172	0.857363	GRHL1	29841	Homo sapiens grainyhead-like 1 (Drosophila) (GRHL1), transcript variant 2, mRNA.	GO:0006350|GO:0006355|GO:0007275	GO:0005634|GO:0005634|GO:0005730|GO:0005737|GO:0005794	GO:0003677	chr2	10058742	10058791	ACGTTAGCGGGAGCGCACCTGAAGAGTACGGGGGGAGCCCTCTCTCCCTT	NM_198182.1	38045902	GO:0005634|GO:0005634|GO:0005730|GO:0005737|GO:0005794|GO:0006350|GO:0006355|GO:0007275|GO:0003677	GRHL1	+	ILMN_1769934	1839	A	NP_937825.1	NM_198182.1	NM_198182.1	NM_198182.1	TFCP2L2; LBP32; LBP-32; MGR	ILMN_27330
3870403	0.0331534	0.00171489	up	1.8113	1.8113	0.857029	MGC25181	257054	Homo sapiens hypothetical protein MGC25181 (MGC25181), mRNA.				chr2	151210	151694	CGCTGCGGATTGGAGCTCGGGACGTGGTCGTGGGCGCGCAGCCAGCGGCT	NM_152783.2	40255138		MGC25181	+	ILMN_1724783	24	S	NP_689996.3	NM_152783.2	NM_152783.2	NM_152783.2	FLJ42195; D2HGD	ILMN_18076
940504	0.0437247	0.00329725	up	1.81083	1.81083	0.856648	RUNX2	860	Homo sapiens runt-related transcription factor 2 (RUNX2), transcript variant 1, mRNA.	GO:0001501|GO:0001649|GO:0002062|GO:0006355|GO:0008284|GO:0040036|GO:0042487|GO:0045879|GO:0045944|GO:0048469|GO:0001501|GO:0001649|GO:0002062|GO:0006355|GO:0008284|GO:0016481|GO:0040036|GO:0042487|GO:0045879|GO:0045944|GO:0048469	GO:0005634|GO:0005737|GO:0005634|GO:0005737	GO:0003682|GO:0003700|GO:0005524|GO:0003682|GO:0003700|GO:0003702|GO:0005515|GO:0005515|GO:0005515|GO:0005524|GO:0016563	chr6	45626169	45626218	CCCTCAATTCCGAGGAAAGGGACTGGCCCAGAATCCAGGTTAATACATGG	NM_001024630.2	116734654	GO:0005634|GO:0005737|GO:0005634|GO:0005737|GO:0001501|GO:0001649|GO:0002062|GO:0006355|GO:0008284|GO:0040036|GO:0042487|GO:0045879|GO:0045944|GO:0048469|GO:0001501|GO:0001649|GO:0002062|GO:0006355|GO:0008284|GO:0016481|GO:0040036|GO:0042487|GO:0045879|GO:0045944|GO:0048469|GO:0003682|GO:0003700|GO:0005524|GO:0003682|GO:0003700|GO:0003702|GO:0005515|GO:0005515|GO:0005515|GO:0005524|GO:0016563	RUNX2	+	ILMN_1716651	4925	A	NP_001019801.2	NM_001024630.2	NM_001024630.1	NM_001024630.2	PEBP2A2; MGC120023; PEA2aA; CBFA1; MGC120022; AML3; OSF2; PEBP2aA1; PEBP2A1; PEBP2aA; CCD1; CCD	ILMN_11767
4610435	0.0355528	0.00203524	up	1.80968	1.80968	0.855738	FANCM	57697	Homo sapiens Fanconi anemia, complementation group M (FANCM), mRNA.	GO:0006281	GO:0005634	GO:0000166|GO:0003677|GO:0004518|GO:0005515|GO:0005524|GO:0008026|GO:0016787	chr14	44739390	44739439	GTACTTGGTAAGGTGTGGGTGATGGGTGGGTTGTGAGATAAATGACCCAG	NM_020937.1	74959746	GO:0005634|GO:0006281|GO:0000166|GO:0003677|GO:0004518|GO:0005515|GO:0005524|GO:0008026|GO:0016787	FANCM	+	ILMN_1811995	6675	S	NP_065988.1	NM_020937.1	NM_020937.1	NM_020937.1	FAAP250; KIAA1596	ILMN_29331
4560634	0.0197539	0.000290509	up	1.80967	1.80967	0.855727	TERF1	7013	Homo sapiens telomeric repeat binding factor (NIMA-interacting) 1 (TERF1), transcript variant 2, mRNA.	GO:0007004|GO:0045449|GO:0000086|GO:0001309|GO:0006917|GO:0006919|GO:0007004|GO:0007004|GO:0007004|GO:0007049|GO:0007067|GO:0007094|GO:0031116|GO:0045449|GO:0045840|GO:0045931|GO:0051260|GO:0051301	GO:0000781|GO:0005634|GO:0000781|GO:0000781|GO:0000781|GO:0000781|GO:0000781|GO:0005634|GO:0005634|GO:0005634|GO:0005634|GO:0005634|GO:0005634|GO:0005654|GO:0005694|GO:0005819|GO:0005819	GO:0003677|GO:0005515|GO:0042162|GO:0003677|GO:0003677|GO:0003691|GO:0003691|GO:0005515|GO:0005515|GO:0005515|GO:0005515|GO:0005515|GO:0008017|GO:0008656|GO:0042162|GO:0042802|GO:0046982	chr8	74121397	74121446	CTCAGCCTCTGAGTAGCTGGGATTACAGGCACACACCACCAGCCAGCTAA	NM_003218.2	9257244	GO:0000781|GO:0005634|GO:0000781|GO:0000781|GO:0000781|GO:0000781|GO:0000781|GO:0005634|GO:0005634|GO:0005634|GO:0005634|GO:0005634|GO:0005634|GO:0005654|GO:0005694|GO:0005819|GO:0005819|GO:0007004|GO:0045449|GO:0000086|GO:0001309|GO:0006917|GO:0006919|GO:0007004|GO:0007004|GO:0007004|GO:0007049|GO:0007067|GO:0007094|GO:0031116|GO:0045449|GO:0045840|GO:0045931|GO:0051260|GO:0051301|GO:0003677|GO:…	TERF1	+	ILMN_2357377	1746	A	NP_003209.1	NM_003218.2	NM_003218.2	NM_003218.2	t-TRF1; TRBF1; FLJ41416; TRF; hTRF1-AS; PIN2; TRF1	ILMN_9053
2350279	0.0369027	0.00225637	up	1.80954	1.80954	0.855624	TMEM44	93109	Homo sapiens transmembrane protein 44 (TMEM44), transcript variant 1, mRNA.		GO:0016020|GO:0016021		chr3	195789731	195789780	TGCGATGAGTAAGGGTAAGGGCGCATGGAATGGGGCTAAGGTGGGAGTGA	NM_138399.3	58533180	GO:0016020|GO:0016021	TMEM44	-	ILMN_1688848	2255	A	NP_612408.2	NM_138399.3	NM_138399.3	NM_138399.3	MGC163169; MGC131692; DKFZp686O18124	ILMN_165329
4060048	0.0274509	0.00106564	up	1.8083	1.8083	0.854631	ZNHIT3	9326	Homo sapiens zinc finger, HIT type 3 (ZNHIT3), transcript variant 1, mRNA.	GO:0006355	GO:0005622	GO:0008270|GO:0046872|GO:0046966	chr17	31927563	31927612	ATGGACTCTCGTCCTGTCACCCAGGCTGGAGTGCAGCGGCGCAATCTCGG	NM_001033577.1	75750486	GO:0005622|GO:0006355|GO:0008270|GO:0046872|GO:0046966	ZNHIT3	+	ILMN_1705331	354	I	NP_001028749.1	NM_001033577.1	NM_001033577.1	NM_001033577.1	TRIP3	ILMN_6242
6560017	0.0458276	0.00365304	up	1.80572	1.80572	0.852577	GLIS3	169792	Homo sapiens GLIS family zinc finger 3 (GLIS3), transcript variant 2, mRNA.	GO:0000122|GO:0006350|GO:0006355|GO:0045944	GO:0005622|GO:0005634|GO:0005622	GO:0003677|GO:0003704|GO:0008270|GO:0046872|GO:0003676|GO:0008270	chr9	3826463	3826512	AAGTCCAGCTTTAAAATGCTGCATTGCTTTGGGCCAGAGCTGTAGCCTGG	NM_152629.3	109637781	GO:0005622|GO:0005634|GO:0005622|GO:0000122|GO:0006350|GO:0006355|GO:0045944|GO:0003677|GO:0003704|GO:0008270|GO:0046872|GO:0003676|GO:0008270	GLIS3	-	ILMN_2402600	6483	A	NP_689842.3	NM_152629.3	NM_152629.3	NM_152629.3	MGC33662; FLJ90578; ZNF515; FLJ38999	ILMN_25239
6650228	0.0235724	0.000660275	up	1.80557	1.80557	0.852458	LOC652489	652489	PREDICTED: Homo sapiens similar to SMT3 suppressor of mif two 3 homolog 2 (LOC652489), mRNA.							CGGCGCTCGCCATGGCCGACGAAAAGCCCAACCAAGGAGTCAAGTCGGAG	XM_941950.2	113430962		LOC652489		ILMN_1666564	2	S	XP_947043.1	XM_941950.2	XM_941950.1	XM_941950.2		ILMN_36884
160079	0.0347665	0.00195081	up	1.80527	1.80527	0.852216	MGC10997	84741	Homo sapiens pseudogene MGC10997 (MGC10997) on chromosome 15.				chr15	38092941	38092990	CTTCTGCCATGATTGTGAGGCCTCCCCAGCCATGTGGAACTGTGAATCCA	NR_001565.1	34610204		MGC10997	-	ILMN_2147251	1908	S		NR_001565.1	NR_001565.1	NR_001565.1		ILMN_10600
1030224	0.0299523	0.00136805	up	1.80296	1.80296	0.850368	GIYD2	79008	Homo sapiens GIY-YIG domain containing 2 (GIYD2), transcript variant 2, mRNA.				chr16	29376994	29465876	GTGGGTCCAGCAGGTTTTTACTTGAGTACAATAAAAAGTCTGAGTCAAAA	NM_178044.1	30089944		GIYD2	+	ILMN_2407605	723	A	NP_835145.1	NM_178044.1	NM_178044.1	NM_178044.1	MGC5178; MGC2532; FLJ23439	ILMN_25461
270593	0.0249586	0.00078925	up	1.80258	1.80258	0.850059	GPER	2852	Homo sapiens G protein-coupled estrogen receptor 1 (GPER), transcript variant 3, mRNA.	GO:0007165|GO:0007186|GO:0007165|GO:0007186	GO:0000139|GO:0005783|GO:0005789|GO:0005794|GO:0005886|GO:0005887|GO:0016020|GO:0016021	GO:0004872|GO:0045028|GO:0004872|GO:0045028	chr7	1099926	1099975	GAGGCTGGTGACGTTCAGCCTTTGTCAATAAACCTGTCATGTGCGGATCC	NM_001039966.1	91106713	GO:0000139|GO:0005783|GO:0005789|GO:0005794|GO:0005886|GO:0005887|GO:0016020|GO:0016021|GO:0007165|GO:0007186|GO:0007165|GO:0007186|GO:0004872|GO:0045028|GO:0004872|GO:0045028	GPER	+	ILMN_2384056	2920	A	NP_001035055.1	NM_001039966.1	NM_001039966.1	NM_001039966.1	LyGPR; DRY12; GPCR-Br; LERGU; MGC99678; GPR30; CEPR; CMKRL2; FEG-1; LERGU2	ILMN_176926
6280066	0.028035	0.00113939	up	1.79903	1.79903	0.847216	ZNF124	7678	Homo sapiens zinc finger protein 124 (ZNF124), mRNA.	GO:0006350|GO:0006355	GO:0005622|GO:0005634	GO:0003677|GO:0008270|GO:0046872	chr1	247319474	247319523	CCTATAACTCACTCAGAGACACATGGTAACACATACTCCAGATTGACCTT	NM_003431.2	42733607	GO:0005622|GO:0005634|GO:0006350|GO:0006355|GO:0003677|GO:0008270|GO:0046872	ZNF124	-	ILMN_2110084	1353	S	NP_003422.2	NM_003431.2	NM_003431.2	NM_003431.2	MGC117046; HZF16; HZF-16	ILMN_19934
2760441	0.0239912	0.000690998	up	1.79828	1.79828	0.846617	LDOC1L	84247	Homo sapiens leucine zipper, down-regulated in cancer 1-like (LDOC1L), mRNA.		GO:0005634|GO:0005737		chr22	44888812	44888861	CAGGCTGTTTCCCAATGTCAAGTTATTAGGGTAGACTCCAGGAGGTGGGA	NM_032287.2	49355806	GO:0005634|GO:0005737	LDOC1L	-	ILMN_1691425	4912	S	NP_115663.2	NM_032287.2	NM_032287.2	NM_032287.2	Mart6; Mar6; DKFZp761O17121; dJ1033E15.2	ILMN_162139
3190008	0.0300433	0.0013799	up	1.79492	1.79492	0.84392	ZNF787	126208	Homo sapiens zinc finger protein 787 (ZNF787), mRNA.	GO:0006350|GO:0006355	GO:0005622|GO:0005634	GO:0003677|GO:0008270|GO:0046872	chr19	61290554	61290603	GGCCTGGGCGTGGTGGAGGAAGGGGTGCTGGAACAATAAACGGCACTATC	NM_001002836.2	152963636	GO:0005622|GO:0005634|GO:0006350|GO:0006355|GO:0003677|GO:0008270|GO:0046872	ZNF787	-	ILMN_1791388	1868	S	NP_001002836.2	NM_001002836.2	NM_001002836.1	NM_001002836.2	TIP20	ILMN_24445
6330382	0.023845	0.000678891	up	1.79488	1.79488	0.843888	LOC100133446	100133446	PREDICTED: Homo sapiens similar to PRAME family member 10 (LOC100133446), mRNA.							CGTCCCTTGCCCTACCTGTGGCTCATGGCCATCTGAGAAAGTGGACTTCC	XM_001717965.1	169217870		LOC100133446		ILMN_3249054	561	S	XP_001718017.1	XM_001717965.1	XM_001717965.1	XM_001717965.1		ILMN_352382
3830343	0.0191782	0.000238752	up	1.79455	1.79455	0.843622	SNORA39	677821	Homo sapiens small nucleolar RNA, H/ACA box 39 (SNORA39), small nucleolar RNA.				chr20	36510167	36510216	TGCCCGTGTCCTGGTCATTGGTAGTGCAGGCAGAGGAAATGCGGGAAAGG	NR_002972.1	91680837		SNORA39	+	ILMN_3245764	28	S		NR_002972.1	NR_002972.1	NR_002972.1	ACA39	ILMN_167060
1510674	0.0345952	0.00190768	up	1.79204	1.79204	0.841599	ZFP37	7539	Homo sapiens zinc finger protein 37 homolog (mouse) (ZFP37), mRNA.	GO:0006350|GO:0006355	GO:0005622|GO:0005634	GO:0003700|GO:0008270|GO:0046872	chr9	115804184	115804233	ACTTCATGGTGGTTGCCATTGGGCAGAGGAGTATAGGACTGGGGTCTAGG	NM_003408.1	4507962	GO:0005622|GO:0005634|GO:0006350|GO:0006355|GO:0003700|GO:0008270|GO:0046872	ZFP37	-	ILMN_1793578	2692	S	NP_003399.1	NM_003408.1	NM_003408.1	NM_003408.1	FLJ38524	ILMN_11805
7320500	0.0268437	0.000995206	up	1.79121	1.79121	0.840932	GCC2	9648	Homo sapiens GRIP and coiled-coil domain containing 2 (GCC2), transcript variant 2, mRNA.		GO:0000139|GO:0005737|GO:0005794|GO:0016020	GO:0005515|GO:0042802|GO:0005515|GO:0000166	chr2	108475532	108475581	CCCAGAACGAGGTCCTTCGAAATAGCTTCCGAGATCAAGTGCGACATTTG	NM_014635.3	34335132	GO:0000139|GO:0005737|GO:0005794|GO:0016020|GO:0005515|GO:0042802|GO:0005515|GO:0000166	GCC2	+	ILMN_2408730	4311	A	NP_055450.1	NM_014635.3	NM_014635.3	NM_014635.3	KIAA0336; GCC185	ILMN_11554
2570609	0.0499229	0.00434754	up	1.78945	1.78945	0.839519	SNORA26	677810	Homo sapiens small nucleolar RNA, H/ACA box 26 (SNORA26), small nucleolar RNA.				chr4	53274173	53274222	GTGCCCTTTTAAGGTTGACCCAGTGCTTTAAGAGGCTAACACAGAAGGGT	NR_003016.1	92859580		SNORA26	+	ILMN_3238613	1	S		NR_003016.1	NR_003016.1	NR_003016.1	HBI-6	ILMN_167059
5570274	0.0378994	0.00242577	up	1.78447	1.78447	0.835493	OR1L4	254973	Homo sapiens olfactory receptor, family 1, subfamily L, member 4 (OR1L4), mRNA.	GO:0007165|GO:0007186|GO:0007608|GO:0050896	GO:0005886|GO:0016021	GO:0004872|GO:0004984	chr9	124526819	124526868	TCCCACCTCACTGTAGTGGTCCTGTTCTATGGGAGTGTCATCTATGTCTA	NM_001005235.1	52546686	GO:0005886|GO:0016021|GO:0007165|GO:0007186|GO:0007608|GO:0050896|GO:0004872|GO:0004984	OR1L4	+	ILMN_1714635	730	S	NP_001005235.1	NM_001005235.1	NM_001005235.1	NM_001005235.1	OR9-29; OR1L5; OST046; OR9-E	ILMN_15607
4850278	0.0354477	0.00201975	up	1.78444	1.78444	0.835472	SNORA25	684959	Homo sapiens small nucleolar RNA, H/ACA box 25 (SNORA25), small nucleolar RNA.				chr11	93463749	93463798	GAGGGCTTATGAGGCTGTGAAACCCAGAGCTCTTAACGCTGTGACCAAAG	NR_003028.1	94400877		SNORA25	-	ILMN_1682038	14	S		NR_003028.1	NM_024116.1	NR_003028.1	ACA25	ILMN_171656
3180445	0.02936	0.00126583	up	1.78099	1.78099	0.832682	C14orf79	122616	Homo sapiens chromosome 14 open reading frame 79 (C14orf79), mRNA.				chr14	104532773	104532822	GAGCCTCTGGTGGGCCCGTGGCTTCCCCCAGTTATCTGCTAAGGAAAACT	NM_174891.3	110349764		C14ORF79	+	ILMN_1686082	1763	S	NP_777551.2	NM_174891.3	NM_174891.2	NM_174891.3		ILMN_22555
4610241	0.0220081	0.000496028	up	1.77819	1.77819	0.830413	P2RY14	9934	Homo sapiens purinergic receptor P2Y, G-protein coupled, 14 (P2RY14), transcript variant 2, mRNA.	GO:0007165|GO:0007186	GO:0005886|GO:0016021	GO:0004872|GO:0045028|GO:0045029	chr3	152412904	152412953	CCCACACCGTAGAACATATATTAATCTACTGGCGAATGGGAAAGGAGACC	NM_014879.3	125625351	GO:0005886|GO:0016021|GO:0007165|GO:0007186|GO:0004872|GO:0045028|GO:0045029	P2RY14	-	ILMN_1764036	2129	S	NP_055694.3	NM_014879.3	NM_014879.2	NM_014879.3	P2Y14; GPR105; KIAA0001	ILMN_179206
4390072	0.021843	0.00046501	up	1.77699	1.77699	0.829438	CCDC104	112942	Homo sapiens coiled-coil domain containing 104 (CCDC104), mRNA.				chr2	55624994	55625580	CCACTGGGGAGGTAGAGGAAATGACAGAGAAACCAGAAATGACAGCAGAG	NM_080667.3	42476197		CCDC104	+	ILMN_2103014	1185	S	NP_542398.2	NM_080667.3	NM_080667.3	NM_080667.3	MGC15407	ILMN_2409
1050575	0.0181888	0.000153274	up	1.77637	1.77637	0.828936	SNORA20	677806	Homo sapiens small nucleolar RNA, H/ACA box 20 (SNORA20), small nucleolar RNA.				chr6	160201333	160201382	CAGTGATACGAGCAGTTATACGCATGGGATAAAATAACATTGGGCCACTG	NR_002960.1	91680828		SNORA20	-	ILMN_3245228	31	S		NR_002960.1	NR_002960.1	NR_002960.1	ACA20	ILMN_181545
7000341	0.0371926	0.00228892	up	1.77554	1.77554	0.828255	LOC647834	647834	PREDICTED: Homo sapiens hypothetical protein LOC647834 (LOC647834), mRNA.							TAAGATCATGTCACTGCACTCCAGACTGAGCAACAGAGTGACACTTTATA	XM_943048.1	89037157		LOC647834		ILMN_1693740	2498	S	XP_948141.1	XM_943048.1	XM_943048.1	XM_943048.1		ILMN_33930
3850224	0.0303495	0.00140825	up	1.77233	1.77233	0.825648	TMEM167A	153339	Homo sapiens transmembrane protein 167A (TMEM167A), mRNA.		GO:0016020|GO:0016021		chr5	82388598	82388647	TGCCAGAATGTAGTTGCCATCAGATTTGATTGTGAACAAGGACTGACTGC	NM_174909.3	142351284	GO:0016020|GO:0016021	TMEM167A	-	ILMN_1742813	267	S	NP_777569.1	NM_174909.3	NM_174909.1	NM_174909.3	MGC23909; DKFZp686I1152; FLJ30508	ILMN_6582
2030068	0.0269012	0.00100367	up	1.7704	1.7704	0.824078	SCYL3	57147	Homo sapiens SCY1-like 3 (S. cerevisiae) (SCYL3), transcript variant 1, mRNA.	GO:0006468|GO:0016477	GO:0005634|GO:0005730|GO:0005737|GO:0005794|GO:0005856|GO:0030027	GO:0004672|GO:0005515|GO:0005524	chr1	168088909	168088958	CTAGGCAGTTCCTGACTGTTCCACATGTAGTACATTGTACCAAAGTTCTT	NM_020423.4	27363466	GO:0005634|GO:0005730|GO:0005737|GO:0005794|GO:0005856|GO:0030027|GO:0006468|GO:0016477|GO:0004672|GO:0005515|GO:0005524	SCYL3	-	ILMN_1743427	2745	I	NP_065156.4	NM_020423.4	NM_020423.4	NM_020423.4	PACE1; RP1-97P20.2; PACE-1	ILMN_10545
6760450	0.0208774	0.000372068	up	1.77019	1.77019	0.823907	CAPS	828	Homo sapiens calcyphosine (CAPS), transcript variant 2, mRNA.	GO:0007242	GO:0005737	GO:0005509	chr19	5866751	5866800	CCAGGTGTGGAGCGAGGGGCACAGGGGCATCCTAACCTCAGAAACTGAAA	NM_080590.1	18104963	GO:0005737|GO:0007242|GO:0005509	CAPS	+	ILMN_1757660	1031	A	NP_542157.1	NM_080590.1	NM_080590.1	NM_080590.1	MGC126562; CAPS1	ILMN_17504
4810379	0.0322838	0.00162548	up	1.76984	1.76984	0.823616	MAPK4	5596	Homo sapiens mitogen-activated protein kinase 4 (MAPK4), mRNA.	GO:0006468|GO:0007049		GO:0000166|GO:0004674|GO:0004707|GO:0005524|GO:0016740	chr18	46511680	46511729	GCTCCTTCTCTTCCCCCAACACTCCCAAAGATACCCACAGAAGTCCAGCC	NM_002747.2	6715608	GO:0006468|GO:0007049|GO:0000166|GO:0004674|GO:0004707|GO:0005524|GO:0016740	MAPK4	+	ILMN_1685886	3713	S	NP_002738.1	NM_002747.2	NM_002747.2	NM_002747.2	p63MAPK; Erk4; ERK3; PRKM4	ILMN_139393
870504	0.0332472	0.00172508	up	1.76961	1.76961	0.823433	SNORD91B	692208	Homo sapiens small nucleolar RNA, C/D box 91B (SNORD91B), small nucleolar RNA.				chr17	2232422	2232471	GAACCTGTCTGAAGCATCCCAGTGATGCAACTTCTGTGTGATACTGAGGC	NR_003073.1	96974956		SNORD91B	-	ILMN_3242443	33	S		NR_003073.1	NR_003073.1	NR_003073.1	HBII-296b	ILMN_174434
5870593	0.0437515	0.00330742	up	1.76955	1.76955	0.823386	SENP6	26054	Homo sapiens SUMO1/sentrin specific peptidase 6 (SENP6), mRNA.	GO:0006508|GO:0006511	GO:0005634	GO:0008233|GO:0008234	chr6	76482532	76482581	CAGGAACAAAGTAACAGCCTTTCAATTCATATACTGCCTTGTGTTCAGTG	NM_015571.1	7662311	GO:0005634|GO:0006508|GO:0006511|GO:0008233|GO:0008234	SENP6	+	ILMN_2054236	3841	S	NP_056386.1	NM_015571.1	NM_015571.1	NM_015571.1	KIAA0389; FLJ11355; SUSP1; FLJ11887; SSP1; KIAA0797	ILMN_14173
4230477	0.0431277	0.00321657	up	1.76842	1.76842	0.822458	SNORA76	677842	Homo sapiens small nucleolar RNA, H/ACA box 76 (SNORA76), small nucleolar RNA.				chr17	59577435	59577484	TGTCTTTGAGCCCCCGCCGAGCTTCCTCGTGGCGCCGGGGGTCAATCTGC	NR_002995.1	91754179		SNORA76	+	ILMN_3237562	5	S		NR_002995.1	NR_002995.1	NR_002995.1	ACA62	ILMN_179487
5560484	0.0346746	0.0019226	up	1.76815	1.76815	0.822237	DNAJB12	54788	Homo sapiens DnaJ (Hsp40) homolog, subfamily B, member 12 (DNAJB12), transcript variant 2, mRNA.	GO:0006457	GO:0005783|GO:0016020|GO:0016021	GO:0031072|GO:0051082	chr10	73773149	73773198	TACCGCAGACTGGCCCTCAAATTCCACCCAGACAAGAACCACGCACCTGG	NM_017626.3	50593535	GO:0005783|GO:0016020|GO:0016021|GO:0006457|GO:0031072|GO:0051082	DNAJB12	-	ILMN_1758545	602	A	NP_060096.2	NM_017626.3	XM_944538.1	NM_017626.3	DJ10; DKFZp586B2023	ILMN_22702
2070553	0.0242826	0.000731228	up	1.76635	1.76635	0.820773	TENC1	23371	Homo sapiens tensin like C1 domain containing phosphatase (tensin 2) (TENC1), transcript variant 3, mRNA.	GO:0007242|GO:0008285	GO:0005886|GO:0005925|GO:0030054	GO:0004721|GO:0005515|GO:0005515|GO:0008270|GO:0016787|GO:0019992|GO:0046872	chr12	51743929	51743978	AATGAAGGAAGGCCACAAGCTCAGAGCCCACATCAACACTGCCCCCCTCC	NM_198316.1	38787969	GO:0005886|GO:0005925|GO:0030054|GO:0007242|GO:0008285|GO:0004721|GO:0005515|GO:0005515|GO:0008270|GO:0016787|GO:0019992|GO:0046872	TENC1	+	ILMN_2398627	4189	A	NP_938072.1	NM_198316.1	NM_198316.1	NM_198316.1	C1TEN; FLJ16320; TNS2; DKFZp686D13244; C1-TEN; KIAA1075	ILMN_9756
5670176	0.0439381	0.00333282	up	1.76539	1.76539	0.81999	LOC642003	642003	PREDICTED: Homo sapiens similar to septin 7 (LOC642003), mRNA.							GCCCGTGGGGGTTATGGCGGGGTGAGAAATCTTCCTGTGGCTGTGGAATT	XM_935783.1	89026949		LOC642003		ILMN_1656019	173	S	XP_940876.1	XM_935783.1	XM_935783.1	XM_935783.1		ILMN_32777
830022	0.0181888	0.000163455	up	1.76042	1.76042	0.81592	SLC12A2	6558	Homo sapiens solute carrier family 12 (sodium/potassium/chloride transporters), member 2 (SLC12A2), mRNA.	GO:0006811|GO:0006813|GO:0006814|GO:0006821|GO:0050910	GO:0005624|GO:0005887|GO:0016020|GO:0016323|GO:0016324	GO:0005215|GO:0005515|GO:0008511|GO:0015293|GO:0030955|GO:0031402	chr5	127522672	127522721	TGCAGTTGCTGCTTTGTACAGAGGTTACTGCAATAAAGGAAGTGGATTCA	NM_001046.2	38569461	GO:0005624|GO:0005887|GO:0016020|GO:0016323|GO:0016324|GO:0006811|GO:0006813|GO:0006814|GO:0006821|GO:0050910|GO:0005215|GO:0005515|GO:0008511|GO:0015293|GO:0030955|GO:0031402	SLC12A2	+	ILMN_2059452	6791	S	NP_001037.1	NM_001046.2	NM_001046.2	NM_001046.2	NKCC1; BSC2; MGC104233; BSC	ILMN_173484
770452	0.0364807	0.00218033	up	1.7604	1.7604	0.8159	SNORD102	26771	Homo sapiens small nucleolar RNA, C/D box 102 (SNORD102), small nucleolar RNA.				chr13	26727223	26727272	TTGATTGCTTGAAGCAATGTGAAAAACACATTTCACCGGCTCTGAAAGCT	NR_002574.1	77735358		SNORD102	+	ILMN_3243909	23	S		NR_002574.1	NR_002574.1	NR_002574.1	RNU102; Z18	ILMN_15384
6400670	0.0369765	0.0022649	up	1.7599	1.7599	0.815496	ZNF222	7673	Homo sapiens zinc finger protein 222 (ZNF222), mRNA.	GO:0006350|GO:0006355	GO:0005622|GO:0005634	GO:0003677|GO:0008270|GO:0046872	chr19	49228742	49228791	CCACCATAGAACCCACACGGGAGAGAGATCTTATAACTGTGATAACTGCG	NM_013360.1	7019586	GO:0005622|GO:0005634|GO:0006350|GO:0006355|GO:0003677|GO:0008270|GO:0046872	ZNF222	+	ILMN_1723253	1236	S	NP_037492.1	NM_013360.1	NM_013360.1	NM_013360.1		ILMN_10406
1570164	0.0315188	0.0015478	up	1.75906	1.75906	0.814806	GRIK3	2899	Homo sapiens glutamate receptor, ionotropic, kainate 3 (GRIK3), mRNA.	GO:0006811|GO:0006811|GO:0006811|GO:0007215|GO:0042391	GO:0016021|GO:0030054|GO:0045202|GO:0045211|GO:0016020|GO:0016021|GO:0005886|GO:0005887|GO:0030054|GO:0045202|GO:0045211	GO:0004872|GO:0004970|GO:0005216|GO:0005234|GO:0004872|GO:0004970|GO:0005216|GO:0005234|GO:0004872|GO:0005216|GO:0005234|GO:0015277	chr1	37039208	37039257	GGAGAGAGGACCCCCTGAATTTCTCACAAAGGATGCCCAAAGATGCAGCC	NM_000831.2	28605144	GO:0016021|GO:0030054|GO:0045202|GO:0045211|GO:0016020|GO:0016021|GO:0005886|GO:0005887|GO:0030054|GO:0045202|GO:0045211|GO:0006811|GO:0006811|GO:0006811|GO:0007215|GO:0042391|GO:0004872|GO:0004970|GO:0005216|GO:0005234|GO:0004872|GO:0004970|GO:0005216|GO:0005234|GO:0004872|GO:0005216|GO:0005234|GO:0015277	GRIK3	-	ILMN_1776666	3676	S	NP_000822.2	NM_000831.2	NM_000831.2	NM_000831.2	GluR7a; GLUR7; GLR7; EAA5	ILMN_26224
4810181	0.0213569	0.000394841	up	1.75861	1.75861	0.814439	ZBTB42	100128927	Homo sapiens zinc finger and BTB domain containing 42 (ZBTB42), mRNA.		GO:0005622|GO:0005634	GO:0003676|GO:0005515|GO:0008270|GO:0046872	chr14	105270975	105271024	GGAGGCGTGGGAATGGGTGCTGTCTTCCTCTTTTCACATCATGGCGACAG	NM_001137601.1	212286155	GO:0005622|GO:0005634|GO:0003676|GO:0005515|GO:0008270|GO:0046872	ZBTB42	+	ILMN_3239445	3563	S	NP_001131073.1	NM_001137601.1	NM_001137601.1	NM_001137601.1		ILMN_370567
2030228	0.031327	0.00152541	up	1.75724	1.75724	0.813314	ATG5	9474	Homo sapiens ATG5 autophagy related 5 homolog (S. cerevisiae) (ATG5), mRNA.	GO:0000045|GO:0006914|GO:0006915|GO:0043687	GO:0005737|GO:0005776|GO:0043231	GO:0005515|GO:0005515|GO:0005515	chr6	106739130	106739179	CTAATCCCAGGTAAGTCAAGCCTACAATGCCCTAGAGGAAGAGTAAAACC	NM_004849.1	4757797	GO:0005737|GO:0005776|GO:0043231|GO:0000045|GO:0006914|GO:0006915|GO:0043687|GO:0005515|GO:0005515|GO:0005515	ATG5	-	ILMN_1718265	3082	S	NP_004840.1	NM_004849.1	NM_004849.1	NM_004849.1	ASP; APG5; hAPG5; APG5L	ILMN_28892
1030639	0.0187327	0.000217379	up	1.75663	1.75663	0.812809	RRM2B	50484	Homo sapiens ribonucleotide reductase M2 B (TP53 inducible) (RRM2B), mRNA.	GO:0006260|GO:0006281|GO:0009186|GO:0009263|GO:0055114|GO:0009186|GO:0009263	GO:0005634|GO:0005737	GO:0004748|GO:0005506|GO:0016491|GO:0004748|GO:0016491|GO:0046914	chr8	103285929	103285978	TGTACATTTCCTTTTTGAGGAAGGTTTCTTTATAAGTGCAAGGGCTACCC	NM_015713.3	42544135	GO:0005634|GO:0005737|GO:0006260|GO:0006281|GO:0009186|GO:0009263|GO:0055114|GO:0009186|GO:0009263|GO:0004748|GO:0005506|GO:0016491|GO:0004748|GO:0016491|GO:0046914	RRM2B	-	ILMN_2170595	4858	S	NP_056528.2	NM_015713.3	NM_015713.3	NM_015713.3	DKFZp686M05248; MGC102856; p53R2; MGC42116	ILMN_166784
990092	0.039678	0.00266941	up	1.756	1.756	0.812294	ANGPTL4	51129	Homo sapiens angiopoietin-like 4 (ANGPTL4), transcript variant 1, mRNA.	GO:0001666|GO:0007165|GO:0007275|GO:0030154|GO:0043066|GO:0045766|GO:0051005|GO:0007165	GO:0005576|GO:0005578|GO:0005615|GO:0005634|GO:0005730|GO:0005737|GO:0005634|GO:0005730|GO:0005737	GO:0004857|GO:0005102|GO:0005102	chr19	8344850	8344899	TGGGCAGGGGCTCCAAGGAGGGGCCATCTGGAAACTTGTGGACAGAGAAG	NM_139314.1	21536397	GO:0005576|GO:0005578|GO:0005615|GO:0005634|GO:0005730|GO:0005737|GO:0005634|GO:0005730|GO:0005737|GO:0001666|GO:0007165|GO:0007275|GO:0030154|GO:0043066|GO:0045766|GO:0051005|GO:0007165|GO:0004857|GO:0005102|GO:0005102	ANGPTL4	+	ILMN_1674376	1496	I	NP_647475.1	NM_139314.1	NM_139314.1	NM_139314.1	HFARP; ANGPTL2; PGAR; NL2; pp1158; PPARG; ARP4; FIAF	ILMN_20440
4060112	0.0368814	0.00225095	up	1.75565	1.75565	0.812007	FAM53A	152877	Homo sapiens family with sequence similarity 53, member A (FAM53A), mRNA.		GO:0005634		chr4	1642250	1642299	TTGCAGTTCGGGAGAAAGCTTCTCTATTTTGGATGCATTTCAGAAGGGCG	NM_001013622.2	116063540	GO:0005634	FAM53A	-	ILMN_1658452	1968	S	NP_001013644.1	NM_001013622.2	NM_001013622.1	NM_001013622.2	DNTNP	ILMN_11044
6180392	0.0237015	0.000667988	up	1.75395	1.75395	0.810608	ADAM12	8038	Homo sapiens ADAM metallopeptidase domain 12 (meltrin alpha) (ADAM12), transcript variant 1, mRNA.	GO:0006508|GO:0007155|GO:0007520|GO:0006508	GO:0005576|GO:0005886|GO:0016021	GO:0004222|GO:0005515|GO:0008233|GO:0008270|GO:0017124|GO:0046872|GO:0004222|GO:0005515|GO:0008270	chr10	127693457	127693506	CCAATAACCAGGGTGTTTTGTGGTTGGGGGAGGCACGGGGTGGAGTATTC	NM_003474.3	73747884	GO:0005576|GO:0005886|GO:0016021|GO:0006508|GO:0007155|GO:0007520|GO:0006508|GO:0004222|GO:0005515|GO:0008233|GO:0008270|GO:0017124|GO:0046872|GO:0004222|GO:0005515|GO:0008270	ADAM12	-	ILMN_1705689	5412	I	NP_003465.3	NM_003474.3	NM_003474.3	NM_003474.3	MLTN; MCMP; MLTNA; MCMPMltna	ILMN_29694
4860541	0.0369027	0.00225537	up	1.75233	1.75233	0.809276	LOC91664	91664	PREDICTED: Homo sapiens hypothetical protein BC007307 (LOC91664), mRNA.							TTGGGCAGCAGGGATTGTTCAGGGGCCACATCTGGATGCACTGTCAGCTC	XM_937612.1	89057621		LOC91664		ILMN_1791642	42	A	XP_942705.1	XM_937612.1	XM_937612.1	XM_937612.1		ILMN_36955
1340477	0.0299731	0.00137559	up	1.7513	1.7513	0.808424	TMEM191A	84222	PREDICTED: Homo sapiens misc_RNA (TMEM191A), miscRNA.		GO:0016020|GO:0016021		chr22	19385688	19385737	GCTGCAGCTAGCTTCGATTGTTCCACTGTACTCCAGCCTGGTGACAGCAG	XR_039958.1	169215520	GO:0016020|GO:0016021	TMEM191A	+	ILMN_3228529	469	A		XR_039958.1	XR_039958.1	XR_039958.1		ILMN_349717
240274	0.0265844	0.000961757	up	1.75011	1.75011	0.80745	IL1R1	3554	Homo sapiens interleukin 1 receptor, type I (IL1R1), mRNA.	GO:0019221|GO:0045087	GO:0005887|GO:0016020	GO:0004888|GO:0004909|GO:0005515|GO:0005515|GO:0005515|GO:0005515	chr2	102162214	102162263	GGAGGGACAAGAATCAATGGATAAGCGTGGGTGGAGGAAGATCCAAACAG	NM_000877.2	27894331	GO:0005887|GO:0016020|GO:0019221|GO:0045087|GO:0004888|GO:0004909|GO:0005515|GO:0005515|GO:0005515|GO:0005515	IL1R1	+	ILMN_1810584	4355	S	NP_000868.1	NM_000877.2	NM_000877.2	NM_000877.2	IL1R; IL-1R-alpha; P80; CD121A; IL1RA; D2S1473	ILMN_15035
4250315	0.0235827	0.000662027	up	1.74979	1.74979	0.807185	ITGA9	3680	Homo sapiens integrin, alpha 9 (ITGA9), mRNA.	GO:0007155|GO:0007229	GO:0008305|GO:0016020|GO:0016021	GO:0004872|GO:0005509|GO:0005515	chr3	37583993	37584042	GAGCCGAGCAATATTTATGGATGCAACACGCATGGTCAACCCTCAGGGGA	NM_002207.2	52485940	GO:0008305|GO:0016020|GO:0016021|GO:0007155|GO:0007229|GO:0004872|GO:0005509|GO:0005515	ITGA9	+	ILMN_1813117	3401	S	NP_002198.2	NM_002207.2	NM_002207.2	NM_002207.2	RLC; ALPHA-RLC; ITGA4L	ILMN_29688
520575	0.0398551	0.00269531	up	1.74938	1.74938	0.806846	ACN9	57001	Homo sapiens ACN9 homolog (S. cerevisiae) (ACN9), mRNA.	GO:0006094	GO:0005739|GO:0005758		chr7	96585043	96585092	CCCCGGACCTCAAATCCCTGGGCGACCAGTACGTGAAAGACGAATTTAGG	NM_020186.1	9910179	GO:0005739|GO:0005758|GO:0006094	ACN9	+	ILMN_1771348	91	S	NP_064571.1	NM_020186.1	NM_020186.1	NM_020186.1	DC11	ILMN_6296
5720050	0.0178585	0.000108443	up	1.74794	1.74794	0.805655	CMTM4	146223	Homo sapiens CKLF-like MARVEL transmembrane domain containing 4 (CMTM4), transcript variant 2, mRNA.	GO:0006935	GO:0005615|GO:0016020|GO:0016021	GO:0005125	chr16	66655690	66655739	GTCACTGCCCAGGTCCACTTGAGGTCTTACCTGCCCTGAAGCACAGGCTT	NM_181521.2	82546839	GO:0005615|GO:0016020|GO:0016021|GO:0006935|GO:0005125	CMTM4	-	ILMN_1720930	1030	S	NP_852662.1	NM_181521.2	NM_181521.1	NM_181521.2	CKLFSF4	ILMN_13186
6400592	0.0194623	0.000262572	up	1.74793	1.74793	0.805645	SNORD95	619570	Homo sapiens small nucleolar RNA, C/D box 95 (SNORD95), small nucleolar RNA.				chr5	180670325	180670374	CGGTGATGACCCCAACATGCCATCTGAGTGTCGGTGCTGAAATCCAGAGG	NR_002591.1	77993293		SNORD95	-	ILMN_3243452	2	S		NR_002591.1	NR_002591.1	NR_002591.1	U95	ILMN_12141
7550368	0.043219	0.00323349	up	1.74787	1.74787	0.805597	FLJ22184	80164	Homo sapiens hypothetical protein FLJ22184 (FLJ22184), mRNA.							TTGCCCACCCCGCACAGCCTGAGTTTGCAATAAAACTGGGACACTGGGAC	NM_001080403.1	122937202		FLJ22184		ILMN_2387471	3719	A	NP_001073872.1	NM_001080403.1	NM_001080403.1	NM_001080403.1		ILMN_168805
3130544	0.0378994	0.002422	up	1.74759	1.74759	0.805367	ZNF486	90649	PREDICTED: Homo sapiens zinc finger protein 486 (ZNF486), mRNA.	GO:0006350|GO:0006355	GO:0005622|GO:0005634	GO:0003677|GO:0008270|GO:0046872	chr19	20171476	20171525	CATTGCACTCCAGCCTGGGCAATAAGAGTGAAACTCTGTCTCCAGGAAAA	XM_371152.3	113428139	GO:0005622|GO:0005634|GO:0006350|GO:0006355|GO:0003677|GO:0008270|GO:0046872	ZNF486	+	ILMN_1805668	3074	A	XP_371152.3	XM_371152.3	XM_371152.2	XM_371152.3		ILMN_37107
3180020	0.0237015	0.000669656	up	1.74657	1.74657	0.80452	COPS8	10920	Homo sapiens COP9 constitutive photomorphogenic homolog subunit 8 (Arabidopsis) (COPS8), transcript variant 1, mRNA.		GO:0005634|GO:0005737|GO:0008180		chr2	237671597	237671646	CCCCCACCTCCTGAGAGCCACTAATGTAAGATACAGAAACATAGCTGAGG	NM_006710.4	40805828	GO:0005634|GO:0005737|GO:0008180	COPS8	+	ILMN_2373779	1627	A	NP_006701.1	NM_006710.4	NM_006710.4	NM_006710.4	MGC43256; MGC1297; CSN8; COP9; SGN8	ILMN_20467
5290193	0.0271079	0.00103396	up	1.74651	1.74651	0.804471	KCTD6	200845	Homo sapiens potassium channel tetramerisation domain containing 6 (KCTD6), mRNA.	GO:0006813	GO:0008076|GO:0016020	GO:0005249|GO:0005515	chr3	58463014	58463063	GTCCCTGTGGTAGAAAACTTACTCTTTATGCCTGGTGCAGTATAATTCCC	NM_153331.2	40255152	GO:0008076|GO:0016020|GO:0006813|GO:0005249|GO:0005515	KCTD6	+	ILMN_2146372	1720	S	NP_699162.2	NM_153331.2	NM_153331.2	NM_153331.2	MGC27385	ILMN_15146
6550368	0.0175211	6.28315e-05	up	1.74555	1.74555	0.803682	ZNF491	126069	Homo sapiens zinc finger protein 491 (ZNF491), mRNA.	GO:0006350|GO:0006355	GO:0005622|GO:0005634	GO:0003677|GO:0008270|GO:0046872	chr19	11780776	11780825	TCCCCGAAGTTAAATCTTGCTGTTATGGTGCTGTGTTGCCCAAAACCACC	NM_152356.2	31542771	GO:0005622|GO:0005634|GO:0006350|GO:0006355|GO:0003677|GO:0008270|GO:0046872	ZNF491	+	ILMN_1664096	2483	S	NP_689569.2	NM_152356.2	NM_152356.2	NM_152356.2	MGC126639; MGC126641; FLJ34791	ILMN_139392
2640274	0.0475409	0.00388996	up	1.74513	1.74513	0.803331	ALDH5A1	7915	Homo sapiens aldehyde dehydrogenase 5 family, member A1 (ALDH5A1), nuclear gene encoding mitochondrial protein, transcript variant 2, mRNA.	GO:0006650|GO:0006678|GO:0006681|GO:0042135|GO:0046459|GO:0055114|GO:0006006|GO:0006083|GO:0006105|GO:0006536|GO:0006541|GO:0006650|GO:0006681|GO:0006749|GO:0007417|GO:0009450|GO:0009450|GO:0022904|GO:0042135|GO:0046459|GO:0051289|GO:0055114	GO:0005739|GO:0005625|GO:0005739	GO:0004777|GO:0016491|GO:0004777|GO:0004777|GO:0016491|GO:0042803	chr6	24537360	24537409	GTGTGTTTTAGTGTCTAGTCTGCAGAGAGCTGTGTGATTAATAAACGTGG	NM_001080.3	25777719	GO:0005739|GO:0005625|GO:0005739|GO:0006650|GO:0006678|GO:0006681|GO:0042135|GO:0046459|GO:0055114|GO:0006006|GO:0006083|GO:0006105|GO:0006536|GO:0006541|GO:0006650|GO:0006681|GO:0006749|GO:0007417|GO:0009450|GO:0009450|GO:0022904|GO:0042135|GO:0046459|GO:0051289|GO:0055114|GO:0004777|GO:0016491|GO:0004777|GO:0004777|GO:0016491|GO:0042803	ALDH5A1	+	ILMN_2372403	5056	A	NP_001071.1	NM_001080.3	NM_001080.3	NM_001080.3	SSDH; SSADH	ILMN_1025
2760671	0.0261338	0.000925058	up	1.74458	1.74458	0.802877	MTO1	25821	Homo sapiens mitochondrial translation optimization 1 homolog (S. cerevisiae) (MTO1), nuclear gene encoding mitochondrial protein, transcript variant 1, mRNA.	GO:0008033	GO:0005739	GO:0009055|GO:0016491|GO:0050660	chr6	74267807	74267856	CACAGTGTGGATGGATACTTATTTGGTGACCTAGTTATGGGAGAATTGAG	NM_133645.1	19882216	GO:0005739|GO:0008033|GO:0009055|GO:0016491|GO:0050660	MTO1	+	ILMN_1748147	2872	I	NP_598400.1	NM_133645.1	NM_133645.1	NM_133645.1	CGI-02	ILMN_7634
160669	0.0228881	0.000582575	up	1.74429	1.74429	0.802637	ERGIC3	51614	Homo sapiens ERGIC and golgi 3 (ERGIC3), transcript variant 1, mRNA.	GO:0016192	GO:0005783|GO:0005789|GO:0005794|GO:0016020|GO:0016021|GO:0033116	GO:0005515	chr20	33607223	33607272	CATGACCCACTACATCCAGCACCTGTCATTTGGGGAGGACTATCCAGGCA	NM_198398.1	38327614	GO:0005783|GO:0005789|GO:0005794|GO:0016020|GO:0016021|GO:0033116|GO:0016192|GO:0005515	ERGIC3	+	ILMN_2359456	807	A	NP_938408.1	NM_198398.1	NM_198398.1	NM_198398.1	Erv46; NY-BR-84; dJ477O4.2; C20orf47; PRO0989; CGI-54; SDBCAG84	ILMN_20790
4640220	0.0158167	2.59741e-05	up	1.7438	1.7438	0.802233	MAX	4149	Homo sapiens MYC associated factor X (MAX), transcript variant 3, mRNA.	GO:0045449|GO:0006355|GO:0006355|GO:0006366	GO:0005634|GO:0005634|GO:0005634	GO:0030528|GO:0003700|GO:0003700|GO:0003713|GO:0005515|GO:0005515|GO:0005515|GO:0005515|GO:0005515|GO:0005515	chr14	65544072	65544121	CTTTGTTCCTGGGGAATTCACTTCTCTTCCTCCCTCATGGAAGATGCAAG	NM_145113.1	21704264	GO:0005634|GO:0005634|GO:0005634|GO:0045449|GO:0006355|GO:0006355|GO:0006366|GO:0030528|GO:0003700|GO:0003700|GO:0003713|GO:0005515|GO:0005515|GO:0005515|GO:0005515|GO:0005515|GO:0005515	MAX	-	ILMN_1706546	490	I	NP_660088.1	NM_145113.1	NM_145113.1	NM_145113.1	MGC34679; MGC36767; MGC11225; MGC10775; orf1; MGC18164	ILMN_2124
4560414	0.0340876	0.00185959	up	1.74345	1.74345	0.801949	LOC100130824	100130824	PREDICTED: Homo sapiens hypothetical protein LOC100130824 (LOC100130824), mRNA.							GGTGCAATTATGGCTCACTGCAGCCTCAACCTCCTGGGCTCAAGTAATCC	XM_001720981.1	169171490		LOC100130824		ILMN_3188151	574	A	XP_001721033.1	XM_001720981.1	XM_001720981.1	XM_001720981.1		ILMN_345085
2900255	0.0430656	0.00320398	up	1.74286	1.74286	0.801455	ZBTB45	84878	Homo sapiens zinc finger and BTB domain containing 45 (ZBTB45), mRNA.	GO:0006350|GO:0006355	GO:0005622|GO:0005634	GO:0003677|GO:0005515|GO:0008270|GO:0046872	chr19	63716727	63716776	ATATGGGGGCTGGGCCTCGGGACTCTCGCTCTAATAAAGGACTGTAGGCC	NM_032792.2	21314759	GO:0005622|GO:0005634|GO:0006350|GO:0006355|GO:0003677|GO:0005515|GO:0008270|GO:0046872	ZBTB45	-	ILMN_1661484	2284	S	NP_116181.1	NM_032792.2	NM_032792.2	NM_032792.2	FLJ14486; DKFZp547H249; ZNF499	ILMN_30296
1850746	0.0178585	9.61719e-05	up	1.74078	1.74078	0.799733	ENSA	2029	Homo sapiens endosulfine alpha (ENSA), transcript variant 8, mRNA.	GO:0006810|GO:0007584	GO:0005737	GO:0005102|GO:0008200	chr1	150599540	150599589	GGGATGCATCATTTCAGAAGAAGATCAAACCATCTCTCCTACAGAAATAA	NM_207168.1	46389561	GO:0005737|GO:0006810|GO:0007584|GO:0005102|GO:0008200	ENSA	-	ILMN_1700975	688	I	NP_997051.1	NM_207168.1	NM_207168.1	NM_207168.1	MGC4319; MGC78563; MGC8394	ILMN_11669
6900204	0.0482262	0.00401434	up	1.73981	1.73981	0.798932	MIR630	693215	Homo sapiens microRNA 630 (MIR630), microRNA.							CTGGTCACAGAATGACCTAGTATTCTGTACCAGGGAAGGTAGTTCTTAAC	NR_030359.1	262206136		MIR630		ILMN_3308637	42	S		NR_030359.1	NR_030359.1	NR_030359.1		ILMN_388127
6110471	0.0493278	0.00423573	up	1.73915	1.73915	0.798385	MRRF	92399	Homo sapiens mitochondrial ribosome recycling factor (MRRF), nuclear gene encoding mitochondrial protein, transcript variant 1, mRNA.	GO:0006412	GO:0005739		chr9	124115338	124115387	AGCACAGAGAAATGCTGGTGAAACTGGCCAAACAGAACACCAACAAGGCC	NM_138777.2	40317613	GO:0005739|GO:0006412	MRRF	+	ILMN_2298958	678	I	NP_620132.1	NM_138777.2	NM_138777.2	NM_138777.2	RRF; MTRRF; MRFF	ILMN_4363
6420239	0.0450993	0.00354557	up	1.73863	1.73863	0.797954	CYFIP1	23191	Homo sapiens cytoplasmic FMR1 interacting protein 1 (CYFIP1), transcript variant 2, mRNA.	GO:0007275|GO:0007399|GO:0008360|GO:0030032|GO:0030032|GO:0030154|GO:0031529|GO:0048675	GO:0001726|GO:0005737|GO:0019717|GO:0030027|GO:0030027|GO:0030054|GO:0045202|GO:0048471	GO:0005515|GO:0005515|GO:0048365|GO:0051015	chr15	20554372	20554421	TCATCACCATCCTGGATAAGTACCTGAAGTCAGGCGACGGGGAGGGCACG	NM_001033028.1	74271906	GO:0001726|GO:0005737|GO:0019717|GO:0030027|GO:0030027|GO:0030054|GO:0045202|GO:0048471|GO:0007275|GO:0007399|GO:0008360|GO:0030032|GO:0030032|GO:0030154|GO:0031529|GO:0048675|GO:0005515|GO:0005515|GO:0048365|GO:0051015	CYFIP1	+	ILMN_2355463	2662	A	NP_001028200.1	NM_001033028.1	NM_001033028.1	NM_001033028.1	FLJ45151; SHYC; P140SRA-1	ILMN_6477
1990224	0.0491786	0.00419984	up	1.7359	1.7359	0.795683	CALML4	91860	Homo sapiens calmodulin-like 4 (CALML4), transcript variant 1, mRNA.			GO:0005509	chr15	66273227	66273276	AGAGGCTAACTAGCAACAATAATAGATGATTTCAGCCATGGTATGAGTAG	NM_001031733.1	72534759	GO:0005509	CALML4	-	ILMN_1717757	631	A	NP_001026903.1	NM_001031733.1	NM_001031733.1	NM_001031733.1	NY-BR-20; MGC4809	ILMN_11046
4860309	0.021843	0.000445919	up	1.73571	1.73571	0.795524	LOC401206	401206	PREDICTED: Homo sapiens similar to 40S ribosomal protein S25 (LOC401206), mRNA.				chr5	115415867	115415916	AGGCTGCGGTGTCTGCTGCTACTCTCCGAGCTTCGCAATGCCGCCCAAGG	XM_376420.3	88984893		LOC401206	-	ILMN_1792528	29	S	XP_376420.1	XM_376420.3	XM_376420.3	XM_376420.3		ILMN_41971
4280026	0.0444597	0.00342562	up	1.73545	1.73545	0.795311	ACAP2	23527	Homo sapiens ArfGAP with coiled-coil, ankyrin repeat and PH domains 2 (ACAP2), mRNA.				chr3	194996609	194996658	GGAAGGAGCACTGGACTAGTCGTCACTACCCTTTTTGGATTCAGGGCTCC	NM_012287.4	187608515		ACAP2	-	ILMN_3236270	5976	S	NP_036419.3	NM_012287.4	NM_012287.4	NM_012287.4		ILMN_363925
1070356	0.0387378	0.00254679	up	1.73544	1.73544	0.795303	TFEC	22797	Homo sapiens transcription factor EC (TFEC), transcript variant 2, mRNA.	GO:0006355	GO:0005634	GO:0003700|GO:0003713|GO:0003714	chr7	115577782	115577831	CAGGTCTCTTAGGTGTGCGGTTAATGTCATGTATAACAATGGGGGGACCC	NM_001018058.1	64762401	GO:0005634|GO:0006355|GO:0003700|GO:0003713|GO:0003714	TFEC	-	ILMN_1711332	3914	A	NP_001018068.1	NM_001018058.1	NM_012252.2	NM_001018058.1	TCFEC; TFECL	ILMN_15501
3120554	0.0268339	0.000984635	up	1.73358	1.73358	0.793757	FIZ1	84922	Homo sapiens FLT3-interacting zinc finger 1 (FIZ1), mRNA.	GO:0006350|GO:0006355	GO:0005622|GO:0005634|GO:0005737	GO:0003676|GO:0005102|GO:0008270|GO:0009055|GO:0019901|GO:0046872	chr19	60794565	60794614	TTGCCCCCTCGTCCCTCTCCCCAGTGTTTCCAGGACCCCCAATAAACCTT	NM_032836.1	14249547	GO:0005622|GO:0005634|GO:0005737|GO:0006350|GO:0006355|GO:0003676|GO:0005102|GO:0008270|GO:0009055|GO:0019901|GO:0046872	FIZ1	-	ILMN_1781803	2594	S	NP_116225.1	NM_032836.1	NM_032836.1	NM_032836.1	ZNF798; FLJ14768	ILMN_20322
990075	0.0400236	0.00274852	up	1.73331	1.73331	0.793526	BMP4	652	Homo sapiens bone morphogenetic protein 4 (BMP4), transcript variant 3, mRNA.	GO:0001525|GO:0001658|GO:0001934|GO:0007275|GO:0007281|GO:0007500|GO:0007507|GO:0021904|GO:0021978|GO:0030218|GO:0030324|GO:0030501|GO:0030509|GO:0030900|GO:0032331|GO:0040007|GO:0042475|GO:0043010|GO:0045165|GO:0045662|GO:0045669|GO:0045786|GO:0045843|GO:0051145|GO:0051216	GO:0005576|GO:0005578|GO:0005615	GO:0004871|GO:0005125|GO:0005515|GO:0008083|GO:0008201	chr14	53486474	53486523	AGTAGAGGGATGTGGGTGCCGCTGAGATCAGGCAGTCCTTGAGGATAGAC	NM_130851.1	19528651	GO:0005576|GO:0005578|GO:0005615|GO:0001525|GO:0001658|GO:0001934|GO:0007275|GO:0007281|GO:0007500|GO:0007507|GO:0021904|GO:0021978|GO:0030218|GO:0030324|GO:0030501|GO:0030509|GO:0030900|GO:0032331|GO:0040007|GO:0042475|GO:0043010|GO:0045165|GO:0045662|GO:0045669|GO:0045786|GO:0045843|GO:0051145|GO:0051216|GO:0004871|GO:0005125|GO:0005515|GO:0008083|GO:0008201	BMP4	-	ILMN_1740900	1460	A	NP_570912.1	NM_130851.1	NM_001202.2	NM_130851.1	BMP2B1; BMP2B; ZYME	ILMN_6177
4260497	0.0233927	0.000653305	up	1.7329	1.7329	0.793188	MAX	4149	Homo sapiens MYC associated factor X (MAX), transcript variant 2, mRNA.	GO:0045449|GO:0006355|GO:0006355|GO:0006366	GO:0005634|GO:0005634|GO:0005634	GO:0030528|GO:0003700|GO:0003700|GO:0003713|GO:0005515|GO:0005515|GO:0005515|GO:0005515|GO:0005515|GO:0005515	chr14	65569038	65569087	GCTGCAGTGGCCGCTCCCTGGGCCGTAGGAAATGAGCGATAACGATGACA	NM_145112.1	21704262	GO:0005634|GO:0005634|GO:0005634|GO:0045449|GO:0006355|GO:0006355|GO:0006366|GO:0030528|GO:0003700|GO:0003700|GO:0003713|GO:0005515|GO:0005515|GO:0005515|GO:0005515|GO:0005515|GO:0005515	MAX	-	ILMN_1704236	140	A	NP_660087.1	NM_145112.1	NM_197957.2	NM_145112.1	MGC34679; MGC36767; MGC11225; MGC10775; orf1; MGC18164	ILMN_28514
3440445	0.0358244	0.00210434	up	1.73236	1.73236	0.792735	GPRC5B	51704	Homo sapiens G protein-coupled receptor, family C, group 5, member B (GPRC5B), mRNA.	GO:0007165|GO:0007186|GO:0007601	GO:0005886|GO:0016021|GO:0030659|GO:0031410	GO:0004872|GO:0004930|GO:0005118	chr16	19870339	19870388	TGAAAAAGGTTAGTGTTTGGGGGCCGGGGGAGGACTGACCGCTTCATAAG	NM_016235.1	7706450	GO:0005886|GO:0016021|GO:0030659|GO:0031410|GO:0007165|GO:0007186|GO:0007601|GO:0004872|GO:0004930|GO:0005118	GPRC5B	-	ILMN_1786034	2749	S	NP_057319.1	NM_016235.1	NM_016235.1	NM_016235.1	RAIG2; RAIG-2	ILMN_23061
5260020	0.0312793	0.00151248	up	1.73231	1.73231	0.792697	OCLN	4950	PREDICTED: Homo sapiens occludin (OCLN), mRNA.	GO:0006461	GO:0005886|GO:0005923|GO:0016021|GO:0030054|GO:0005886|GO:0005923|GO:0016021|GO:0030054	GO:0005198|GO:0005198|GO:0005515				TGAGCGCGCTCCCTGGCACCGTTGGCCCCCGGAGGGTCGGGCCCAGTTGC	XM_001128133.1	113417087	GO:0005886|GO:0005923|GO:0016021|GO:0030054|GO:0005886|GO:0005923|GO:0016021|GO:0030054|GO:0006461|GO:0005198|GO:0005198|GO:0005515	OCLN		ILMN_1651916	31	I	XP_001128133.1	XM_001128133.1	XM_936894.1	XM_001128133.1		ILMN_181385
7160259	0.0187327	0.000203068	up	1.73149	1.73149	0.792014	SRY	6736	Homo sapiens sex determining region Y (SRY), mRNA.	GO:0006350|GO:0006355|GO:0030154|GO:0030238|GO:0006355|GO:0030238|GO:0030238|GO:0006350|GO:0006355|GO:0030154|GO:0030238	GO:0005634|GO:0005634|GO:0005634|GO:0005634|GO:0005634|GO:0005737|GO:0016607	GO:0003700|GO:0005515|GO:0008301|GO:0005515|GO:0008301|GO:0005515|GO:0008301|GO:0003700|GO:0005515|GO:0008301|GO:0016563	chrY	2715089	2715138	CGAAAGCCACACACTCAAGAATGGAGCACCAGCTAGGCCACTTACCGCCC	NM_003140.1	4507224	GO:0005634|GO:0005634|GO:0005634|GO:0005634|GO:0005634|GO:0005737|GO:0016607|GO:0006350|GO:0006355|GO:0030154|GO:0030238|GO:0006355|GO:0030238|GO:0030238|GO:0006350|GO:0006355|GO:0030154|GO:0030238|GO:0003700|GO:0005515|GO:0008301|GO:0005515|GO:0008301|GO:0005515|GO:0008301|GO:0003700|GO:0005515|GO:0008301|GO:0016563	SRY	-	ILMN_1748182	654	S	NP_003131.1	NM_003140.1	NM_003140.1	NM_003140.1	TDY; TDF	ILMN_176939
3610112	0.031327	0.00152254	up	1.72906	1.72906	0.789991	RAB11FIP3	9727	Homo sapiens RAB11 family interacting protein 3 (class II) (RAB11FIP3), mRNA.		GO:0055037	GO:0005509|GO:0017137|GO:0005509	chr16	512383	512432	GTGTGGGAAACGCTCCTGCTTTAATTCCCCGAGAAACGGCTCTTCCTGCC	NM_014700.2	41281455	GO:0055037|GO:0005509|GO:0017137|GO:0005509	RAB11FIP3	+	ILMN_1708328	4153	S	NP_055515.1	NM_014700.2	NM_014700.2	NM_014700.2	KIAA0665; Rab11-FIP3	ILMN_7754
5870288	0.0327791	0.00167677	up	1.72874	1.72874	0.789722	ABHD13	84945	Homo sapiens abhydrolase domain containing 13 (ABHD13), mRNA.		GO:0016020|GO:0016021	GO:0016787	chr13	107684448	107684497	CTCAAATTTGAATGTCATAGTACATTGTGTGCTAACCATGGCAAGCAAAC	NM_032859.2	49355780	GO:0016020|GO:0016021|GO:0016787	ABHD13	+	ILMN_2073969	5146	S	NP_116248.2	NM_032859.2	NM_032859.2	NM_032859.2	FLJ14906; C13orf6; RP11-153I24.2; bA153I24.2; MGC27058; BEM46L1	ILMN_182273
5080022	0.0195356	0.000277184	up	1.72255	1.72255	0.784549	EZH1	2145	Homo sapiens enhancer of zeste homolog 1 (Drosophila) (EZH1), mRNA.	GO:0006281|GO:0006350|GO:0006355|GO:0009653	GO:0005622|GO:0005634	GO:0003677|GO:0003682|GO:0004519|GO:0005515	chr17	38105896	38105945	ACGTCATGATGGATGGGGCAAGGTGGTGGGGACTAGGGGAGCCTGGTATA	NM_001991.2	19923201	GO:0005622|GO:0005634|GO:0006281|GO:0006350|GO:0006355|GO:0009653|GO:0003677|GO:0003682|GO:0004519|GO:0005515	EZH1	-	ILMN_1791436	4496	S	NP_001982.2	NM_001991.2	NM_001991.2	NM_001991.2	KIAA0388	ILMN_184060
270154	0.0399545	0.00272374	up	1.72166	1.72166	0.783804			AGENCOURT_14378000 NIH_MGC_181 Homo sapiens cDNA clone IMAGE:30399590 5, mRNA sequence				chr10	10683273	10683322	CAGTGGCAGGGAGAACAGGGATGGGGACAGCAGCAAGAAGAGGTTAGAAG	CD517297	31449015		HS.538602	+	ILMN_1841564	386	S			Hs.538602	Hs.538602		ILMN_104006	Hs.538602
3120630	0.0252773	0.000814486	up	1.72166	1.72166	0.7838	LOC100134172	100134172	PREDICTED: Homo sapiens hypothetical protein LOC100134172 (LOC100134172), mRNA.							CCTCCCAGAGTGCTGGGATTACAGTTGTGAGCCACTGTGCCTGGTCTTTC	XM_001720504.1	169217827		LOC100134172		ILMN_3244405	869	S	XP_001720556.1	XM_001720504.1	XM_001720504.1	XM_001720504.1		ILMN_345906
3140403	0.0279452	0.0011229	up	1.72139	1.72139	0.783574	POU6F1	5463	Homo sapiens POU class 6 homeobox 1 (POU6F1), mRNA.	GO:0006355|GO:0007420|GO:0007507|GO:0007517	GO:0005634	GO:0003700|GO:0043565	chr12	49869235	49869284	CAGCAAGGCCCTGGGGGAAAGGACAACATCCTGAAATAAATGATGGAGCC	NM_002702.2	57163992	GO:0005634|GO:0006355|GO:0007420|GO:0007507|GO:0007517|GO:0003700|GO:0043565	POU6F1	-	ILMN_1805766	2858	S	NP_002693.2	NM_002702.2	NM_002702.2	NM_002702.2	BRN5; MPOU; TCFB1	ILMN_19216
3990431	0.0240086	0.000698822	up	1.72116	1.72116	0.78338	LOC654350	654350	PREDICTED: Homo sapiens hypothetical LOC654350 (LOC654350), mRNA.							ACGCCAGGAGTTTGAGACCAGCCTGAGCAATATGGGAAGACTCCATCTCT	XM_940587.3	169208715		LOC654350		ILMN_3281651	996	M	XP_945680.2	XM_940587.3	XM_940587.3	XM_940587.3		ILMN_39119
2600056	0.0294377	0.00128581	up	1.72052	1.72052	0.782847	LOC654253	654253	PREDICTED: Homo sapiens similar to rhophilin-like protein (LOC654253), mRNA.							TAAGGGGGATAAAGGGGGCTGCAAGTCACGTGGGTGCTGGCTTCCATCTG	XM_942273.1	89076927		LOC654253		ILMN_1792635	36	S	XP_947366.1	XM_942273.1	XM_942273.1	XM_942273.1		ILMN_44171
7560202	0.0327669	0.00167116	up	1.72018	1.72018	0.78256	SMG1	23049	Homo sapiens PI-3-kinase-related kinase SMG-1 (SMG1), mRNA.	GO:0000184|GO:0000184|GO:0000184|GO:0006281|GO:0006406|GO:0018105|GO:0018105|GO:0018105|GO:0046777|GO:0046777|GO:0046854	GO:0005634|GO:0005634|GO:0005737|GO:0005737|GO:0005737	GO:0004428|GO:0004674|GO:0004674|GO:0004674|GO:0005515|GO:0016740|GO:0030145|GO:0046872	chr16	18724352	18724401	GGTTTGTTGCACTTCCTGCTTTTTAGGCCTGGATAACAGTATCACCATCC	NM_015092.3	62243657	GO:0005634|GO:0005634|GO:0005737|GO:0005737|GO:0005737|GO:0000184|GO:0000184|GO:0000184|GO:0006281|GO:0006406|GO:0018105|GO:0018105|GO:0018105|GO:0046777|GO:0046777|GO:0046854|GO:0004428|GO:0004674|GO:0004674|GO:0004674|GO:0005515|GO:0016740|GO:0030145|GO:0046872	SMG1	-	ILMN_1801383	14999	S	NP_055907.3	NM_015092.3	NM_015092.3	NM_015092.3	ATX; 61E3.4; LIP; KIAA0421	ILMN_165231
6130377	0.0367524	0.00222017	up	1.71995	1.71995	0.782368	LOC653206	653206	PREDICTED: Homo sapiens similar to THAP domain protein 4, transcript variant 2 (LOC653206), mRNA.				chr2	242189911	242189960	CACGCTCCTGTCTTCTGTTTGCAGCGGTCTGTGGAGTCAGCCTCTTCCTC	XM_932671.1	88954157		LOC653206	-	ILMN_1679556	481	I	XP_937764.1	XM_932671.1	XM_932671.1	XM_932671.1		ILMN_31730
7560408	0.0245152	0.000760133	up	1.71983	1.71983	0.782265	LOC649305	649305	PREDICTED: Homo sapiens hypothetical protein LOC649305 (LOC649305), mRNA.							AGGTGGCGGGAGGCTCCGTGGCCGGCGCTGGGTTGAAAGGGAAATGGGAA	XM_938372.1	89028519		LOC649305		ILMN_1775267	566	S	XP_943465.1	XM_938372.1	XM_938372.1	XM_938372.1		ILMN_34906
6940609	0.0277234	0.00108857	up	1.71876	1.71876	0.781367	PDGFRA	5156	Homo sapiens platelet-derived growth factor receptor, alpha polypeptide (PDGFRA), mRNA.	GO:0001775|GO:0009887|GO:0018108|GO:0030198|GO:0030324|GO:0030335|GO:0030539|GO:0042475|GO:0045740|GO:0046777|GO:0048008|GO:0048008|GO:0048146	GO:0005887|GO:0016020	GO:0000166|GO:0004872|GO:0005018|GO:0005018|GO:0005021|GO:0005161|GO:0005524|GO:0016740|GO:0042803|GO:0046982|GO:0048407	chr4	54858919	54858968	AACTGTGATAATCCCCACAGGCACATTAACTGTTGCACTTTTGAATGTCC	NM_006206.3	61699224	GO:0005887|GO:0016020|GO:0001775|GO:0009887|GO:0018108|GO:0030198|GO:0030324|GO:0030335|GO:0030539|GO:0042475|GO:0045740|GO:0046777|GO:0048008|GO:0048008|GO:0048146|GO:0000166|GO:0004872|GO:0005018|GO:0005018|GO:0005021|GO:0005161|GO:0005524|GO:0016740|GO:0042803|GO:0046982|GO:0048407	PDGFRA	+	ILMN_2086470	6141	S	NP_006197.1	NM_006206.3	NM_006206.3	NM_006206.3	PDGFR2; Rhe-PDGFRA; CD140A; MGC74795	ILMN_165232
610328	0.0230607	0.00060502	up	1.71862	1.71862	0.781248	SNORD113-7	767567	Homo sapiens small nucleolar RNA, C/D box 113-7 (SNORD113-7), small nucleolar RNA.				chr14	100477227	100477276	GAGTATGCGTGGGGCATCTGAATCAAATATTCTGATTATACCCTGTCTGT	NR_003235.1	115432115		SNORD113-7	+	ILMN_3308555	12	S		NR_003235.1	NR_003235.1	NR_003235.1	14q(I-7)	ILMN_161904
3830152	0.0252406	0.000807312	up	1.71827	1.71827	0.780958	SCARNA7	677767	Homo sapiens small Cajal body-specific RNA 7 (SCARNA7), guide RNA.				chr3	161715530	161715579	GTGGTGGCTATGGAAAGGGGGCACTGACTGGTGATGCTGATATTGGAGTG	NR_003001.1	91982742		SCARNA7	-	ILMN_3248663	139	S		NR_003001.1	NR_003001.1	NR_003001.1	U90	ILMN_162700
5090475	0.026336	0.000942161	up	1.71511	1.71511	0.778297	ANKZF1	55139	Homo sapiens ankyrin repeat and zinc finger domain containing 1 (ANKZF1), transcript variant 1, mRNA.		GO:0005622	GO:0008270|GO:0046872	chr2	219808509	219808680	CATGGAGAAGAATCCAGATGCCTACGATTACAACAAGGCTCAGGTGCCAG	NM_018089.2	109150424	GO:0005622|GO:0008270|GO:0046872	ANKZF1	+	ILMN_2370692	1935	A	NP_060559.2	NM_018089.2	NM_018089.2	NM_018089.2	ZNF744; FLJ13144; FLJ10415	ILMN_13438
3870324	0.0486604	0.00409455	up	1.71501	1.71501	0.778218	CPVL	54504	Homo sapiens carboxypeptidase, vitellogenic-like (CPVL), transcript variant 2, mRNA.	GO:0006508		GO:0004185|GO:0008233	chr7	29111504	29111949	CTCCTTGATGGGCATGGACTGGAAAGGATCCCAGGAATACAAGAAGGCAG	NM_019029.2	83641875	GO:0006508|GO:0004185|GO:0008233	CPVL	-	ILMN_1682928	1401	A	NP_061902.2	NM_019029.2	NM_031311.2	NM_019029.2	HVLP; MGC10029	ILMN_19239
7200162	0.0337297	0.00176669	up	1.71466	1.71466	0.777921	ISY1	57461	Homo sapiens ISY1 splicing factor homolog (S. cerevisiae) (ISY1), mRNA.	GO:0006397|GO:0008380	GO:0005634|GO:0005634|GO:0005681|GO:0005730		chr3	130331320	130331369	CGAACTGGCTGCCTGTGTCTTATTTTGACTTGCACTGCCATTTTGAGGGG	NM_020701.1	20149303	GO:0005634|GO:0005634|GO:0005681|GO:0005730|GO:0006397|GO:0008380	ISY1	-	ILMN_1781099	1313	A	NP_065752.1	NM_020701.1	NM_020701.1	NM_020701.1	KIAA1160	ILMN_17522
2710093	0.0449494	0.00352015	up	1.71437	1.71437	0.777681	ZNF74	7625	Homo sapiens zinc finger protein 74 (ZNF74), transcript variant 1, mRNA.	GO:0006350|GO:0006355|GO:0007275	GO:0005622|GO:0005634	GO:0003677|GO:0003723|GO:0008270|GO:0046872	chr22	19091879	19091928	CCTCGGACGGGCTCCTGACACGGCTTTAATCAGGAGTTTCCTCCATAAAC	NM_003426.2	116875833	GO:0005622|GO:0005634|GO:0006350|GO:0006355|GO:0007275|GO:0003677|GO:0003723|GO:0008270|GO:0046872	ZNF74	+	ILMN_2383871	2995	A	NP_003417.2	NM_003426.2	NM_003426.2	NM_003426.2	Zfp520; ZNF520; Cos52	ILMN_13074
5670398	0.0255336	0.000852011	up	1.7143	1.7143	0.777621	EDEM3	80267	Homo sapiens ER degradation enhancer, mannosidase alpha-like 3 (EDEM3), mRNA.	GO:0006986	GO:0005783|GO:0005788|GO:0016020	GO:0004571|GO:0005509	chr1	182926582	182926631	GGGGGGTAGAATTTAGTAAATATTCCAGCCGGTCGTTTTATGCACAAGGC	NM_025191.2	19923618	GO:0005783|GO:0005788|GO:0016020|GO:0006986|GO:0004571|GO:0005509	EDEM3	-	ILMN_2065299	5911	S	NP_079467.2	NM_025191.2	NM_025191.2	NM_025191.2	C1orf22	ILMN_15796
1410367	0.0158167	2.40722e-05	up	1.71386	1.71386	0.777252	ACBD7	414149	Homo sapiens acyl-Coenzyme A binding domain containing 7 (ACBD7), mRNA.			GO:0000062|GO:0005488|GO:0000062	chr10	15157834	15157883	ATCTCAGCCTCCAGAGTAGCTGGGACTACAGGTGCGTGCAACCATGCCCA	NM_001039844.2	109627666	GO:0000062|GO:0005488|GO:0000062	ACBD7	-	ILMN_2106002	2966	S	NP_001034933.1	NM_001039844.2	NM_001039844.2	NM_001039844.2	bA455B2.2; MGC33893; FLJ38219	ILMN_32820
5420706	0.0483846	0.00405381	up	1.71385	1.71385	0.777237	LOC643011	643011	PREDICTED: Homo sapiens hypothetical protein LOC643011 (LOC643011), mRNA.				chr13	95124628	95124677	GATCATGTCACTGCACTCCAGACTGAGCAACAGAGTGACACTTTATAAAA	XM_931238.1	89036832		LOC643011	-	ILMN_1719072	2500	S	XP_936331.1	XM_931238.1	XM_931238.1	XM_931238.1		ILMN_38642
3170220	0.0255336	0.000851845	up	1.71238	1.71238	0.776001	LOC100133019	100133019	PREDICTED: Homo sapiens similar to hCG1983765 (LOC100133019), mRNA.							GTTCGAGACCAACCAGTCTGGGCAACACAGCAAGACTCTGTCTCTCCACC	XM_001715216.1	169210576		LOC100133019		ILMN_3201643	1962	A	XP_001715268.1	XM_001715216.1	XM_001715216.1	XM_001715216.1		ILMN_337092
5260075	0.0346746	0.00192078	up	1.71163	1.71163	0.775368	C9orf130	286354	PREDICTED: Homo sapiens chromosome 9 open reading frame 130 (C9orf130), mRNA.							GAGATGGCCCCACTGGACTCCAGCCTTGGCGACAGAGAGAGACTCCATCT	XM_939697.1	89030475		C9ORF130		ILMN_1738678	1958	A	XP_944790.1	XM_939697.1	XM_939697.1	XM_939697.1		ILMN_30981
510040	0.0429598	0.00315462	up	1.71132	1.71132	0.775106	SNORD97	692223	Homo sapiens small nucleolar RNA, C/D box 97 (SNORD97), small nucleolar RNA.							CTTTGAATGTCCAGCGTCCTGTGAGCGAAGATTATGAGATATGAGGGCAA	NR_004403.1	161087023		SNORD97		ILMN_3242144	93	S		NR_004403.1	NR_004403.1	NR_004403.1	U97	ILMN_334008
5560504	0.0268437	0.000997627	up	1.71128	1.71128	0.775077	TIAL1	7073	Homo sapiens TIA1 cytotoxic granule-associated RNA binding protein-like 1 (TIAL1), transcript variant 1, mRNA. XM_945560 XM_945564 XM_945566 XM_945569 XM_945570 XM_945572 XM_945573	GO:0007281|GO:0008284|GO:0017145|GO:0008150|GO:0006357|GO:0006915|GO:0006917|GO:0006952	GO:0005634|GO:0005737|GO:0005575|GO:0005764	GO:0003676|GO:0003676|GO:0017091|GO:0000166|GO:0003677|GO:0000166|GO:0003702|GO:0003723	chr10	121334271	121334320	AGGGAGTGCAAATGTTTTGGCAATGTATTCAAAATGCTGGCCTGGGCACC	NM_003252.3	77695910	GO:0005634|GO:0005737|GO:0005575|GO:0005764|GO:0007281|GO:0008284|GO:0017145|GO:0008150|GO:0006357|GO:0006915|GO:0006917|GO:0006952|GO:0003676|GO:0003676|GO:0017091|GO:0000166|GO:0003677|GO:0000166|GO:0003702|GO:0003723	TIAL1	-	ILMN_2351309	3241	A	NP_003243.1	NM_003252.3	NM_003252.3	NM_003252.3	TCBP; TIAR; MGC33401	ILMN_24227
6980474	0.023831	0.000677629	up	1.71017	1.71017	0.774138	ZNF160	90338	Homo sapiens zinc finger protein 160 (ZNF160), transcript variant 2, mRNA.	GO:0006350|GO:0006355|GO:0030097|GO:0006355	GO:0005622|GO:0005634|GO:0005622	GO:0003677|GO:0008270|GO:0046872|GO:0003676	chr19	58261007	58261056	TGGAGATCATTCCATTACACTCCAGCCTGGGCACCAGGAACGAAACTCGT	NM_198893.1	38788301	GO:0005622|GO:0005634|GO:0005622|GO:0006350|GO:0006355|GO:0030097|GO:0006355|GO:0003677|GO:0008270|GO:0046872|GO:0003676	ZNF160	-	ILMN_1777049	4915	A	NP_942596.1	NM_198893.1	NM_033288.2	NM_198893.1	FLJ00032; KR18; DKFZp686B16128; KIAA1611; F11; HZF5; HKr18	ILMN_25264
5570543	0.0303956	0.0014137	up	1.70984	1.70984	0.773863	AFTPH	54812	Homo sapiens aftiphilin (AFTPH), transcript variant 1, mRNA.	GO:0015031	GO:0005737|GO:0005829|GO:0030121	GO:0030276	chr2	64673248	64673297	GCTCTTTTGTTATAGGGTATGGATCATTGTCAGAACTTGATTGGAGGGGT	NM_203437.2	50409938	GO:0005737|GO:0005829|GO:0030121|GO:0015031|GO:0030276	AFTPH	+	ILMN_2342841	3700	A	NP_982261.2	NM_203437.2	NM_203437.2	NM_203437.2	MGC33965; FLJ23793; Nbla10388; FLJ20080	ILMN_16341
430189	0.0283067	0.00117094	up	1.70866	1.70866	0.772862	UPLP	100134938	Homo sapiens uroplakin-like protein (UPLP), mRNA.							CCCAAAGCTTGTGCCAGTCTCTATCAGAAATAAATGCCCCCAAAACCTCA	NM_001114403.1	167555122		UPLP		ILMN_3236765	1292	S	NP_001107875.1	NM_001114403.1	NM_001114403.1	NM_001114403.1		ILMN_336401
2570730	0.0407681	0.00282499	up	1.70856	1.70856	0.772779	TMEM47	83604	Homo sapiens transmembrane protein 47 (TMEM47), mRNA.		GO:0005886|GO:0016021|GO:0030054		chrX	34555202	34555251	GTCATCTGGGGGAAAACCTGTTTATCACTCCAGTGATTTTGAGTTTGCAG	NM_031442.2	30795223	GO:0005886|GO:0016021|GO:0030054	TMEM47	-	ILMN_2129234	3904	S	NP_113630.1	NM_031442.2	NM_031442.2	NM_031442.2	DKFZp564E153; BCMP1; DKFZP761J17121; MGC32949; TM4SF10	ILMN_2011
4150129	0.021843	0.000458478	up	1.70793	1.70793	0.772248	LOC654200	654200	PREDICTED: Homo sapiens similar to growth factor receptor-bound protein 2 (LOC654200), mRNA.							CAGGCGGGACAACGGTCTTTATTTAGGGGCCCGGCTGAGGAGGAGCGCTT	XM_944862.1	89043068		LOC654200		ILMN_1680412	84	S	XP_949955.1	XM_944862.1	XM_944862.1	XM_944862.1		ILMN_40398
3610373	0.0206098	0.000358648	up	1.70733	1.70733	0.771741	LOC100130562	100130562	PREDICTED: Homo sapiens hypothetical protein LOC100130562, transcript variant 1 (LOC100130562), mRNA.				chr12	117168296	117168345	GGGGGGCACGGAGGCCCTGGTGGCCCTGGGATGGGGAACCGCGGTGGCTT	XM_001723702.1	169204453		LOC100130562	+	ILMN_3192836	52	A	XP_001723754.1	XM_001723702.1	XM_001723702.1	XM_001723702.1		ILMN_349077
6130367	0.0118193	8.13439e-06	up	1.70585	1.70585	0.77049	MCM9	254394	Homo sapiens minichromosome maintenance complex component 9 (MCM9), mRNA.			GO:0000166|GO:0003677|GO:0005524|GO:0017111|GO:0000166|GO:0003677|GO:0005524	chr6	119273657	119273706	GGCCAATTAATGGTCCTGTATAAGTGGAAAACTGTTAAGGAGGTCTCAGG	NM_153255.3	95147556	GO:0000166|GO:0003677|GO:0005524|GO:0017111|GO:0000166|GO:0003677|GO:0005524	MCM9	-	ILMN_3238762	2220	S	NP_694987.1	NM_153255.3	NM_153255.3	NM_153255.3	dJ329L24.3; MCMDC1; MCM9; C6orf61; MGC35304; FLJ13942; FLJ20170; dJ329L24.1	ILMN_13357
4230674	0.0202331	0.00032768	up	1.70582	1.70582	0.770467	FZD1	8321	Homo sapiens frizzled homolog 1 (Drosophila) (FZD1), mRNA.	GO:0007186|GO:0007267|GO:0007275|GO:0016055|GO:0016481|GO:0030855	GO:0016020|GO:0016021	GO:0004926|GO:0004930|GO:0005515	chr7	90735450	90735499	ACGATTATTATTCAGCAGCACATTCTGAGGGGGGAACAATTCACACCACC	NM_003505.1	4503824	GO:0016020|GO:0016021|GO:0007186|GO:0007267|GO:0007275|GO:0016055|GO:0016481|GO:0030855|GO:0004926|GO:0004930|GO:0005515	FZD1	+	ILMN_2222065	3732	S	NP_003496.1	NM_003505.1	NM_003505.1	NM_003505.1	DKFZp564G072	ILMN_11061
7200368	0.0214949	0.000414496	up	1.70384	1.70384	0.768792	VAPA	9218	Homo sapiens VAMP (vesicle-associated membrane protein)-associated protein A, 33kDa (VAPA), transcript variant 1, mRNA.	GO:0006944|GO:0043123	GO:0005886|GO:0005923|GO:0012505|GO:0016021|GO:0031982|GO:0048471|GO:0005783|GO:0005874|GO:0005783|GO:0005874	GO:0004871|GO:0005198|GO:0005515|GO:0046982|GO:0046982|GO:0005198|GO:0005198	chr18	9934985	9935034	CAACACCTGCCAGTTATCACACGAAGGATGACCCCAGGGGACTCAGTGTG	NM_003574.4	37588847	GO:0005886|GO:0005923|GO:0012505|GO:0016021|GO:0031982|GO:0048471|GO:0005783|GO:0005874|GO:0005783|GO:0005874|GO:0006944|GO:0043123|GO:0004871|GO:0005198|GO:0005515|GO:0046982|GO:0046982|GO:0005198|GO:0005198	VAPA	+	ILMN_1690822	752	I	NP_003565.3	NM_003574.4	NM_003574.4	NM_003574.4	hVAP-33; VAP33; VAP-33; VAP-A; MGC3745	ILMN_27400
3460039	0.0443193	0.00339447	up	1.70313	1.70313	0.768192	RUNDC2C	440352	Homo sapiens RUN domain containing 2C (RUNDC2C), non-coding RNA.				chr16	29381346	29381395	GAGCTGGGGAGTTCAAGACCAGCCTGGGCAACATAATGAGATTTCAGCTC	NR_002939.2	142364749		RUNDC2C	+	ILMN_1709164	3875	I		NR_002939.2	NM_001012391.1	NR_002939.2		ILMN_39843
5420129	0.0377933	0.00238575	up	1.70263	1.70263	0.767765	C1orf88	128344	Homo sapiens chromosome 1 open reading frame 88 (C1orf88), mRNA.				chr1	111696929	111696978	GCTTCAAGTTCTTAGGTCCCTTTGGAGGATATTGATGGGGGTGGAGGTGG	NM_181643.2	57977271		C1ORF88	+	ILMN_2064237	2060	S	NP_857594.1	NM_181643.2	NM_181643.2	NM_181643.2	FLJ23853; RP5-1125M8.4; MGC126550	ILMN_15462
830274	0.0187327	0.000204286	up	1.70137	1.70137	0.766693	CD55	1604	Homo sapiens CD55 molecule, decay accelerating factor for complement (Cromer blood group) (CD55), mRNA.	GO:0006958|GO:0007204|GO:0045087|GO:0045730	GO:0005625|GO:0005886|GO:0005887|GO:0031225|GO:0045121		chr1	205600102	205600151	GGTAAAACATGCTGGTGAACCAGGGGTGTTGATGGTGATAAGGGAGGAAT	NM_000574.2	40788009	GO:0005625|GO:0005886|GO:0005887|GO:0031225|GO:0045121|GO:0006958|GO:0007204|GO:0045087|GO:0045730	CD55	+	ILMN_1800540	1916	S	NP_000565.1	NM_000574.2	NM_000574.2	NM_000574.2	CR; TC; DAF	ILMN_18297
6060626	0.0414705	0.00292473	up	1.70065	1.70065	0.76609	C9orf57	138240	PREDICTED: Homo sapiens chromosome 9 open reading frame 57 (C9orf57), mRNA.		GO:0016020|GO:0016021		chr9	73856449	73856498	GTATGAACCCAAACAGGAAAGGGCTGAGGCAGGTGGTAGGGCTGGCACTT	XM_059954.8	113420799	GO:0016020|GO:0016021	C9ORF57	-	ILMN_1772890	1247	A	XP_059954.4	XM_059954.8	XM_059954.7	XM_059954.8		ILMN_183750
3130474	0.0232025	0.000641752	up	1.69918	1.69918	0.76484	PANK2	80025	Homo sapiens pantothenate kinase 2 (PANK2), transcript variant 2, mRNA.	GO:0015937	GO:0005737|GO:0005739	GO:0000166|GO:0004594|GO:0005524|GO:0016740	chr20	3847368	3847417	CGCCATGCGGCTTTTGGCATATGCTTTGGATTATTGGTCCAAGGGGCAGT	NM_153640.2	85838515	GO:0005737|GO:0005739|GO:0015937|GO:0000166|GO:0004594|GO:0005524|GO:0016740	PANK2	+	ILMN_2373177	1076	A	NP_705904.1	NM_153640.2	NM_153640.2	NM_153640.2	NBIA1; C20orf48; HARP; HSS; MGC15053; PKAN	ILMN_21007
4040398	0.0318369	0.0015855	up	1.69858	1.69858	0.764327	MAL	4118	Homo sapiens mal, T-cell differentiation protein (MAL), transcript variant d, mRNA.	GO:0001766|GO:0006917|GO:0007417|GO:0030154|GO:0042552|GO:0042552|GO:0045176	GO:0005768|GO:0005783|GO:0005887|GO:0016020|GO:0016324|GO:0045121	GO:0008289|GO:0015267|GO:0016505|GO:0019911	chr2	95083383	95083432	CTCACCCAACAGATCTTTCCAGAGGTCCATGGTGGAAGACGATAACCCTG	NM_022440.1	12408664	GO:0005768|GO:0005783|GO:0005887|GO:0016020|GO:0016324|GO:0045121|GO:0001766|GO:0006917|GO:0007417|GO:0030154|GO:0042552|GO:0042552|GO:0045176|GO:0008289|GO:0015267|GO:0016505|GO:0019911	MAL	+	ILMN_2327860	683	A	NP_071885.1	NM_022440.1	NM_022440.1	NM_022440.1		ILMN_20570
6580168	0.0465689	0.00375102	up	1.69716	1.69716	0.76312	ARRDC4	91947	Homo sapiens arrestin domain containing 4 (ARRDC4), mRNA.				chr15	96317363	96317412	CTTCTGAGTTATATAGTTCATGCCCTGCCAAGGCATTGTTCGACTCCATG	NM_183376.1	34419646		ARRDC4	+	ILMN_1660544	3348	S	NP_899232.1	NM_183376.1	NM_183376.1	NM_183376.1	FLJ36045	ILMN_162925
2350240	0.042013	0.00302691	up	1.69696	1.69696	0.762951	LOC644248	644248	PREDICTED: Homo sapiens misc_RNA (LOC644248), miscRNA.							TCTAGGTCTGTATTCTTAAGGAGGGAAAGCTGCTCAAGTACAAAGAAGGG	XR_039842.1	169167058		LOC644248		ILMN_3199683	2384	A		XR_039842.1	XR_039842.1	XR_039842.1		ILMN_335473
1300274	0.0222613	0.000519298	up	1.69552	1.69552	0.761732	ANXA11	311	Homo sapiens annexin A11 (ANXA11), transcript variant a, mRNA.	GO:0006955	GO:0005634|GO:0005635|GO:0005654|GO:0005737|GO:0042470	GO:0005509|GO:0005544|GO:0005509|GO:0005544|GO:0005509|GO:0005544|GO:0005509|GO:0005515|GO:0005544	chr10	81917413	81917462	GCCAAAACTTGTTTCCACATTAAGAGTCAGCCAGCTCTGGAATGGTCTGG	NM_001157.2	22165429	GO:0005634|GO:0005635|GO:0005654|GO:0005737|GO:0042470|GO:0006955|GO:0005509|GO:0005544|GO:0005509|GO:0005544|GO:0005509|GO:0005544|GO:0005509|GO:0005515|GO:0005544	ANXA11	-	ILMN_2380494	2429	A	NP_001148.1	NM_001157.2	NM_001157.2	NM_001157.2	CAP50; ANX11	ILMN_27543
7160692	0.0299523	0.00136817	up	1.69502	1.69502	0.761302	LOC644250	644250	PREDICTED: Homo sapiens hypothetical protein LOC644250 (LOC644250), mRNA.				chr13	47980580	47980629	AAGTGGAGGTTGCAGTGAGATCGCGACACTGCACTCTAGCCTGGGCAGTA	XM_929199.1	89036604		LOC644250	-	ILMN_1654320	259	S	XP_934292.1	XM_929199.1	XM_929199.1	XM_929199.1		ILMN_30796
1660605	0.0175637	6.82236e-05	up	1.69357	1.69357	0.760068	ZNF436	80818	Homo sapiens zinc finger protein 436 (ZNF436), mRNA.	GO:0006350|GO:0006355|GO:0006355	GO:0005622|GO:0005634|GO:0005622|GO:0005634	GO:0003677|GO:0008270|GO:0046872|GO:0003676|GO:0008270|GO:0046872	chr1	23559491	23559540	GTTGGGGTGGAAGGGAATTGGTGCCCAGAAAATGGGACTGGAGTGAGGAA	NM_030634.1	24308298	GO:0005622|GO:0005634|GO:0005622|GO:0005634|GO:0006350|GO:0006355|GO:0006355|GO:0003677|GO:0008270|GO:0046872|GO:0003676|GO:0008270|GO:0046872	ZNF436	-	ILMN_1714473	3302	S	NP_085137.1	NM_030634.1	NM_030634.1	NM_030634.1	ZNF; KIAA1710	ILMN_2850
2000497	0.0377933	0.00239526	up	1.69208	1.69208	0.758796	AFMID	125061	Homo sapiens arylformamidase (AFMID), mRNA.	GO:0006569|GO:0019674	GO:0005634|GO:0005737	GO:0004061|GO:0016787	chr17	73715232	73715281	GGCGTGAGCCACTGCGCCCGGCCAGAATGGCATTATATTTAAATAGTTCA	NM_001010982.1	58330908	GO:0005634|GO:0005737|GO:0006569|GO:0019674|GO:0004061|GO:0016787	AFMID	+	ILMN_2095653	1555	S	NP_001010982.1	NM_001010982.1	NM_001010982.1	NM_001010982.1	KF; DKFZp686F03259	ILMN_5520
4880750	0.0283699	0.00118216	up	1.69197	1.69197	0.758702	SOCS5	9655	Homo sapiens suppressor of cytokine signaling 5 (SOCS5), transcript variant 2, mRNA.	GO:0001558|GO:0006511|GO:0007173|GO:0007242|GO:0009968|GO:0019221|GO:0045627|GO:0045629		GO:0005154|GO:0005515	chr2	46841593	46841642	GCCCAGGATGATTTTGTGAACCGTGAAGTACGTGAGACTAGAAGACGCCC	NM_144949.2	41349445	GO:0001558|GO:0006511|GO:0007173|GO:0007242|GO:0009968|GO:0019221|GO:0045627|GO:0045629|GO:0005154|GO:0005515	SOCS5	+	ILMN_1785286	2672	A	NP_659198.1	NM_144949.2	NM_014011.4	NM_144949.2	CIS6; SOCS-5; KIAA0671; CISH6; Cish5	ILMN_164963
2760377	0.0356271	0.00204933	up	1.69121	1.69121	0.758058	NOP14	8602	Homo sapiens NOP14 nucleolar protein homolog (yeast) (NOP14), mRNA.				chr4	2940566	2940615	GCCTGGCTACACAGGAAGGCGAATGGAAGGCTCTGAAGAGGAAAAAGTTC	NM_003703.1	55769586		NOP14	-	ILMN_3236358	2588	S	NP_003694.1	NM_003703.1	NM_003703.1	NM_003703.1	RES4-25; NOP14; C4orf9	ILMN_10925
4780577	0.0331088	0.00170779	up	1.69084	1.69084	0.757743	TRIM73	375593	Homo sapiens tripartite motif-containing 73 (TRIM73), mRNA.		GO:0005622	GO:0005515|GO:0008270|GO:0046872	chr7	74872100	74872149	CAGGAGCTGCGCCACCCGGTGGACGAGGAGAAGGCCCGCTGCCTGGAGGG	NM_198924.2	65285120	GO:0005622|GO:0005515|GO:0008270|GO:0046872	TRIM73	+	ILMN_1790253	738	I	NP_944606.2	NM_198924.2	NM_198924.2	NM_198924.2	TRIM50B; MGC45477	ILMN_21250
1690689	0.0299333	0.00135706	up	1.69024	1.69024	0.757229	MAP3K3	4215	Homo sapiens mitogen-activated protein kinase kinase kinase 3 (MAP3K3), transcript variant 1, mRNA.	GO:0000165|GO:0043123|GO:0046777		GO:0000166|GO:0000287|GO:0004674|GO:0004709|GO:0005515|GO:0005524|GO:0016740	chr17	59065821	59065870	CTCAGCCCTTCTGAACAGCCCCACAGTAACAACAAGCTCATGTGCAGGGG	NM_203351.1	42794766	GO:0000165|GO:0043123|GO:0046777|GO:0000166|GO:0000287|GO:0004674|GO:0004709|GO:0005515|GO:0005524|GO:0016740	MAP3K3	+	ILMN_2296697	466	I	NP_976226.1	NM_203351.1	NM_203351.1	NM_203351.1	MAPKKK3; MEKK3	ILMN_170574
1230477	0.0243854	0.000751229	up	1.69021	1.69021	0.757202	IRX5	10265	Homo sapiens iroquois homeobox protein 5 (IRX5), mRNA.	GO:0006355|GO:0048468	GO:0005634	GO:0003700|GO:0043565	chr16	53525843	53525892	GAGCCACTCATTACTTTTTAGAAGCCTCAATAAACTGTCCATTGCCTTGG	NM_005853.4	47778932	GO:0005634|GO:0006355|GO:0048468|GO:0003700|GO:0043565	IRX5	+	ILMN_2140559	2009	S	NP_005844.3	NM_005853.4	NM_005853.4	NM_005853.4	IRX-2a	ILMN_27745
2940095	0.0449494	0.00350883	up	1.6899	1.6899	0.756941	SLC36A1	206358	Homo sapiens solute carrier family 36 (proton/amino acid symporter), member 1 (SLC36A1), mRNA.	GO:0006810|GO:0006865|GO:0015808|GO:0015816|GO:0015824|GO:0015992	GO:0005765|GO:0005783|GO:0005886|GO:0016021	GO:0005280|GO:0015180|GO:0015187|GO:0015193|GO:0015293	chr5	150850807	150850856	GGCCAGAGGACATAAATGGTGCTGGTAGGAGGTTATCAGAGTAAGGAAGG	NM_078483.2	41352720	GO:0005765|GO:0005783|GO:0005886|GO:0016021|GO:0006810|GO:0006865|GO:0015808|GO:0015816|GO:0015824|GO:0015992|GO:0005280|GO:0015180|GO:0015187|GO:0015193|GO:0015293	SLC36A1	+	ILMN_2124471	5387	S	NP_510968.2	NM_078483.2	NM_078483.2	NM_078483.2	TRAMD3; PAT1; LYAAT1	ILMN_22384
2810402	0.0194623	0.000270962	up	1.68794	1.68794	0.755267	SNORA54	677833	Homo sapiens small nucleolar RNA, H/ACA box 54 (SNORA54), small nucleolar RNA.				chr11	2985052	2985101	AGCCTGGCTGTAGCTAATGGGTTCCATTCCGGTGCAATAGCATTTCCAGC	NR_002982.1	91680849		SNORA54	-	ILMN_3237035	22	S		NR_002982.1	NR_002982.1	NR_002982.1	ACA54	ILMN_171905
7040465	0.0299333	0.00135176	up	1.68715	1.68715	0.754592	ZNF226	7769	Homo sapiens zinc finger protein 226 (ZNF226), transcript variant 4, mRNA.	GO:0006350|GO:0006355|GO:0006355	GO:0005622|GO:0005634|GO:0005622	GO:0003677|GO:0008270|GO:0046872|GO:0003676	chr19	44677052	44677101	GAAATGAGCAGCTTTGGATAATGACGACAGCAACCCGAAGACAGGGAAAT	NM_015919.3	74027272	GO:0005622|GO:0005634|GO:0005622|GO:0006350|GO:0006355|GO:0006355|GO:0003677|GO:0008270|GO:0046872|GO:0003676	ZNF226	+	ILMN_2363273	326	A	NP_057003.2	NM_015919.3	NM_015919.3	NM_015919.3		ILMN_18252
4200204	0.0446872	0.00346238	up	1.68505	1.68505	0.752791	C9orf37	85026	Homo sapiens chromosome 9 open reading frame 37 (C9orf37), mRNA.				chr9	139629619	139629668	TGGAGGGTGCCCAAGGCGAGGCCGGTGAGGCCCAGCTCTACAAATAAAGT	NM_032937.3	63999354		C9ORF37	-	ILMN_1799320	1329	S	NP_116326.2	NM_032937.3	NM_032937.3	NM_032937.3		ILMN_12183
2630500	0.0367625	0.00223179	up	1.68356	1.68356	0.751516	KSR1	8844	Homo sapiens kinase suppressor of ras 1 (KSR1), mRNA.	GO:0006468|GO:0007242|GO:0007265|GO:0006468|GO:0007242	GO:0005622|GO:0005737|GO:0016020	GO:0004674|GO:0004713|GO:0005515|GO:0005524|GO:0008270|GO:0019992|GO:0046872|GO:0004674|GO:0004713|GO:0005524|GO:0008270|GO:0046872	chr17	22974653	22974702	CCAGGAGCACACGTCCTAGATTCAGACTGTTGGCCATAAACCCCACTCGG	NM_014238.1	75677324	GO:0005622|GO:0005737|GO:0016020|GO:0006468|GO:0007242|GO:0007265|GO:0006468|GO:0007242|GO:0004674|GO:0004713|GO:0005515|GO:0005524|GO:0008270|GO:0019992|GO:0046872|GO:0004674|GO:0004713|GO:0005524|GO:0008270|GO:0046872	KSR1	+	ILMN_1754798	4299	S	NP_055053.1	NM_014238.1	NM_014238.1	NM_014238.1	RSU2; KSR	ILMN_20813
4640609	0.0468893	0.00379175	up	1.68297	1.68297	0.751009	GNAZ	2781	Homo sapiens guanine nucleotide binding protein (G protein), alpha z polypeptide (GNAZ), mRNA.	GO:0007165|GO:0007186	GO:0005635|GO:0005737|GO:0005783|GO:0005886	GO:0000166|GO:0003924|GO:0005057|GO:0005525|GO:0019001	chr22	21797120	21797169	CAGCCAAGGACGTGAAGAGATGTACGGGGGAAAGAGAAGCTGGGGATTGG	NM_002073.2	45580725	GO:0005635|GO:0005737|GO:0005783|GO:0005886|GO:0007165|GO:0007186|GO:0000166|GO:0003924|GO:0005057|GO:0005525|GO:0019001	GNAZ	+	ILMN_1766182	3107	S	NP_002064.1	NM_002073.2	NM_002073.2	NM_002073.2		ILMN_18786
1990162	0.0345952	0.00190819	up	1.68274	1.68274	0.750813	LOC441016	441016	PREDICTED: Homo sapiens similar to hypertension-related calcium-regulated gene (LOC441016), mRNA.							TCACATTGGTGTGGCCCGCTTTTGGCTGCATTGGCTGGGGATCACTGGCA	XM_936464.1	88980294		LOC441016		ILMN_1791597	35	A	XP_941557.1	XM_936464.1	XM_936464.1	XM_936464.1		ILMN_38280
4920471	0.0255336	0.000863334	up	1.68186	1.68186	0.750055	KIAA1143	57456	Homo sapiens KIAA1143 (KIAA1143), mRNA.				chr3	44769901	44769950	GAAGCCAAATGAAGATGAAGTAAATCAGGACTCGGTCAAAAAGAACTCAC	NM_020696.1	33468964		KIAA1143	-	ILMN_2043360	411	S	NP_065747.1	NM_020696.1	NM_020696.1	NM_020696.1		ILMN_17840
3290189	0.0294547	0.00129525	up	1.68022	1.68022	0.748654	LOC729652	729652	PREDICTED: Homo sapiens misc_RNA (LOC729652), miscRNA.							CCAAGTAGCTGGGATTACAGGCAGACACGCCATGCCCGGCTCATTTTCAA	XR_040488.1	169210648		LOC729652		ILMN_3224384	3354	A		XR_040488.1	XR_040488.1	XR_040488.1		ILMN_341564
830356	0.0169813	5.72274e-05	up	1.67928	1.67928	0.74784	SLC4A5	57835	Homo sapiens solute carrier family 4, sodium bicarbonate cotransporter, member 5 (SLC4A5), transcript variant c, mRNA.	GO:0006814|GO:0006820	GO:0016020|GO:0016021	GO:0005215|GO:0005452|GO:0008509|GO:0031402	chr2	74443757	74443806	GCTATAATCATGCCACTGCACTCCAGCCAGGGAGACAGCTGGAATCCATG	NM_133478.2	125987594	GO:0016020|GO:0016021|GO:0006814|GO:0006820|GO:0005215|GO:0005452|GO:0008509|GO:0031402	SLC4A5	-	ILMN_2273224	5910	I	NP_597812.1	NM_133478.2	NM_133478.2	NM_133478.2	NBC4; MGC129662	ILMN_9219
2600402	0.0308888	0.00146703	up	1.67883	1.67883	0.74746	ARID4A	5926	Homo sapiens AT rich interactive domain 4A (RBP1-like) (ARID4A), transcript variant 1, mRNA.	GO:0006333|GO:0006350|GO:0006355|GO:0006366	GO:0005622|GO:0000785|GO:0005622|GO:0005634	GO:0003677|GO:0003682|GO:0003700|GO:0005515	chr14	57902590	57902639	GCACGATCTCCTGCAAGAATATCCCCGCACATCAAAGATGGAGAGAAAGA	NM_002892.3	115334676	GO:0005622|GO:0000785|GO:0005622|GO:0005634|GO:0006333|GO:0006350|GO:0006355|GO:0006366|GO:0003677|GO:0003682|GO:0003700|GO:0005515	ARID4A	+	ILMN_1676626	3666	I	NP_002883.3	NM_002892.3	NM_002892.2	NM_002892.3	RBP1; RBP-1; RBBP1	ILMN_173256
2600403	0.0175637	7.76168e-05	up	1.67781	1.67781	0.746577	SCARNA8	677776	Homo sapiens small Cajal body-specific RNA 8 (SCARNA8), guide RNA.				chr9	19063694	19063743	CTTGTCACCATGCCTCCCTAGAATAAACTGCCTTTTGATGACCGGGACGA	NR_003009.1	91982752		SCARNA8	-	ILMN_3247159	41	S		NR_003009.1	NR_003009.1	NR_003009.1	U92	ILMN_181027
10452	0.0193831	0.000254866	up	1.67713	1.67713	0.745993	EAPP	55837	Homo sapiens E2F-associated phosphoprotein (EAPP), mRNA.		GO:0005634|GO:0005737|GO:0005794		chr14	34985652	34985701	GAACAGGAAGAAAAGGCGGGTCCATAAGAAGATGAGGTCTAACCGGGAAG	NM_018453.3	117938267	GO:0005634|GO:0005737|GO:0005794	EAPP	-	ILMN_3243744	781	S	NP_060923.2	NM_018453.3	NM_018453.3	NM_018453.3	FLJ20578; MGC4957; BM036; EAPP; C14orf11	ILMN_1031
3520066	0.039678	0.00266819	up	1.67696	1.67696	0.745846	FZD1	8321	Homo sapiens frizzled homolog 1 (Drosophila) (FZD1), mRNA.	GO:0007186|GO:0007267|GO:0007275|GO:0016055|GO:0016481|GO:0030855	GO:0016020|GO:0016021	GO:0004926|GO:0004930|GO:0005515	chr7	90734899	90734948	CCTCCACGGTCACCTTCAACGCCCAGACACTCCCTTCTCCCACCTTAGTT	NM_003505.1	4503824	GO:0016020|GO:0016021|GO:0007186|GO:0007267|GO:0007275|GO:0016055|GO:0016481|GO:0030855|GO:0004926|GO:0004930|GO:0005515	FZD1	+	ILMN_1696546	3181	S	NP_003496.1	NM_003505.1	NM_003505.1	NM_003505.1	DKFZp564G072	ILMN_11061
2570767	0.0355916	0.00204325	up	1.6765	1.6765	0.745452	CDC42SE2	56990	Homo sapiens CDC42 small effector 2 (CDC42SE2), transcript variant 1, mRNA.	GO:0006909|GO:0008360|GO:0009966	GO:0005737|GO:0005856|GO:0005886	GO:0005198|GO:0005515	chr5	130694908	130694957	CAGCCTAAAAGGCGACGGCGGATTGACAGAAGTATGATTGGAGAGCCCAC	NM_020240.2	84697024	GO:0005737|GO:0005856|GO:0005886|GO:0006909|GO:0008360|GO:0009966|GO:0005198|GO:0005515	CDC42SE2	+	ILMN_1735594	661	S	NP_064625.1	NM_020240.2	NM_020240.1	NM_020240.2	SPEC2; FLJ21967	ILMN_28606
6040088	0.0483546	0.00403248	up	1.67632	1.67632	0.745296	ACN9	57001	Homo sapiens ACN9 homolog (S. cerevisiae) (ACN9), mRNA.	GO:0006094	GO:0005739|GO:0005758		chr7	96648906	96648955	CTCTTCTCCCTGCATCACTGTTCATTCACAATGAAAGGTTAGGAAGAAGC	NM_020186.1	9910179	GO:0005739|GO:0005758|GO:0006094	ACN9	+	ILMN_2134039	840	S	NP_064571.1	NM_020186.1	NM_020186.1	NM_020186.1	DC11	ILMN_6296
730563	0.0358244	0.00210124	up	1.67602	1.67602	0.745035	LOC650263	650263	PREDICTED: Homo sapiens hypothetical protein LOC650263 (LOC650263), mRNA.							GGCGCAGTAAGATTGAGGAGCTAAAAACAGACTTGGGCGGATGTCTGCAG	XM_945864.1	88954871		LOC650263		ILMN_1671423	3904	S	XP_950957.1	XM_945864.1	XM_945864.1	XM_945864.1		ILMN_46692
3290242	0.0331142	0.00171167	up	1.67396	1.67396	0.743261	PDS5A	23244	Homo sapiens PDS5, regulator of cohesion maintenance, homolog A (S. cerevisiae) (PDS5A), mRNA.	GO:0007049|GO:0007067|GO:0051301	GO:0005634	GO:0042802	chr4	39501282	39501331	GATGTAAGTGGCCCACCCCAATTTTGTAACATGATGCAAGTGTCTGGCAC	NM_015200.1	22094120	GO:0005634|GO:0007049|GO:0007067|GO:0051301|GO:0042802	PDS5A	-	ILMN_1670931	6261	S	NP_056015.1	NM_015200.1	NM_015200.1	NM_015200.1	MGC161503; KIAA0648; FLJ41012; MGC131948; SCC-112; PIG54; DKFZp686B19246	ILMN_30113
360110	0.0340876	0.00185715	up	1.67293	1.67293	0.742374	KLF6	1316	Homo sapiens Kruppel-like factor 6 (KLF6), transcript variant 1, mRNA.	GO:0006350|GO:0006355|GO:0019221|GO:0030183	GO:0005622|GO:0005634|GO:0005737	GO:0003677|GO:0008270|GO:0016563|GO:0016563|GO:0046872	chr10	3812385	3813845	GCGGACGCACACAGGAGAAAAGCCTTACAGATGCTCATGGGAAGGGTGTG	NM_001008490.1	56550082	GO:0005622|GO:0005634|GO:0005737|GO:0006350|GO:0006355|GO:0019221|GO:0030183|GO:0003677|GO:0008270|GO:0016563|GO:0016563|GO:0046872	KLF6	-	ILMN_1737406	912	A	NP_001008490.1	NM_001008490.1	NM_001008490.1	NM_001008490.1	GBF; ST12; ZF9; CPBP; BCD1; DKFZp686N0199; PAC1; COPEB	ILMN_12381
2750446	0.0299523	0.00136875	up	1.67237	1.67237	0.741896	SNORD36A	26815	Homo sapiens small nucleolar RNA, C/D box 36A (SNORD36A), small nucleolar RNA.				chr9	135207152	135207201	CACTGAATTCAACCTTGAAGTGCGAATCCATGAGCTTTTTAACCCTGAGC	NR_002448.1	72255553		SNORD36A	+	ILMN_2135175	21	S		NR_002448.1	NR_002448.1	NR_002448.1	RNU36A; U36a	ILMN_20691
4050070	0.0299333	0.00135956	up	1.67172	1.67172	0.741335	UBE2E1	7324	Homo sapiens ubiquitin-conjugating enzyme E2E 1 (UBC4/5 homolog, yeast) (UBE2E1), transcript variant 1, mRNA.	GO:0006511|GO:0043687|GO:0051246|GO:0006511|GO:0031145|GO:0032020|GO:0051246|GO:0051436|GO:0051436|GO:0051437	GO:0005654|GO:0005654|GO:0005654|GO:0005829|GO:0005829|GO:0005829|GO:0005829|GO:0005829	GO:0016874|GO:0019787|GO:0004842|GO:0005515|GO:0016874|GO:0042296	chr3	23823865	23823914	GTAAAGTCAGCATGAGCAAAAACTCCAAACTCCTCTCCACCAGCGCCAAG	NM_003341.3	33359692	GO:0005654|GO:0005654|GO:0005654|GO:0005829|GO:0005829|GO:0005829|GO:0005829|GO:0005829|GO:0006511|GO:0043687|GO:0051246|GO:0006511|GO:0031145|GO:0032020|GO:0051246|GO:0051436|GO:0051436|GO:0051437|GO:0016874|GO:0019787|GO:0004842|GO:0005515|GO:0016874|GO:0042296	UBE2E1	+	ILMN_2371685	275	A	NP_003332.1	NM_003341.3	NM_003341.3	NM_003341.3	UBCH6	ILMN_7115
2750647	0.0263713	0.000950462	up	1.67011	1.67011	0.739943	C20orf27	54976	Homo sapiens chromosome 20 open reading frame 27 (C20orf27), mRNA.				chr20	3734208	3734257	GAGGTGCAGTCCCCAGCCCCCACCCCTCAGGTCTGTGTTACTTGGTTTTT	NM_001039140.1	85362736		C20ORF27	-	ILMN_1697363	1276	S	NP_001034229.1	NM_001039140.1	NM_017874.2	NM_001039140.1	FLJ20550	ILMN_18341
5270343	0.0452184	0.00357233	up	1.66918	1.66918	0.739139	IQCC	55721	Homo sapiens IQ motif containing C (IQCC), mRNA.				chr1	32446803	32446852	GTGTGGCTAAGGAGTTACCTGGGGGAAGTAGAATGAGAGGTCTGTTGGGA	NM_018134.1	8922508		IQCC	+	ILMN_1774589	1945	S	NP_060604.1	NM_018134.1	NM_018134.1	NM_018134.1	MGC120341; FLJ10547; RP4-622L5.6	ILMN_14474
3610736	0.0254018	0.00083087	up	1.66827	1.66827	0.738352	SRA1	10011	PREDICTED: Homo sapiens steroid receptor RNA activator 1 (SRA1), mRNA.	GO:0006350|GO:0006355|GO:0006915|GO:0008283|GO:0030154|GO:0045944	GO:0005634|GO:0005667|GO:0005737|GO:0030529|GO:0031252	GO:0003677|GO:0004872|GO:0005515|GO:0030374	chr5	139909460	139909509	ACCTGCCACTGTAGCGTGCCTCAGGTTCTAATTGCTGCTGGAAGTGGGCC	XM_925998.1	88985487	GO:0005634|GO:0005667|GO:0005737|GO:0030529|GO:0031252|GO:0006350|GO:0006355|GO:0006915|GO:0008283|GO:0030154|GO:0045944|GO:0003677|GO:0004872|GO:0005515|GO:0030374	SRA1	-	ILMN_1742064	1622	I	XP_931091.1	XM_925998.1	XM_925998.1	XM_925998.1		ILMN_46877
1090671	0.0312556	0.00150691	up	1.6675	1.6675	0.737685	SNORA59A	677885	Homo sapiens small nucleolar RNA, H/ACA box 59A (SNORA59A), small nucleolar RNA.				chr1	12567354	12567403	CCTGGGAACATTAACTGCCTCACAACGTTTGTGCCTCAGTTACCCGTAGA	NR_003025.1	93204859		SNORA59A	+	ILMN_3240116	55	S		NR_003025.1	NR_003025.1	NR_003025.1	ACA59	ILMN_179580
110196	0.0377933	0.00236624	up	1.66703	1.66703	0.737279	TMEM19	55266	Homo sapiens transmembrane protein 19 (TMEM19), mRNA.		GO:0016020|GO:0016021		chr12	70383455	70383504	TCATGTGTCAGTTTTCACACAGCCTGCACATCGTTCTGACATGCCCTTTT	NM_018279.3	89145418	GO:0016020|GO:0016021	TMEM19	+	ILMN_3251207	4007	S	NP_060749.2	NM_018279.3	NM_018279.3	NM_018279.3	FLJ10936	ILMN_172484
6380553	0.0317116	0.0015689	up	1.6668	1.6668	0.737078	SLC35B4	84912	Homo sapiens solute carrier family 35, member B4 (SLC35B4), mRNA.	GO:0015780|GO:0015788|GO:0015790	GO:0000139|GO:0005794|GO:0016020|GO:0016021	GO:0005338|GO:0005351|GO:0005462|GO:0005464	chr7	133625015	133625064	AGATGACTCTTGTGAACCAAAGAGAGCAGTAGTGGTTATTCCCCGGCGCA	NM_032826.3	54792143	GO:0000139|GO:0005794|GO:0016020|GO:0016021|GO:0015780|GO:0015788|GO:0015790|GO:0005338|GO:0005351|GO:0005462|GO:0005464	SLC35B4	-	ILMN_1697959	6356	S	NP_116215.1	NM_032826.3	NM_032826.3	NM_032826.3	YEA; FLJ14697; YEA4	ILMN_19120
60563	0.0465689	0.00375156	up	1.66679	1.66679	0.737074	F2RL2	2151	Homo sapiens coagulation factor II (thrombin) receptor-like 2 (F2RL2), mRNA.	GO:0007165|GO:0007186|GO:0007596|GO:0009611	GO:0005886|GO:0005886|GO:0005886|GO:0005887	GO:0004435|GO:0004872|GO:0015057	chr5	75947227	75947276	GACATTAGTGATTAGACAGGAGGGAAGATATTAGTGATTAGACAGCAGGG	NM_004101.2	34577053	GO:0005886|GO:0005886|GO:0005886|GO:0005887|GO:0007165|GO:0007186|GO:0007596|GO:0009611|GO:0004435|GO:0004872|GO:0015057	F2RL2	-	ILMN_2202894	3196	S	NP_004092.1	NM_004101.2	NM_004101.2	NM_004101.2	PAR3	ILMN_181956
940500	0.0191782	0.000244046	up	1.66657	1.66657	0.736883	CLDN14	23562	Homo sapiens claudin 14 (CLDN14), transcript variant 2, mRNA.	GO:0006461|GO:0007605|GO:0016338	GO:0005783|GO:0005886|GO:0005923|GO:0016021|GO:0030054	GO:0005198|GO:0042802	chr21	37834074	37838713	CTTCTGCCAGGATTGTAAGTTTCCTGAGGCCTCCCCAGTCCTGCGGAACT	NM_012130.2	21536295	GO:0005783|GO:0005886|GO:0005923|GO:0016021|GO:0030054|GO:0006461|GO:0007605|GO:0016338|GO:0005198|GO:0042802	CLDN14	-	ILMN_1661194	12	I	NP_036262.1	NM_012130.2	NM_012130.2	NM_012130.2	DFNB29	ILMN_19370
7610082	0.0309337	0.00147458	up	1.66484	1.66484	0.735383	C10orf118	55088	Homo sapiens chromosome 10 open reading frame 118 (C10orf118), mRNA.				chr10	115884693	115884742	GAGGGCCTTCTGCCCTCTGAATATATGGTGAGGAGAATGGGGTATCTGGA	NM_018017.2	36031015		C10ORF118	-	ILMN_1734010	5815	S	NP_060487.2	NM_018017.2	NM_018017.2	NM_018017.2	MGC118918; FLJ10188; FLJ35301	ILMN_25804
3130184	0.028269	0.00116734	up	1.66313	1.66313	0.7339	RBM9	23543	Homo sapiens RNA binding motif protein 9 (RBM9), transcript variant 3, mRNA.	GO:0006397|GO:0008380|GO:0016070|GO:0016481|GO:0030520|GO:0042127	GO:0005634|GO:0005634|GO:0005730|GO:0005737|GO:0005737|GO:0005634|GO:0005730|GO:0005737	GO:0000166|GO:0003714|GO:0003723|GO:0005515|GO:0008134|GO:0000166|GO:0003676|GO:0003676|GO:0000166|GO:0003676	chr22	36139883	36139932	CAATCACGGAAGAGGCAGTCAAGGAGGAAGGAGAGACATTAGGAGCCGAT	NM_001082576.1	133925798	GO:0005634|GO:0005634|GO:0005730|GO:0005737|GO:0005737|GO:0005634|GO:0005730|GO:0005737|GO:0006397|GO:0008380|GO:0016070|GO:0016481|GO:0030520|GO:0042127|GO:0000166|GO:0003714|GO:0003723|GO:0005515|GO:0008134|GO:0000166|GO:0003676|GO:0003676|GO:0000166|GO:0003676	RBM9	-	ILMN_1697418	1815	I	NP_001076045.1	NM_001082576.1	NM_014309.1	NM_001082576.1	HNRBP2; HRNBP2; fxh; dJ106I20.3; RTA; Fox-2	ILMN_307545
4010433	0.0340876	0.001862	up	1.66135	1.66135	0.732355	LOC650832	650832	PREDICTED: Homo sapiens similar to mitogen-activated protein kinase kinase 3 isoform A (LOC650832), mRNA.							AAACAACTGCCCATCCCGGGTCCTTTCCCTGATGGGTTGTGGCAGTTACC	XM_939919.2	113427316		LOC650832		ILMN_1783156	1356	S	XP_945012.1	XM_939919.2	XM_939919.1	XM_939919.2		ILMN_37936
650167	0.0265476	0.00095874	up	1.6599	1.6599	0.731097	C19orf54	284325	Homo sapiens chromosome 19 open reading frame 54 (C19orf54), mRNA.				chr19	45938653	45938702	GGAGCCTGCCTCTTTCCCAAACTGCTCATTATCCTGTTACCCCACCCAGC	NM_198476.2	124517701		C19ORF54	-	ILMN_1729546	2554	S	NP_940878.2	NM_198476.2	NM_198476.1	NM_198476.2	FLJ41131; MGC103014	ILMN_9179
7610072	0.0334274	0.00174238	up	1.65965	1.65965	0.730876	BTBD2	55643	Homo sapiens BTB (POZ) domain containing 2 (BTBD2), mRNA.		GO:0005737	GO:0005515|GO:0005515	chr19	1985474	1985523	CCAAAGCCATGGGAGGGGTGTCCTCCTCAGACCATGCCCCCAGATGATTT	NM_017797.3	59814163	GO:0005737|GO:0005515|GO:0005515	BTBD2	-	ILMN_3238274	2541	S	NP_060267.2	NM_017797.3	NM_017797.3	NM_017797.3		ILMN_18181
5420300	0.031327	0.00152313	up	1.65947	1.65947	0.730727	TTC32	130502	Homo sapiens tetratricopeptide repeat domain 32 (TTC32), mRNA.			GO:0005488	chr2	20097750	20101469	GGAGCAAATGCAGCCCTGAGGATTTGGCTACTGCATATAACAACAGGGGG	NM_001008237.1	56606132	GO:0005488	TTC32	-	ILMN_2083593	278	S	NP_001008238.1	NM_001008237.1	NM_001008237.1	NM_001008237.1		ILMN_4829
3120112	0.039812	0.00268663	up	1.65749	1.65749	0.729005	LOC100132518	100132518	PREDICTED: Homo sapiens hypothetical protein LOC100132518 (LOC100132518), mRNA.				chr7	73440	73489	CCTCAGCCTCCCGAGTAGCTGGGATTACAGGTAAGTGCCACCACACCCAG	XM_001720401.1	169169958		LOC100132518	-	ILMN_3246885	61	S	XP_001720453.1	XM_001720401.1	XM_001720401.1	XM_001720401.1		ILMN_349210
3360092	0.0185375	0.000186	up	1.6556	1.6556	0.727358	RUFY2	55680	Homo sapiens RUN and FYVE domain containing 2 (RUFY2), transcript variant 2, mRNA.		GO:0005634	GO:0008270|GO:0046872|GO:0008270	chr10	70137429	70137478	GGCCAAAGAAGGCAGGGAGTGGAGCTAAGCACAGGAAAATGCAACGACTT	NM_001042417.1	109240551	GO:0005634|GO:0008270|GO:0046872|GO:0008270	RUFY2	-	ILMN_2245814	2157	I	NP_001035882.1	NM_001042417.1	NM_001042417.1	NM_001042417.1	KIAA1537; RABIP4R; ZFYVE13; FLJ10063	ILMN_167837
6520390	0.0187327	0.00021362	up	1.65498	1.65498	0.726814	PPM1A	5494	Homo sapiens protein phosphatase 1A (formerly 2C), magnesium-dependent, alpha isoform (PPM1A), transcript variant 2, mRNA.	GO:0006470|GO:0043123	GO:0008287	GO:0000287|GO:0004722|GO:0004871|GO:0005515|GO:0005515|GO:0005515|GO:0005515|GO:0016787|GO:0030145	chr14	59819219	59819268	CCAGGGGCAGGGTAATGGGTTGCGATATGGGCTAAGCAGCATGCAAGGCT	NM_177951.1	29557854	GO:0008287|GO:0006470|GO:0043123|GO:0000287|GO:0004722|GO:0004871|GO:0005515|GO:0005515|GO:0005515|GO:0005515|GO:0016787|GO:0030145	PPM1A	+	ILMN_1690077	498	A	NP_808820.1	NM_177951.1	NM_177952.1	NM_177951.1	PP2CA; PP2C-ALPHA; MGC9201	ILMN_13918
6110494	0.0494469	0.00426998	up	1.6534	1.6534	0.725435	GNAQ	2776	Homo sapiens guanine nucleotide binding protein (G protein), q polypeptide (GNAQ), mRNA.	GO:0001501|GO:0001508|GO:0007165|GO:0007186|GO:0007189|GO:0007215|GO:0007507|GO:0007610|GO:0009791|GO:0016322|GO:0021884|GO:0042733|GO:0045634|GO:0048066|GO:0060158|GO:0001501|GO:0001508|GO:0006471|GO:0007165|GO:0007186|GO:0007189|GO:0007202|GO:0007215|GO:0007507|GO:0007596|GO:0007610|GO:0009791|GO:0016322|GO:0021884|GO:0042733|GO:0045634|GO:0048066|GO:0060158	GO:0005886|GO:0005737|GO:0005886|GO:0005886|GO:0005886|GO:0005886|GO:0005886	GO:0000166|GO:0004871|GO:0005525|GO:0019001|GO:0000166|GO:0003924|GO:0004871|GO:0005525|GO:0019001	chr9	80335817	80335866	CCCGCTAATTCATACCTCCCTCCTGATGTTTTTCCCAGGTTACAATGGCC	NM_002072.2	40254461	GO:0005886|GO:0005737|GO:0005886|GO:0005886|GO:0005886|GO:0005886|GO:0005886|GO:0001501|GO:0001508|GO:0007165|GO:0007186|GO:0007189|GO:0007215|GO:0007507|GO:0007610|GO:0009791|GO:0016322|GO:0021884|GO:0042733|GO:0045634|GO:0048066|GO:0060158|GO:0001501|GO:0001508|GO:0006471|GO:0007165|GO:0007186|GO:0007189|GO:0007202|GO:0007215|GO:0007507|GO:0007596|GO:0007610|GO:0009791|GO:0016322|GO:0021884|GO:…	GNAQ	-	ILMN_1659923	1493	S	NP_002063.2	NM_002072.2	NM_002072.2	NM_002072.2	GAQ; G-ALPHA-q	ILMN_18320
1030520	0.0490054	0.00417198	up	1.65301	1.65301	0.725096	PHF2	5253	Homo sapiens PHD finger protein 2 (PHF2), mRNA.		GO:0005634	GO:0005515|GO:0008270|GO:0046872|GO:0005515|GO:0008270|GO:0046872|GO:0005515|GO:0008270|GO:0046872	chr9	95378947	95432094	ACGCCTGCAAGGACTGGTTCCACGGCAGCTGTGTTGGGGTGGAAGAGGAG	NM_005392.3	117190341	GO:0005634|GO:0005515|GO:0008270|GO:0046872|GO:0005515|GO:0008270|GO:0046872|GO:0005515|GO:0008270|GO:0046872	PHF2	+	ILMN_1726426	218	I	NP_005383.3	NM_005392.3	NM_005392.2	NM_005392.3	MGC176680; KIAA0662; GRC5; JHDM1E	ILMN_169028
3370669	0.0305345	0.00143904	up	1.65213	1.65213	0.72433	LOC100125556	100125556	Homo sapiens family with sequence similarity 86, member A pseudogene (LOC100125556), transcript variant 2, non-coding RNA.				chr3	125647999	125648048	GGTCACAGGGAAGTCACAGAACAGTAATACGCTAGCAGGGGCATGGGGCA	NR_024250.1	209954671		LOC100125556	+	ILMN_3185784	1075	A		NR_024250.1	NR_024250.1	NR_024250.1		ILMN_370945
160121	0.0178585	8.5516e-05	up	1.65127	1.65127	0.723576	SYNE2	23224	Homo sapiens spectrin repeat containing, nuclear envelope 2 (SYNE2), transcript variant 1, mRNA.		GO:0005634|GO:0005640|GO:0005737|GO:0005856|GO:0016020|GO:0016021	GO:0003779|GO:0005198	chr14	63762375	63762424	CAAGCGAGGACATTCCACCCTAGAAATGGTTCAGAAACTCATAGGCACCC	NM_015180.4	118918402	GO:0005634|GO:0005640|GO:0005737|GO:0005856|GO:0016020|GO:0016021|GO:0003779|GO:0005198	SYNE2	+	ILMN_2391419	21266	A	NP_055995.4	NM_015180.4	NM_015180.4	NM_015180.4	FLJ11014; DKFZp686H1931; NUANCE; SYNE-2; FLJ45710; DKFZP434H2235; Nesprin-2; KIAA1011; FLJ46790; FLJ43727; NUA; DKFZp686E01115	ILMN_183979
4900709	0.0377933	0.00238772	up	1.65105	1.65105	0.723383	FLJ32679	440321	Homo sapiens golgin-like hypothetical protein LOC440321 (FLJ32679), mRNA.				chr15|NT_113925.1	75522	78662	GAGAGAGTGGCAGGAGAGCTCCAGGCCCAGGTGGAGAAAGAAGAACTTGG	NM_001012452.1	60218905		FLJ32679	+	ILMN_1736479	1265	S	NP_001012455.1	NM_001012452.1	NM_001012452.1	NM_001012452.1	MGC102859; MGC104696	ILMN_16017
1770273	0.0227071	0.00055011	up	1.65046	1.65046	0.72287	ANKRD30B	374860	Homo sapiens ankyrin repeat domain 30B (ANKRD30B), mRNA.	GO:0008150	GO:0005575	GO:0003674	chr18	14806601	14806650	CATGCACCTACACTCCAGCCTGGGTGACAGGGCCAGACTCTGTGAAAAAA	NM_001029862.1	71143157	GO:0005575|GO:0008150|GO:0003674	ANKRD30B	+	ILMN_1730678	2942	I	NP_001025033.1	NM_001029862.1	NM_001029862.1	NM_001029862.1	NY-BR-1.1	ILMN_7263
840551	0.0243854	0.000750366	up	1.65013	1.65013	0.722581	CEP27	55142	Homo sapiens centrosomal protein 27kDa (CEP27), mRNA.		GO:0005813		chr15	40646836	40646885	AGTCATGATCACGCCACTGCGCTACAGCCTGGGCGACACAGTAAGACCCT	NM_018097.1	8922429	GO:0005813	CEP27	+	ILMN_1738482	1256	S	NP_060567.1	NM_018097.1	NM_018097.1	NM_018097.1	FLJ10460; C15orf25; HsT17025	ILMN_15131
1230349	0.0419587	0.00299907	up	1.64917	1.64917	0.721737	LOC729652	729652	PREDICTED: Homo sapiens hypothetical protein LOC729652 (LOC729652), miscRNA.							CCCAAGTGCTGGGATTACAGGCGTGAGCCACCACACCCGGCCCACTTATA	XR_040489.1	169209610		LOC729652		ILMN_3300891	2742	M		XR_040489.1	XR_040489.1	XR_040489.1		ILMN_341399
2940204	0.0191782	0.000243868	up	1.64904	1.64904	0.721628	SNORA17	677804	Homo sapiens small nucleolar RNA, H/ACA box 17 (SNORA17), small nucleolar RNA.				chr9	139621275	139621324	CCTAGAGGCGTTGCAGCTGTGGCTGCCGTGTCACATCTGTGTCATTAGGT	NR_002958.1	91680825		SNORA17	-	ILMN_3243129	7	S		NR_002958.1	NR_002958.1	NR_002958.1	ACA17	ILMN_180344
50671	0.0375259	0.00232455	up	1.64879	1.64879	0.721411	DDHD2	23259	Homo sapiens DDHD domain containing 2 (DDHD2), mRNA.	GO:0016042	GO:0005737	GO:0016787|GO:0046872	chr8	38238058	38238107	TGTAAAAGCTGATGAACCTGAAATTGTGTAGCCTCTACAGGCTGCTGAGG	NM_015214.1	54792779	GO:0005737|GO:0016042|GO:0016787|GO:0046872	DDHD2	+	ILMN_2179063	3225	S	NP_056029.1	NM_015214.1	NM_015214.1	NM_015214.1	SAMWD1; KIAA0725	ILMN_22988
6350692	0.0418499	0.00296968	up	1.64805	1.64805	0.720758	MSTO2P	100129405	Homo sapiens misato homolog 2 pseudogene (MSTO2P), non-coding RNA.				chr1	155720642	155721241	TCTCCTGGGTTCAAGCAATTCTCCTGCCTCAGCTACTTTGGGAGAGGCTG	NR_024117.1	197927205		MSTO2P	+	ILMN_3238837	2347	S		NR_024117.1	NR_024117.1	NR_024117.1		ILMN_364455
1820347	0.0327025	0.00166335	up	1.64775	1.64775	0.720495	ASB1	51665	Homo sapiens ankyrin repeat and SOCS box-containing 1 (ASB1), mRNA.	GO:0006511|GO:0007242|GO:0007275|GO:0030539|GO:0042036	GO:0005622|GO:0005634|GO:0005737	GO:0003674	chr2	239025546	239025595	GACGGTGGGAGGGTGAGATGTGAAGATGTGGGATGAACCTGGAATGAACG	NM_016114.3	22208961	GO:0005622|GO:0005634|GO:0005737|GO:0006511|GO:0007242|GO:0007275|GO:0030539|GO:0042036|GO:0003674	ASB1	+	ILMN_1683096	6716	S	NP_057198.1	NM_016114.3	NM_016114.3	NM_016114.3	MGC11165; KIAA1146; ASB-1	ILMN_11707
5670040	0.0441133	0.00336199	up	1.64704	1.64704	0.719879	ELOVL6	79071	Homo sapiens ELOVL family member 6, elongation of long chain fatty acids (FEN1/Elo2, SUR4/Elo3-like, yeast) (ELOVL6), mRNA.	GO:0030497	GO:0005739|GO:0005783|GO:0005789|GO:0016020|GO:0016021|GO:0030176	GO:0016747	chr4	111190021	111190070	CTGTCAGAGATGGCAAGGGCTTTTTCAGCATCTCGTTTATGTGTGGAATT	NM_024090.1	13129087	GO:0005739|GO:0005783|GO:0005789|GO:0016020|GO:0016021|GO:0030176|GO:0030497|GO:0016747	ELOVL6	-	ILMN_2111187	2950	S	NP_076995.1	NM_024090.1	NM_024090.1	NM_024090.1	MGC5487; FLJ23378; FAE; LCE	ILMN_11340
5220136	0.0374952	0.00231977	up	1.64656	1.64656	0.719455	LOC220930	220930	Homo sapiens hypothetical LOC220930 (LOC220930), non-coding RNA.				chr10	31606228	31606277	GTTTTTCAGTCGCCTACCGAATCAGGTCATAGACTATGGAATTGACCCCA	NR_024284.1	210147476		LOC220930	-	ILMN_3249620	1392	S		NR_024284.1	NR_024284.1	NR_024284.1		ILMN_372177
1770201	0.0465689	0.00374687	up	1.64595	1.64595	0.718917	PPAP2A	8611	Homo sapiens phosphatidic acid phosphatase type 2A (PPAP2A), transcript variant 2, mRNA.	GO:0006470|GO:0007205|GO:0008285|GO:0008354|GO:0019216|GO:0030521|GO:0046839	GO:0005624|GO:0005829|GO:0005886|GO:0005887	GO:0008195|GO:0008195|GO:0008195|GO:0016787	chr5	54830720	54830769	CGTCACATCCACTGTCCTCATCCTAGTGGGGGTTGGCTTGCCCATTTCCT	NM_176895.1	29171737	GO:0005624|GO:0005829|GO:0005886|GO:0005887|GO:0006470|GO:0007205|GO:0008285|GO:0008354|GO:0019216|GO:0030521|GO:0046839|GO:0008195|GO:0008195|GO:0008195|GO:0016787	PPAP2A	-	ILMN_1676296	578	I	NP_795714.1	NM_176895.1	NM_176895.1	NM_176895.1	PAP2a2; LLP1a; PAP-2a; LPP1; PAP2alpha2; PAP2; PAPalpha1	ILMN_5193
7510735	0.0220081	0.000498031	up	1.64548	1.64548	0.718511	LOC645015	645015	PREDICTED: Homo sapiens similar to beta-1,4-mannosyltransferase (LOC645015), mRNA.				chr11	67312494	67314101	CCTTGGCTGGAGGCCGAGGACTACCCCCTGCTTCTAGGGTCGGTGGACCT	XM_928077.2	113422459		LOC645015	+	ILMN_1787954	583	S	XP_933170.2	XM_928077.2	XM_928077.1	XM_928077.2		ILMN_44146
4570626	0.0468608	0.00378356	up	1.64531	1.64531	0.718356	MIR137	406928	Homo sapiens microRNA 137 (MIR137), microRNA.							GTCCTCTGACTCTCTTCGGTGACGGGTATTCTTGGGTGGATAATACGGAT	NR_029679.1	262205300		MIR137		ILMN_3309284	1	S		NR_029679.1	NR_029679.1	NR_029679.1		ILMN_387842
5550452	0.0487407	0.00412042	up	1.64529	1.64529	0.71834	KCNMA1	3778	Homo sapiens potassium large conductance calcium-activated channel, subfamily M, alpha member 1 (KCNMA1), transcript variant 2, mRNA.	GO:0006813|GO:0006813|GO:0006811|GO:0006813|GO:0008152|GO:0006811|GO:0006813|GO:0008152|GO:0001666|GO:0006811|GO:0006813|GO:0007268|GO:0007605|GO:0007623|GO:0007628|GO:0008152|GO:0019228|GO:0032344|GO:0042491|GO:0045475|GO:0045794|GO:0046541|GO:0048469|GO:0050885|GO:0051260|GO:0060082|GO:0060083|GO:0060087|GO:0006811|GO:0006813|GO:0008152|GO:0006811|GO:0006813|GO:0008152|GO:0006811|GO:0006813|GO:…	GO:0016020|GO:0016020|GO:0008076|GO:0016020|GO:0016021|GO:0008076|GO:0016020|GO:0016021|GO:0005783|GO:0005886|GO:0008076|GO:0009897|GO:0016021|GO:0016324|GO:0043195|GO:0045211|GO:0008076|GO:0016020|GO:0016021|GO:0008076|GO:0016020|GO:0016021|GO:0008076|GO:0016020|GO:0016021|GO:0008076|GO:0016020|GO:0016021|GO:0008076|GO:0008076|GO:0008076|GO:0009897|GO:0016021|GO:0016021|GO:0016021|GO:0016324|GO:…	GO:0015269|GO:0015269|GO:0003824|GO:0005216|GO:0005249|GO:0005488|GO:0015269|GO:0003824|GO:0005216|GO:0005249|GO:0005488|GO:0015269|GO:0003824|GO:0005216|GO:0005249|GO:0005515|GO:0060072|GO:0003824|GO:0005216|GO:0005249|GO:0005488|GO:0015269|GO:0003824|GO:0005216|GO:0005249|GO:0005488|GO:0015269|GO:0003824|GO:0005216|GO:0005249|GO:0005488|GO:0015269|GO:0003824|GO:0005216|GO:0005249|GO:0005488|GO:…	chr10	78314688	78314737	GGTTCTGCATGACCTAGCCACTGCTGGGGGTTTTCTTCTATAACGTTGTC	NM_002247.2	26638649	GO:0016020|GO:0016020|GO:0008076|GO:0016020|GO:0016021|GO:0008076|GO:0016020|GO:0016021|GO:0005783|GO:0005886|GO:0008076|GO:0009897|GO:0016021|GO:0016324|GO:0043195|GO:0045211|GO:0008076|GO:0016020|GO:0016021|GO:0008076|GO:0016020|GO:0016021|GO:0008076|GO:0016020|GO:0016021|GO:0008076|GO:0016020|GO:0016021|GO:0008076|GO:0008076|GO:0008076|GO:0009897|GO:0016021|GO:0016021|GO:0016021|GO:0016324|GO:…	KCNMA1	-	ILMN_2297765	6006	I	NP_002238.2	NM_002247.2	NM_002247.2	NM_002247.2	MaxiK; SLO-ALPHA; MGC71881; SAKCA; BKTM; mSLO1; SLO1; SLO; KCa1.1; DKFZp686K1437	ILMN_24236
3840440	0.0340692	0.00183459	up	1.64515	1.64515	0.718221	C11orf58	10944	Homo sapiens chromosome 11 open reading frame 58 (C11orf58), transcript variant 2, mRNA.				chr11	16779022	16779071	GGTCTGTTGGTCCATGTGGCCTGGTTTCCTAGCACCCATTAAACATAATG	NM_001142705.1	218505710		C11ORF58	+	ILMN_3249949	3185	A	NP_001136177.1	NM_001142705.1	NM_001142705.1	NM_001142705.1		ILMN_370515
5420471	0.0470751	0.00382132	up	1.6447	1.6447	0.717827	MDM4	4194	Homo sapiens Mdm4 p53 binding protein homolog (mouse) (MDM4), mRNA.	GO:0000122|GO:0006461|GO:0006915|GO:0008285|GO:0042177|GO:0045023|GO:0050821	GO:0005622|GO:0005634|GO:0005622|GO:0005634|GO:0005622|GO:0005634	GO:0005515|GO:0005515|GO:0005515|GO:0008270|GO:0046872|GO:0005515|GO:0008270|GO:0046872|GO:0005515|GO:0008270|GO:0046872|GO:0008270	chr1	202785830	202785879	CTTCTGCCCCTCTTCAGACAGTCCTTCAGCTATTTCATGGCTCTCACCCT	NM_002393.2	88702790	GO:0005622|GO:0005634|GO:0005622|GO:0005634|GO:0005622|GO:0005634|GO:0000122|GO:0006461|GO:0006915|GO:0008285|GO:0042177|GO:0045023|GO:0050821|GO:0005515|GO:0005515|GO:0005515|GO:0008270|GO:0046872|GO:0005515|GO:0008270|GO:0046872|GO:0005515|GO:0008270|GO:0046872|GO:0008270	MDM4	+	ILMN_1746020	2032	S	NP_002384.2	NM_002393.2	NM_002393.1	NM_002393.2	MDMX; DKFZp781B1423; MRP1; MGC132766	ILMN_38635
5700356	0.0399523	0.00271755	up	1.64432	1.64432	0.717494	LOC100134363	100134363	PREDICTED: Homo sapiens hypothetical protein LOC100134363 (LOC100134363), mRNA.							AAAGTGCTGGGATTACAGGCGTGAGCCACCATGCCCAGCAGACCTGAATT	XM_001713689.1	169163830		LOC100134363		ILMN_3236122	2818	S	XP_001713741.1	XM_001713689.1	XM_001713689.1	XM_001713689.1		ILMN_335538
4610112	0.02936	0.00126796	up	1.64043	1.64043	0.714076	AP1GBP1	11276	Homo sapiens AP1 gamma subunit binding protein 1 (AP1GBP1), transcript variant 1, mRNA.	GO:0006886|GO:0006897	GO:0005737|GO:0005794|GO:0016020|GO:0030121	GO:0005509|GO:0005509	chr17	32952196	32952245	ATTCAGGGTGAAAATGTGGAGCTCTCGGCCTAGTGTAAAGTATCAAGATG	NM_007247.3	38569408	GO:0005737|GO:0005794|GO:0016020|GO:0030121|GO:0006886|GO:0006897|GO:0005509|GO:0005509	AP1GBP1	-	ILMN_2415467	4898	A	NP_009178.3	NM_007247.3	NM_007247.3	NM_007247.3	MGC104959; SYNG	ILMN_181091
4540544	0.0350181	0.00197117	up	1.63737	1.63737	0.711377	SNORD84	692199	Homo sapiens small nucleolar RNA, C/D box 84 (SNORD84), small nucleolar RNA.				chr6	31508955	31616905	GAGCGCTTTGCGCAGTGATGACCCTCATCTATCACCCTTGACTGATGGCT	NR_003065.1	95147683		SNORD84	-	ILMN_3245672	29	S		NR_003065.1	NR_003065.1	NR_003065.1	U84	ILMN_166184
4780445	0.0294377	0.00128942	up	1.63635	1.63635	0.710481	GYG2	8908	Homo sapiens glycogenin 2 (GYG2), transcript variant 2, mRNA.	GO:0005978	GO:0005625|GO:0005737|GO:0005739|GO:0005829|GO:0005829|GO:0005829|GO:0005886|GO:0031965	GO:0008466|GO:0008466|GO:0016757	chrX	2756905	2756954	TGAGGTCAAGCAATTCACCCACCTCAGCCTCCCAAAGTGCTGGAATGACA	NM_003918.2	119964689	GO:0005625|GO:0005737|GO:0005739|GO:0005829|GO:0005829|GO:0005829|GO:0005886|GO:0031965|GO:0005978|GO:0008466|GO:0008466|GO:0016757	GYG2	+	ILMN_2245686	332	I	NP_003909.2	NM_003918.2	NM_003918.2	NM_003918.2	GN-2; GN2	ILMN_176856
6040097	0.0484778	0.0040704	up	1.63492	1.63492	0.709224	ARAP3	64411	Homo sapiens ArfGAP with RhoGAP domain, ankyrin repeat and PH domain 3 (ARAP3), mRNA.				chr5	141033989	141034964	CTTAGAGCCATAAGCCCCACATATTATCCCTGAACAAGGGCAGCTCCTGC	NM_022481.5	58331234		ARAP3	-	ILMN_3240997	4967	S	NP_071926.4	NM_022481.5	NM_022481.5	NM_022481.5	FLJ21065; ARAP3; DRAG1	ILMN_5090
1770500	0.0229125	0.000594527	up	1.63427	1.63427	0.708646	CAT	847	Homo sapiens catalase (CAT), mRNA.	GO:0000302|GO:0009650|GO:0009650|GO:0042744|GO:0043066|GO:0051262|GO:0051262|GO:0055114	GO:0005739|GO:0005777|GO:0005778	GO:0004096|GO:0004096|GO:0004096|GO:0005506|GO:0020037|GO:0020037|GO:0042803|GO:0046872|GO:0050661	chr11	34449164	34449539	GAATGCGATTCACACCTTTGTGCAGTCCGGATCTCACTTGGCGGCAAGGG	NM_001752.2	60302919	GO:0005739|GO:0005777|GO:0005778|GO:0000302|GO:0009650|GO:0009650|GO:0042744|GO:0043066|GO:0051262|GO:0051262|GO:0055114|GO:0004096|GO:0004096|GO:0004096|GO:0005506|GO:0020037|GO:0020037|GO:0042803|GO:0046872|GO:0050661	CAT	+	ILMN_1651705	1601	S	NP_001743.1	NM_001752.2	NM_001752.2	NM_001752.2	MGC138424; MGC138422	ILMN_13962
2230059	0.0202331	0.000331562	up	1.63413	1.63413	0.70852	NAT12	122830	Homo sapiens N-acetyltransferase 12 (NAT12), mRNA.	GO:0008152		GO:0008080|GO:0008415|GO:0016740	chr14	56946829	56946878	AGCCGGGAATTGCTGGGGTTTAGATGCACTTTTTCTTTTGAGAGTAAGGG	NM_001011713.1	58743372	GO:0008152|GO:0008080|GO:0008415|GO:0016740	NAT12	+	ILMN_2128087	2085	S	NP_001011713.1	NM_001011713.1	NM_001011713.1	NM_001011713.1	MAK3; MGC141884; C14orf35; FLJ35355; MGC141885; Mak3p	ILMN_13814
3170189	0.033822	0.001788	up	1.63401	1.63401	0.708416	S100PBP	64766	Homo sapiens S100P binding protein (S100PBP), transcript variant 1, mRNA.		GO:0005634	GO:0048306	chr1	33096561	33096610	GTTGGACTGGGGGAGGAGAGAGCTGTTCTCTAGTGGTTAACATGGTATTC	NM_022753.2	62899074	GO:0005634|GO:0048306	S100PBP	+	ILMN_1663577	3796	I	NP_073590.2	NM_022753.2	NM_022753.2	NM_022753.2	S100PBPR; DKFZp313K2325; FLJ12903	ILMN_28656
5860187	0.0260173	0.000906605	up	1.63259	1.63259	0.707162	PHYH	5264	Homo sapiens phytanoyl-CoA 2-hydroxylase (PHYH), transcript variant 2, mRNA.	GO:0006629|GO:0007399|GO:0007601|GO:0007605|GO:0050896|GO:0055114|GO:0001561	GO:0005777	GO:0005506|GO:0005515|GO:0009055|GO:0031418|GO:0048244|GO:0003824|GO:0005515	chr10	13359807	13359856	GGGCATAGGAACGGTGTCATGGAGTCCAAATAAAGTGGATATTCCTGCTC	NM_001037537.1	83281446	GO:0005777|GO:0006629|GO:0007399|GO:0007601|GO:0007605|GO:0050896|GO:0055114|GO:0001561|GO:0005506|GO:0005515|GO:0009055|GO:0031418|GO:0048244|GO:0003824|GO:0005515	PHYH	-	ILMN_1773073	1660	S	NP_001032626.1	NM_001037537.1	NM_006214.2	NM_001037537.1	LN1; PAHX; LNAP1; PHYH1; RD	ILMN_17762
1030504	0.0320587	0.00160485	up	1.63244	1.63244	0.707031	RBM41	55285	Homo sapiens RNA binding motif protein 41 (RBM41), mRNA.			GO:0000166|GO:0003723	chrX	106310637	106310686	AGACACCAGTTTGTTTGGAGTTGAAGAGGAAAAACTAACTGAGGGAGGGG	NM_018301.2	38454187	GO:0000166|GO:0003723	RBM41	-	ILMN_2108366	1343	S	NP_060771.2	NM_018301.2	NM_018301.2	NM_018301.2	bB383K5.1; RP13-383K5.1; FLJ13670; FLJ11016	ILMN_16421
1450603	0.0345149	0.00189784	up	1.63096	1.63096	0.705719	C14orf106	55320	Homo sapiens chromosome 14 open reading frame 106 (C14orf106), mRNA.		GO:0005634|GO:0005730|GO:0005737	GO:0003677	chr14	44742184	44742233	CTTGACATAGGATATTTTCCCTCTGGCTACACATTCACCTACCCTTGTTC	NM_018353.3	42415491	GO:0005634|GO:0005730|GO:0005737|GO:0003677	C14ORF106	-	ILMN_1666208	4477	S	NP_060823.3	NM_018353.3	NM_018353.3	NM_018353.3	KIAA1903; HSA242977; FLJ11186; MIS18BP1	ILMN_5745
7200575	0.0249569	0.00078739	up	1.63041	1.63041	0.705235	ATF1	466	Homo sapiens activating transcription factor 1 (ATF1), mRNA.	GO:0006350|GO:0006355	GO:0005634|GO:0005667	GO:0003700|GO:0003700|GO:0043565|GO:0046983	chr12	49499981	49500030	GAGGAGAAAGTGGAAAATGACCTCAAGGAAGCTACGGGCACAACTGGAAG	NM_005171.3	147905222	GO:0005634|GO:0005667|GO:0006350|GO:0006355|GO:0003700|GO:0003700|GO:0043565|GO:0046983	ATF1	+	ILMN_1801923	1246	S	NP_005162.1	NM_005171.3	NM_005171.2	NM_005171.3	TREB36; FUS/ATF-1; EWS-ATF1	ILMN_2456
4200735	0.018003	0.00012684	up	1.6302	1.6302	0.705047	ADAMTS13	11093	Homo sapiens ADAM metallopeptidase with thrombospondin type 1 motif, 13 (ADAMTS13), transcript variant 2, mRNA.	GO:0006508|GO:0007160|GO:0007229|GO:0009100|GO:0016485|GO:0030168|GO:0043171	GO:0005576|GO:0005578|GO:0009986	GO:0004222|GO:0005178|GO:0005509|GO:0005515|GO:0008233|GO:0008270|GO:0008233	chr9	135314240	135314289	ATGTCCAAAAGGCTAGGGGGTTGGAGGTGGGGACTCTGGAAAAGCAGCCC	NM_139027.2	73695935	GO:0005576|GO:0005578|GO:0009986|GO:0006508|GO:0007160|GO:0007229|GO:0009100|GO:0016485|GO:0030168|GO:0043171|GO:0004222|GO:0005178|GO:0005509|GO:0005515|GO:0008233|GO:0008270|GO:0008233	ADAMTS13	+	ILMN_2413732	4677	A	NP_620596.2	NM_139027.2	NM_139027.2	NM_139027.2	FLJ42993; C9orf8; MGC118900; VWFCP; DKFZp434C2322; MGC118899; vWF-CP; TTP	ILMN_3639
7000324	0.0483546	0.00403545	up	1.62921	1.62921	0.704176	TTC30B	150737	Homo sapiens tetratricopeptide repeat domain 30B (TTC30B), mRNA.	GO:0030030	GO:0005929	GO:0005488	chr2	178415588	178415637	CTGTGAACTTCATGGCAGAAACATACCTGCTGTTATTGAACAACCCCTGG	NM_152517.2	125988410	GO:0005929|GO:0030030|GO:0005488	TTC30B	-	ILMN_1668795	1887	S	NP_689730.2	NM_152517.2	NM_152517.1	NM_152517.2	FLJ30990	ILMN_24296
5870022	0.0261338	0.000925536	up	1.62866	1.62866	0.703684	RAET1K	646024	Homo sapiens retinoic acid early transcript 1K pseudogene (RAET1K), non-coding RNA.				chr6	150319398	150319447	GCCTCTAGAAATAGCTGGGACTACAAGCGCATGCCACCATGCCCGGCACA	NR_024045.1	194733768		RAET1K	-	ILMN_3247069	1590	S		NR_024045.1	NR_024045.1	NR_024045.1		ILMN_366277
5340546	0.0379875	0.00244104	up	1.62822	1.62822	0.703296	ARPC2	10109	Homo sapiens actin related protein 2/3 complex, subunit 2, 34kDa (ARPC2), transcript variant 1, mRNA.	GO:0006928|GO:0030833	GO:0005737|GO:0005885|GO:0042995	GO:0003779|GO:0005200|GO:0005515|GO:0005515	chr2	218790119	218790168	GGCCGGCTAGAGCCGGGGGCTGGGCGGGGACCGGGCTTGTCGGTGAAGCG	NM_152862.1	23238210	GO:0005737|GO:0005885|GO:0042995|GO:0006928|GO:0030833|GO:0003779|GO:0005200|GO:0005515|GO:0005515	ARPC2	+	ILMN_2255021	1	I	NP_690601.1	NM_152862.1	NM_152862.1	NM_152862.1	ARC34; PRO2446; PNAS-139; p34-Arc	ILMN_23080
3360221	0.0347425	0.00194121	up	1.6276	1.6276	0.702744	LOC647928	647928	PREDICTED: Homo sapiens hypothetical protein LOC647928 (LOC647928), mRNA.							CCCTCATTTTCAGACCCTTCTTCAGCATCTTCCCTGGGCATTGCTGTGAG	XM_936987.1	89060881		LOC647928		ILMN_1721017	37	S	XP_942080.1	XM_936987.1	XM_936987.1	XM_936987.1		ILMN_35613
3930379	0.0434963	0.00327166	up	1.62644	1.62644	0.701715	P2RY11	5032	Homo sapiens purinergic receptor P2Y, G-protein coupled, 11 (P2RY11), mRNA.	GO:0006952|GO:0007165|GO:0007190|GO:0007200	GO:0005886|GO:0005887	GO:0004872|GO:0045028	chr19	10086970	10087019	AGGGACCCCAGGCACAAGAGCTGCCACCCCTCTGCCCGGTTTTGGAAAAA	NM_002566.4	52485986	GO:0005886|GO:0005887|GO:0006952|GO:0007165|GO:0007190|GO:0007200|GO:0004872|GO:0045028	P2RY11	+	ILMN_1752226	1882	S	NP_002557.2	NM_002566.4	NM_002566.4	NM_002566.4	P2Y11	ILMN_12237
3780041	0.0347665	0.001949	up	1.62591	1.62591	0.701246	TIAF1	9220	Homo sapiens TGFB1-induced anti-apoptotic factor 1 (TIAF1), mRNA.	GO:0006915|GO:0006916|GO:0007249	GO:0005634	GO:0003674	chr17	24426748	27400582	CCCCTGTTTACCCGATGTATGGAAATAAAGGCCCTTTTCCTCCTGAAAAA	NM_004740.3	42741656	GO:0005634|GO:0006915|GO:0006916|GO:0007249|GO:0003674	TIAF1	-	ILMN_2055634	2045	S	NP_004731.2	NM_004740.3	NM_004740.3	NM_004740.3	MYO18A; MAJN; MYSPDZ; SPR210	ILMN_17429
160309	0.0377482	0.00234499	up	1.62568	1.62568	0.701044	TSSC4	10078	Homo sapiens tumor suppressing subtransferable candidate 4 (TSSC4), mRNA.				chr11	2381618	2381667	TGTGGGGTGTGGGCTGGAAGCACTGGCTCCCTGGTAGGGACAATAAAGGT	NM_005706.2	21071005		TSSC4	+	ILMN_1802753	1360	S	NP_005697.2	NM_005706.2	NM_005706.2	NM_005706.2		ILMN_17177
1710162	0.021843	0.00045908	up	1.62521	1.62521	0.700623	FTSJ2	29960	Homo sapiens FtsJ homolog 2 (E. coli) (FTSJ2), transcript variant 2, mRNA.	GO:0006364	GO:0005634	GO:0008173|GO:0016740	chr7	2244180	2244229	AGAAATGGAATGCTGGCCCCCTGGATCTGCACATCTGCCTCGCTGCTGGT	NM_177442.1	29294652	GO:0005634|GO:0006364|GO:0008173|GO:0016740	FTSJ2	-	ILMN_1735918	1196	I	NP_803191.1	NM_177442.1	NM_177442.1	NM_177442.1	FJH1; DKFZp686J14194	ILMN_22270
7200195	0.0459224	0.00366861	up	1.62509	1.62509	0.700522	TBX3	6926	Homo sapiens T-box 3 (TBX3), transcript variant 1, mRNA.	GO:0001501|GO:0001568|GO:0001701|GO:0003007|GO:0006357|GO:0006916|GO:0007275|GO:0007569|GO:0007569|GO:0007569|GO:0008284|GO:0008284|GO:0008284|GO:0008595|GO:0009887|GO:0021761|GO:0030539|GO:0030540|GO:0030879|GO:0030879|GO:0032275|GO:0035108|GO:0035117|GO:0035136|GO:0042733|GO:0042733|GO:0045662|GO:0045787|GO:0045892|GO:0045892|GO:0045892|GO:0045893|GO:0046884|GO:0048332|GO:0048754	GO:0005634|GO:0005634|GO:0005730|GO:0005737	GO:0003700|GO:0003702|GO:0016564|GO:0016565|GO:0043565	chr12	115108392	115108441	CACCAAAATTGGGGAAGGAGTGCCACTTTCCAGCTCCACTTCAAATTCCT	NM_005996.3	47419904	GO:0005634|GO:0005634|GO:0005730|GO:0005737|GO:0001501|GO:0001568|GO:0001701|GO:0003007|GO:0006357|GO:0006916|GO:0007275|GO:0007569|GO:0007569|GO:0007569|GO:0008284|GO:0008284|GO:0008284|GO:0008595|GO:0009887|GO:0021761|GO:0030539|GO:0030540|GO:0030879|GO:0030879|GO:0032275|GO:0035108|GO:0035117|GO:0035136|GO:0042733|GO:0042733|GO:0045662|GO:0045787|GO:0045892|GO:0045892|GO:0045892|GO:0045893|GO:…	TBX3	-	ILMN_1713449	4340	A	NP_005987.3	NM_005996.3	NM_016569.3	NM_005996.3	UMS; XHL; TBX3-ISO	ILMN_23090
5820681	0.0202331	0.000331187	up	1.62505	1.62505	0.700484	PBX2	5089	Homo sapiens pre-B-cell leukemia homeobox 2 (PBX2), mRNA.	GO:0006355	GO:0005634	GO:0003700|GO:0005515|GO:0043565	chr6	32260545	32260594	GGGAGGCATGGGCCGGGGGCAGTTCTCTCCTCACTTGTAAACTTGTGTAG	NM_002586.4	124494249	GO:0005634|GO:0006355|GO:0003700|GO:0005515|GO:0043565	PBX2	-	ILMN_1682699	3106	S	NP_002577.2	NM_002586.4	NM_002586.3	NM_002586.4	G17; PBX2MHC; HOX12	ILMN_7500
3180605	0.0202331	0.000323171	up	1.62464	1.62464	0.700121	INSL5	10022	Homo sapiens insulin-like 5 (INSL5), mRNA.	GO:0008150	GO:0005576	GO:0005179	chr1	67263789	67263838	GGGGAAGACCGTCTTTGGGGTGGACAGATGCCCACTGAAGAGCTTTGGAA	NM_005478.3	38569232	GO:0005576|GO:0008150|GO:0005179	INSL5	-	ILMN_2060578	300	S	NP_005469.2	NM_005478.3	NM_005478.3	NM_005478.3	PRO182; UNQ156; MGC126697; MGC126695	ILMN_19164
3180543	0.0268437	0.000997688	up	1.6244	1.6244	0.69991	DGKE	8526	Homo sapiens diacylglycerol kinase, epsilon 64kDa (DGKE), mRNA.	GO:0007205|GO:0007242|GO:0008654	GO:0016020|GO:0016021	GO:0004143|GO:0005515|GO:0005524|GO:0008270|GO:0009055|GO:0016740|GO:0019992|GO:0046872|GO:0051536	chr17	52295581	52295630	TACTGTCAAACCAGCATGGTTAATTGTGAGCATCCTCTGCAGCATGCCCC	NM_003647.1	4503312	GO:0016020|GO:0016021|GO:0007205|GO:0007242|GO:0008654|GO:0004143|GO:0005515|GO:0005524|GO:0008270|GO:0009055|GO:0016740|GO:0019992|GO:0046872|GO:0051536	DGKE	+	ILMN_1717946	2221	S	NP_003638.1	NM_003647.1	NM_003647.1	NM_003647.1	DAGK6; DGK	ILMN_7556
2690068	0.030412	0.00142403	up	1.62403	1.62403	0.699578	ASB3	51130	Homo sapiens ankyrin repeat and SOCS box-containing 3 (ASB3), transcript variant 2, mRNA.	GO:0006511|GO:0007242|GO:0007242|GO:0006511|GO:0007242			chr2	53897458	53897507	GGGGGGCCAGTAGTTCAGTGAGAATGTTTATGTTTACAACTAGCCTTCCC	NM_145863.1	22208950	GO:0006511|GO:0007242|GO:0007242|GO:0006511|GO:0007242	ASB3	-	ILMN_2358783	1615	A	NP_665862.1	NM_145863.1	NM_145863.1	NM_145863.1	FLJ10123; ASB-3; MGC996; MGC132002; FLJ10421; MGC12531	ILMN_24959
6100072	0.021843	0.000449044	up	1.62385	1.62385	0.699416	DENND2A	27147	Homo sapiens DENN/MADD domain containing 2A (DENND2A), mRNA.				chr7	139864739	139864788	AGAAAGGGAGCCCGAGACCAGGCGTGTCGCCGACATGCAAATGGGTTGTT	NM_015689.2	58866696		DENND2A	-	ILMN_1666503	3635	S	NP_056504.2	NM_015689.2	NM_015689.2	NM_015689.2	KIAA1277; FAM31D	ILMN_7666
5550068	0.0385181	0.00251931	up	1.62377	1.62377	0.699349	ZNF195	7748	Homo sapiens zinc finger protein 195 (ZNF195), mRNA.	GO:0006355|GO:0006355|GO:0006350|GO:0006355	GO:0005622|GO:0005634|GO:0005622|GO:0005634|GO:0005622|GO:0005634	GO:0003676|GO:0008270|GO:0046872|GO:0003676|GO:0008270|GO:0046872|GO:0003677|GO:0008270|GO:0046872	chr11	3336846	3336895	GCAAAGCCGTTAGTATCTGCTCGCATCCCACTTTACATCAGAGTTCAGAC	NM_007152.2	116014331	GO:0005622|GO:0005634|GO:0005622|GO:0005634|GO:0005622|GO:0005634|GO:0006355|GO:0006355|GO:0006350|GO:0006355|GO:0003676|GO:0008270|GO:0046872|GO:0003676|GO:0008270|GO:0046872|GO:0003677|GO:0008270|GO:0046872	ZNF195	-	ILMN_1688515	1847	S	NP_009083.2	NM_007152.2	NM_007152.1	NM_007152.2	DKFZp666D035	ILMN_22759
160291	0.0400155	0.00274201	up	1.62322	1.62322	0.69886	MVP	9961	Homo sapiens major vault protein (MVP), transcript variant 1, mRNA.	GO:0015031|GO:0042493|GO:0051028|GO:0065002	GO:0005634|GO:0005643|GO:0005737|GO:0030529	GO:0019904|GO:0005509	chr16	29765045	29765094	TTGAGGGAGAAGGGTCCGTGCTGCAGGCCAAGCTAAAAGCACAGGCCTTG	NM_017458.2	19913409	GO:0005634|GO:0005643|GO:0005737|GO:0030529|GO:0015031|GO:0042493|GO:0051028|GO:0065002|GO:0019904|GO:0005509	MVP	+	ILMN_2344373	2324	A	NP_059447.2	NM_017458.2	NM_017458.2	NM_017458.2	LRP; VAULT1	ILMN_165401
5390041	0.0274509	0.00106991	up	1.62315	1.62315	0.698795	TRIM3	10612	Homo sapiens tripartite motif-containing 3 (TRIM3), transcript variant 1, mRNA.	GO:0007399	GO:0005622|GO:0005737|GO:0005622|GO:0005737	GO:0008022|GO:0008270|GO:0046872|GO:0005515|GO:0008270|GO:0046872	chr11	6469888	6469937	ACAGGAGTCCCTCTAGTTGTCTCCCTACCACCCTATACACACTGACAGAG	NM_006458.2	32454738	GO:0005622|GO:0005737|GO:0005622|GO:0005737|GO:0007399|GO:0008022|GO:0008270|GO:0046872|GO:0005515|GO:0008270|GO:0046872	TRIM3	-	ILMN_1810441	2942	A	NP_006449.2	NM_006458.2	NM_006458.2	NM_006458.2	BERP; HAC1; RNF22; RNF97; FLJ16135	ILMN_10953
3840110	0.0214949	0.000419443	up	1.62295	1.62295	0.698619	TRIM66	9866	Homo sapiens tripartite motif-containing 66 (TRIM66), mRNA.	GO:0045892	GO:0005622|GO:0005634|GO:0005701	GO:0005515|GO:0008270|GO:0016564|GO:0042803|GO:0046872	chr11	8633671	8633720	GGCCCTTGTTAGGAGTGGCTATTGGATTCTAAGCGGTTGGGGCATGAGGG	NM_014818.1	209977096	GO:0005622|GO:0005634|GO:0005701|GO:0045892|GO:0005515|GO:0008270|GO:0016564|GO:0042803|GO:0046872	TRIM66	-	ILMN_3235584	9616	S	NP_055633.1	NM_014818.1	NM_014818.1	NM_014818.1		ILMN_369934
1050424	0.0377933	0.0023601	up	1.62275	1.62275	0.698436	PUS3	83480	Homo sapiens pseudouridylate synthase 3 (PUS3), mRNA.	GO:0008033|GO:0031119	GO:0005634	GO:0009982|GO:0016853	chr11	125268839	125268888	CCATAGACAATTTGCCAGGATCTAGGAACCACCTAATGGTAGGTGGACAG	NM_031307.2	31542635	GO:0005634|GO:0008033|GO:0031119|GO:0009982|GO:0016853	PUS3	-	ILMN_2097185	1534	S	NP_112597.2	NM_031307.2	NM_031307.2	NM_031307.2	FKSG32; FLJ23638; 2610020J05Rik	ILMN_175536
6940025	0.0368347	0.00224288	up	1.62152	1.62152	0.697343	MRPL39	54148	Homo sapiens mitochondrial ribosomal protein L39 (MRPL39), nuclear gene encoding mitochondrial protein, transcript variant 1, mRNA.	GO:0008150	GO:0005739|GO:0005761|GO:0005840	GO:0003674	chr21	26973730	26973779	GGCATATTGGCGTTCCTGTGCTATGATGATGGGCTGTGTGATAGAGAGGG	NM_017446.3	110618246	GO:0005739|GO:0005761|GO:0005840|GO:0008150|GO:0003674	MRPL39	-	ILMN_1726391	434	A	NP_059142.2	NM_017446.3	NM_017446.2	NM_017446.3	RPML5; PRED66; MGC3400; L39mt; C21orf92; FLJ20451; MGC104174; PRED22; MSTP003; MRP-L5	ILMN_4651
5090544	0.0283699	0.00117796	up	1.62085	1.62085	0.696746	ZNF767	79970	Homo sapiens zinc finger family member 767 (ZNF767), mRNA.				chr7	148875224	148875273	AGGTTCCTGAGCCTTGGGGGACCAGTTCACCCTACATCCCAGGCTTCTGT	NM_024910.1	13376370		ZNF767	-	ILMN_2175447	3424	S	NP_079186.1	NM_024910.1	NM_024910.1	NM_024910.1	MGC51818; FLJ12700; FLJ42870	ILMN_28810
5690390	0.04414	0.00336562	up	1.62066	1.62066	0.696584	NAAA	27163	Homo sapiens N-acylethanolamine acid amidase (NAAA), transcript variant 1, mRNA.	GO:0006629|GO:0008150	GO:0005575|GO:0005737|GO:0005764	GO:0003674|GO:0016787	chr4	77055113	77055162	ACTTCACAATTTATACTACGGTAATGAGCGCCGGTAGCCCAGACAAGTAC	NM_014435.3	109148549	GO:0005575|GO:0005737|GO:0005764|GO:0006629|GO:0008150|GO:0003674|GO:0016787	NAAA	-	ILMN_2285568	1062	I	NP_055250.2	NM_014435.3	NM_014435.3	NM_014435.3	PLT; NAAA	ILMN_4346
2350086	0.0276845	0.00108403	up	1.6201	1.6201	0.69608	FAM86A	196483	Homo sapiens family with sequence similarity 86, member A (FAM86A), transcript variant 1, mRNA.				chr16	5135081	5135130	CTAGCAGGGGCATGGGGCGTGAAGAACAGAAGAAGAGAGGAAGCGTTTCC	NM_201400.2	209954603		FAM86A	-	ILMN_3249739	1544	A	NP_958802.1	NM_201400.2	NM_201400.2	NM_201400.2		ILMN_369887
1090221	0.0495319	0.0042827	up	1.6188	1.6188	0.694928	VPS37A	137492	Homo sapiens vacuolar protein sorting 37 homolog A (S. cerevisiae) (VPS37A), mRNA.	GO:0015031	GO:0005634|GO:0005737|GO:0005768|GO:0016020|GO:0031902		chr8	17197346	17197395	AGATATTCATAGTGTTAGGAAACACCAAACCTGCCTATGTGCCATCTCAC	NM_152415.1	22748878	GO:0005634|GO:0005737|GO:0005768|GO:0016020|GO:0031902|GO:0015031	VPS37A	+	ILMN_2161832	1948	S	NP_689628.1	NM_152415.1	NM_152415.1	NM_152415.1	HCRP1; FLJ32642; FLJ42616	ILMN_12702
5220138	0.0358244	0.0021024	up	1.61794	1.61794	0.694158	STRN	6801	Homo sapiens striatin, calmodulin binding protein (STRN), mRNA.	GO:0008150	GO:0005575|GO:0005737|GO:0016020	GO:0005516	chr2	37076013	37076062	CAGCTGTTCACATAAAGCACCTGGCAAAGCATTTTACCTGTTAGGGGGAG	NM_003162.2	51242944	GO:0005575|GO:0005737|GO:0016020|GO:0008150|GO:0005516	STRN	-	ILMN_1749882	2888	S	NP_003153.2	NM_003162.2	NM_003162.2	NM_003162.2	MGC125642; SG2NA	ILMN_18061
4280047	0.0499229	0.00434718	up	1.61789	1.61789	0.694114	PMP22	5376	Homo sapiens peripheral myelin protein 22 (PMP22), transcript variant 1, mRNA.	GO:0007268|GO:0007422|GO:0007605|GO:0007638|GO:0032288	GO:0016020|GO:0016021|GO:0016020|GO:0016021		chr17	15168508	15168557	GCCCTGTGGGGAGGGTCTTGCCTTAACATCCCTTGCATTTGGCTGCAAAG	NM_000304.2	24430161	GO:0016020|GO:0016021|GO:0016020|GO:0016021|GO:0007268|GO:0007422|GO:0007605|GO:0007638|GO:0032288	PMP22	-	ILMN_1659312	87	I	NP_000295.1	NM_000304.2	NM_000304.2	NM_000304.2	CMT1A; GAS-3; DSS; CMT1E; MGC20769; HMSNIA; HNPP; Sp110	ILMN_21743
4150497	0.0219457	0.000478389	up	1.6167	1.6167	0.693053	RAD17	5884	Homo sapiens RAD17 homolog (S. pombe) (RAD17), transcript variant 3, mRNA.	GO:0000076|GO:0000077|GO:0006281|GO:0006974|GO:0007049|GO:0007093|GO:0008156|GO:0042325	GO:0005634|GO:0005634|GO:0005730|GO:0005737	GO:0000166|GO:0005515|GO:0005515|GO:0005524|GO:0017111	chr5	68705509	68705558	CCTGCTAGCCAGCCCCAGCCCTTTTCAGCCCAAGGAGACATGGAAGAAAA	NM_133340.1	19718787	GO:0005634|GO:0005634|GO:0005730|GO:0005737|GO:0000076|GO:0000077|GO:0006281|GO:0006974|GO:0007049|GO:0007093|GO:0008156|GO:0042325|GO:0000166|GO:0005515|GO:0005515|GO:0005524|GO:0017111	RAD17	+	ILMN_1687782	2055	A	NP_579918.1	NM_133340.1	NM_002873.1	NM_133340.1	Rad24; R24L; HRAD17; RAD17Sp; CCYC	ILMN_4423
3930484	0.0201207	0.000306204	up	1.61592	1.61592	0.692355	ZNF93	81931	Homo sapiens zinc finger protein 93 (HTF34) (ZNF93), transcript variant 2, mRNA.	GO:0006355|GO:0006350|GO:0006355	GO:0005622|GO:0005622|GO:0005634	GO:0003676|GO:0003700|GO:0008270|GO:0046872	chr19	19903988	19904037	AGGGGAATCACTAGAACCCAGGAGGCACTCCAGCCTGGGAGACAGAGTGA	NM_001004126.1	51891136	GO:0005622|GO:0005622|GO:0005634|GO:0006355|GO:0006350|GO:0006355|GO:0003676|GO:0003700|GO:0008270|GO:0046872	ZNF93	+	ILMN_1679083	509	I	NP_001004126.1	NM_001004126.1	NM_001004126.1	NM_001004126.1	HPF34; ZNF505; HTF34; TF34	ILMN_25082
6250082	0.021843	0.0004647	up	1.61583	1.61583	0.692279	HECTD2	143279	Homo sapiens HECT domain containing 2 (HECTD2), transcript variant 2, mRNA.	GO:0006464|GO:0006511	GO:0005622	GO:0016874|GO:0016881	chr10	93213090	93213139	ATTGAGTAGGCTGAGGAAGAGGAGGGGTTGGTCTTGCTGTCTCAGGTGGC	NM_173497.1	27735098	GO:0005622|GO:0006464|GO:0006511|GO:0016874|GO:0016881	HECTD2	+	ILMN_1726636	1864	I	NP_775768.1	NM_173497.1	NM_173497.1	NM_173497.1	FLJ16050	ILMN_23234
6220372	0.0318369	0.00157999	up	1.61563	1.61563	0.692098	NSUN6	221078	Homo sapiens NOL1/NOP2/Sun domain family, member 6 (NSUN6), mRNA.			GO:0003723|GO:0008168|GO:0016740	chr10	18874684	18874733	CTGCCAGCTGTTTTACCAGGGATCCAGAGACATAGAGGAAGTAGGGGGTG	NM_182543.1	32698917	GO:0003723|GO:0008168|GO:0016740	NSUN6	-	ILMN_1664646	1962	S	NP_872349.1	NM_182543.1	NM_182543.1	NM_182543.1	4933414E04Rik; NOPD1; FLJ23743	ILMN_30073
5270193	0.033701	0.00176351	up	1.61502	1.61502	0.691549	ARHGEF12	23365	Homo sapiens Rho guanine nucleotide exchange factor (GEF) 12 (ARHGEF12), mRNA.	GO:0007186|GO:0007242|GO:0035023	GO:0005622|GO:0005737|GO:0016020	GO:0001664|GO:0005085|GO:0005089|GO:0005096|GO:0005515	chr11	119865780	119865829	ACCTGTACCATTCCCACTTGCTCTTTGATAGCCACCTCCTAGGAATGGAG	NM_015313.1	7662087	GO:0005622|GO:0005737|GO:0016020|GO:0007186|GO:0007242|GO:0035023|GO:0001664|GO:0005085|GO:0005089|GO:0005096|GO:0005515	ARHGEF12	+	ILMN_1810712	9426	S	NP_056128.1	NM_015313.1	NM_015313.1	NM_015313.1	LARG; DKFZp686O2372; KIAA0382; PRO2792	ILMN_13030
510044	0.0387272	0.00254468	up	1.61404	1.61404	0.690676	KLF4	9314	Homo sapiens Kruppel-like factor 4 (gut) (KLF4), mRNA.	GO:0006350|GO:0007500|GO:0008285|GO:0045892|GO:0045892	GO:0005622|GO:0005634|GO:0005622	GO:0003700|GO:0008270|GO:0016563|GO:0016564|GO:0046872|GO:0003676|GO:0008270|GO:0016564	chr9	109287552	109287601	CTGGACTTACAAAATGCCAAGGGGGTGACTGGAAGTTGTGGATATCAGGG	NM_004235.3	34916057	GO:0005622|GO:0005634|GO:0005622|GO:0006350|GO:0007500|GO:0008285|GO:0045892|GO:0045892|GO:0003700|GO:0008270|GO:0016563|GO:0016564|GO:0046872|GO:0003676|GO:0008270|GO:0016564	KLF4	-	ILMN_1779857	1993	S	NP_004226.2	NM_004235.3	NM_004235.3	NM_004235.3	GKLF; EZF	ILMN_183532
1470400	0.033822	0.00178995	up	1.61158	1.61158	0.688475	GABPB2	126626	Homo sapiens GA binding protein transcription factor, beta subunit 2 (GABPB2), mRNA.	GO:0006350|GO:0006355	GO:0005634		chr1	149358194	149358243	GAGTCCAGGAGTTTGAGATGCGCCTGGGCAACATAGAAACCTGTGTCTAC	NM_144618.1	21389426	GO:0005634|GO:0006350|GO:0006355	GABPB2	+	ILMN_1668713	2516	S	NP_653219.1	NM_144618.1	NM_144618.1	NM_144618.1	RP11-68I18.1	ILMN_17631
2900747	0.0342507	0.00188083	up	1.61093	1.61093	0.687895	C10orf10	11067	Homo sapiens chromosome 10 open reading frame 10 (C10orf10), mRNA.				chr10	44791957	44792006	TGGCAGCAAGAAGGTGAGGCATCAGGGAACGGGAATCAGGCTGGGACTGA	NM_007021.2	38570048		C10ORF10	-	ILMN_1767556	1695	S	NP_008952.1	NM_007021.2	NM_007021.2	NM_007021.2	FIG; DEPP	ILMN_8623
1240661	0.0181888	0.000159906	up	1.61046	1.61046	0.687475	KIAA0528	9847	Homo sapiens KIAA0528 (KIAA0528), mRNA.	GO:0006810	GO:0008021|GO:0016020	GO:0005215|GO:0005515	chr12	22601581	22601630	CCCCCAGGACAACAAACTGCCCTTAAGAGTCATTTCCTTGTTATCACAGG	NM_014802.1	29789059	GO:0008021|GO:0016020|GO:0006810|GO:0005215|GO:0005515	KIAA0528	-	ILMN_1682572	4294	S	NP_055617.1	NM_014802.1	NM_014802.1	NM_014802.1	DKFZp779N2044	ILMN_18402
5810086	0.0283699	0.00118376	up	1.61034	1.61034	0.687362	PHOSPHO2	493911	Homo sapiens phosphatase, orphan 2 (PHOSPHO2), mRNA.	GO:0008152		GO:0000287|GO:0016787|GO:0033883	chr2	170265927	170265976	GAGCAGTGACATCATTGCCTTTCACTCCAGGGATGGTGGAACTCTTCAAC	NM_001008489.2	77404430	GO:0008152|GO:0000287|GO:0016787|GO:0033883	PHOSPHO2	+	ILMN_1728380	588	S	NP_001008489.1	NM_001008489.2	NM_001008489.2	NM_001008489.2	MGC22679; MGC111048	ILMN_24979
2760255	0.0367625	0.0022257	up	1.60963	1.60963	0.68673	MTF2	22823	Homo sapiens metal response element binding transcription factor 2 (MTF2), mRNA.		GO:0005634	GO:0003677|GO:0005515|GO:0008270|GO:0046872|GO:0003676|GO:0005515|GO:0008270|GO:0003676|GO:0005515|GO:0008270|GO:0046872	chr1	93375199	93375248	GCACTCTGATTTTCTGTAGGTACAGTTCAAAGCCCTAAAGGGAGTCTGGC	NM_007358.2	141802285	GO:0005634|GO:0003677|GO:0005515|GO:0008270|GO:0046872|GO:0003676|GO:0005515|GO:0008270|GO:0003676|GO:0005515|GO:0008270|GO:0046872	MTF2	+	ILMN_1733615	2050	S	NP_031384.1	NM_007358.2	NM_007358.1	NM_007358.2	dJ976O13.2; PCL2; M96; RP5-976O13.1	ILMN_24749
830564	0.0429598	0.00315663	up	1.60947	1.60947	0.686583	LMAN1	3998	Homo sapiens lectin, mannose-binding, 1 (LMAN1), mRNA.	GO:0006457|GO:0006888|GO:0007596|GO:0015031|GO:0016192	GO:0000139|GO:0005783|GO:0005789|GO:0005794|GO:0016020|GO:0016021|GO:0030017|GO:0033116	GO:0005529|GO:0005537|GO:0051082	chr18	55148365	55148414	AACCTGCCACTACATTCTGGTTTACATTAGTTACTTCATGCTGGCTGGGG	NM_005570.2	10862689	GO:0000139|GO:0005783|GO:0005789|GO:0005794|GO:0016020|GO:0016021|GO:0030017|GO:0033116|GO:0006457|GO:0006888|GO:0007596|GO:0015031|GO:0016192|GO:0005529|GO:0005537|GO:0051082	LMAN1	-	ILMN_1715814	2430	S	NP_005561.1	NM_005570.2	NM_005570.2	NM_005570.2	gp58; FMFD1; MR60; MCFD1; F5F8D; ERGIC53; ERGIC-53	ILMN_26805
5390288	0.0488123	0.00413208	up	1.60884	1.60884	0.686025	C1GALT1C1	29071	Homo sapiens C1GALT1-specific chaperone 1 (C1GALT1C1), transcript variant 2, mRNA.		GO:0016020|GO:0016021		chrX	119759562	119759611	AGCCTCCCCAAGTTCCAATGGATTTGCCTTCTCAAAATGTACAACTAAGC	NM_001011551.1	58532583	GO:0016020|GO:0016021	C1GALT1C1	-	ILMN_2401730	1585	A	NP_001011551.1	NM_001011551.1	NM_001011551.1	NM_001011551.1	MGC19947; C1GALT2; HSPC067; C1Gal-T2; COSMC; c38h2-l1	ILMN_14223
1660646	0.0453348	0.00359336	up	1.60803	1.60803	0.68529	RIF1	55183	Homo sapiens RAP1 interacting factor homolog (yeast) (RIF1), mRNA.	GO:0006974|GO:0007049	GO:0000781|GO:0001939|GO:0001940|GO:0005634|GO:0005694	GO:0005488	chr2	152040582	152040631	GCATGGGTTTTTCTGCAGCTTATTGTGAATACCTTGGTTCTGTTCAATAG	NM_018151.3	56676334	GO:0000781|GO:0001939|GO:0001940|GO:0005634|GO:0005694|GO:0006974|GO:0007049|GO:0005488	RIF1	+	ILMN_2149053	8300	S	NP_060621.3	NM_018151.3	NM_018151.3	NM_018151.3	DKFZp781N1478; FLJ12870	ILMN_171812
830184	0.0252773	0.000810388	up	1.6069	1.6069	0.68428	ZNF226	7769	Homo sapiens zinc finger protein 226 (ZNF226), transcript variant 1, mRNA.	GO:0006350|GO:0006355|GO:0006355	GO:0005622|GO:0005634|GO:0005622	GO:0003677|GO:0008270|GO:0046872|GO:0003676	chr19	44677048	44677097	GAAAGAAATGAGCAGCTTTGGATAATGACGACAGCAACCCGAAGACAGGG	NM_001032372.1	74027273	GO:0005622|GO:0005634|GO:0005622|GO:0006350|GO:0006355|GO:0006355|GO:0003677|GO:0008270|GO:0046872|GO:0003676	ZNF226	+	ILMN_1692133	358	A	NP_001027544.1	NM_001032372.1	NM_001032374.1	NM_001032372.1		ILMN_18391
4490102	0.0255336	0.000868365	up	1.60654	1.60654	0.683957	SNORA36B	677818	Homo sapiens small nucleolar RNA, H/ACA box 36B (SNORA36B), small nucleolar RNA.				chr1	220373944	220373993	GGGTAGCTTCCCTGCTCTGTTAATTAAACTTTGGAACATTGAAACTGGCT	NR_002994.2	194272164		SNORA36B	-	ILMN_3247494	25	S		NR_002994.2	NR_002994.2	NR_002994.2		ILMN_366358
1300228	0.0299533	0.00137251	up	1.60649	1.60649	0.68391	CUEDC1	404093	Homo sapiens CUE domain containing 1 (CUEDC1), mRNA.				chr17	55940366	55940415	GCAGCAGCCAATTACAGCCCCTTTTGTAGCCGGGCGTTCCTATGGTCAAA	NM_017949.1	8923664		CUEDC1	-	ILMN_1676665	2114	S	NP_060419.1	NM_017949.1	NM_017949.1	NM_017949.1	DKFZp547L163; FLJ20739	ILMN_13904
2900088	0.0480266	0.00398139	up	1.60632	1.60632	0.683763	HNF4G	3174	Homo sapiens hepatocyte nuclear factor 4, gamma (HNF4G), mRNA.	GO:0006350|GO:0006355|GO:0006366|GO:0006350|GO:0006355|GO:0006366|GO:0006350|GO:0006357	GO:0005634|GO:0005634|GO:0005634|GO:0005730|GO:0005737	GO:0003700|GO:0003707|GO:0005496|GO:0008270|GO:0016563|GO:0043565|GO:0046872|GO:0003700|GO:0004879|GO:0008270|GO:0016563|GO:0043565|GO:0046872|GO:0003700|GO:0003707|GO:0005496|GO:0008270|GO:0016563|GO:0043565|GO:0046872	chr8	76640843	76640892	TGCCTTGGTCTGTGCAGGCTGCTGTAATGAAATACTATGAACTTGGCAGC	NM_004133.3	40254474	GO:0005634|GO:0005634|GO:0005634|GO:0005730|GO:0005737|GO:0006350|GO:0006355|GO:0006366|GO:0006350|GO:0006355|GO:0006366|GO:0006350|GO:0006357|GO:0003700|GO:0003707|GO:0005496|GO:0008270|GO:0016563|GO:0043565|GO:0046872|GO:0003700|GO:0004879|GO:0008270|GO:0016563|GO:0043565|GO:0046872|GO:0003700|GO:0003707|GO:0005496|GO:0008270|GO:0016563|GO:0043565|GO:0046872	HNF4G	+	ILMN_1743394	3320	S	NP_004124.3	NM_004133.3	NM_004133.3	NM_004133.3	NR2A2	ILMN_12180
5900110	0.042013	0.00300666	up	1.60492	1.60492	0.682503	RPS9	6203	Homo sapiens ribosomal protein S9 (RPS9), mRNA.	GO:0006412|GO:0006414	GO:0005622|GO:0005840|GO:0015935|GO:0005622|GO:0005622|GO:0005829|GO:0005840|GO:0022627	GO:0003735|GO:0019843|GO:0019843|GO:0003735|GO:0005515|GO:0005515|GO:0005515|GO:0019843	chr19	54705393	54705442	GTCAAATTTACCCTGGCCAAGATCCGCAAGGCCGCCCGGGAACTGCTGAC	NM_001013.3	71164881	GO:0005622|GO:0005840|GO:0015935|GO:0005622|GO:0005622|GO:0005829|GO:0005840|GO:0022627|GO:0006412|GO:0006414|GO:0003735|GO:0019843|GO:0019843|GO:0003735|GO:0005515|GO:0005515|GO:0005515|GO:0019843	RPS9	+	ILMN_2038772	192	S	NP_001004.2	NM_001013.3	RPS9	NM_001013.3		ILMN_6823
4760438	0.0181888	0.000163492	up	1.6043	1.6043	0.681941	RAP2C	57826	Homo sapiens RAP2C, member of RAS oncogene family (RAP2C), mRNA.	GO:0007264	GO:0005622|GO:0005886	GO:0000166|GO:0005525	chrX	131337426	131337475	GGATCGCAGGAATCAGGGGAAAGTGATTTTAAAGGTGGTTTCTCCAGCAC	NM_021183.3	32129208	GO:0005622|GO:0005886|GO:0007264|GO:0000166|GO:0005525	RAP2C	-	ILMN_1773561	3510	S	NP_067006.3	NM_021183.3	NM_021183.3	NM_021183.3	DKFZp313B211	ILMN_1730
990392	0.0472677	0.00384628	up	1.60391	1.60391	0.68159	APBB2	323	Homo sapiens amyloid beta (A4) precursor protein-binding, family B, member 2 (Fe65-like) (APBB2), mRNA.	GO:0007050|GO:0007242|GO:0030308|GO:0045449|GO:0045749	GO:0005634|GO:0016020|GO:0030027|GO:0030426|GO:0045202	GO:0001540|GO:0008134	chr4	40511234	40511283	ATGAAGTACCGAGAGGCTAAACCCACTGGCCTAAGATCTCACCAAAGTTC	NM_173075.2	50083290	GO:0005634|GO:0016020|GO:0030027|GO:0030426|GO:0045202|GO:0007050|GO:0007242|GO:0030308|GO:0045449|GO:0045749|GO:0001540|GO:0008134	APBB2	-	ILMN_1716790	4276	S	NP_775098.2	NM_173075.2	NM_173075.2	NM_173075.2	FE65L; FE65L1; MGC35575	ILMN_182709
6590477	0.0486952	0.00410725	up	1.60321	1.60321	0.680961	ZCCHC10	54819	Homo sapiens zinc finger, CCHC domain containing 10 (ZCCHC10), mRNA.			GO:0003676|GO:0008270|GO:0046872	chr5	132360664	132360713	AAGAACACGGATGAGAAAAGAATGTGTTACATAGGTTGCATCACTTGCAG	NM_017665.1	8923105	GO:0003676|GO:0008270|GO:0046872	ZCCHC10	-	ILMN_2213680	2036	S	NP_060135.1	NM_017665.1	NM_017665.1	NM_017665.1	FLJ20094	ILMN_23787
4210543	0.0490054	0.00417224	up	1.60315	1.60315	0.68091	ELK4	2005	Homo sapiens ELK4, ETS-domain protein (SRF accessory protein 1) (ELK4), transcript variant a, mRNA.	GO:0006355	GO:0005634	GO:0003700|GO:0003712|GO:0005515|GO:0043565	chr1	205585671	205585720	GGACCTTCCACCCCTGGCCCATTTTCCCCAGACCTACAGAAGACATAACC	NM_001973.2	41872447	GO:0005634|GO:0006355|GO:0003700|GO:0003712|GO:0005515|GO:0043565	ELK4	-	ILMN_1660886	2499	I	NP_001964.2	NM_001973.2	NM_001973.2	NM_001973.2	SAP1	ILMN_7899
6200041	0.0261338	0.000928368	up	1.60293	1.60293	0.680716	BRWD1	54014	Homo sapiens bromodomain and WD repeat domain containing 1 (BRWD1), transcript variant 1, mRNA.	GO:0006350|GO:0006357|GO:0008150	GO:0005634|GO:0005737	GO:0005515|GO:0030528	chr21	40559083	40559132	GGAAGAGTAGCAGAAAACTGCCCCATCGAAATGCTTCTGCTGCGGCTAAG	NM_018963.3	38026942	GO:0005634|GO:0005737|GO:0006350|GO:0006357|GO:0008150|GO:0005515|GO:0030528	BRWD1	-	ILMN_1761915	6921	I	NP_061836.2	NM_018963.3	NM_018963.3	NM_018963.3	C21orf107; FLJ43918; N143; WDR9	ILMN_8919
3190682	0.0202331	0.000326326	up	1.6014	1.6014	0.679331	LOC100130598	100130598	PREDICTED: Homo sapiens hypothetical protein LOC100130598 (LOC100130598), mRNA.							CCACTGCACTCCTGTCTGGGTGACAGGGAGAGATCCCTTCTCTTGGAAGA	XM_001721180.1	169206546		LOC100130598		ILMN_3251944	568	M	XP_001721232.1	XM_001721180.1	XM_001721180.1	XM_001721180.1		ILMN_333900
730091	0.0426591	0.00310591	up	1.6012	1.6012	0.679152	PAIP2B	400961	Homo sapiens poly(A) binding protein interacting protein 2B (PAIP2B), mRNA.	GO:0045947	GO:0005737	GO:0000900|GO:0005515	chr2	71415519	71415568	CTGGGGATAGTAATGCACAAAATGGTGGAGCTGAAGAGGGGGATGGGGCG	NM_020459.1	148235698	GO:0005737|GO:0045947|GO:0000900|GO:0005515	PAIP2B	-	ILMN_1761993	599	A	NP_065192.1	NM_020459.1	XM_942325.1	NM_020459.1	KIAA1155	ILMN_308550
510703	0.0377933	0.00240594	up	1.5997	1.5997	0.677805	KBTBD9	114818	PREDICTED: Homo sapiens kelch repeat and BTB (POZ) domain containing 9 (KBTBD9), mRNA.				chr2	23784696	23784745	GGTGCAAGTGTGAACCCAAGGACTGGAGCACAAATTCCTAACTGCCTGGG	XM_001134449.1	113412893		KBTBD9	+	ILMN_1802109	4756	A	XP_001134449.1	XM_001134449.1	XM_940375.1	XM_001134449.1		ILMN_165168
270044	0.0294377	0.00127451	up	1.59731	1.59731	0.675646	SPATS2	65244	Homo sapiens spermatogenesis associated, serine-rich 2 (SPATS2), mRNA.		GO:0005737		chr12	48206711	48206760	GAGAGGCAATCAGGGGGTTGTATACTGCACTGGATTCGCCAGAGAAGGGA	NM_023071.3	148746219	GO:0005737	SPATS2	+	ILMN_1746029	3033	S	NP_075559.2	NM_023071.3	NM_023071.1	NM_023071.3	P59SCR; SCR59; FLJ13117; Nbla00526; SPATA10	ILMN_10985
5820338	0.0247745	0.000773046	up	1.59708	1.59708	0.67544	SNRK	54861	Homo sapiens SNF related kinase (SNRK), mRNA.	GO:0006468|GO:0030099	GO:0005634	GO:0000166|GO:0000287|GO:0004674|GO:0005515|GO:0005524|GO:0016740	chr3	43367082	43367131	TGGTTGACCCTTGGGGTATACAAATGTCAGTCTGAGTGGTGTCTTACTCC	NM_017719.3	31442407	GO:0005634|GO:0006468|GO:0030099|GO:0000166|GO:0000287|GO:0004674|GO:0005515|GO:0005524|GO:0016740	SNRK	+	ILMN_1794399	4567	S	NP_060189.2	NM_017719.3	NM_017719.3	NM_017719.3	HSNFRK; DKFZp779A1866; FLJ20224; KIAA0096	ILMN_5234
5810674	0.0357463	0.00208726	up	1.59562	1.59562	0.674114	EGOT	100126791	Homo sapiens eosinophil granule ontogeny transcript (non-protein coding) (EGOT), non-coding RNA.				chr3	4791212	4791261	CAAATGTCTTCGGGGTTAAGTGTCAGTGAAGTGCAGTGGAAGGTAGGGGG	NR_004428.1	161333876		EGOT	-	ILMN_3247013	1078	S		NR_004428.1	NR_004428.1	NR_004428.1		ILMN_336532
2750470	0.0443193	0.00339695	up	1.5956	1.5956	0.674102	FAM57B	83723	Homo sapiens family with sequence similarity 57, member B (FAM57B), mRNA.		GO:0005783|GO:0016020|GO:0016021		chr16	30036172	30036221	CACCAACAGGGTTTCAAGGGGACCAGGAGTCAGAATGTGGGGAGACGCCT	NM_031478.4	109638742	GO:0005783|GO:0016020|GO:0016021	FAM57B	-	ILMN_3236491	1445	S	NP_113666.2	NM_031478.4	NM_031478.4	NM_031478.4	DKFZP434I2117; FP1188	ILMN_1192
6510193	0.0411116	0.00286666	up	1.59469	1.59469	0.673277	LOC646444	646444	PREDICTED: Homo sapiens hypothetical protein LOC646444 (LOC646444), mRNA.				chr8	16369893	16413752	ATGAGGAGACATACACAGTCTACACAGAAAACTGAAGCCTACCCAGAGGG	XM_933627.1	89027927		LOC646444	-	ILMN_1704143	369	S	XP_938720.1	XM_933627.1	XM_933627.1	XM_933627.1		ILMN_31504
6940458	0.0340824	0.0018501	up	1.59456	1.59456	0.673159	ZNF175	7728	Homo sapiens zinc finger protein 175 (ZNF175), mRNA.	GO:0006350|GO:0006355|GO:0009615	GO:0005622|GO:0005634|GO:0005730|GO:0005737|GO:0005856	GO:0003700|GO:0008270|GO:0046872	chr19	52092893	52092942	ACACCAGGAGTCAACAAACTGTGGCCATTGGCCAAATATGGCCTCCCAAC	NM_007147.2	37594438	GO:0005622|GO:0005634|GO:0005730|GO:0005737|GO:0005856|GO:0006350|GO:0006355|GO:0009615|GO:0003700|GO:0008270|GO:0046872	ZNF175	+	ILMN_1675788	3687	S	NP_009078.1	NM_007147.2	NM_007147.2	NM_007147.2	OTK18	ILMN_10240
6450538	0.0340908	0.00186464	up	1.59376	1.59376	0.672433	TCERG1	10915	Homo sapiens transcription elongation regulator 1 (TCERG1), transcript variant 1, mRNA.	GO:0006350|GO:0006355|GO:0006366	GO:0005634	GO:0003702|GO:0003713|GO:0005515	chr5	145850284	145851072	GAACTTGCCAGATGCAAATACCACAGACTCCAAGAAAACCCGAGTTGGGG	NM_006706.3	91208416	GO:0005634|GO:0006350|GO:0006355|GO:0006366|GO:0003702|GO:0003713|GO:0005515	TCERG1	+	ILMN_1706839	3677	S	NP_006697.2	NM_006706.3	NM_006706.2	NM_006706.3	MGC133200; TAF2S; CA150	ILMN_9867
6060296	0.0377933	0.00236411	up	1.59357	1.59357	0.672258	ZNF354A	6940	Homo sapiens zinc finger protein 354A (ZNF354A), mRNA.	GO:0006350|GO:0006357|GO:0007605	GO:0005622|GO:0005634	GO:0003677|GO:0003702|GO:0008270|GO:0046872	chr5	178138715	178138764	TGTCACGTGATCATCAGAAACAGATATCCGAGTGGGTGGGGAGGTGTGCT	NM_005649.2	37537688	GO:0005622|GO:0005634|GO:0006350|GO:0006357|GO:0007605|GO:0003677|GO:0003702|GO:0008270|GO:0046872	ZNF354A	-	ILMN_1714848	2312	S	NP_005640.2	NM_005649.2	NM_005649.2	NM_005649.2	EZNF; TCF17; KID-1; HKL1; KID1	ILMN_172627
6590390	0.0484778	0.00407003	up	1.5933	1.5933	0.67202	LOC100134102	100134102	PREDICTED: Homo sapiens hypothetical LOC100134102 (LOC100134102), mRNA.							GGCACTAGGGAGGCGATTCCTGTTGGGACCTGGACTAAATGGGGTGGGAA	XM_001718244.1	169194761		LOC100134102		ILMN_3240058	472	S	XP_001718296.1	XM_001718244.1	XM_001718244.1	XM_001718244.1		ILMN_340486
1070079	0.0227071	0.000555608	up	1.59282	1.59282	0.671584	RNY4	6086	Homo sapiens RNA, Ro-associated Y4 (RNY4), small cytoplasmic RNA.				chr7	148660450	148660499	GTGTCACTAAAGTTGGTATACAACCCCCCACTGCTAAATTTGACTGGCTT	NR_004393.1	161087013		RNY4	+	ILMN_3241021	44	S		NR_004393.1	NR_004393.1	NR_004393.1	Y4; HY4	ILMN_352617
6660768	0.0258713	0.000893085	up	1.59158	1.59158	0.670456	IRF2BP2	359948	Homo sapiens interferon regulatory factor 2 binding protein 2 (IRF2BP2), transcript variant 1, mRNA.	GO:0006350|GO:0006355	GO:0005634		chr1	234743250	234743299	CACTACCAGGAGGAATAGCAACAGTCCGCCCTCTCCGTCCTCTATGAACC	NM_182972.2	116734703	GO:0005634|GO:0006350|GO:0006355	IRF2BP2	-	ILMN_1671005	1378	S	NP_892017.2	NM_182972.2	NM_182972.1	NM_182972.2	MGC72189	ILMN_5645
4250228	0.0447452	0.00348203	up	1.59127	1.59127	0.670178	CYP7B1	9420	Homo sapiens cytochrome P450, family 7, subfamily B, polypeptide 1 (CYP7B1), mRNA.	GO:0006629|GO:0006699|GO:0008202|GO:0008203|GO:0055114	GO:0005783|GO:0005789|GO:0005789|GO:0005792|GO:0016020	GO:0004497|GO:0005506|GO:0008396|GO:0008396|GO:0009055|GO:0020037|GO:0033783|GO:0046872	chr8	65671526	65671575	CAGGATGGTGGCAGGAAAATGGACATCAAAATCAACTTAAGGGTAGGCTC	NM_004820.2	13787190	GO:0005783|GO:0005789|GO:0005789|GO:0005792|GO:0016020|GO:0006629|GO:0006699|GO:0008202|GO:0008203|GO:0055114|GO:0004497|GO:0005506|GO:0008396|GO:0008396|GO:0009055|GO:0020037|GO:0033783|GO:0046872	CYP7B1	-	ILMN_1701661	1902	S	NP_004811.1	NM_004820.2	NM_004820.2	NM_004820.2	CP7B	ILMN_19520
6270270	0.0178585	0.000113872	up	1.59099	1.59099	0.669927	LOC100131244	100131244	PREDICTED: Homo sapiens similar to kinase D-interacting substrate 220 (LOC100131244), mRNA.							CTCTGGCCGCCTGGGTTTGCGCCGACGCTCCACAGCCCCAGATATCCCCA	XM_001724055.1	169208818		LOC100131244		ILMN_3287144	963	M	XP_001724107.1	XM_001724055.1	XM_001724055.1	XM_001724055.1		ILMN_344883
6770064	0.0229125	0.000596348	up	1.59072	1.59072	0.669679	LOC399715	399715	PREDICTED: Homo sapiens FLJ46311 protein (LOC399715), mRNA.							ACATGGTGAGCAGGTATCCTATGTCCCGAGGAAGCCCATTCCACCTGAGC	XM_938339.1	89031782		LOC399715		ILMN_1795467	2715	I	XP_943432.1	XM_938339.1	XM_938339.1	XM_938339.1		ILMN_32561
3460605	0.04275	0.00312554	up	1.59015	1.59015	0.669165	C2CD2	25966	Homo sapiens C2 calcium-dependent domain containing 2 (C2CD2), transcript variant 2, mRNA.		GO:0005576|GO:0005634|GO:0005737		chr21	43306665	43306714	ATACCAAGGTCTAGGGCTCTGCTTCCTGTAGACACGCACACGTTGTCTCC	NM_199050.2	119226225	GO:0005576|GO:0005634|GO:0005737	C2CD2	-	ILMN_2384513	4350	A	NP_950251.1	NM_199050.2	NM_199050.2	NM_199050.2	TMEM24L; DKFZp686O198; C21orf25; MGC71445; DKFZP586F0422; C21orf258	ILMN_20180
6400397	0.0432729	0.00324307	up	1.58915	1.58915	0.668252	PXDN	7837	Homo sapiens peroxidasin homolog (Drosophila) (PXDN), mRNA. XM_935183 XM_935184 XM_936786 XM_942966 XM_942982 XM_942986 XM_942994 XM_943000	GO:0006955|GO:0006979|GO:0042744|GO:0055114|GO:0006979|GO:0055114	GO:0005576	GO:0004601|GO:0005152|GO:0005506|GO:0005509|GO:0005515|GO:0016491|GO:0020037|GO:0004601|GO:0016491|GO:0020037	chr2	1636557	1637220	GTGCGGTCTGGGCCAGTCACAAGGAATTGTGTTGTCTAAGCCAAAGGGGG	NM_012293.1	109150415	GO:0005576|GO:0006955|GO:0006979|GO:0042744|GO:0055114|GO:0006979|GO:0055114|GO:0004601|GO:0005152|GO:0005506|GO:0005509|GO:0005515|GO:0016491|GO:0020037|GO:0004601|GO:0016491|GO:0020037	PXDN	-	ILMN_2363658	6472	A	NP_036425.1	NM_012293.1	NM_012293.1	NM_012293.1	D2S448E; D2S448; VPO; MG50; KIAA0230; PXN; PRG2	ILMN_165066
870731	0.0213569	0.000396286	up	1.58879	1.58879	0.667926	C2orf49	79074	Homo sapiens chromosome 2 open reading frame 49 (C2orf49), mRNA.	GO:0008150	GO:0005575	GO:0003674	chr2	105326082	105328222	AGCTGCTCCTAAAGAAGAGGCAGAGGCCATGAATAACCTGAAGCCCCCAC	NM_024093.1	13129093	GO:0005575|GO:0008150|GO:0003674	C2ORF49	+	ILMN_1701131	644	S	NP_076998.1	NM_024093.1	NM_024093.1	NM_024093.1	FLJ45759; MGC5509	ILMN_1717
7570079	0.018003	0.000132163	up	1.58858	1.58858	0.66774	ZNF273	10793	Homo sapiens zinc finger protein 273 (ZNF273), transcript variant 1, mRNA.	GO:0006350|GO:0006355	GO:0005622|GO:0005634	GO:0003677|GO:0008270|GO:0046872	chr7	64027793	64027842	CCTCAGCCTCCCTAGTAGCTGGGATTACAGGCATGTGCCACACCTGGCTA	NM_021148.2	110349777	GO:0005622|GO:0005634|GO:0006350|GO:0006355|GO:0003677|GO:0008270|GO:0046872	ZNF273	+	ILMN_2346562	2728	A	NP_066971.2	NM_021148.2	NM_021148.2	NM_021148.2	MGC12518; HZF9	ILMN_5125
6110091	0.0382057	0.00247345	up	1.588	1.588	0.667208	WSB1	26118	Homo sapiens WD repeat and SOCS box-containing 1 (WSB1), transcript variant 2, mRNA.	GO:0006511|GO:0007242|GO:0008150|GO:0007242	GO:0005575|GO:0005622|GO:0005739	GO:0003674	chr17	22664611	22664660	CTGTTTCTGCAGGGGATGATATTGGTGAGTTGCCAAAGAAGCAATACAGC	NM_134265.2	58331180	GO:0005575|GO:0005622|GO:0005739|GO:0006511|GO:0007242|GO:0008150|GO:0007242|GO:0003674	WSB1	+	ILMN_1664802	2233	A	NP_599027.1	NM_134265.2	NM_134264.2	NM_134265.2	WSB-1; SWIP1	ILMN_5396
360739	0.0410804	0.00286065	up	1.58796	1.58796	0.66717	LOC100128693	100128693	PREDICTED: Homo sapiens hypothetical protein LOC100128693 (LOC100128693), mRNA.							CCTCAGTTTCCTGAGTAGCTGGGACTACAGGCATGGGCCACCACACCCGG	XM_001717205.1	169171577		LOC100128693		ILMN_3193231	61	A	XP_001717257.1	XM_001717205.1	XM_001717205.1	XM_001717205.1		ILMN_349448
1260164	0.021843	0.000446656	up	1.58757	1.58757	0.666817	FBXO21	23014	Homo sapiens F-box protein 21 (FBXO21), transcript variant 1, mRNA.	GO:0006511	GO:0000151	GO:0004842	chr12	117582280	117582329	TGGGGTGACCAAGGTTTGGAAAGCCACCTGAGACCACTTCATAGCAAGGG	NM_033624.2	53692180	GO:0000151|GO:0006511|GO:0004842	FBXO21	-	ILMN_2358647	3488	A	NP_296373.1	NM_033624.2	NM_033624.2	NM_033624.2	FBX21; MGC26682; FLJ90233; DKFZp434G058; KIAA0875	ILMN_166335
4480544	0.0204359	0.000342846	up	1.58722	1.58722	0.666505	SNORA74A	26821	Homo sapiens small nucleolar RNA, H/ACA box 74A (SNORA74A), small nucleolar RNA.				chr5	138614471	138614520	CCAGCGGTTGTCAGCTATCCAGGCTCATGTGGTGCCTGTGATGGTGTTAC	NR_002915.1	86604707		SNORA74A	+	ILMN_3236224	3	S		NR_002915.1	NR_002915.1	NR_002915.1	U19; RNU19	ILMN_32235
3390397	0.0181888	0.000155994	up	1.58698	1.58698	0.666282	LOC100132727	100132727	PREDICTED: Homo sapiens hypothetical protein LOC100132727 (LOC100132727), mRNA.				chr15	18998429	18998478	AGCTGAGATCGTGCCACTGCACTCAAGCCTGGTGACAGAGCGAAACTCCG	XM_001723325.1	169208415		LOC100132727	-	ILMN_3243175	378	S	XP_001723377.1	XM_001723325.1	XM_001723325.1	XM_001723325.1		ILMN_344427
5890681	0.0309464	0.00147638	up	1.58504	1.58504	0.664521	ZNF821	55565	Homo sapiens zinc finger protein 821 (ZNF821), mRNA.	GO:0006350|GO:0006355	GO:0005622|GO:0005634	GO:0003677|GO:0008270|GO:0046872	chr16	71893612	71893661	GCTGTGCTTCTAGGACTGTGGGGCCCCTGTGTGGCCCATGAAGTTGTGAA	NM_017530.1	8922070	GO:0005622|GO:0005634|GO:0006350|GO:0006355|GO:0003677|GO:0008270|GO:0046872	ZNF821	-	ILMN_2151075	1748	S	NP_060000.1	NM_017530.1	NM_017530.1	NM_017530.1		ILMN_22894
7150554	0.0206098	0.000361853	up	1.58402	1.58402	0.663588	LCOR	84458	Homo sapiens ligand dependent nuclear receptor corepressor (LCOR), mRNA.	GO:0000122|GO:0006350|GO:0006355	GO:0005634	GO:0003700|GO:0003702|GO:0008134	chr10	98708585	98708634	GTGAAGCATGGTTGAAATTAGCTAGTGGTCCCTTTTGAATTTCATGAGCC	NM_032440.1	39930472	GO:0005634|GO:0000122|GO:0006350|GO:0006355|GO:0003700|GO:0003702|GO:0008134	LCOR	+	ILMN_2062381	4764	S	NP_115816.1	NM_032440.1	NM_032440.1	NM_032440.1	FLJ38026; MLR2; KIAA1795; RP11-175O19.1	ILMN_173510
3520427	0.0243854	0.000751691	up	1.58394	1.58394	0.663516	ATE1	11101	Homo sapiens arginyltransferase 1 (ATE1), transcript variant 2, mRNA.	GO:0016598|GO:0042176|GO:0016598|GO:0042176	GO:0005634|GO:0005737|GO:0005634|GO:0005737	GO:0004057|GO:0008415|GO:0016740|GO:0004057|GO:0016740	chr10	123652117	123658396	CCTCTGCCGGGAAGTTCCTGTGTTGTGCTGATGATTTGTGCCAGGATACA	NM_007041.2	50345874	GO:0005634|GO:0005737|GO:0005634|GO:0005737|GO:0016598|GO:0042176|GO:0016598|GO:0042176|GO:0004057|GO:0008415|GO:0016740|GO:0004057|GO:0016740	ATE1	-	ILMN_1812479	1648	A	NP_008972.2	NM_007041.2	NM_007041.2	NM_007041.2	MGC26724	ILMN_26196
4830463	0.0205877	0.000348718	up	1.58347	1.58347	0.663091	LOC647570	647570	PREDICTED: Homo sapiens hypothetical protein LOC647570 (LOC647570), mRNA.							CTCCCCAGCCATGCAGAACTGTCTGAAGTCGCAGTGGGCTCAACCAGCTC	XM_942892.1	89035864		LOC647570		ILMN_1804538	95	S	XP_947985.1	XM_942892.1	XM_942892.1	XM_942892.1		ILMN_39056
5050739	0.0426591	0.00310425	up	1.58297	1.58297	0.66263	LOC100132540	100132540	PREDICTED: Homo sapiens similar to LOC339047 protein (LOC100132540), mRNA.				chr16	16392894	16392943	TCAAGTGATTCCCCTGCCTCAGCCTCCCGAGTAGCTGGGATTACAGGTGC	XM_001723375.1	169209812		LOC100132540	+	ILMN_3246448	3014	S	XP_001723427.1	XM_001723375.1	XM_001723375.1	XM_001723375.1		ILMN_348624
4180541	0.0485715	0.00408355	up	1.58219	1.58219	0.661919	SCARNA4	677771	Homo sapiens small Cajal body-specific RNA 4 (SCARNA4), guide RNA.				chr1	155895755	155895804	GGAGAGAGCAGCCTTCACTGAAGAGTATCACAGGGCTGACTGTACTACCC	NR_003005.1	91982747		SCARNA4	-	ILMN_3240069	73	S		NR_003005.1	NR_003005.1	NR_003005.1	ACA26	ILMN_166716
6620600	0.0358235	0.00209566	up	1.58109	1.58109	0.66092	ATMIN	23300	Homo sapiens ATM interactor (ATMIN), mRNA.		GO:0005622	GO:0008270	chr16	79638243	79638292	ATGAGCATGTAATAATACAAGAACTGTTTCCCCCTCAAAACCTGAACCTG	NM_015251.2	54792091	GO:0005622|GO:0008270	ATMIN	+	ILMN_2223720	4657	S	NP_056066.2	NM_015251.2	NM_015251.2	NM_015251.2	FLJ76795; ZNF822; DKFZp779K1455; KIAA0431; ASCIZ	ILMN_162053
780189	0.0309958	0.00148091	up	1.58106	1.58106	0.660895	ZNF786	136051	Homo sapiens zinc finger protein 786 (ZNF786), mRNA.	GO:0006350|GO:0006355	GO:0005622|GO:0005634	GO:0003677|GO:0008270|GO:0046872	chr7	148397711	148397760	TGGGAGGATCGCCTGAGCCCAGGGAGGTCAAGGCTGCAGTGAGCAATGAT	NM_152411.2	142352124	GO:0005622|GO:0005634|GO:0006350|GO:0006355|GO:0003677|GO:0008270|GO:0046872	ZNF786	-	ILMN_1713706	3091	S	NP_689624.1	NM_152411.2	NM_152411.1	NM_152411.2	DKFZp762I137; MGC156120	ILMN_6379
2470259	0.0361576	0.00213694	up	1.58093	1.58093	0.660776	FBXO18	84893	Homo sapiens F-box protein, helicase, 18 (FBXO18), transcript variant 2, mRNA.	GO:0006281|GO:0006511|GO:0006281	GO:0005634	GO:0000166|GO:0003677|GO:0004003|GO:0004386|GO:0005524|GO:0016787|GO:0003677|GO:0004003|GO:0004386|GO:0005524	chr10	5979331	5979380	CTTGCCTCCCCTCTGGATGTATCTGGTCAGGGAAGTGGGGGATGTTCTTT	NM_178150.1	30795118	GO:0005634|GO:0006281|GO:0006511|GO:0006281|GO:0000166|GO:0003677|GO:0004003|GO:0004386|GO:0005524|GO:0016787|GO:0003677|GO:0004003|GO:0004386|GO:0005524	FBXO18	+	ILMN_1729430	3411	A	NP_835363.1	NM_178150.1	NM_032807.3	NM_178150.1	MGC141937; FBH1; FLJ14590; MGC141935; Fbx18; MGC131916	ILMN_9300
5260528	0.0430638	0.00319552	up	1.58023	1.58023	0.660139	SNORD112	692215	Homo sapiens small nucleolar RNA, C/D box 112 (SNORD112), small nucleolar RNA.				chr14	100434034	100434083	ATGAACAAAAGATCATGATTAATCCAGTTCTGCACAAAACACTGAGGTCC	NR_003080.1	96974978		SNORD112	+	ILMN_3238950	25	S		NR_003080.1	NR_003080.1	NR_003080.1	14q(0)	ILMN_170927
130594	0.0396015	0.00265806	up	1.57961	1.57961	0.659564	LOC649864	649864	PREDICTED: Homo sapiens similar to HLA class I histocompatibility antigen, A-29 alpha chain precursor (MHC class I antigen A*29) (Aw-19), transcript variant 1 (LOC649864), mRNA.							CTCTAGGACCTCATGGCCCTGCTACCTTCCTGGCCTCTCACAGGACGTTT	XM_941341.1	88999028		LOC649864		ILMN_1749409	672	A	XP_946434.1	XM_941341.1	XM_941341.1	XM_941341.1		ILMN_30648
4570056	0.0371592	0.00228397	up	1.57948	1.57948	0.659448	LOC100216545	100216545	Homo sapiens hypothetical LOC100216545 (LOC100216545), non-coding RNA.				chr7	104651057	104651106	CTGGGGACCACAGGCTTTCTGAGCTCAATAAAAATACTAAGCTTGGTACT	NR_024586.1	218082922		LOC100216545	-	ILMN_3247329	3482	S		NR_024586.1	NR_024586.1	NR_024586.1		ILMN_371751
620142	0.0427399	0.00311953	up	1.57872	1.57872	0.658759	LOC123688	123688	Homo sapiens similar to RIKEN cDNA C630028N24 gene (LOC123688), mRNA.				chr15	76607527	76607576	CAGGAACTGGGCCACACAGCAGGAGGTGAGCAGAGGGAAAGCAAGCATTG	NM_001013619.1	61966686		LOC123688	+	ILMN_1708351	1509	S	NP_001013641.1	NM_001013619.1	NM_001013619.1	NM_001013619.1		ILMN_20427
6040008	0.0452106	0.00356844	up	1.57771	1.57771	0.657828	SKAP2	8935	Homo sapiens src kinase associated phosphoprotein 2 (SKAP2), mRNA.	GO:0006461|GO:0007165|GO:0008285|GO:0042113	GO:0005737|GO:0005886	GO:0005070	chr7	26708210	26708259	GATCTCCACCGGCCTTTGTTCTTTTAAAACTTGAATATAGGTGGGAGACA	NM_003930.3	38202227	GO:0005737|GO:0005886|GO:0006461|GO:0007165|GO:0008285|GO:0042113|GO:0005070	SKAP2	-	ILMN_2125010	3487	S	NP_003921.2	NM_003930.3	NM_003930.3	NM_003930.3	RA70; SCAP2; SAPS; MGC33304; MGC10411; SKAP55R; PRAP; SKAP-HOM	ILMN_177162
2070097	0.0351655	0.00198753	up	1.57663	1.57663	0.656841	LOC161527	161527	PREDICTED: Homo sapiens hypothetical protein LOC161527, transcript variant 2 (LOC161527), mRNA.				chr15	82698971	82699020	AATCACAAACTGGCAGAAGGGGGGTGGGCCCTTCTCAAACTCTGTCTCTG	XM_933382.1	89038601		LOC161527	+	ILMN_1695601	963	I	XP_938475.1	XM_933382.1	XM_933382.1	XM_933382.1		ILMN_31479
3400356	0.0229713	0.000599099	up	1.57568	1.57568	0.655976	WDR33	55339	Homo sapiens WD repeat domain 33 (WDR33), transcript variant 2, mRNA.	GO:0006301|GO:0006810|GO:0007283	GO:0005634|GO:0005634	GO:0005215|GO:0005515	chr2	128522415	128522464	GGCAGTCGAACATGAACAACGTCAAGATGTTCCAGGCACATAAGGAGGCG	NM_001006622.1	55743156	GO:0005634|GO:0005634|GO:0006301|GO:0006810|GO:0007283|GO:0005215|GO:0005515	WDR33	-	ILMN_2383913	746	A	NP_001006623.1	NM_001006622.1	NM_001006622.1	NM_001006622.1	WDC146; FLJ11294	ILMN_6581
6620398	0.0353481	0.00200768	up	1.57486	1.57486	0.655222	HPS4	89781	Homo sapiens Hermansky-Pudlak syndrome 4 (HPS4), transcript variant 5, mRNA.	GO:0006605|GO:0006996|GO:0007040|GO:0007599|GO:0030318|GO:0048075|GO:0050821	GO:0005624|GO:0005737|GO:0005764|GO:0016023|GO:0042470|GO:0042827	GO:0042803	chr22	25191900	25191949	GAGACTGCTCGGTCAAGTGCCAGGAGATTGTGATTGGGAGAGGGTAAGGC	NM_152842.1	23110971	GO:0005624|GO:0005737|GO:0005764|GO:0016023|GO:0042470|GO:0042827|GO:0006605|GO:0006996|GO:0007040|GO:0007599|GO:0030318|GO:0048075|GO:0050821|GO:0042803	HPS4	-	ILMN_1699937	1137	I	NP_690055.1	NM_152842.1	NM_152842.1	NM_152842.1	KIAA1667; LE; bK1048E9.4; bK1048E9.5	ILMN_7858
1940020	0.0351655	0.00198698	up	1.57483	1.57483	0.655194	MTFMT	123263	Homo sapiens mitochondrial methionyl-tRNA formyltransferase (MTFMT), mRNA.	GO:0006412|GO:0009058	GO:0005739	GO:0004479|GO:0008168|GO:0016740	chr15	63082087	63082136	TGTGATCTGCCCACCTCAGCCTCCCAAAGTGCTATGATTACAGACGTGAG	NM_139242.2	31543267	GO:0005739|GO:0006412|GO:0009058|GO:0004479|GO:0008168|GO:0016740	MTFMT	-	ILMN_2175831	1500	S	NP_640335.1	NM_139242.2	NM_139242.2	NM_139242.2	FMT1	ILMN_166676
6380093	0.0260914	0.000915377	up	1.57453	1.57453	0.654924	PLD3	23646	Homo sapiens phospholipase D family, member 3 (PLD3), transcript variant 1, mRNA.	GO:0008152|GO:0016042	GO:0005783|GO:0005789|GO:0016020|GO:0016021	GO:0004630|GO:0016787	chr19	45576162	45576211	CCCTGGCCCACCCCCACTTTCCAGGGCAAAAAGGGCCCAGGGTTATAATA	NM_001031696.1	72534683	GO:0005783|GO:0005789|GO:0016020|GO:0016021|GO:0008152|GO:0016042|GO:0004630|GO:0016787	PLD3	+	ILMN_1666976	1838	A	NP_001026866.1	NM_001031696.1	NM_001031696.1	NM_001031696.1	HU-K4	ILMN_6460
6020719	0.04275	0.00312547	up	1.57369	1.57369	0.654147	RAB23	51715	Homo sapiens RAB23, member RAS oncogene family (RAB23), transcript variant 1, mRNA.	GO:0007165|GO:0007264|GO:0007399|GO:0015031|GO:0021513|GO:0042733|GO:0045861	GO:0005886	GO:0000166|GO:0005525	chr6	57161608	57161657	CCCTCATCCTCCTAATGTTGAGAAAATCAAATTTCCTGGGTGTGTCCTTG	NM_016277.3	34485713	GO:0005886|GO:0007165|GO:0007264|GO:0007399|GO:0015031|GO:0021513|GO:0042733|GO:0045861|GO:0000166|GO:0005525	RAB23	-	ILMN_2346997	2894	A	NP_057361.3	NM_016277.3	NM_016277.3	NM_016277.3	HSPC137; MGC8900; DKFZp781H0695	ILMN_177407
5810435	0.0399833	0.00273006	up	1.5733	1.5733	0.653798	SNAP23	8773	Homo sapiens synaptosomal-associated protein, 23kDa (SNAP23), transcript variant 1, mRNA.	GO:0006892|GO:0006903|GO:0006944|GO:0015031	GO:0005634|GO:0005737|GO:0005792|GO:0005886|GO:0019717|GO:0030054|GO:0045202	GO:0005515	chr15	40612463	40612512	GCATCTGAACACTTCAAAGCTGTCAGTGTGTATTGGTTTCACCAATAACC	NM_003825.2	18765728	GO:0005634|GO:0005737|GO:0005792|GO:0005886|GO:0019717|GO:0030054|GO:0045202|GO:0006892|GO:0006903|GO:0006944|GO:0015031|GO:0005515	SNAP23	+	ILMN_1748911	2222	A	NP_003816.2	NM_003825.2	NM_130798.1	NM_003825.2	SNAP23A; SNAP23B; HsT17016	ILMN_29211
5340053	0.0327669	0.00167085	up	1.57162	1.57162	0.652255	MAK10	60560	Homo sapiens MAK10 homolog, amino-acid N-acetyltransferase subunit, (S. cerevisiae) (MAK10), mRNA.	GO:0048659	GO:0005737	GO:0016740|GO:0016740|GO:0005515	chr9	87825641	87825690	GGTTGCCAAACCCAACTTTGTGGTTATGAAGTTATTGGCAGGAGGACACA	NM_024635.2	39725954	GO:0005737|GO:0048659|GO:0016740|GO:0016740|GO:0005515	MAK10	+	ILMN_2222651	2188	S	NP_078911.2	NM_024635.2	NM_024635.2	NM_024635.2	bA379P1.1; FLJ21613; RP11-379P1.1; FLJ22643	ILMN_173571
1400026	0.0178585	9.11516e-05	up	1.57085	1.57085	0.651542	CTGLF7	728127	PREDICTED: Homo sapiens centaurin, gamma-like family, member 7 (CTGLF7), mRNA.	GO:0032312		GO:0008060|GO:0008270|GO:0046872	chr10	46634941	46634990	TCTGCCATGATTGTAAGTTTCCTGAGGCCTCCCCAGCCATGTGAAACTGA	XM_001714786.1	169190077	GO:0032312|GO:0008060|GO:0008270|GO:0046872	CTGLF7	-	ILMN_3236344	280	S	XP_001714838.1	XM_001714786.1	XM_001714786.1	XM_001714786.1		ILMN_335793
7100156	0.0365116	0.00218353	up	1.57059	1.57059	0.651306	G3BP2	9908	Homo sapiens GTPase activating protein (SH3 domain) binding protein 2 (G3BP2), transcript variant 3, mRNA.	GO:0006810|GO:0007253|GO:0007265|GO:0051028	GO:0005622|GO:0005737	GO:0000166|GO:0003723|GO:0005515|GO:0030159	chr4	76787754	76787803	CCCCCTTTGAATGAGGTCTTCCATGTTTGAGGGAAAGTCTTGCACTATTG	NM_203504.1	45359845	GO:0005622|GO:0005737|GO:0006810|GO:0007253|GO:0007265|GO:0051028|GO:0000166|GO:0003723|GO:0005515|GO:0030159	G3BP2	-	ILMN_1720422	3422	A	NP_987100.1	NM_203504.1	NM_012297.3	NM_203504.1		ILMN_14416
6580670	0.0494002	0.00426233	up	1.5705	1.5705	0.651222	ITGB1BP2	26548	Homo sapiens integrin beta 1 binding protein (melusin) 2 (ITGB1BP2), mRNA.	GO:0007165|GO:0007517	GO:0030018	GO:0005509|GO:0005515|GO:0008270|GO:0017124	chrX	70441737	70441786	GGAGGAAGAGGAGGAAGCAATGGGGGAATAGTGACACCAGACAGTTGATG	NM_012278.1	6912437	GO:0030018|GO:0007165|GO:0007517|GO:0005509|GO:0005515|GO:0008270|GO:0017124	ITGB1BP2	+	ILMN_1671871	1043	S	NP_036410.1	NM_012278.1	NM_012278.1	NM_012278.1	MSTP015; ITGB1BP; MGC119214; MELUSIN; CHORDC3	ILMN_27451
3360020	0.0430638	0.00320089	up	1.56996	1.56996	0.650726	CIDEC	63924	Homo sapiens cell death-inducing DFFA-like effector c (CIDEC), mRNA.	GO:0006915|GO:0006917	GO:0005622|GO:0005737|GO:0005829	GO:0003674|GO:0005515	chr3	9911859	9911908	CAGGGGATACAGTGTTCATGGTCCTCCAGAAGGGGCAGAAATGGCAGCCC	NM_022094.2	23943903	GO:0005622|GO:0005737|GO:0005829|GO:0006915|GO:0006917|GO:0003674|GO:0005515	CIDEC	-	ILMN_1779597	445	S	NP_071377.2	NM_022094.2	NM_022094.2	NM_022094.2	FLJ20871; CIDE-3; Fsp27	ILMN_10779
2230356	0.0326218	0.00165077	up	1.56947	1.56947	0.650273	OGDH	4967	Homo sapiens oxoglutarate (alpha-ketoglutarate) dehydrogenase (lipoamide) (OGDH), nuclear gene encoding mitochondrial protein, transcript variant 2, mRNA.	GO:0006096|GO:0008152|GO:0008152|GO:0006096|GO:0055114	GO:0005739|GO:0005739|GO:0005759|GO:0005759|GO:0031966	GO:0004591|GO:0030976|GO:0016624|GO:0050164|GO:0004591|GO:0016491|GO:0030976|GO:0050164	chr7	44682211	44682260	CCCGTGGTGATGGGCAAGACCAAAGCCGAACAGTTTTACTGTGGCGACAC	NM_001003941.1	51873037	GO:0005739|GO:0005739|GO:0005759|GO:0005759|GO:0031966|GO:0006096|GO:0008152|GO:0008152|GO:0006096|GO:0055114|GO:0004591|GO:0030976|GO:0016624|GO:0050164|GO:0004591|GO:0016491|GO:0030976|GO:0050164	OGDH	+	ILMN_1747159	1253	A	NP_001003941.1	NM_001003941.1	NM_001003941.1	NM_001003941.1	AKGDH; OGDC; E1k	ILMN_16577
7150711	0.0219457	0.000476535	up	1.56913	1.56913	0.649967	ZNF223	7766	Homo sapiens zinc finger protein 223 (ZNF223), mRNA.	GO:0006350|GO:0006355	GO:0005622|GO:0005634	GO:0003677|GO:0008270|GO:0046872				TGACCTATGGTAGTGCTACTGCACTCCAGCCAGGGCAACAGAGTGAGACC	NM_013361.3	142368963	GO:0005622|GO:0005634|GO:0006350|GO:0006355|GO:0003677|GO:0008270|GO:0046872	ZNF223		ILMN_1815578	2321	S	NP_037493.2	NM_013361.3	NM_013361.2	NM_013361.3		ILMN_166150
4150632	0.0450266	0.00353529	up	1.5681	1.5681	0.64902	RREB1	6239	Homo sapiens ras responsive element binding protein 1 (RREB1), transcript variant 1, mRNA.	GO:0006350|GO:0006355|GO:0006366|GO:0007265|GO:0007275	GO:0005622|GO:0005634|GO:0005737|GO:0016607	GO:0003677|GO:0008270|GO:0016563|GO:0046872	chr6	7185750	7185799	CACGGAGTTACCACCTGTTCCCTGAGAAGAAACGGGCTTATCCCCCAGTC	NM_001003699.1	51173736	GO:0005622|GO:0005634|GO:0005737|GO:0016607|GO:0006350|GO:0006355|GO:0006366|GO:0007265|GO:0007275|GO:0003677|GO:0008270|GO:0016563|GO:0046872	RREB1	+	ILMN_2298624	4203	I	NP_001003699.1	NM_001003699.1	NM_001003699.1	NM_001003699.1	FINB; RREB-1; LZ321; Zep-1	ILMN_908
6480072	0.0493077	0.00423117	up	1.5679	1.5679	0.648833	LOC100132620	100132620	PREDICTED: Homo sapiens similar to LOC339047 protein (LOC100132620), mRNA.				chr16	18321665	18321714	GTTCAAGTGATTCCCCTGCCTCAGCCTCCCGAGTAGCTGGGATTACAGGC	XM_001724221.1	169209814		LOC100132620	-	ILMN_3246585	3010	S	XP_001724273.1	XM_001724221.1	XM_001724221.1	XM_001724221.1		ILMN_348777
6760343	0.0324928	0.00164081	up	1.56789	1.56789	0.648822	LOC653071	653071	PREDICTED: Homo sapiens similar to CG32820-PA, isoform A, transcript variant 5 (LOC653071), mRNA.				chr4	62723	62772	TCCTGGTGTAGAGAAGTCCCTCAACCTATTGTGCAATGAGTTTTGAGAAG	XM_930721.1	88978560		LOC653071	-	ILMN_1659365	65	I	XP_935814.1	XM_930721.1	XM_930721.1	XM_930721.1		ILMN_42384
7650653	0.0411802	0.00288526	up	1.5677	1.5677	0.648654	EGLN2	112398	Homo sapiens egl nine homolog 2 (C. elegans) (EGLN2), transcript variant 3, mRNA.	GO:0001558|GO:0001666|GO:0019538|GO:0030520|GO:0045454|GO:0045732|GO:0055114	GO:0005634|GO:0005737	GO:0008198|GO:0016491|GO:0016702|GO:0016706|GO:0019826|GO:0031418|GO:0046872	chr19	46006086	46006135	TGCCACTGCTTGGGCAGAGTAAAAGGTGCCAGGAGGAGCATGGGTGTGGA	NM_080732.1	18141577	GO:0005634|GO:0005737|GO:0001558|GO:0001666|GO:0019538|GO:0030520|GO:0045454|GO:0045732|GO:0055114|GO:0008198|GO:0016491|GO:0016702|GO:0016706|GO:0019826|GO:0031418|GO:0046872	EGLN2	+	ILMN_2354391	1958	A	NP_542770.1	NM_080732.1	NM_080732.1	NM_080732.1	DKFZp434E026; EIT6; PHD1; HIFPH1	ILMN_12584
990747	0.0405092	0.0027989	up	1.5671	1.5671	0.648095	PSCD2	9266	Homo sapiens pleckstrin homology, Sec7 and coiled-coil domains 2 (cytohesin-2) (PSCD2), transcript variant 2, mRNA.	GO:0006897|GO:0030036|GO:0032012	GO:0005622|GO:0005624|GO:0005886	GO:0005086|GO:0005515|GO:0005515	chr19	53673526	53673575	TCCCCAACAACAAGGGGCAGCTCATCAAAGCCTGCAAAACTGAGGCGGAC	NM_004228.4	47157331	GO:0005622|GO:0005624|GO:0005886|GO:0006897|GO:0030036|GO:0032012|GO:0005086|GO:0005515|GO:0005515	PSCD2	+	ILMN_2377459	1130	A	NP_004219.2	NM_004228.4	NM_004228.4	NM_004228.4	CTS18; PSCD2L; Sec7p-L; ARNO; CTS18.1; SEC7L; Sec7p-like	ILMN_26962
6450484	0.0312549	0.00150574	up	1.56528	1.56528	0.646417	TRPS1	7227	Homo sapiens trichorhinophalangeal syndrome I (TRPS1), mRNA.	GO:0001501|GO:0006350|GO:0006366|GO:0006607|GO:0045892	GO:0005622|GO:0005634	GO:0003700|GO:0005515|GO:0008270|GO:0016564|GO:0043565|GO:0046872	chr8	116493702	116493751	GGGGGTTATTTAAACTGTCAGTTCCCAAAGGCCAGGAAAGGTTGGGGTCA	NM_014112.2	90652850	GO:0005622|GO:0005634|GO:0001501|GO:0006350|GO:0006366|GO:0006607|GO:0045892|GO:0003700|GO:0005515|GO:0008270|GO:0016564|GO:0043565|GO:0046872	TRPS1	-	ILMN_1814557	9416	S	NP_054831.2	NM_014112.2	NM_014112.1	NM_014112.2	MGC134928; GC79	ILMN_181199
5360187	0.0488788	0.00414644	up	1.56485	1.56485	0.646023			ha21g02.x1 NCI_CGAP_Kid12 Homo sapiens cDNA clone IMAGE:2874386 3, mRNA sequence				chr4	31649138	31649187	GGTAGGATCTCTGGAAGGTAATTAGATCATGAGGAAGGAGCCCTCATGAA	AW418829	6946761		HS.543654	+	ILMN_1860733	469	S			Hs.543654	Hs.543654		ILMN_107213	Hs.543654
3520259	0.0455889	0.00361977	up	1.56378	1.56378	0.645039	LOC730202	730202	PREDICTED: Homo sapiens hypothetical protein LOC730202 (LOC730202), miscRNA.				chr14	96036952	96037001	ATCGCTTGGGCAGGAGTTAGAGACCAGCCTGGGCAATATAGGGAAACCCC	XR_041805.1	169207079		LOC730202	-	ILMN_3304396	1449	M		XR_041805.1	XR_041805.1	XR_041805.1		ILMN_348401
3830619	0.026336	0.000945259	up	1.56301	1.56301	0.644331	C7orf64	84060	Homo sapiens chromosome 7 open reading frame 64 (C7orf64), mRNA.				chr7	92004459	92004508	AGTATCTGGGATTACAGGCGTGCACCACCATGCCTGGCTAAGTTTTGTGT	NM_032120.2	119120843		C7ORF64	+	ILMN_3243749	1417	S	NP_115496.2	NM_032120.2	NM_032120.2	NM_032120.2	HSPC304; DKFZp686D1651	ILMN_19468
7550349	0.0242826	0.000728918	up	1.56295	1.56295	0.644275	ZNF713	349075	Homo sapiens zinc finger protein 713 (ZNF713), mRNA.	GO:0006350|GO:0006355|GO:0006355	GO:0005622|GO:0005634|GO:0005622	GO:0003677|GO:0008270|GO:0046872|GO:0003676|GO:0008270|GO:0046872	chr7	55975164	55975213	CGCCACAGTCCTTCATTTAGCAGCACATAACTTATGGTGGGGGAAATCAG	NM_182633.1	33438599	GO:0005622|GO:0005634|GO:0005622|GO:0006350|GO:0006355|GO:0006355|GO:0003677|GO:0008270|GO:0046872|GO:0003676|GO:0008270|GO:0046872	ZNF713	+	ILMN_1688138	1302	S	NP_872439.1	NM_182633.1	NM_182633.1	NM_182633.1	FLJ39963	ILMN_885
2190184	0.0279452	0.00112215	up	1.56271	1.56271	0.644053	PRSS23	11098	Homo sapiens protease, serine, 23 (PRSS23), mRNA.	GO:0006508	GO:0005576|GO:0005634	GO:0004252|GO:0008233	chr11	86199815	86199864	AGAGGTTCACATGCCTGTCTGCACATTAAAAGCTCTGGGAAGACCTGTTG	NM_007173.4	122056696	GO:0005576|GO:0005634|GO:0006508|GO:0004252|GO:0008233	PRSS23	+	ILMN_1797776	3698	S	NP_009104.1	NM_007173.4	NM_007173.3	NM_007173.4	MGC5107; SPUVE; SIG13; ZSIG13	ILMN_22272
1570020	0.02116	0.000383236	up	1.55939	1.55939	0.640979	WDR22	8816	Homo sapiens WD repeat domain 22 (WDR22), mRNA.				chr14	68587437	68587486	AGGTGCCTTCCTCTGCTGAAGCCTTACCTCCTTCTCACCCAGTAACGGTT	NM_003861.1	55741848		WDR22	-	ILMN_1735402	5723	S	NP_003852.1	NM_003861.1	NM_003861.1	NM_003861.1	KIAA1824; D14S1461E; BCRG2; DKFZp434A035; BCRP2	ILMN_22204
6110379	0.0252289	0.000806023	up	1.55814	1.55814	0.639827	WFDC13	164237	Homo sapiens WAP four-disulfide core domain 13 (WFDC13), mRNA.		GO:0005576	GO:0030414	chr20	43770490	43770539	GCATGTAGCACCACCTGAGCCAGAAACTGCAGAGGACATGACAGTGTGGC	NM_172005.1	25188180	GO:0005576|GO:0030414	WFDC13	+	ILMN_1723113	992	S	NP_742002.1	NM_172005.1	NM_172005.1	NM_172005.1	WAP13; dJ601O1.3; C20orf138	ILMN_13833
2480132	0.0487019	0.00411219	up	1.55792	1.55792	0.639617	LOC554203	554203	PREDICTED: Homo sapiens hypothetical LOC554203 (LOC554203), misc RNA.				chrX	73136962	73137011	GTGGGAGTTTACCACCACTAGACCTGCACGGGAAGAATTGCTAAAGGGAG	XR_001081.1	89059857		LOC554203	+	ILMN_1704431	1831	A		XR_001081.1	XR_001081.1	XR_001081.1		ILMN_31914
3840398	0.0158167	3.5064e-05	up	1.55704	1.55704	0.638808	RSRC2	65117	Homo sapiens arginine/serine-rich coiled-coil 2 (RSRC2), transcript variant 1, mRNA.				chr12	122989448	122989497	CCCACCACCCTTTTTAAGGCCAGTTAACTATACTACAGTCAATACCGTGG	NM_023012.4	46397370		RSRC2	-	ILMN_2358278	2027	A	NP_075388.2	NM_023012.4	NM_023012.4	NM_023012.4	FLJ11021	ILMN_17793
2810523	0.0266599	0.000969472	up	1.5565	1.5565	0.638303	SSR3	6747	Homo sapiens signal sequence receptor, gamma (translocon-associated protein gamma) (SSR3), mRNA.	GO:0006613	GO:0005783|GO:0005784|GO:0005789|GO:0005792|GO:0016020|GO:0016021|GO:0030176	GO:0005048|GO:0005515|GO:0005515	chr3	157741678	157741727	GCCACTAGATGGCAGTGCCTGTATAGATGGGGAAAAAATTGCCACCATTC	NM_007107.2	28416942	GO:0005783|GO:0005784|GO:0005789|GO:0005792|GO:0016020|GO:0016021|GO:0030176|GO:0006613|GO:0005048|GO:0005515|GO:0005515	SSR3	-	ILMN_1806906	2573	S	NP_009038.1	NM_007107.2	NM_007107.2	NM_007107.2	SSR gamma; TRAPG	ILMN_19434
610661	0.0387779	0.00255223	up	1.55632	1.55632	0.638139	APOL4	80832	Homo sapiens apolipoprotein L, 4 (APOL4), transcript variant b, mRNA.	GO:0006629|GO:0006869|GO:0042157|GO:0006869|GO:0042157|GO:0006869|GO:0042157|GO:0006869|GO:0042157|GO:0006869|GO:0042157|GO:0006869|GO:0042157	GO:0005576|GO:0005576|GO:0005576|GO:0005576|GO:0005576|GO:0005576	GO:0003674|GO:0008289|GO:0008289|GO:0008289|GO:0008289|GO:0008289|GO:0008289	chr22	36585721	36585770	CTCTAGACTAAAGAGTATATTGGGGGAGGAAGAGAGGGAGGCACGTAGGA	NM_145660.1	22035656	GO:0005576|GO:0005576|GO:0005576|GO:0005576|GO:0005576|GO:0005576|GO:0006629|GO:0006869|GO:0042157|GO:0006869|GO:0042157|GO:0006869|GO:0042157|GO:0006869|GO:0042157|GO:0006869|GO:0042157|GO:0006869|GO:0042157|GO:0003674|GO:0008289|GO:0008289|GO:0008289|GO:0008289|GO:0008289|GO:0008289	APOL4	-	ILMN_1704682	2631	A	NP_663693.1	NM_145660.1	NM_030643.3	NM_145660.1	APOL-IV; APOLIV	ILMN_15839
1710523	0.0431613	0.00322123	up	1.55621	1.55621	0.638037	GRK5	2869	Homo sapiens G protein-coupled receptor kinase 5 (GRK5), mRNA.	GO:0006468|GO:0007165|GO:0007188|GO:0007217|GO:0008277	GO:0005625|GO:0005737|GO:0005886	GO:0004872|GO:0016301|GO:0000166|GO:0004703|GO:0004871|GO:0005080|GO:0005515|GO:0005524|GO:0005543|GO:0016740	chr10	121190916	121190965	ACCCTTCTCCTTAGAAGTGGAAGTAGTGGAGCCCCTGCTCTGGTGGGGCT	NM_005308.2	51896033	GO:0005625|GO:0005737|GO:0005886|GO:0006468|GO:0007165|GO:0007188|GO:0007217|GO:0008277|GO:0004872|GO:0016301|GO:0000166|GO:0004703|GO:0004871|GO:0005080|GO:0005515|GO:0005524|GO:0005543|GO:0016740	GRK5	+	ILMN_1728830	2048	S	NP_005299.1	NM_005308.2	NM_005308.2	NM_005308.2	GPRK5	ILMN_177586
2030646	0.0354477	0.00201937	up	1.55551	1.55551	0.637392	SCARNA16	677781	Homo sapiens small Cajal body-specific RNA 16 (SCARNA16), guide RNA.				chr17	72596987	72597036	GTCTGGGGAAAGGCTCCTGTGTTGTTGAGCCTGCCAAGTTGTGGGTGCAG	NR_003013.1	91982756		SCARNA16	+	ILMN_3237446	4	S		NR_003013.1	NR_003013.1	NR_003013.1	ACA47	ILMN_178469
1820538	0.0220081	0.000503565	up	1.5555	1.5555	0.637381	RDBP	7936	Homo sapiens RD RNA binding protein (RDBP), mRNA.	GO:0006350|GO:0006355|GO:0008150	GO:0005634|GO:0005654|GO:0005730|GO:0005739	GO:0000166|GO:0003676|GO:0000166|GO:0003723|GO:0005515	chr6	32027845	32027894	ACATGGCCAGTGCCTGTTCCCCACTCCCTTGCCCCAAAAGGATCTGGAAC	NM_002904.5	67906819	GO:0005634|GO:0005654|GO:0005730|GO:0005739|GO:0006350|GO:0006355|GO:0008150|GO:0000166|GO:0003676|GO:0000166|GO:0003723|GO:0005515	RDBP	-	ILMN_1765532	1509	S	NP_002895.3	NM_002904.5	NM_002904.5	NM_002904.5	RDP; NELF-E; D6S45; RD	ILMN_13522
5670609	0.0315188	0.00154814	up	1.55496	1.55496	0.636878	PPP1R15B	84919	Homo sapiens protein phosphatase 1, regulatory (inhibitor) subunit 15B (PPP1R15B), mRNA.	GO:0006417|GO:0006979|GO:0006983|GO:0042542	GO:0000164	GO:0004722	chr1	202639576	202639625	AGCCTCCTTGGAAGAAGTGATCAGAAGGTGATAAGAAGGACAGAAAGGAC	NM_032833.2	41282220	GO:0000164|GO:0006417|GO:0006979|GO:0006983|GO:0042542|GO:0004722	PPP1R15B	-	ILMN_1670664	4739	S	NP_116222.2	NM_032833.2	NM_032833.2	NM_032833.2	FLJ14744	ILMN_9582
1090301	0.0498345	0.00432347	up	1.55432	1.55432	0.636285	SDHC	6391	Homo sapiens succinate dehydrogenase complex, subunit C, integral membrane protein, 15kDa (SDHC), nuclear gene encoding mitochondrial protein, transcript variant 4, mRNA.	GO:0006099|GO:0006810|GO:0022900|GO:0006099|GO:0006099|GO:0006099	GO:0005739|GO:0005743|GO:0005743|GO:0016020|GO:0016021|GO:0045273|GO:0016020|GO:0016020|GO:0016020	GO:0000104|GO:0005506|GO:0009055|GO:0046872|GO:0000104|GO:0009055|GO:0000104|GO:0009055|GO:0000104|GO:0009055	chr1	159601077	159601126	CTCCTACCTTCCTTCTCCTAATTGTGTTACAAGAGGCAGCCATAGCAAGA	NM_001035513.1	78711823	GO:0005739|GO:0005743|GO:0005743|GO:0016020|GO:0016021|GO:0045273|GO:0016020|GO:0016020|GO:0016020|GO:0006099|GO:0006810|GO:0022900|GO:0006099|GO:0006099|GO:0006099|GO:0000104|GO:0005506|GO:0009055|GO:0046872|GO:0000104|GO:0009055|GO:0000104|GO:0009055|GO:0000104|GO:0009055	SDHC	+	ILMN_2323366	2611	A	NP_001030590.1	NM_001035513.1	NM_001035513.1	NM_001035513.1	CYB560; QPS1; CYBL; SDH3; PGL3	ILMN_14364
[truncated: 1,625 more rows]
