# Supplementary material for: Expression profiling of cutaneous squamous cell carcinoma with perineural invasion implicates the p53 pathway in the process
Source: Sci Rep. 2016 Sep 26;6:34081. doi: 10.1038/srep34081 (PMC5035993; doi:10.1038/srep34081)
Supplement: Supplementary Table S5 [file srep34081-s5.xls]

## Sheet: Clin PNI vs cSCC Upstream
Clinical PNI vs cSCCHN t-test MTC Upstream Regulators
Upstream Regulator	Fold Change	Molecule Type	Predicted Activation State	Activation z-score	p-value of overlap	Target molecules in dataset	Mechanistic Network
HNF4A		transcription regulator		0.624	9.96e-17	AAR2,AASS,ABHD10,ABHD6,ACAA2,ACBD6,ACCS,ACD,ACIN1,ACN9,ACOT13,ACOX2,ACP2,ACP6,ACSS3,ACTR1A,ACTR5,ACY1,ACY3,ADAT1,ADCK3,ADIPOR1,ADPRH,ADSS,AGPAT1,AGTPBP1,AK2,AKAP13,AKIRIN2,AKR1C1/AKR1C2,AKR1C3,ALDH1A1,ALDH3A1,ANKHD1/ANKHD1-EIF4EBP3,ANKRA2,ANKZF1,ANXA5,ANXA9,AP1M1,AP3B1,AP4B1,APEH,APOE,APOM,AQP1,AQP9,ARFGAP1,ARHGEF19,ARL1,ARMC8,ASB3/GPR75-ASB3,ASB7,ASPRV1,ATAD5,ATF2,ATF4,ATF6B,ATG3,ATG4C,ATG4D,ATG…
TP53		transcription regulator	Activated	2.92	8.3e-16	ABAT,ABCB4,ABCG2,ACAA2,ACADVL,ACP2,ACTB,ADAMTSL4,ADCK3,ADD3,ADORA2B,ADRB3,ADRBK2,AKAP12,AKT1,ALDH1A2,ANAPC4,ANLN,ANTXR1,ANXA1,ANXA2,AP3B1,APAF1,APBB2,APEX1,API5,APOE,AR,ARHGAP1,ARHGEF2,ARL6IP1,ARPC1B,ASF1B,ASXL1,ATF3,ATF4,ATG4A,ATG4B,ATG4C,ATP1A1,ATXN1,AURKB,AXIN2,BAP1,BBC3,BCAP31,BCAS3,BCL2,BCL2L1,BCL2L11,BDKRB2,BHLHE41,BID,BIRC2,BLZF1,BMF,BMP1,BMX,BNIP3,BRCA1,BRCA2,BTG1,CAMK2D,CAMLG,CAP1,CAPNS1…	1509 (17)
MYC	1.954	transcription regulator	Inhibited	-4.346	8.88e-11	ACACA,ACSL4,ACTB,ACVR2A,ADAMTS1,ADARB1,ADD1,ADIPOR1,AEBP2,AIMP2,AK2,AKAP1,AKAP12,AKT1,ALCAM,ALDOA,AMD1,ANGPT2,ANKRD17,ANXA5,APCDD1,APEX1,AQP1,AR,ARG1,ARHGAP22,ARHGEF7,ARL6IP1,ASPRV1,ATF4,AURKB,AXIN1,BBC3,BCAT1,BCL2,BCL2L1,BCOR,BIRC2,BRCA1,BRD2,C12orf49,CANX,CAPN2,CAPNS1,CAPZB,CASP1,CASP3,CASP9,CAST,CAV1,CCNB2,CCND3,CD151,CD47,CD69,CD86,CDC34,CDCA7,CDH2,CDK4,CDKN1A,CDKN1B,CDKN2B,CEBPA,CFLAR,CIDEC,…	1569 (16)
5-fluorouracil		chemical drug	Activated	2.87	6.16e-10	ABCC11,ALDOA,ANXA2,ATF4,ATP5B,ATP5F1,BBC3,BCL2,BCL2L1,BECN1,BIRC2,BNIP3,BNIP3L,BTF3,CANX,CAPNS1,CASP3,CCNG1,CD40,CD86,CDKN1A,CFLAR,COPS8,COX6A1,COX6C,COX8A,CSTB,CSTF1,EGR1,EIF1,EIF2S2,EIF3C,EIF3G,EIF4A1,FAS,FBL,FDXR,FKBP1A,GAP43,GAPDH,GARS,GOT2,GSN,GTF2I,HNRNPA1,HNRNPA2B1,HNRNPAB,HNRNPC,HSP90AB1,HSPA8,ILF2,KRAS,LDHA,MCL1,MDH1,MDM2,MVP,MYC,NCL,NDUFA4,NDUFV2,NNT,NOP56,PCBP1,POLR2L,PRC1,PSMA6,PSMB2,…	1345 (16)
tanespimycin		chemical drug		0.026	1.03e-09	AHR,AKT1,AR,AXL,BCL2,BCL2L1,CALM1 (includes others),CAV1,CDK4,CDKN1A,CDKN1B,CDKN2B,CFLAR,DDIT3,DNAJB1,EIF4A1,ERBB2,FAS,HAT1,HNRNPA1,HNRNPA2B1,HNRNPAB,HNRNPC,HNRNPM,HSP90AB1,HSPA1A/HSPA1B,HSPA8,IGF1R,KRAS,KRT8,LAT,LDHA,LYN,MCL1,MIF,MITF,MYC,PDGFRA,PDPK1,PLAU,POLR2L,PRDX3,PRMT5,PTMA,RAF1,RBMX,RPL24,RPL30,RPL35,RPS8,SERPINE1,SNAI2,SNRPB,SNRPF,SOD2,SRSF2,STAT3,SYN1,TNFAIP3,TNFSF11,TYMP,VEGFA,XIAP	1452 (17)
NR3C1		ligand-dependent nuclear receptor		0.749	5.22e-09	AATK,ABL1,ACTB,ADCK3,AKT1,AKTIP,AMY2B,ANGPTL4,ANXA1,APOE,APOL3,AQP1,ARID4B,ARPC2,ARRB2,ATG12,ATG4B,ATP1B1,ATP6AP1,ATXN1,BAG2,BAG3,BAG4,BARD1,BCKDHA,BCL2,BCL2L1,BCL2L11,BCOR,BIRC2,BMF,BMP2,BNIP3L,BRCA1,BRD2,BRE,BRWD1,BTG1,C1QTNF7,C1R,C4A/C4B,C8orf4,CAPN2,CASP9,CAT,CAV1,CBX4,CCAR1,CD38,CD47,CD69,CDKN1A,CEBPA,CHIC2,CIDEA,CIDEC,CKS1B,COMT,CSRNP1,CSRNP2,CUL1,CXCL2,CYP2A6 (includes others),CYR61,DAD1,D…	1762 (16)
GnRH analog		biologic drug		1.858	6.27e-09	ACAA2,ACACA,ACP1,AGER,AHCYL1,AKAP10,ANKLE2,ANXA11,ARHGAP1,ARHGEF7,ATF3,ATG4A,ATP11B,ATP5A1,ATP6V1E1,ATRN,BRE,BST2,BUB3,C21orf33/LOC102724023,CADM4,CALR,CAMKK2,CAPNS1,CASP3,CCNC,CD40,CDK5,CHMP2A,CKS1B,CLCN5,CLTA,CNPY3,COL6A1,CST6,CTGF,CYB5A,CYC1,DCAF7,DDOST,DDX46,DSCR3,DUSP1,DYNLL1,DYRK4,ERCC5,EXT2,FADD,FAS,FBLN5,FCGRT,FKBP1A,FLT1,FN1,FOS,FOXJ3,GAB1,GPER1,GPSM2,GRB2,HEBP2,HELZ,HIF1A,HSP90AB1,HYAL2…	546 (4)
beta-estradiol		chemical - endogenous mammalian		0.8	1.53e-08	ABCC11,ABCG2,ABHD5,ACAA2,ACADM,ACADVL,ACPP,ACRV1,ACTB,ACVR2A,ADAMTS4,ADORA1,ADRB3,AGER,AGRN,AHR,AIF1,ALDH1A2,ALDOA,ALPP,ANXA1,AP1G1,APAF1,APCDD1,APOE,AQP1,AR,ARF5,ARG1,ARRB2,ASB1,ATF3,ATF5,ATM,ATP12A,ATP1B1,ATP2B1,ATP2B2,ATP5F1,ATP6V1F,ATXN3,BAZ1A,BCAS3,BCL2,BCL2L1,BCL2L11,BID,BLNK,BLOC1S6,BMP2,BMPR2,BNIP2,BNIP3L,BRCA1,BRCA2,BSG,BTG1,BUB3,BYSL,C1QTNF6,C3,C4A/C4B,C6orf211,C8orf4,C8orf44-SGK3/SGK3,…	1996 (17)
TNF	-5.163	cytokine	Activated	4.377	2.06e-08	A4GALT,AATK,ABCG2,ABR,ACACA,ACADM,ACADVL,ACTB,ADAM17,ADAMTS4,ADORA1,ADORA2B,ADRB3,AGER,AK2,AKAP12,AKR1B10,ALAD,ALCAM,ALDH3A1,ALOX15B,AMPD3,ANGPT2,ANGPTL4,ANXA1,ANXA11,AOC3,APAF1,APBA3,APOE,AQP1,AQP9,AR,ARF4,ARG1,ARL6IP5,ARSI,ATF2,ATF3,ATF4,ATP1A1,ATP2B1,AVPR1A,AXIN1,BACE1,BBC3,BCKDHA,BCL2,BCL2L1,BCL2L11,BCL2L13,BDKRB1,BDKRB2,BGN,BHLHE41,BID,BIRC2,BMP2,BST2,BTG1,C10orf10,C21orf33/LOC102724023,C3,C…	1833 (17)
OSM		cytokine	Activated	3.775	2.76e-08	ACSL5,ADAM17,ADAMTS1,ADAMTS4,AHCYL1,AHR,AKR1B10,AKR1C1/AKR1C2,AKR1C3,AMPD3,ANGPT2,ANXA1,ANXA2,ANXA9,AQP9,ARG1,ARHGEF12,ARHGEF2,ARL4A,ATP2B4,BAIAP2,C1R,CADM4,CAT,CDA,CDH2,CDH3,CDK17,CDKN1A,CDKN1B,CDSN,CEBPA,CH25H,CHD1,CLPP,CLPX,COL3A1,COL6A1,COL8A1,COX7B,CPM,CRP,CRY1,CSNK2A2,CST6,CTSH,CTSL,CTSV,CXADR,CXCL1,CXCL12,CXCL2,CYP4F3,DCTN1,DDX27,DEFB103A/DEFB103B,DEFB4A/DEFB4B,DENND5A,DHCR24,DHRS3,DHRS7,D…	1726 (18)
Lh		complex		1.374	2.9e-08	ACP2,ACPP,ACTB,ACTR2,ADAMTS1,AKAP12,AR,ARHGAP1,ARHGAP35,ARHGEF5,ARL6IP5,ARNTL,ARPC1A,ATP2B1,AXL,BAD,BECN1,BNIP3L,CASP9,CD55,CDK5,CFLAR,CREB1,CREBL2,CTNND1,CXCR4,DAB2,DHRS3,DUSP1,DUSP14,DUSP3,DYRK3,EZR,FDXR,FKBP5,FLNC,FOS,GBP1,GEM,GJA1,GK,GNLY,GPR56,GPRC5B,GRK5,HAS2,HSD17B1,HSD3B1,ILK,INHBB,ITGA3,ITGB5,MAP2K1,MAP2K3,MAP4K4,MAPK14,MAPK6,MCL1,MMP19,MSMO1,MT3,NLK,P4HA2,PDE4D,PDLIM3,PER1,PLAT,PLIN3,PO…	1620 (15)
TP63	-1.979	transcription regulator		-0.644	3.05e-08	ABI2,ADAMTS1,ADH7,AGR2,AHR,ALOX12,APAF1,ATF2,ATG4A,ATG4C,BAD,BBC3,BCL2L1,BCL2L11,BRCA1,BST2,CASP3,CAST,CCND3,CCNG1,CCNT1,CCNT2,CD82,CDC42,CDH2,CDK17,CDKN1A,CDKN1B,CDKN2B,CKS2,COL5A1,CSTA,CTSD,CYP2A6 (includes others),CYR61,DNMT1,DOK1,DST,DUSP10,EI24,EMP1,ERCC5,F2R,FAS,FBN1,FDXR,FN1,FOS,GADD45A,GPX2,HAGH,HAS3,HES5,HSPA8,ID1,IGFBP3,IGFBP7,ING1,ITGA2,ITGA3,ITGB8,IVL,JAG2,KHK,KLF6,KRT1,KRT10,KRT31,KR…	1195 (14)
TGFB1		growth factor	Activated	3.164	3.06e-08	AASS,ABCF1,ABCG2,ABI2,ABL1,ACAA2,ACKR1,ACPP,ADAM10,ADAM12,ADAM17,ADAMTS4,ADI1,ADORA1,ADORA2B,AGR2,AHR,AIM2,AKR1C1/AKR1C2,AKT1,ALDH3A2,ALOX12,ALPP,AMD1,AMER2,ANGPTL4,ANKLE2,ANKRD1,ANXA11,ANXA2,AP3S1,APOE,AQP1,AQP9,ARF4,ARG1,ARHGAP35,ARHGEF19,ARL4A,ARPC2,ASPN,ATF4,ATM,ATXN1,AXL,BACE1,BAD,BARD1,BBC3,BCL2,BCL2L1,BCL2L11,BDH1,BECN1,BGN,BMF,BMP1,BMP2,BMP6,BNIP3L,BSG,BTG1,BUD31,C1QA,C20orf24,C21orf33/LO…	1921 (16)
XBP1	-1.419	transcription regulator		0.781	3.57e-08	ABCA12,ADAM10,APBB2,ARCN1,ARFGAP3,ATF6,ATF6B,BCL2,BECN1,BET1,BLZF1,CALR,CAT,COL10A1,COPB2,COPE,COPZ1,CRK,CXCL2,DAD1,DDIT3,DDOST,DERL1,DNAJB2,DNAJB9,DNAJC1,DNAJC10,DOLPP1,EDEM2,ERLEC1,ERO1LB,ETS1,FAS,FKBP14,FKBP2,FN1,GCC1,GOLGA4,GOLGB1,GOLPH3L,GOPC,GORASP2,GOSR2,HDAC3,HLA-DRA,HMOX1,HSPA13,HYOU1,IRF4,KLF4,LMAN1,MCFD2,MGAT2,MYC,PDIA4,PDIA6,PPIB,PRDM1,PRNP,RAB33B,RCN3,RPN1,RUNX2,S1PR1,SEC11C,SEC23A,S…	1349 (11)
E2F1		transcription regulator		0.362	1.21e-07	ABCG2,ACSL5,ACTR1A,ADIPOR2,AKT1,AMY2B,ANGPT2,APAF1,AR,ATM,AURKB,BAD,BBC3,BCL2,BCL2L11,BCS1L,BID,BNIP3,BRCA1,BUB3,CA2,CALD1,CALM1 (includes others),CALR,CASP3,CASP9,CAV1,CCNB2,CCND3,CCT2,CDCA4,CDK4,CDKN1A,CDKN1B,CDKN2C,CEBPA,CFLAR,COL10A1,COPS8,CRABP2,CRKL,CSE1L,CTNNBIP1,CWC27,CYB5A,CYP27B1,DDX1,DDX39B,DLEU1,DNMT1,DUSP1,DUSP10,DUT,E2F3,ECT2,EED,EGR1,EI24,EIF2AK2,EIF3I,EXOSC9,EYA2,EYA3,FAM60A,FANCD…	1346 (13)
methylprednisolone		chemical drug		-0.391	4.78e-07	ABAT,ABCB4,ABCC9,ADAM17,ADCY6,AGO1,AKR1C3,ALAD,ALAS1,ALDH1A1,ALDH3A2,ANXA1,ANXA2,APEX1,ARG1,ARL4A,ARNTL,ARSB,ATIC,ATP1A1,ATP1B1,ATRN,B4GALT6,BAIAP2,BDH1,BTG1,CCNG1,CD38,CD74,CDH2,CDH3,CDKN1A,CIDEA,COMT,COX6A1,CSNK2A1,CSNK2B,CTGF,CTSC,CTSH,CTSS,CTSV,CYC1,CYP4F3,CYP4F8,DAB2,DHRS9,DMD,DSC2,DSG1,DSG3,DUSP1,DUSP6,DYNLL1,ECE1,EIF3B,EMP1,EPN2,FABP5,FARSA,FBLN5,FBXO30,FBXO32,FDFT1,FGF7,FGR,FN1,FOS,GADD45…	1347 (12)
D-glucose		chemical - endogenous mammalian		0.235	7.8e-07	ACAA2,ACACA,ACADM,ACTB,ADARB1,ADIPOR1,ADRBK1,AGER,ALDOA,ALDOC,ANGPT2,ANLN,ANO1,ANXA1,AQP1,ARF4,ARNTL,ATF3,ATF4,ATF5,ATP2B1,ATP2B2,ATP6AP2,BAD,BBC3,BCAT1,BCL2,BCL2L1,BMP2,C3,C8orf44-SGK3/SGK3,CACNA1C,CALD1,CALR,CANX,CAP1,CARS,CAT,CAV1,CCND3,CD36,CD55,CD59,CDK5R1,CDKN1A,CDKN1B,CEBPA,CETP,CFLAR,COL3A1,CPT2,CTGF,CTSV,CXCL2,CXCR4,DBI,DCN,DDIT3,DNAJA2,DUOX1,DYRK1A,EGR1,EIF2B4,EMC10,ENO1,ERO1LB,FABP5,FA…	1794 (16)
camptothecin		chemical reagent		-0.006	8.68e-07	AGER,AIM1,AKAP17A,AKAP2,AKAP9,ALDOA,ANXA2,APAF1,APBB2,API5,APOE,AR,ARAP2,ARFGAP1,ARL4A,ARRB2,ATF3,ATM,BAD,BBC3,BCL2,BCL2L1,BDKRB1,BID,BIRC2,BIRC6,BNIP3L,BRCA1,BRCA2,C10orf2,C10orf76,C11orf68,C11orf95,CARD8,CASP1,CASP2,CASP3,CASP9,CAST,CCNG1,CD200,CD40,CD46,CD47,CD59,CD86,CDIPT,CDK4,CDKN1A,CFLAR,CHAC1,CHST11,CIDEA,CLN8,CLP1,CREB1,CSF1,CSNK1G2,CTNND1,CTSL,CXCL1,CXCL2,CYTH2,DDX39B,DENND5B,DLG1,DPAGT…	1361 (15)
miR-1-3p (and other miRNAs w/seed GGAAUGU)		mature microrna		0.89	9.66e-07	AGMAT,AGRN,ANKRD29,ANXA2,AP3B1,ARCN1,ARF4,ARID1A,ARID2,ATP6V0A1,ATP6V1B2,AXL,BCL2,BLCAP,BRI3BP,C12orf49,CAP1,CDCP1,CERS2,CHST11,CHSY1,CLCN3,COIL,CPOX,CTSC,DDX5,DHX15,DNAJB1,EML4,EPB41L4B,FAM57A,FAM81A,FERMT2,FOXP1,G6PD,GJA1,GNPNAT1,GOLGA7,GPD2,H3F3A/H3F3B,HACD2,HACD3,HPS4,HSPA1A/HSPA1B,IGF1,INPP5F,IP6K2,ISY1,KCNQ1,KLHL42,LIN7C,LRP1,LRRC8A,MOV10,MTHFD2,MTX1,NELFCD,NOTCH2,NRP1,OAT,OSBPL7,PDLIM7,PGM…
n-nitrosomethylbenzylamine		chemical toxicant		-0.849	1.26e-06	ACTR2,ADAMTS6,AKR1B10,ALDH3A2,ANXA2,AOX1,AP3S1,ARPC2,C21orf33/LOC102724023,CASD1,CCDC115,CCNC,CDK4,CDYL,CLDN1,COPS5,CRK,CTTN,DDX5,DNASE1L2,DSC3,EIF4G2,GCLM,GNG12,GOLGA7,GPN2,GSS,GSTK1,H2AFZ,HMMR,HMOX1,INHBB,KIFAP3,KLF5,LAMB3,LAMP2,LEPR,MAP2K3,MAPK6,MCL1,MGST1,MSN,PCSK9,PDCD10,PECR,PLK3,PLS3,PRKAR1A,PSMA6,PTGER2,PTGS1,RAB1A,RABIF,RB1,RGS17,RLIM,RRAGA,SCEL,TGFA,TMED2,TOP1,TTC1,TUBB6,TXNL1,UBXN4,USO1
HRAS		enzyme		-0.952	1.42e-06	ACTB,ADARB1,AKAP2,AKT1,ANTXR1,ANXA2,ARF1,ASAP1,ATP5B,ATXN1,AURKB,BCL2,BCL2L1,BCL2L11,BMP1,BNIP3,BTBD11,C2orf69,CALD1,CAPN2,CASP2,CAV1,CCL27,CCND3,CCNG1,CD24,CD69,CD96,CDH3,CDK4,CDKN1A,CDKN1B,CDKN2B,CECR5,CHST11,CHST12,COL3A1,COL6A2,COPB2,CRP,CSF1,CSTA,CTGF,CTNNB1,CTSC,CTSS,CTSV,CXCL12,CXCL2,DDIT3,DMTF1,DNMT1,DOK1,DPP4,DUSP1,DUSP6,EFEMP1,EGR1,EIF2D,EIF3C,EIF4E2,EIF4G3,EIF5A2,ELK1,ERCC1,ETS1,F2R,FA…	1499 (19)
CD 437		chemical drug	Activated	3.797	1.71e-06	AK2,ALDOA,AP2M1,API5,ARF1,ARL2,ARPC2,ARPC3,ARSA,ATP5A1,ATP5B,ATP5L,CCAR1,CCT2,CDK4,CDKN1A,COX6C,COX7A2,COX7B,COX7C,EIF3G,EIF3I,EIF4A1,EIF4A2,EIF5A,ENO1,FAS,FKBP5,FOS,FTL,GADD45A,HIC1,HMGB1,HMGN2,HNRNPA1,HNRNPC,HSPA8,ILF2,IMP3,INO80B,ITGA11,ITM2B,KIF2C,KPNA2,LSM3,MGST1,MTCH2,MYC,NME1,NOP10,NPM1,NR4A1,ODC1,PCBP1,PCBP2,PHYH,PLP2,PNPLA6,POU3F1,PRICKLE4,PSMA4,PURB,RBMX,RBX1,RPL13,RPL24,RPL39,RPLP1,RPS…	1044 (7)
FSH		complex		-0.452	2.25e-06	ACP2,ACPP,ACTB,ACTR2,ACVR2A,ADAM17,ADAMTS1,AHR,AKAP12,AKAP7,ALDH3A2,AR,ARHGAP1,ARHGAP35,ARHGEF5,ARL6IP5,ARPC1A,ATP2B1,AXL,BAD,BECN1,BMPR2,BNIP3L,CASP9,CD55,CDH2,CFLAR,CH25H,COPS5,CREBL2,CTGF,CTNND1,CXCR4,DAB2,DHH,DHRS3,DHX15,DNAJB9,DUSP1,DUSP14,DUSP3,DYRK3,EZR,FDXR,FGFR1,FKBP5,FLNC,FOS,FOSB,FOSL2,GBP1,GDE1,GEM,GK,GNLY,GPER1,GPR56,GPRC5B,GRK5,GSTT1,HSD17B1,HSD3B1,ID1,IGF1R,IGFBP3,IL1RN,ILK,ING1,IN…	1634 (17)
sirolimus		chemical drug		0.881	2.79e-06	ACACA,ACADM,ACADVL,ACTB,ADSS,AKT1,ANXA5,APPL1,AR,ARF1,ARG1,ATF4,ATP1A1,ATP2B4,ATP5G1,BBC3,BCKDHA,BCL2,BCL2L1,BCL2L11,BECN1,BID,BMP2,CASP3,CCND3,CCR5,CD151,CD40,CD86,CDA,CDK4,CDKN1A,CDKN1B,CEBPA,CFLAR,COX6A1,COX6C,CRAT,CSF1,CSNK2A1,CTLA4,CXCR4,DAD1,DDIT3,DDX56,DENND1A,DNAJC2,DOT1L,EIF1AX,EIF2AK2,EIF2S1,EIF4A1,ENO1,ERBB2,ERBB3,ERCC1,FAS,FN1,FOS,FOXP3,FUS,G6PD,GAP43,GATA3,H3F3A/H3F3B,HIF1A,HIST1H4A,…	1600 (16)
PDGF BB		complex	Activated	3.769	3.2e-06	ACAT2,ADARB1,ADD3,AKAP12,ANXA11,ARF5,ATF3,ATP2B1,AVPR1A,BDKRB1,BDKRB2,BMP6,BRCA1,C3,CALD1,CALM1 (includes others),CBX4,CCND3,CCNL1,CDK4,CDKN1A,CDKN1B,CDO1,COL3A1,CREB1,CSF1,CSF1R,CTGF,CXCL2,CYR61,DAB2,DBNDD1,DCN,DDIT3,DUSP1,DUSP6,EGR1,EIF4E2,EIF4G1,ETS1,FBLN5,FGF7,FGFR1,FHL2,FLNA,FLT1,FMO1,FN1,FOS,FOSB,FOXC2,FXYD5,FZD1,GADD45A,GBP2,GDA,GEM,GJA1,GJC1,GLUL,GPR183,GSS,HMOX1,HOMER2,IGF1,IGF1R,INHBA,I…	1451 (15)
HGF		growth factor	Activated	3.124	3.59e-06	ABCB4,ABCG2,ADAMTS1,AHR,AIFM1,AIMP2,AKAP12,AKAP13,AKT1,ANGPT2,ANGPTL4,APAF1,ARNTL,ATF2,ATF3,ATM,AURKB,BAG2,BCL2,BCL2L1,BIRC2,BMP2,BMP2K,CALM1 (includes others),CASP1,CASP2,CAV1,CCNG1,CD40,CD46,CDC14A,CDK4,CDKN1A,CDKN1B,CDKN2B,CDKN2C,CFLAR,CGRRF1,CKS1B,CNBP,COL3A1,CRY1,CSE1L,CSF1,CTGF,CTNNB1,CTSK,CUL2,CUL3,CXCL2,CXCR4,CYR61,DDIT3,DHPS,DKC1,DSG1,DUSP6,DYNLL1,DYRK1A,EFNB2,EGR1,EMP1,ENTPD1,ESM1,ETS1,…	1603 (17)
MGEA5		enzyme		0.47	3.71e-06	ABLIM1,ACADM,ADAP1,ADRM1,AHNAK2,AIFM1,ALDOC,ATP5L,AVEN,BACH1,BCL2L1,BCL2L13,BCOR,BNIP2,C6orf15,CASP2,CAV1,CD24,CD99L2,CDCA4,CDCA7,CDK10,CDK5,CIAPIN1,CLDN1,CMTM8,COX6C,CREB3L2,CTNNB1,DAB2,DLST,DST,EFNB1,EFNB2,ELK1,EPHB6,ERBB3,FBLN1,FBP1,FDFT1,FERMT2,FGF17,FGFR1,FLNA,FN1,FZD6,G6PD,GADD45A,GAS6,GFRA3,GLUL,GPER1,GTF2IRD1,GTF3A,HIPK2,HIVEP2,ICK,IDH3A,IFNGR2,IL23A,INS-IGF2,ITGA2,ITGB5,ITPKB,KRT6C,LAMB1…
PTEN		phosphatase		-0.059	4.54e-06	ABTB1,ACAA2,ACACA,AKAP1,AKR1C3,AKT1,ALG3,ANGPT2,ANXA1,AR,ARG1,ASPH,ATP5G1,AURKB,BBC3,BCL2,BCL2L11,BDKRB1,BPGM,BRPF1,BTG1,C3,CA12,CA2,CA3,CBX4,CCNB2,CCNC,CCND3,CD40,CDK10,CDK4,CDKN1A,CDKN1B,CDKN2B,CKS1B,CKS2,COX5A,COX8A,CS,CST6,CSTF3,CTDSPL,CTNNB1,CTSV,CX3CR1,CXCL2,CXCR4,DEFB4A/DEFB4B,DLAT,DTX1,DUSP1,DYNC1LI2,DYRK1A,ECI2,EED,EFNB2,ERBB3,ETS1,EZH1,FABP4,FAM134C,FAS,FDFT1,FLT1,FOS,GTF2I,GTPBP6,GYS1,…	1673 (18)
RICTOR	2.661	other	Activated	5.269	6.36e-06	AR,ATP12A,ATP5A1,ATP5B,ATP5D,ATP5F1,ATP5G1,ATP5H,ATP5L,ATP6AP1,ATP6V0A1,ATP6V0A2,ATP6V0B,ATP6V0D1,ATP6V0E2,ATP6V1B2,ATP6V1C2,ATP6V1D,ATP6V1E1,ATP6V1F,ATP6V1G1,ATP6V1H,BSG,CD69,CDC42EP5,CFLAR,COX5A,COX6A1,COX7A2,COX7B,COX8A,CYC1,FABP5,FAU,FOXP3,HIF1A,IGFBP1,IL7R,LEPR,MRPL13,NCAM2,NDUFA10,NDUFA2,NDUFA4,NDUFA5,NDUFA6,NDUFA7,NDUFA8,NDUFA9,NDUFAB1,NDUFB10,NDUFB2,NDUFB6,NDUFB7,NDUFC1,NDUFS1,NDUFS2,NDUF…	944 (5)
hydrogen peroxide		chemical - endogenous mammalian		1.653	6.53e-06	ACAT2,ADAM17,ADAM9,ADRBK1,AKR1C1/AKR1C2,ANKRA2,ANKRD1,ANXA2,APAF1,APEX1,ATF2,ATF3,ATF6,ATXN7L3B,AVPR1A,BAD,BAG4,BBC3,BCL2,BCL2L1,BCL2L11,BRCA1,BSG,CASP3,CASP9,CAT,CAV1,CCND3,CCR5,CD55,CD59,CD68,CD86,CDC34,CDKN1A,CDKN1B,CDKN2C,CEBPG,CKS1B,COX6C,CREBBP,CSF1,CTGF,CTNNB1,CTSD,CTSS,CXCR4,DCD,DDIT3,DDX52,DNAJA2,DNAJB1,DNMT1,DPAGT1,DUSP1,DUSP10,DUT,EEF1B2,EGR1,ETS1,EXOSC9,EZR,FAS,FBXO32,FDFT1,FDXR,FN1,F…	1638 (18)
miR-16-5p (and other miRNAs w/seed AGCAGCA)		mature microrna	Inhibited	-2.296	7.78e-06	ABHD10,ACP2,ACTR1A,ADSS,ANLN,ARL2,ATF6,ATG9A,BCL2,C2orf43,CA12,CACNA2D1,CAPRIN1,CARD8,CCND3,CDC14A,CDC14B,CDK5RAP1,CEP63,CHORDC1,CREBL2,DMTF1,DTD1,E2F3,ECHDC1,EIF4E,EIF4G2,FGF7,FGFR1,FNDC3B,GNL3L,GOLPH3L,GPAM,GRN,GTF2H1,H3F3A/H3F3B,HACE1,HDHD2,HMOX1,HRSP12,HSDL2,HSPA1A/HSPA1B,HYAL3,IGF2R,ITGA2,KCNN4,LAMTOR5,LUZP1,MAP2K1,MAPK3,MCL1,MLLT1,NAPG,NOTCH2,NPR3,NT5DC1,OSGEPL1,PDCD6IP,PHKB,PHLDB2,PNN,PNP,…
CD3		complex	Inhibited	-2.342	8.37e-06	ACPP,AHCYL1,AHR,ALAS1,ANAPC1,ANXA1,ATF2,ATF4,ATM,ATP11B,ATP8A2,BCL2,BCL2L1,BCL2L11,BECN1,BRK1,BST2,BTG1,C1R,CALM1 (includes others),CASP3,CCL22,CCND3,CCR5,CCR6,CD226,CD69,CD74,CD86,CDK4,CDKN1B,CFLAR,CH25H,CHRNA5,CKS1B,CKS2,CLK1,COPB2,COX5A,COX6C,CS,CTLA4,CXCR4,CYC1,DAD1,DDX18,DDX19A,DHRS4,DNASE1L2,DPP4,DUSP11,DUSP14,DUSP22,DYRK1A,EDIL3,EEF1A2,EIF4A3,EIF4E,ELF5,EPHB1,ETS1,EWSR1,FAM160B1,FAS,FBL,FK…	1751 (19)
EHF		transcription regulator	Inhibited	-2.975	1.04e-05	ANGPTL4,ARNT,BLNK,CASP3,CDH3,CDKN1B,CNFN,CRABP2,ERBB2,GPR68,GRHL3,HIST1H4H,HMOX1,IL1RN,KLK5,KLK6,KLK7,KLK8,LYN,MMP1,NOTCH2,PGLYRP3,PGLYRP4,PLAT,PLAUR,PPARD,RHCG,S100A12,S100A7,S100A8,S100A9,SAA1,SAA2,SCEL,SERPINE1,SPRR1B,SPRR2A,SPRR2D,SPRR2E,SPRR2G,SPRR3,TCF4,TNFRSF10B,VEGFA
VHL	-7.51	transcription regulator		0.725	1.23e-05	AHCYL1,AIF1,AKT1,ALDH1A1,ARPC1A,ATF4,BBC3,BCL2,BCL2L1,BNIP3,CA12,CAV1,CDH2,CDKN1A,CDKN1B,CLTC,COPS5,CPT2,CTGF,CXCL12,CXCR4,DAB2,FAF1,FLCN,FN1,FTL,GLCE,GLO1,GPR56,GPX1,HIF1A,HMOX1,HNRNPA2B1,HSD17B1,IFITM3,ITGA5,JADE1,LMNA,MAF,MIF,MYL12B,NEDD9,NFE2,NOX4,PDGFB,RAP1B,RUNX1,SEC61G,SKP2,SLC16A3,SLC1A3,SOD2,STRA13,TAGLN,TGFA,TNF,TRAF1,UQCRQ,VEGFA,VIM	1171 (12)
RAF1	-2.225	kinase		1.045	1.44e-05	ACAT2,AKAP12,AMD1,ANKRD1,ANXA1,AP2B1,BCL2,BCL2L11,BECN1,BTG1,CA2,CD74,CDKN1A,CDKN1B,CDKN2B,CHN1,CLDN1,CLK1,CRP,CSTA,CSTF1,CTNNB1,CTSH,CTSL,DHRS3,DIO2,DUSP6,EGR1,ELK1,EMP1,ERBB2,FAM13A,FAM171A1,FAS,FBXW11,FOS,GRN,HIF1A,HMGB3,HNRNPA2B1,HNRNPAB,IGF1R,IGFBP3,IL10,IL12A,IL1R1,IL23A,ITGA2,ITGB1,ITGB5,LAD1,LDHA,LIF,LPGAT1,MAOB,MCM8,MGAT5,MMP1,MT1L,MT3,MYC,NOP56,OCLN,OSMR,PCSK6,PHLDA1,PLAT,PLAU,PLAUR,PLE…	1224 (14)
ERBB2	3.136	kinase		0.103	1.46e-05	ABCG2,ABHD5,ABL1,ACAA2,ACSL4,ACTB,ADAM12,ADAM17,ADIPOR2,ADRB3,AGR2,AIM1,AKT1,ALAD,ALAS1,ALDOC,ANGPTL4,ANXA2,APLP2,AR,ARHGEF5,ATF4,ATP6AP2,BACE1,BAG2,BARD1,BCL2,BCL2L1,BMP1,BNIP2,BNIP3,CAPZA2,CCNB2,CCND3,CD34,CD36,CD47,CD59,CD82,CDC42SE1,CDH2,CDH3,CDKN1A,CDKN1B,CDKN2B,CDKN2C,CHCHD10,CIDEC,CKS1B,CKS2,CLEC3B,CMAS,COL3A1,COL5A1,COL6A1,COL6A2,CPT2,CSF1R,CTGF,CTNNB1,CUL1,CUL3,CXCL12,DAAM1,DAG1,DDIT3,DE…	1500 (19)
dexamethasone		chemical drug	Activated	2.667	1.54e-05	AACS,ABCB4,ACACA,ACADM,ACTB,ACY3,ADAM10,ADAM12,ADAM17,ADAMTS1,ADRB3,ADRBK2,AGPAT6,AKAP13,AKR1C1/AKR1C2,AKR1C3,AKT1,ALAS1,ALCAM,ALDH1A1,ALDH1B1,ALOX15B,AMPD3,AMY2B,ANGPTL4,ANK2,ANKRD1,ANO1,ANXA1,AP1G1,AP3S1,APOE,AQP1,ARHGAP17,ARHGEF19,ARHGEF2,ARL5B,ARMC8,ARRB2,ASPH,ASPN,ATF4,ATP1A1,ATP1B1,ATP2B1,ATP6V1B2,AUH,AXIN2,B4GALT4,BACE1,BAD,BBC3,BCKDHA,BCL2,BCL2L1,BCL2L11,BDKRB2,BGN,BIRC2,BLZF1,BMP1,BMP2,B…	1880 (16)
KRAS	-2.533	enzyme		-1.252	1.79e-05	AGRN,AHR,AKR1B10,ALDOA,AOX1,APLP2,ARPC3,ARPP19,ATP1B1,AXIN2,BCL2,BCL2L1,BDH1,BGN,BNIP3,BSG,CASP1,CASP2,CASP3,CAV1,CCND3,CD74,CDH2,CDH3,CDKN1A,CDKN1B,CLNS1A,COL3A1,CTNNB1,CXADR,DBN1,DDIT3,DNMT1,DUSP6,EFEMP1,EI24,EIF2AK2,EIF5A,ELK1,ETV5,FAS,FBN1,FOS,G6PD,GADD45A,GBA,GJA1,GLUL,GMNN,GNA13,GPC3,GRN,GSN,GTF2I,HEXA,HIF1A,HLA-DRB1,HYOU1,ID1,IFI6,IFIT1,IFITM3,IGF1R,IP6K2,IRF9,ITM2B,KAT5,KRAS,LAMB3,LAMP1,L…	1471 (18)
APP		other		1.876	1.82e-05	ABCG2,ABL1,ACTB,ADAMTS4,ADAP1,AES,AGER,AIF1,AIFM1,AKT1,ALDOA,ALDOC,ANAPC2,AP3B2,APLP2,APOE,ARF4,ARF5,ARG1,ARL6IP5,ARNTL,ATF1,ATM,ATOX1,ATP12A,ATP1B1,ATP2B2,ATP5A1,ATP5B,ATP5D,ATP5H,ATP6V1E1,AXIN2,BACE1,BAD,BBC3,BCL2,BCL2L1,BCL2L11,BMF,BMP6,BSG,C1R,C3,C4A/C4B,CA12,CALML3,CALML4,CALR,CAMK2D,CANX,CAP1,CASP3,CASP9,CAST,CAT,CCDC25,CCR5,CD151,CD40,CD59,CD68,CD69,CD74,CD82,CD86,CDC14A,CDC42,CDH2,CDH3,CD…	1696 (16)
CSF2		cytokine	Activated	3.523	1.95e-05	ADORA2B,ADRBK2,AKR1A1,ANLN,ANXA1,APAF1,ARG1,ATM,ATXN1,BAD,BBC3,BCL2,BCL2L1,BCL2L11,BID,BSG,C3,C4A/C4B,CARD11,CARD16,CASP1,CCND3,CCR5,CD180,CD24,CD276,CD38,CD40,CD69,CD74,CD86,CDCA5,CDKN1A,CDKN1B,CDKN2B,CDKN2C,CFH,CHST11,CIITA,CKS1B,CLEC7A,COL8A1,CREB1,CSF1,CSF1R,CSF2RA,CSF2RB,CTLA4,CTSC,CXCL1,CXCL2,CXCR4,DDIT3,DUSP6,EFEMP2,EGR1,ERCC6L,F2R,FANCL,FAS,FCGR2B,FLT1,FOLR2,FOS,FOXP3,GABPA,GADD45GIP1,GCL…	1886 (20)
miR-124-3p (and other miRNAs w/seed AAGGCAC)		mature microrna		1.181	2.05e-05	ABHD5,ACAA2,AHR,AK2,APEX2,ARPC1B,ASPRV1,BLOC1S6,CAPRIN2,CAV1,CD164,CD59,CDC14B,CDCA7,CDK4,CEBPA,CERS2,CHODL,CHSY1,CLDND1,CPNE3,CREB3L2,CTDSP1,CTDSP2,CTGF,CTNND1,DCTD,DFFB,DHCR24,DNAJC1,DNAJC25-GNG10,DNM2,DVL2,ECI2,EGR1,ELOVL1,FA2H,FAM129B,FAM177A1,FAM57A,FAM83H,GAS2L1,GINM1,GSN,GTPBP8,HADH,HEBP2,HYAL3,INO80C,IQGAP1,ITGB1,KANK1,LDLRAP1,LRRC1,MAD2L2,MAGT1,MAN2A1,MAPK14,MAPK1IP1L,MMADHC,NECAP2,NEK6,…
IL15		cytokine		1.523	2.34e-05	AHR,ANXA1,ATF4,BBC3,BCL2,BCL2L1,BCL2L11,BRK1,BTG1,CALM1 (includes others),CASP3,CD226,CD38,CD40,CD46,CD55,CD59,CD69,CD74,CD86,CDK4,CKS1B,CKS2,CMKLR1,COPB2,COX6C,CSF1,CTGF,CX3CR1,CXCL12,CXCL2,CXCR4,DDX18,DHRS4,DPP4,DUSP11,DUSP14,DYRK1A,EPHB1,ETS1,FAM160B1,FAS,FCGR3A/FCGR3B,FKBP1A,FOXP3,FYB,FYN,G6PD,GABARAPL2,GABPB1,GAPDH,GARS,GATA3,GCNT1,GGT5,GLDC,GNL2,GNLY,H2AFY,HAT1,HAVCR2,HCST,HLX,HNRNPA2B1,HSP…	1678 (18)
Sos		group			2.85e-05	ADAM12,ADNP,AFF4,AGPS,AKR1C3,APLP2,ARID3A,ARNT,ASAP1,ATP2C1,BCAR3,CA2,CAMK2D,CAST,CAT,CCNG1,CMTM4,CRABP2,CREBBP,CTNND1,DEDD,DLG1,DSG3,ELOVL3,EPS8,ESM1,FABP4,FETUB,FOS,GBA,GJB6,GM2A,GSK3B,HDAC6,HMMR,HMOX1,HPGDS,HSD17B10,HSD3B1,IL36G,ITGA6,ITGB1,KCNN4,KIF1B,KLF6,KLK12,KRAS,LARGE,LETMD1,LGALS3BP,LRP8,LTBP3,MAP4K4,MAPK6,MGST1,MLH1,NET1,NFE2L2,NPLOC4,NPTX1,NRIP1,NSDHL,ODC1,PAOX,PDPN,PHLDA1,PKN1,PLAU,P…	1270 (11)
bortezomib		chemical drug		-0.082	3.2e-05	ASF1B,ATF4,BAD,BAG3,BCL2,BCL2L1,BCL2L11,BIRC2,BNIP3,BNIP3L,BPGM,BRCA1,BRCA2,CALR,CASP1,CAV1,CCL22,CCR6,CDK4,CDKN1A,CDKN1B,CFLAR,CSF2RA,CSF2RB,CXCL12,CXCL2,CXCR4,DCAF12,DDIT3,DNAJB1,DNAJB2,DNAJB6,FANCD2,FANCL,FAS,GADD45A,GADD45B,HDAC1,HDAC2,HDAC3,HSPA14,HSPA1A/HSPA1B,IGF1,IGF1R,IGFBP3,IL12A,IL2RA,IL6ST,IRS1,LIF,MAPK6,MAX,MCL1,MDM2,MYC,NOX4,ODC1,PRDM1,RAD51,RAD51C,RAF1,RPA3,SAA1,SNCA,SREBF1,SRXN1,T…	1603 (17)
EGF		growth factor	Activated	2.067	3.26e-05	ABCG2,ACSL4,ADAM17,AKT1,ALCAM,ALOX12,AR,ARHGEF2,ARTN,ATF3,ATM,AURKB,BBC3,BCL2,BCL2L1,BET1,BIRC2,BRCA1,CASP1,CASP3,CAV1,CCL27,CCND3,CDC34,CDK5,CDKN1A,CDKN1B,CFLAR,CKS2,CLCN3,COL3A1,CSF1R,CTGF,CTSD,CXCR4,CYR61,DAD1,DCN,DDIT3,DDX5,DGKD,DIO2,DPP4,DUSP1,DUSP6,DVL2,E2F3,EGR1,ELK1,ERBB2,ERCC1,ETS1,EZH1,EZR,FAM89B,FLT1,FN1,FOS,FOSB,FSCN2,FUT3,GAB2,GADD45A,GGT5,GJA1,GPER1,GRB7,GSK3B,GSTA4,HAS2,HAS3,HIF1A,…	1530 (16)
PD98059		chemical - kinase inhibitor	Inhibited	-2.26	3.45e-05	ACAT2,ADIPOR1,AKAP12,ALDOA,AMD1,ANGPT2,ANKRD1,ANXA1,AP2B1,AR,ARPP19,ATF3,ATF4,BCL2,BCL2L1,BCL2L11,BDH1,BECN1,BGN,BMP2,BNIP3,C3,CA2,CASP3,CAV1,CD36,CD40,CD55,CD69,CD74,CD86,CDH2,CDH3,CDK5R1,CDKN1A,CDKN1B,CDKN2B,CEBPA,CFLAR,CHN1,COL3A1,CREB1,CRP,CSTF1,CTGF,CTNNB1,CTSH,CTSK,CTSL,CXCL1,CXCL2,CXCR4,DDIT3,DEFB4A/DEFB4B,DHRS3,DIO2,DNMT1,DSG1,DUSP1,DUSP6,DYRK1B,E2F3,EGR1,EI24,ELK1,EMP1,ENO1,ERBB2,ETS1,F2…	1590 (17)
dacinostat		chemical drug		-0.428	4.14e-05	ABL1,ANGPT2,BCL2,BCL2L1,CDKN1A,CDKN1B,CFLAR,ERBB2,HIF1A,IL10,TEK,TK1,TNFRSF10B,VEGFA,XIAP	1302 (17)
IL13		cytokine		0.212	4.52e-05	ACADVL,ADAM28,ADORA1,ADORA2B,ALDH1A2,ARG1,ATF3,BCL2L1,BID,BIRC2,BZW2,C3,CA2,CAPN2,CASP1,CASP3,CASP9,CCL22,CCR5,CD101,CD163,CD163L1,CD36,CD40,CD86,CEBPA,CFI,CHN2,CLEC7A,COL3A1,COL6A2,CTGF,CTNNAL1,CTSC,CTSH,CTSK,CTSS,CTSV,CXCL1,CXCL2,CXCR4,CYSLTR1,DEFB103A/DEFB103B,DEFB4A/DEFB4B,DHCR24,DNASE2,DUOX1,DUSP10,EGR1,EVL,EZR,FABP4,FADS1,FAM162A,FAS,FCGR2B,FEZ1,FGD2,FKBP1A,FLG,FLOT1,FZR1,G6PD,GAS6,GATA3,GN…	1819 (18)
SOX11	3.206	transcription regulator		-1.698	4.75e-05	ADAM10,ADAM9,ADSS,BST2,CAV1,CD24,CD58,CD86,CXCR4,DBN1,EBF1,EGR1,FAS,HMGB3,ICK,IKZF3,IL6ST,ITGB1,LGALS9,LGALS9C,MPZ,MSI2,MYO1B,NIPSNAP1,PAG1,PRDM1,RNF122,SEPT2,SKAP2,SOCS5,STAT1,TFDP2,TIAM1,TMSB15A,TMSB15B,TNKS,TUBA1A,YPEL1,ZSCAN16
prednisolone		chemical drug		1.054	4.79e-05	AKT1,ALPP,AMBRA1,API5,APOE,ARG1,ARSA,ATG12,ATG16L1,ATG3,ATG4A,ATG4B,ATG4C,ATG4D,ATG9A,ATG9B,BAD,BAG3,BCL2,BCL2L1,BECN1,BID,BIRC2,BNIP2,BNIP3,BTG1,BYSL,CASP2,CASP3,CAT,CD163,CDK5,CDK5R1,CDKN1B,CFLAR,CLN3,CRP,CTSS,CXCR4,DAD1,DRAM2,DUSP1,DUSP10,EDNRA,EIF4G1,EVA1A,FADD,FAS,FKBP5,GAB1,GABARAPL2,GABPB1,GK,GM2A,HDAC1,HSPA8,IGF1,IL10,IL19,KIF9,LHX4,LOC102724428/SIK1,MAP2K1,MAPK14,MAPK8,MCL1,NME5,NQO2,NUD…	1656 (16)
RB1	-1.811	transcription regulator		1.155	4.94e-05	ACTB,AKT1,ANGPT2,APPL2,ASF1B,ATF2,AURKB,BARD1,BCL2,BCL2L11,BNIP3,BRCA1,CASP3,CASP9,CDCA4,CDCA5,CDKN1A,CDKN1B,CEBPA,CMAS,CPA4,CTGF,CWC27,CYP27B1,DEK,DIO2,DNMT1,DYNLRB1,E2F3,EDNRA,EED,EGR1,EI24,EPS8,EZR,FABP4,FAM111A,FANCL,FAS,FLT1,FN1,FOS,FOXC2,GMNN,H1F0,HACD3,HMGB2,ID1,IGF1,IGF1R,IVL,KCNK1,KRT10,LACTB,LIG1,MAF,MAPK1,MAPK3,MCM2,MCM3,MCM5,MCM6,MCM7,MCM8,MCMBP,MELK,MFAP1,MTOR,MYC,PMEPA1,PPARGC1B,PPF…	1536 (17)
ATF4	3.28	transcription regulator		1.684	5.12e-05	ABCG2,APBA3,APEX1,ATF3,ATF4,ATF5,BCAT1,CALR,CANX,CDKN1A,CDKN1B,CEBPG,CPOX,CTNNB1,DDIT3,DDR2,EIF2S2,FUT7,FYN,GARS,GHITM,GYS1,KLF4,LGALS3,MCL1,MID1IP1,MRPS7,MTHFD2,NR1H3,OSMR,PCK2,PENK,PMP22,PPP1R15A,PSAT1,PSEN1,PSPH,PTX3,PYCR1,SARS,SEL1L,SERPINF1,SIGMAR1,SLC3A2,SLC6A9,SLC7A5,SNAI2,SREBF1,SST,STAT3,TNFRSF10B,TNFRSF11A,TNFRSF12A,TNFSF11,TRIB3,VEGFA,XPOT	192 (2)
ROCK2		kinase	Inhibited	-3.597	5.93e-05	CEBPA,DSC1,DSC2,DSG1,DSG3,DSP,FABP5,FAS,IVL,KRT1,KRT10,MSN,PI3,PPL,S100A7,S100A8,SCEL,SERPINE1,SPINK5,SPRR3	940 (7)
phenethyl isothiocyanate		chemical drug		0.555	6.09e-05	ADAMTS6,AP3S1,BCL2L1,C21orf33/LOC102724023,CAPN2,CASD1,CCDC115,CRK,CTTN,DDX5,DNASE1L2,ERBB2,GCLM,GOLGA7,GPN2,GSS,GSTK1,H2AFZ,HMMR,IFIT1,KAT2B,MAP2,MAP2K3,MAP4K3,MAPK6,MGST1,NNMT,PCSK9,PDCD10,PLS3,PSMA6,PSMB3,PTPRE,RAB1A,RABIF,RASA1,RLIM,ROCK1,TGFA,TMED2,TTC1,TXN,TXNL1,UBXN4,USO1,VEGFA	1113 (10)
Mek		group		1.289	7.4e-05	ABCG2,APOE,AXL,BCL2L1,BCL2L11,BECN1,BMF,CASP2,CCND3,CD200,CDCA7,CDCP1,CDK5R1,CDKN1A,CDKN1B,CSF1R,CTGF,CTNNB1,DCT,DDR2,DUSP6,EGR1,ERBB2,ERBB3,ETS1,ETV4,ETV5,FGFR1,FOS,FOXP3,GAP43,GDA,GPER1,IL10,ITGA6,ITGB1,IVL,LRP8,LYAR,MCL1,MDM2,MLANA,MOB4,MYC,NEUROG2,NOX4,NR1H3,NR4A1,OSBPL8,PDGFRA,PHLDA1,PMEL,POLR3G,PSEN1,PUS7,RABGGTB,ROCK1,RUNX1,SACS,SERPINE1,SPRY1,SPRY2,TFB2M,THBS1,TNF,TYRP1,UNG,VIM,ZEB1	1372 (16)
RAC2		enzyme			8.85e-05	ALDOA,ANXA1,BAD,BCL2,BCL2L1,CAP1,CCR5,CD74,CDH2,EFNB2,FHL2,FOS,GCSAM,GNB2,LDHA,LTA,MIF,NR4A1,PKM,PMP22,RAC1,RUNX2,TKT,TSC22D1,ZYX	1266 (11)
MTOR	-5.193	kinase		-0.147	9.62e-05	ACACA,ACADM,AIFM1,AKAP13,AKR1A1,AR,ARNT,ATG12,ATP2B1,ATP5F1,BCL2,BCL2L1,BCL2L11,BNIP3,CASP1,CASP3,CASP9,CD40,CD86,CDKN1A,CEBPA,CFLAR,CLTC,CPT2,CS,CTNND1,CXCR4,DCTN1,DDIT3,DMD,ENO1,EPRS,ERCC1,ERICH5,FABP4,FABP5,FADD,FAF1,FKBP1A,FN1,FOXP3,GAP43,GATA3,GLUD1,HIF1A,HMGCS2,HSP90AB1,IGF1,IL10,IL1R1,IL23A,IL4R,IP6K2,IRAK1,MADD,MAP2,MBP,MCL1,MDH1,MDH2,MDM2,MEFV,MTOR,MYC,NEURL1B,OAS1,PFKP,PPARD,PPARGC1B,PP…	1681 (16)
CD28		transmembrane receptor		-0.626	0.000106	AHCYL1,AHR,ANAPC1,ANXA1,ATF2,ATM,ATP11B,BCL2,BCL2L1,BTG1,CASP3,CCND3,CCR5,CD226,CD69,CD86,CDK4,CDKN1B,CFLAR,CH25H,CHRNA5,CLK1,COX6C,CS,CTLA4,CXCL2,CXCR4,CYC1,DAD1,DGKA,DUSP14,DUSP22,EIF4E,EWSR1,FBL,FKBP2,FOS,FOXP3,FYB,FYN,GAPDH,GATA3,GBP1,GBP2,GNL2,GOLGB1,GPR37,GTF2IRD1,GYS1,H2AFY,HAT1,HAVCR2,HAX1,HDAC2,HIST1H2AC,HIVEP3,HMGN2,HNRNPA1,HOMER2,HSPA1A/HSPA1B,HSPA8,IFNGR1,IGF1R,IL10,IL12A,IL15RA,IL18R…	1524 (15)
LIPE		enzyme		-0.298	0.000112	ADH7,ALDH1A1,ANKRD1,AQP1,ARNTL,ATF3,CA2,CD36,CD74,CDO1,CEBPA,CLK1,DMPK,EGR1,FABP4,FKBP5,FMOD,FOS,GAPDH,GJA1,GRB10,H3F3A/H3F3B,HSPA1A/HSPA1B,ID2,ITGA6,JUP,LYL1,MAPKAPK2,MSR1,NEDD1,NET1,NFKBIB,NR4A1,NRIP1,PDE8A,PER1,POLR2K,POSTN,PPM1B,RARA,RARB,RB1,RRAD,RUNX2,RXRA,SCARB2,SCD,SDC4,SOX18,SREBF1,ST3GAL5,ST8SIA4,SUCLA2,THRSP,TKT,TNF,TWF2,YWHAG	1130 (11)
curcumin		chemical drug		-1	0.000114	A4GALT,ADAM17,ADAMTS4,AKR1A1,APOE,AQP1,AR,ATOX1,ATP1B2,ATP6AP2,AXIN1,AXL,BBC3,BCL2,BCL2L1,BCL2L11,BIRC2,CASP3,CAV1,CCND3,CD24,CD36,CD86,CDC14B,CDK4,CDKN1A,CDKN1B,CEBPA,CFLAR,COPS5,COX7B,CRP,CRY2,CTGF,CTNNA1,CTNNB1,CXCL1,CXCR4,DDIT3,DIABLO,DNAJB1,DNMT1,DNTTIP1,EGR1,EIF3H,EIF4E,ENTPD5,ERBB2,ETS1,FAS,FASTK,FER,FOS,FOSB,FOSL2,FTL,FYN,GABBR1,GCLM,GLUL,GNA11,GRM7,GSK3B,HDAC1,HDAC2,HELZ,HIF1A,HMGB1,HMOX…	1661 (19)
mono-(2-ethylhexyl)phthalate		chemical toxicant	Inhibited	-2.16	0.000121	ACACB,ACADM,ACADVL,ACAT2,ACSBG1,ACSL4,ADIPOR2,ALDOC,ANGPTL4,AR,ATF2,ATP5B,ATP5D,ATP5F1,BCL2,BSCL2,CAMSAP1,CD36,CDK4,CEBPA,CELSR2,COX6A1,COX7A2,CPT2,CS,CYC1,EIF3J,ENO1,FABP4,FADS1,FAM98A,FAS,FOS,G6PD,GAPDH,GNPNAT1,HADH,HIPK2,IDH3A,IDH3G,LRP1,MDH1,MDH2,MUT,NAMPT,NDUFA10,NDUFA2,NDUFS1,NDUFS2,NDUFV1,NDUFV2,NR1H3,OGDH,PDHB,PDK1,POLR2A,PPARD,PPARGC1B,PTPRU,PTRH2,SDHB,SOCS5,SS18,TALDO1,TCF4,TIMP2,TKT,TN…
TINCR	-12.763	other	Inhibited	-2.828	0.000121	ABCA12,ALOX12B,ALOXE3,ELOVL3,FLG,KRT1,KRT10,LOR
IPMK		kinase		1.098	0.000125	ABHD12,ACTB,CAPNS1,CYR61,FLNA,FLNC,FOS,FOSB,HSP90AB1,MYL6,MYL9,PDLIM5,PER1,PMP22,RAD51,TAGLN2
forskolin		chemical toxicant		0.116	0.000129	ACPP,ACTB,ACTR2,ADAMTS1,AKAP12,AKAP13,ALDH3A1,ALDOA,ALDOC,ARHGAP1,ARHGEF5,ARL6IP5,ARPC1A,ATF3,ATP1B1,ATP6AP2,ATP6V0B,ATP6V0D1,ATP6V1B2,ATP6V1G1,BAG3,BCL2,BNIP3L,C1orf68,CALM1 (includes others),CALR,CASP9,CCDC85B,CCNB2,CCND3,CD200,CD55,CD68,CD86,CDC42SE1,CDH2,CDKN1A,CDKN1B,CDKN2B,CIDEC,CITED4,COL10A1,CREB1,CREBL2,CSF1,CTBP1,CTGF,CTNND1,CTSV,CTTN,CXCR4,CYP27B1,DAB2,DCT,DDIT3,DHRS3,DIO2,DUOX1,DUSP1,…	1626 (15)
EIF4E	1.815	translation regulator		-1.866	0.00013	ANAPC2,ANAPC4,ATOX1,ATR,BAD,BCL2,BCL2L1,BIRC2,BIRC6,BNIP3,CAPZB,CBLC,CDC34,CDK4,CDKN1A,CEBPA,CKS2,CUL2,DDX56,DEDD,DEDD2,DGUOK,DPYD,EGLN2,FASTK,FBXW2,GPS1,GPX2,GRB2,HIF1A,HMOX1,IL15RA,ILF2,KAT2B,KLF13,LSM6,MCL1,MPV17,MYC,NCK2,NHP2,NOP10,NRP1,ODC1,PDS5B,PGF,PLAUR,PRDX5,PTGES3,RB1,REPS2,RHOG,SASS6,SERTAD1,SIVA1,SKP2,SRXN1,SVIL,TGFA,TUSC2,UBA7,UBE4A,XIAP	962 (7)
imatinib		chemical drug		-0.352	0.000144	ABL1,BCL2,BCL2L1,BCL2L11,BCR,BIRC2,BLNK,BMP2,BRCA1,CASP3,CDKN1A,CDKN1B,CDKN2C,CEBPA,COL3A1,CXCL12,CXCR4,DAB2,FN1,HMOX1,IRF4,ITGAX,LYN,MCL1,MDM2,MMP1,MYC,PRNP,RAD51,RAF1,SKP2,SMPD1,TNF,TNFRSF10B,VEGFA,WT1,XIAP	1541 (17)
FOS	1.945	transcription regulator		-0.148	0.000152	ADAM12,ADNP,AFF4,AGPS,AKR1C3,ALAS1,ALPP,APLP2,ARF1,ARID3A,ARNT,ASAP1,ATF3,ATP2C1,BCAR3,BCL2L11,BCL9,CA2,CAMK2D,CAPN2,CASP3,CAST,CAT,CCNG1,CD164,CD68,CFLAR,CHODL,CMTM4,COL6A1,COL8A2,CPSF1,CRABP1,CRABP2,CRB3,CREBBP,CSTA,CTGF,CTNND1,CTSH,CTSV,DEDD,DIO2,DLG1,DNMT1,DSG3,EGR1,EIF4G2,ELOVL3,ENO1,EPS8,ERCC1,ERCC5,ESM1,EZR,FABP4,FBN1,FETUB,FN1,FOLR2,FOS,FOSB,FZD6,GBA,GJA1,GJB6,GM2A,GPER1,GPSM2,GSK3B,HAS2,…	1228 (12)
EGFR		kinase		0.542	0.000186	ABCG2,ACTB,AKT1,AMD1,ANGPT2,ANXA1,AR,BCL2,BCL2L1,BCL2L11,BTG1,C12orf49,CAPZA2,CAV1,CCAR1,CD47,CDCP1,CDK4,CDKN1A,CDKN1B,CLK1,COL3A1,COL6A1,COL6A2,COL8A1,CTGF,CTNNB1,CTSK,CUL1,CUL3,CXCL12,DAG1,DDIT3,DEFB103A/DEFB103B,DSC2,DUSP1,E2F3,EFNB2,EGR1,EIF6,ELK1,ERBB2,ERBB3,F2R,FAP,FBN1,FGF7,FOS,FOSL2,GADD45A,GBP1,GRN,HAS2,HIF1A,HMGB3,HNRNPA1,HNRNPA2B1,HNRNPH1,ID1,IGF1,IGFBP3,IL36A,ITGA2,ITGA6,ITGB5,KRT16,L…	1648 (17)
GnRH-A		chemical reagent	Activated	3.767	0.000186	AGPAT1,AKR1B10,ANXA5,AR,ATF3,BBS9,CD68,CDKN1A,CIDEA,EGR1,EIF2AK1,FER,FOS,FOSB,FXYD5,GADD45B,GLA,HADH,KIFC1,KLF4,KLF6,MAZ,MVK,NFKBIZ,NR4A1,PER1,PPIE,PPP1R15A,PRSS23,RGS2,RRAD,SERPINB9,SERPINE1,SKIL,SNN,TARBP2,UNCX,ZFP36	1282 (11)
fenretinide		chemical drug		-1.201	0.000216	ANKRD1,AP2M1,ATP1B2,BBC3,BCL2,BID,BIRC2,CASP3,CFLAR,CYP2A6 (includes others),DDIT3,DIAPH1,ERCC1,FYN,GOSR2,GRB2,HDAC2,HIF1A,IGF1,IGFBP7,ILK,MAPK6,MAPK8,MSH3,MYC,NFE2L2,OPN1LW,RBL2,RXRA,STAT1,TNFRSF10B,TRAF1,VEGFA,XPO1	1344 (13)
CD40LG		cytokine		1.094	0.000247	A4GALT,ACY1,ADAM17,ADAM28,AHR,AKAP13,AKAP2,ALCAM,ALG3,ARID4B,ARSB,ASCC3,ATF3,ATF5,AUH,BCL2,BCL2L1,BIRC2,BNIP3,BTG1,CA2,CASP1,CAST,CCL22,CCND3,CCNG1,CCR5,CD38,CD40,CD69,CD86,CDKN1A,CDKN1B,CFLAR,CIITA,CLNS1A,CSF1,CSF2RA,CTGF,CTSC,CXCL1,CXCL2,CXCR4,CYTIP,DCTN1,DDX46,DUSP1,EGR1,EIF2AK2,EIF2S1,FAS,FBL,FCGR2B,FLT1,FOS,FOSB,FOSL2,GADD45A,GATB,GPR183,GRSF1,HIF1A,HRSP12,HSPA1A/HSPA1B,ID2,IFI6,IFIT1,IL10,I…	1670 (19)
FN1	9.16	enzyme	Activated	2.563	0.000276	ACTR2,ADD1,APLP2,APOE,BCAT1,BCL2,BCL7B,BNIP3L,CANX,CAPN2,CCNI,CDH2,CDK4,CDKN1A,CDKN1B,CLIC4,COPS5,CRP,CSNK2A1,CTBP1,CTSD,CXCL1,CXCL2,DHCR24,DLGAP4,EIF2S3,EIF5A,EPB41L1,EWSR1,FERMT2,FLNA,FN1,FOS,G3BP2,GPX1,HK1,IL1R1,IRS1,ITGA5,ITGB1,LAMP1,LGALS8,LIMS1,LIN7C,MAPK8,MAX,MGP,MMP1,MTCP1,MTOR,MYC,PDGFB,PDGFRA,PLAU,PLAUR,PRKAR1A,RASSF2,RDX,RECK,RUNX2,SDC4,SEC23B,SERPINE1,SKP2,SNAI2,SNAP23,SOCS3,SQSTM1,TA…	1629 (15)
LY294002		chemical - kinase inhibitor	Inhibited	-3.491	0.000281	ACACA,ACRV1,ADAMTS1,ADIPOR1,ADIPOR2,AGL,AKR1C1/AKR1C2,AKT1,APOE,ATF3,ATF4,ATP2B1,ATP2B2,AXIN1,BAD,BCL2,BCL2L1,BCL2L11,BMP2,BRCA2,BSG,CASP3,CCND3,CCNT2,CD36,CD38,CD69,CD74,CD86,CDK4,CDK5R1,CDKN1A,CDKN1B,CDKN2B,CEBPA,CFLAR,CKS2,CLCN3,CRP,CTGF,CTNNB1,CXCL1,CXCL2,CYR61,DDIT3,DEFB4A/DEFB4B,DHCR24,DUSP1,DUSP6,EFNB2,EGR1,EIF1AX,ERBB3,ERCC1,ETS1,F2R,FAS,FDFT1,FER,FGF7,FN1,FOS,FOSB,FOXC2,FRK,GBP1,GEM,GJA1…	1659 (18)
miR-155-5p (miRNAs w/seed UAAUGCU)		mature microrna		0.42	0.000297	ANKFY1,ARID2,ARL5B,ATG3,BACH1,BET1,BRPF3,CASP1,CBFB,CD47,CD69,CLDN1,CSF1R,CTLA4,CTNNB1,CXCL1,CXCL2,CYR61,DCAF7,DHX40,DNAJB1,DPP7,ETS1,FADD,FADS1,FGF7,GNA13,IL12A,IL13RA1,IL23A,JARID2,KRAS,LCLAT1,MAF,MAFB,MATR3,MECP2,MSI2,MYD88,MYO1E,NT5E,PDE3A,PDLIM5,PHC2,PKN2,PLXND1,POLE3,POLE4,PPL,PRAF2,PRKCI,RAB23,RAB34,RAB5C,RAB6A,RCN2,SATB1,SERPINE1,SLA,SMAD2,SNAP29,SOCS1,SPI1,SYNE2,TAB2,TNF,TRAM1,TXNDC12,VA…
romidepsin		biologic drug		0.376	0.000307	APAF1,BCL2L11,CD86,CDKN1A,CDKN1B,CDKN2B,CXADR,DDIT3,DUSP1,DUSP6,EGR1,ERBB2,FOS,GSN,HIF1A,MLH1,MYC,PLAUR,RAF1,RHOC,SERPINB2,SERPINB5,SLC1A2,SLC26A2,SPRY2,TIMP3,TNFRSF10B,VHL	1520 (18)
FLT1	2.735	kinase		1.808	0.000312	ACTR2,ADD1,APLP2,BCAT1,BCL7B,BNIP3L,CANX,CAPN2,CCNI,CDKN1A,CLIC4,CSNK2A1,CTBP1,DHCR24,EIF2S3,EIF5A,EWSR1,FLNA,FOS,G3BP2,HK1,HMOX1,LAMP1,LIMS1,LIN7C,MAX,PRKAR1A,RDX,SNAP23,TCF4,TGFBR2,THBS1,TNFRSF10B,TNIP1,TOMM22,VPS4A,YWHAZ	1209 (13)
KRT14		other		0.958	0.000335	CXCL1,DSC1,DSC2,DSC3,DSG1,DSG3,GJA1,GJB2,GJB6,IVL,KLK10,KLK13,KLK5,KLK6,KLK7,KLK8,KRT1,KRT15,KRT16,KRT5,KRT8,MMP1,MMP19	1012 (7)
doxorubicin		chemical drug		1.626	0.00035	ABCA7,ABCB4,ABCG2,ADAMTS1,AKT1,ANXA1,ANXA2,APAF1,APEX1,AR,ATF3,ATG12,ATM,AURKB,BAD,BARD1,BBC3,BCL2,BCL2L1,BECN1,BIRC2,BIRC6,BNIP3L,BRCA1,BRCA2,BTG1,C4A/C4B,CA2,CAMK2D,CASP1,CASP3,CASP9,CAT,CCAR1,CCNB2,CD40,CDCP1,CDKN1A,COL3A1,CTGF,CTSD,CYR61,DDIT3,DDX1,DNMT1,DPAGT1,DUSP1,E2F3,EEF1B2,EFEMP2,EGR1,EIF5A,ERBB2,FAS,FBLN1,FOS,FOXP3,GADD45A,GPX2,GSS,HDAC1,HIF1A,HIPK2,HMGB1,HMOX1,HSPB6,ID1,ID2,IGFBP1,IGF…	1349 (17)
APOE	-2.903	transporter	Inhibited	-2.092	0.000408	ACTB,AGER,ALOX12,ANXA11,APOE,ARHGEF12,BGN,BRI3,CALR,CASP3,CAT,CCR5,CD36,CD40,CD68,CD86,CETP,CSF1,CTDSP1,CTGF,CTNNB1,CTSD,CTSK,CTSS,CTSV,CYR61,EGR1,EPN2,F2R,FCGR2B,FKBP5,FOS,FYN,GPX4,GRIA3,HDLBP,HMMR,HMOX1,HSP90AB1,HSPG2,IGF1R,IL10,IL12A,IL1RN,ITGA3,ITGA5,ITM2B,LIPG,LRP1,LRP8,LTBP2,MAP2,MAPK3,MGP,MLEC,MSR1,MYBBP1A,MYLIP,MYO1B,NCDN,NOX4,NPNT,NR1H3,PCSK9,PHLDA1,PLAU,PMEPA1,PPARD,PRKCB,PRKRIP1,PTK2B,…	1615 (15)
nitric oxide		chemical - endogenous mammalian		-0.162	0.000416	AHR,AKT1,APAF1,AR,ARID1B,ATF3,BBC3,BCL2,BCL2L1,BIRC2,BNIP3,CCNG1,CDKN1A,CDKN1B,CTGF,CTSH,CXCL12,DAG1,DDIT3,DUSP1,DUSP6,ECE1,EGR1,FAS,FGF7,FLT1,FOS,FOXP3,GADD45A,GCLM,GSTA4,HMOX1,HPGDS,HSP90AB1,HSPG2,IL10,IL7R,MDM2,MGST1,MYC,NFE2L2,ODC1,PDIA4,PGF,PRDX5,PTGS1,SERPINB5,SFN,SLC23A2,SMARCC1,SQSTM1,THBS1,TIMP2,TIMP3,TK1,TLN1,TNF,TNFSF13,TP53I3,VCL,VEGFA,WT1,XIAP,ZFHX3	1655 (19)
TOPBP1		other		-1.349	0.000419	ABL1,ADCK3,BBC3,CDKN1A,CDKN1B,CDKN2B,GADD45A,HIC1,IGFBP3,MDM2	1168 (12)
CLDN7		other		0.038	0.000449	ABLIM1,ALDH3A1,APLP2,APOE,ASAP1,ATP5G1,C3,CA12,CBX2,CCDC97,CD68,CTGF,DENND5A,DNAJB6,DPM3,FLG,IFI6,IGFBP7,LAMTOR1,LGALS3,LIMA1,LTA4H,LYSMD2,MAGED1,MCU,MLEC,MRPL36,MRPS15,MT1X,NMU,NNMT,NRG1,NTPCR,PLA2G16,PQLC3,PRNP,PRSS23,PSMG2,RPL34,SCEL,SCGB1A1,SDCBP2,SERP1,SERPINB7,SF3B6,SLC25A22,SLC35B1,SOSTDC1,SPRR3,SYTL2,TIMP2,TINAGL1,TJP1,TMCO1,TPK1,TPRG1L,TRIM31,UBE2L6
methapyrilene		chemical drug		-1.219	0.000449	ABAT,ACADM,ACVR2A,ALDOA,ANXA2,ANXA5,APOE,ATF3,ATF4,ATP6V1B2,BCKDHA,CAT,CBS/LOC102724560,CCNG1,CD36,CDC34,CRP,CTSS,CTSV,DAO,DBI,DDIT3,EIF2S1,FBP1,FETUB,GADD45A,GJB1,GRB14,GSK3B,GSS,HMGCS2,HMOX1,IGF1,IGFALS,IGFBP1,ITGB1,KYNU,LCAT,LIPC,MAOB,MAP2K1,MAPK14,MAPK6,MAPK8,MYC,NR2F6,ODC1,OPLAH,PLCB1,PRKCB,RPS8,RPS9,SCD,SERP1,SLC3A2,TUBB,UPB1,YWHAZ
mir-10	-2.403	microrna		-0.975	0.00045	AP1M1,ARG1,BCL2L1,BMF,BMPR2,CD40,CD86,CTDSPL,CYR61,ERBB2,ERBB3,FGFR3,GAB2,GJA1,HIF1A,IGF1R,IRF4,ITCH,KLF13,KLF4,MAF,MCL1,MTOR,MYD88,NF1,PTPN18,RAP2A,RB1,SMAD2,SMAD4,SMG1,STK11IP,SUV39H1,TGFBR1,TNF,TRA2B,VEGFA	1129 (11)
1,2-dithiol-3-thione		chemical reagent	Inhibited	-3.855	0.000451	ACSL5,AKR1A1,AKR1B10,ALAS1,ALDOA,APBA3,ARF1,ATP1A1,BNIP3,CBR1,CCT7,CDC34,CHORDC1,CLPP,CLPTM1L,COPS5,CTSD,CUL1,DAD1,DDX39B,DDX50,DNAJB9,DSTN,DYNLL1,EIF2S1,EIF3C,EIF3G,EIF4G2,EIF6,ENTPD5,FKBP5,FMO1,GCLM,GNA11,HACD3,HAX1,HMBS,HMOX1,HSD3B1,HSP90AB1,IDE,LGALS8,LMNA,MCFD2,MSMO1,NAT8B,NFE2L2,PCBP1,PDIA4,PDIA6,PPIB,PRDX1,PSAT1,PSMA1,PSMA4,PSMA5,PSMA6,PSMB2,PSMB3,PSMB4,PSMB5,PSMC2,PSMC6,PSMD12,PSMD5,PSMD7…	147 (2)
prostaglandin E2		chemical - endogenous mammalian		1.469	0.000454	ADAMTS1,AHR,ANGPT2,ANGPTL4,ANXA2,ATF3,BCL2L1,BMP2,BRCA1,BTG1,CASP1,CASP2,CASP3,CCL22,CCR5,CCR6,CD40,CD46,CD55,CD69,CD86,CDKN1A,CSF1,CTGF,CTLA4,CXCL1,CXCL12,CXCR4,CYTIP,DCN,DUSP1,DYNLL1,EGR1,ERBB2,ETS1,F2R,FAS,FLT1,FMOD,FN1,FOS,FOSB,FOSL2,FOXP3,GCNT1,GJA1,HIF1A,HMOX1,IGF1,IGF1R,IGFBP1,IGFBP7,IL10,IL12A,IL15RA,IL1R1,IL1RN,IL23A,IL2RA,IL2RG,IL7R,IRF4,ITGA5,ITGB1,JAG2,JAK3,LMNA,MAFB,MBTPS1,MCL1,MITF,…	1761 (17)
EIF2AK3		kinase		1.723	0.00046	AMY2B,APAF1,ARNTL,ATF3,ATF4,ATF5,ATF6,BECN1,BIRC2,CARS,CBX4,CEBPG,CLCN3,CPOX,CTSC,DDIT3,DNAJB9,DNASE1,EGR1,EPRS,ERO1LB,GADD45A,IGF1,KLF4,LMO4,MTHFR,MYC,NUPR1,PCK2,PON2,PPP1R15A,PRDM1,RPS6KA2,SARS,SEL1L,SLC1A4,SNW1,SQSTM1,TARS,TBPL1,VEGFA,WFS1,XBP1,XIAP,YARS,ZFP36	1645 (21)
NFE2L2	1.546	transcription regulator	Inhibited	-3.278	0.000493	ABCB4,ABCG2,ACSL5,ADH7,AHR,AKR1A1,AKR1B10,ALAS1,ALDH3A1,ALDOA,AOX1,APBA3,ARF1,ATF4,ATP1A1,BCL2,BCL2L1,BNIP3,BRCA1,CAT,CBR1,CCT7,CD36,CD86,CDC34,CDKN1A,CDKN2C,CHORDC1,CLPP,CLPTM1L,COL3A1,COL4A2,COPS5,CTGF,CTSD,CTSK,CUL1,CXCL2,DAD1,DCTN3,DDX39B,DDX50,DSTN,DYNLL1,EIF2S1,EIF3C,EIF3G,EIF4G2,ENTPD5,FKBP5,FMO1,FN1,FTL,G6PD,GABBR1,GCLM,GNA11,GNAI2,GPX1,GPX2,GSS,GSTA4,HACD3,HAX1,HMBS,HMOX1,HSD3B1,HSP90AB1…	1171 (12)
calcitriol		chemical drug		1.318	0.000638	ABL1,ABLIM1,AGR2,AKT1,ALDH1A2,ANGPT2,ANLN,ANXA2,APITD1/APITD1-CORT,AR,ATM,ATP2B1,BCL2,BCL2L1,BECN1,BIRC2,BNIP2,BRCA1,C3,CA2,CACNA1C,CASP9,CCNC,CCND3,CD40,CDCA5,CDK5R1,CDKN1A,CDKN1B,CEBPA,CENPQ,COL4A2,CPOX,CSE1L,CSF1,CSF1R,CTSK,CXCL2,CYP27B1,CYR61,DCTPP1,DEFB4A/DEFB4B,DUSP1,DUSP10,ECT2,EGR1,ENPEP,ERBB2,ERBB3,ESPL1,ETV5,FABP4,FAS,FBN1,FGFR3,FLG,FN1,FOS,FOXP3,G6PD,GADD45A,GAPDH,GATA3,GEM,GIT1,GNAI2,…	1810 (17)
JUP	-5.44	other		-0.218	0.000778	AXIN2,BCL2,CTNNB1,DPAGT1,MYC,PML,RNF8,SATB1	1039 (10)
Cg		complex		1.965	0.000812	ACPP,ACTB,ADAMTS1,ADH7,AKR1B10,AKR1C3,APCDD1,AR,ARHGAP22,ARNT,BCAT1,BCL2,BCL2L1,BMP2,BTG1,CCDC86,CDH2,CDKN1A,CDKN1B,CEBPA,CEP170,CLDN11,COL11A1,CTSV,CXCR4,DBI,DMD,DTL,DUSP1,DUSP6,EFEMP1,EFNB2,EGR1,EIF4E,EMP1,EPHA3,EPHB6,ESM1,FABP4,FABP5,FAM198B,FAS,FZD1,GAL,GJA1,GJB2,GM2A,HAS2,HDLBP,HIF1A,HPGD,HSD3B1,IGF1,IGF1R,IGFBP3,IL10,IL4R,INHBA,INHBB,ITGB1,ITGB5,KCNQ5,KCNT2,KHK,KLF4,LEPR,LGALS3BP,LIF,LRRN3,…	1571 (16)
vorinostat		chemical drug		1.759	0.000844	ABCC11,ADAMTS1,APAF1,AR,B3GALT1,BAD,BBC3,BCL2,BCL2L1,BCL2L11,BECN1,BIRC2,BMF,BNIP2,BRCA2,CASP1,CASP2,CASP3,CD69,CDH2,CDKN1A,CDKN1B,CEBPA,CFLAR,CTSD,DLC1,DUSP1,ELOVL1,ERBB2,FADD,FAS,GRN,HDAC1,HDAC2,HDAC6,HDAC7,HPGD,IL10,IL12A,LTA,MAPK8,MCL1,MLH1,MYC,NFE2,PDGFB,PTP4A3,PURA,RAF1,RB1,SLC1A2,SOCS1,SOCS3,SPI1,TEK,TGFBR1,TNF,TNFRSF10B,TRAF1,TRAF2,TRAF4,TXN,VIM,XIAP	1522 (18)
let-7a-5p (and other miRNAs w/seed GAGGUAG)		mature microrna		1.164	0.000844	ACP1,AGO4,ANAPC1,ATP6V0A1,ATP6V1F,AURKB,BCL2L1,BMP2K,BSG,CASP3,CDH2,CDIPT,CHMP2A,COIL,COMMD9,DAD1,DOCK5,DSP,DUSP23,EIF3J,EIF4G2,FAM96A,FANCD2,GPR56,GRPEL2,GTPBP3,GYS1,HMOX1,HYOU1,IFIT5,KLK10,KRAS,MED28,MLLT1,MRPS24,MYC,NXN,PRDM1,PXDN,RABGAP1L,RHOG,RPP38,RTCA,SCYL1,SEPT3,SIGMAR1,SLC1A4,SLC25A24,SLC38A1,SMC1A,SMOX,SNAP23,SPCS3,SPRYD4,STAT3,TAF9B,TAGLN,TGFBR1,THBS1,TLR4,TPM2,TUSC2,UGT8,VIM
ACVRL1		kinase		-1.163	0.000884	ACTB,ANGPT2,BMPR2,CDKN1A,CXCL12,CXCR4,EFNB2,ID1,ID2,JUP,MYC,PLAT,PLAU,PLAUR,SERPINE1,STAT1,TAGLN,VEGFA,ZYX
CDKN1A	4.403	kinase		1.892	0.000978	ACP1,ACTB,ANLN,ARL6IP1,AURKB,BBC3,BCL2,BIRC2,BRCA1,BUB3,CASP3,CCND3,CDK4,CDKN1A,CDKN1B,CDKN2B,CIT,CKS1B,CPA3,CTGF,CTSK,CYR61,DSE,DTL,DUSP1,EDNRA,FAS,FN1,GRN,H2AFZ,HMGB2,HNRNPA2B1,HSPA1A/HSPA1B,IL1R1,IL32,INHBA,ITGB5,KIF20A,KIF2C,KNTC1,LGALS3,LGALS3BP,LIMA1,LOR,LUC7L3,MAD2L1,MAF,MCM2,MCM3,MCM6,MCM7,MIS18BP1,MMP1,MYC,NPM1,PARP2,PRC1,PTPRC,RACGAP1,RAD51,RB1,RBL2,RFC4,RPA3,RRM1,SAA1,SERPINE1,SKP2,SLC…	1382 (15)
Vegf		group	Activated	4.666	0.000982	ADAM10,ADAMTS1,AHR,AKAP12,AKAP13,ANGEL1,ANGPT2,ANGPTL4,APAF1,APOM,ARNTL,ATF3,AURKB,BAG2,BCL2,BCL2L11,BMP2,BMP2K,CA2,CALM1 (includes others),CASP3,CD40,CD46,CDC14A,CDC42,CDKN2C,CFLAR,CKS1B,CLDN1,CRABP1,CRY1,CSE1L,CUL2,CXCL1,CXCL12,CXCR4,CYR61,DDIT3,DHPS,DKC1,DUSP6,EFNB2,EGR1,EMP1,ENTPD1,ERBB3,ESM1,ETS1,FABP4,FAS,FGF16,FKBP5,FLNA,FLT1,FN1,FOSB,GAB1,GEM,GJB2,GMNN,GNA13,GPR116,GPR56,GPSM2,GRB10,GRB14…	1559 (18)
CD44		enzyme		1.873	0.00101	ACTB,ANXA11,ARHGEF12,BCL2,BCL2L1,BGN,BIRC2,CALR,CCR5,CD36,CD69,CDKN1A,CDKN1B,CIDEA,CIDEC,CLEC7A,COL3A1,CTDSP1,CTSK,CX3CR1,CXADR,DDIT3,DNMT1,EPN2,ERBB2,FAS,FKBP5,FN1,GADD45A,HAS3,HMMR,HSP90AB1,IL10,IL1RN,IL2RA,IRAK3,ITGA3,ITGA5,ITGAX,ITGBL1,KDM1A,LGALS3,LTBP2,LY6D,MAPK8,MCL1,MOGAT1,MYBBP1A,MYO1B,NPNT,PLAU,PMEPA1,PRKRIP1,PTP4A3,SDC4,SMARCD1,TCIRG1,THBS1,TIAM1,TNF,TNFRSF11A,TRAF6,VCAM1,VIM,XIAP,ZYX	1756 (19)
VEGFA	3.481	growth factor	Activated	2.151	0.00103	ACADM,ADAMTS1,AKT1,ALAS1,ANGPT2,BCL2,BCL6B,CASP3,CAV1,CBFB,CD34,CD55,CDKN1A,CDKN1B,CLIC4,COX5B,COX8A,CREBBP,CST2,CSTB,CTGF,CTSS,CTSV,CXCL12,CXCR4,CYR61,DBT,E2F3,EFNB2,EGR1,ERAP1,ETS1,ETV4,ETV5,FABP4,FGFR1,FLT1,FN1,FOS,GART,GBP1,GJA1,GRB10,HIF1A,HK1,HLX,HMOX1,HSD17B1,ID1,ITGA2,ITGB1,LMNA,MCL1,MDH2,ME2,MMP1,MRPL3,MRPS12,NME1,NR4A1,OCLN,PDGFB,PLAT,PLAU,PRPF6,PSEN1,PTGS1,RASGRP3,RUNX1,RUNX2,SCO2,SDHB…	1154 (13)
AKT1	-1.345	kinase		1.426	0.00103	ACAT2,AKR1B10,AKR1C1/AKR1C2,AKT1,ANKRD1,AR,AURKB,BAD,BCL2,BCL2L1,BCL2L11,BMP2,CASP3,CCND3,CD40,CD69,CD74,CD86,CDK4,CDKN1A,CDKN1B,CFLAR,CIDEA,CKS2,COL8A1,CTNNB1,CTSV,CXCR4,DLX3,EGR1,FABP5,FAS,FBXO32,FN1,FOS,FOXP3,FXYD5,GCLM,GOSR2,HIF1A,HMGB2,HMOX1,HNRNPL,IGF1R,IGFBP1,IL10,IRS1,ITGB1,LAMB1,LSS,MATR3,MBP,MCL1,MDM2,ME1,MSMO1,MSR1,MUT,MYC,NEXN,NFATC2,NFE2L2,PCOLCE,PDGFRA,PHLDA1,PIK3R1,PRKAR1A,RAB11A,R…	1631 (18)
rhein		chemical - endogenous non-mammalian		0.378	0.00109	APAF1,BCL2L1,BID,CASP3,ILK,OCLN,SREBF1,TJP1,VCAM1
NELFB	2.499	other		-1.667	0.00109	ATF3,CDKN1A,COL6A1,CTGF,GADD45A,GADD45B,MAD2L1,RPS3,VEGFA
pirinixic acid		chemical toxicant	Inhibited	-3.215	0.00112	ABCB4,ABCG2,ACAA2,ACACA,ACACB,ACADM,ACADVL,ACAT2,ACOT8,ACSL4,ACSL5,ADIPOR1,ADIPOR2,AKR1B10,AKR1C3,ALAS1,ALDH3A1,ALDH3A2,ALDOC,ANGPTL4,ANXA2,APOE,APOM,AQP9,BNIP3,BPGM,BSG,C3,CASP2,CAT,CCND3,CCNT1,CCT7,CD200,CD36,CDH2,CDK4,CDKN1A,CDKN1B,CFH,CFI,CIDEA,CIDEC,CPT2,CRP,CXCL12,CYP7B1,DAD1,DBI,DECR2,DLAT,DNAJB2,DPP4,DYNLL1,ECH1,ECI1,ECI2,ELOVL1,ELOVL3,ENTPD1,FABP4,FABP5,FADS1,FAS,FBP1,FKBP1A,FOXC2,G6PD,G…	1434 (14)
SP600125		chemical - kinase inhibitor		-1.453	0.00125	ACAT2,ADAMTS4,AKR1C3,APOE,AQP1,ATF3,ATP6AP2,BAD,BCL2,BCL2L1,BDH1,CASP3,CD86,CDK5R1,CDKN1A,CDKN1B,CIDEC,COL8A1,COX7A2,CSF1R,CTGF,CTLA4,CXCL1,CXCL2,CYP27B1,CYR61,DEFB4A/DEFB4B,DNMT1,EGR1,FABP5,FAS,FN1,FOS,FOSB,FOXP3,GADD45A,HIST1H2BF,HMOX1,HSPB2,IL10,IL23A,IL2RA,IRS1,ITGA2,ITGA3,ITGA6,ITGB5,MAP3K11,MCL1,MMP1,MSH3,MTHFD2,MTHFR,NR3C2,NR4A1,P4HA2,PCK2,PER1,PLA2G4A,PLEC,POSTN,PRDX1,PTX3,RARB,RB1,RFC2,S…	1714 (16)
FAS	1.6	transmembrane receptor	Inhibited	-2.086	0.00127	AGER,AIM1,AKAP2,AKAP9,ANXA2,API5,ARAP2,ARFGAP1,ARL4A,ARRB2,BAD,BCL2,BCL2L1,BGN,BID,BIRC2,CASP3,CASP9,CAST,CD200,CD59,CD86,CDIPT,CDK5R1,CDKN1A,CDKN1B,CFLAR,COL3A1,COL4A2,COL5A1,COL6A1,COL8A1,CREB1,CSF1,CSNK1G2,CTGF,CTNND1,CTSL,CXCL1,CXCL2,CYTH2,DUSP10,DYRK3,EGR1,ERCC1,FADD,FAS,FBN1,FCGR2B,FLT1,FOS,FOSB,GBP1,GBP2,GDE1,GNAI2,GORASP1,GPLD1,GRIA3,GRK5,GTPBP6,HLA-F,IFIT1,IL10,IL13RA1,IL15RA,IL18R1,IMPA…	1207 (14)
amphetamine		chemical drug		1.372	0.00127	ADORA2B,ATF1,ATF3,ATF4,BCL2,BCL2L1,CCNC,CCNK,CCNT1,CD47,CDH2,CREB1,CSF1R,DSG3,EFNB2,EGR1,EIF4G2,EZR,FAP,FOS,FOSB,FOSL2,HIVEP3,HN1,HSPA8,IL10,INHBA,MAOB,MYBL1,MYOM1,OCLN,PPP1R9B,PTPN21,RDX,RGS2,SNCA,STIP1,TGFBR2,TLN1,TNFAIP3,UCHL1	1394 (13)
JUN		transcription regulator	Inhibited	-2.048	0.00131	ACAT2,ADH7,AKAP12,AKT1,ALAS1,ALOX12,ALPP,ANXA1,ANXA2,APEX1,APOE,AR,ARTN,ATF3,AXL,BBC3,BCL2L11,BCL9,BIRC2,BRCA1,BTG1,CA3,CAPN2,CAPNS1,CAV1,CCND3,CD164,CD68,CDK5R1,CDKN1A,CDKN1B,CFLAR,COMT,CSF1,CSF1R,CSTA,CTGF,CTSL,CXCL1,DEFB103A/DEFB103B,DIO2,DMTF1,DNMT1,DUSP1,EIF4A1,ERCC1,EZR,FABP4,FAS,FBLN5,FLNC,FN1,FOLR2,FOS,FUS,GAP43,GAS6,GIP,GJA1,GSK3B,HMOX1,HNRNPA2B1,HNRNPU,HPGD,ID2,IGF1R,IGF2R,IGFBP1,IGFBP3…	1859 (19)
IL3		cytokine	Activated	2.53	0.00134	AKR1A1,ATF5,BCL2,BCL2L1,BCL2L11,BMP2,BNIP3L,C1QA,CALR,CAMKK2,CAPZB,CASP3,CASP9,CAT,CBFB,CCND3,CCNG1,CCT5,CD40,CD69,CD86,CDKN1A,CDKN1B,CEBPG,CIAPIN1,COPS4,CRAT,CSF1,CSF1R,CTLA4,CTTN,CXCR4,DAD1,DDIT3,DHPS,ECH1,EGR1,EIF1AX,EIF2AK2,EIF3G,ELK4,F2R,FAS,FCGR2B,FGFR1,FKBP3,FOS,FOSL2,FUS,GADD45A,GADD45B,GART,GNA13,GP1BA,GPX1,HDGF,HK1,HNRNPA2B1,HRSP12,IK,IL2RA,IL5RA,IMPDH2,ITGAX,KIF1B,KLF13,LIF,LTA,LY75,LY…	1440 (19)
alpha-tocopherol succinate		chemical drug		-1.27	0.00139	BCL2,EGR1,FGF1,HIF1A,MAPK1,MAPK3,MAPK8,TNF,VCAM1,VEGFA,XIAP	1253 (14)
benzene		chemical toxicant		-1.158	0.00142	ARHGAP18,ATF5,BCL2L1,BET1,BNIP3,CASP3,CCNG1,CD47,CDKN1A,COL3A1,CSNK2A1,DHCR24,ECE1,EGR1,FBXO3,ID2,IGFBP3,IL13RA1,MAPKAPK2,MDM2,NDUFS1,NR2F6,PDCL3,PLS3,PTPRF,RTN4,SLC16A1,STOM,YWHAQ
ELAVL1		other		-0.381	0.00143	ANXA11,ARF5,ATF3,CALM1 (includes others),CASP9,CDKN1A,DCN,DUSP1,EIF4E2,EIF4G1,FLNA,FOS,GATA3,GSS,HMOX1,HOMER2,KHSRP,MYC,NCL,NXF1,OSBPL2,PCOLCE,PLCG2,PSMB4,PTMA,RPL13,RPS14,SLC7A7,SRSF7,STAT3,TAF9,TIA1,TIMM17A,TRIOBP,VEGFA,ZFP36
STAT5a/b		group		1.67	0.00146	AHR,AKT1,BCL2,BCL2L1,BCL2L11,BMP6,CD36,CD69,CDKN1A,CDKN2C,DUSP1,EBF1,EMP1,FOS,FOXP3,GYPE,ID2,IGF1,IGFALS,IL2RA,IL4R,LCP2,LEPR,MAF,MYC,MYD88,PDE4B,PRDM1,PROX1,RAD51,RARA,RARB,SOCS1,STIP1,STK17B,UGP2,WDR3,XIAP	1282 (12)
phorbol myristate acetate		chemical drug		0.599	0.00147	ABCA7,ACSL4,ACTB,ADAM17,ADAM28,ADAM9,ADAMTS1,ADAMTS4,ADRB3,AGER,AKR1B10,AKT1,ALAS1,ALOX12,ALOX15B,AMER2,ANGPT2,ANGPTL4,ANXA1,ARF4,ARG1,ATM,ATP11B,ATP12A,AURKB,AXL,BCL2,BCL2L1,BECN1,BMP6,BNIP3L,C3,CA2,CAV1,CBS/LOC102724560,CCND3,CCNT1,CD163,CD276,CD36,CD55,CD68,CD69,CDC42,CDK4,CDK5R1,CDK5R2,CDKN1A,CDKN1B,CDKN2B,CEBPA,CFLAR,CIDEC,CIITA,CLDN1,CMPK1,CREB1,CREBBP,CSF1,CSF1R,CSF2RA,CSTA,CTGF,CTLA4,CTNN…	1835 (17)
ALKBH5	-1.41	enzyme			0.00147	AKAP13,ASB1,AXL,BRCA2,CAV1,CELSR2,CHN1,CLDN11,CTSD,CTTN,DEDD,DNMT1,EIF4G1,EIF4G2,EIF4G3,ELL3,FBXL5,FGFR1,FYN,GJA1,HSPA8,JAG2,MAPK14,MBP,MYO6,NONO,PAFAH1B1,PRDX4,RACGAP1,RARA,RGS2,RPA1,RPGR,SLC7A8,SMAD5,SPAG9,STAG2,STON1,TMBIM6,UBA1
IGF1R	1.986	transmembrane receptor		-0.706	0.0015	ACADM,ACP1,ALDOA,ANKRD1,ATM,ATP5A1,ATP5B,ATP5D,ATP5G1,ATP5H,ATP5L,ATP5S,BCL2,BCL2L1,BCL2L11,CBFB,CD36,CD38,CD68,CD84,CDC42,CDKN1A,CDKN1B,CEBPA,CKS2,COL3A1,COL4A2,CPT2,CTNNB1,CTNND1,DDIT3,FLNC,FOS,GPER1,GRB10,HIF1A,ID2,IFNGR2,IGF1,IGF1R,IGF2R,IGFBP3,IRS1,IVNS1ABP,KIF20A,KRT5,MAPK14,MYC,NDUFA4,NDUFA9,NDUFV2,NME1,PDCD10,PECR,PLAT,PLAU,PRKAR1A,PSMC6,RAB1A,RAC1,RACGAP1,RBM3,RFC2,RPL10A,RPL24,RPS26,RRA…	1567 (17)
PGR		ligand-dependent nuclear receptor		1.025	0.00154	ADAMTS1,ADARB1,AKAP13,AKR1C3,AMD1,AR,ARNT,ATP1B1,BCL2L1,BIRC2,BTG1,CALD1,CAPN2,CCNB2,CCND3,CD59,CDKN1A,CDKN1B,CEBPA,CPT2,DST,DYNLL1,EDNRA,EIF1AX,ERBB2,EZR,FAM89B,FKBP5,FN1,FOS,GAL,GAS6,GLUL,GRB10,HIF1A,HPGD,ID1,IGFBP1,IL1R1,ITGA6,ITGB1,KCNK1,KLF4,KLF5,MATK,MYC,NEDD9,NET1,NQO2,PCDH1,PFKP,PLAU,POSTN,PTP4A1,RASSF2,RUNX1,SNAP25,SNAPC1,SNTB2,SRSF7,STAT1,STAT3,TK1,TNFSF11,TSC22D3,ZEB1	1345 (11)
thapsigargin		chemical toxicant	Activated	3.098	0.00157	ABCA12,ABCG2,ADIPOR1,ADIPOR2,AR,ATF3,ATF4,ATF6,BBC3,BIRC2,CALR,CAPN5,CAPN7,CAV1,CD86,CDKN1A,COX5B,CREB3L2,CSK,CXCL2,DDIT3,DIO2,DNAJB9,EGR1,EIF1,ERBB2,ERLEC1,ETS1,EVI2A,FN1,FOS,GADD45A,GADD45B,GEMIN2,HIF1A,HMOX1,IGF1,IL1R1,ITGB2,KLF4,LBH,LMAN1,MCL1,MLF1,MTHFR,MYC,NFE2L2,NPAS4,NR4A1,NR4A3,PCK2,PPP1R15A,PRNP,PTPN6,SRI,SYVN1,TGM2,THRSP,TMEM100,TNF,TNFRSF10B,TPO,UBXN4,VCAM1,VCL,VIM,WFS1,XBP1,XIAP	1376 (17)
miR-30c-5p (and other miRNAs w/seed GUAAACA)		mature microrna		0.682	0.00158	BECN1,CBFB,CDCP1,CEP72,CHD1,CTGF,DOCK7,GNAI2,GPD2,HNRNPM,ITGA2,KRT85,LMNB2,LTN1,MAP4K4,MBNL1,MLLT1,NAPG,NCEH1,NCL,NPR3,NT5C3A,NT5E,NUFIP2,P4HA2,PEX11B,PGM1,PNP,PPP2R4,PTGFRN,PTRH1,RBMS1,RUNX2,SEC23A,SLC38A1,SLC4A7,SLC7A11,SLC9A3R2,STRN,THEM4,TMCO1,TMED10,TMED2,TMEM41B,TMEM59,TMEM87A,TNFAIP2,TNFRSF10B,UBE2I
nitrofurantoin		chemical drug		-0.59	0.00166	ACADM,ACADVL,ACTB,ADAMTS1,AMD1,ANXA2,ANXA5,APEX1,APOE,BCL2L1,C3,C4A/C4B,CAPN2,CASP3,CAT,CCNG1,CFI,CRP,CTSS,CTSV,DBI,DDIT3,EIF4E,ERBB2,FAS,FETUB,FGF7,GADD45A,GJB1,GPX2,GSS,HMGCS2,HMOX1,HSD17B4,ID1,IGF1,IGFBP1,IGFBP3,IL10,ITGB1,LCAT,LGALS3,LIPC,LOX,MAP2K1,MAPK3,MAPK8,MYC,ODC1,PLAT,PRDX1,PRKCB,RPL13,RPL6,RPS6KB1,RPS8,RPS9,S100A10,SERPINA1,TIMP3,TNFRSF12A,TUBA1A,TUBB,TXN,VCAM1,VEGFA,YWHAZ
ERG	2.485	transcription regulator		1.333	0.0017	ACOT8,ADD1,ALOX12,AR,ARHGAP17,ARHGAP22,ARHGAP28,ARHGEF2,AXIN2,BCR,BDKRB1,CD164,CD59,CHTOP,COLGALT1,CTNNB1,CUX2,CXCL1,CXCR4,CYFIP1,DAAM1,DBN1,DIAPH3,DIP2A,DSTN,EPB41L3,ERG,ETS1,EVI5,EXT1,FKBP5,FLNC,FLT1,FMNL3,FOSB,FYN,GFRA3,GUCY1A3,HDAC6,HMGB1,HMMR,HPGD,ICAM2,ILK,ITGA6,MAGI1,MMP1,NPHP1,NR4A2,NRG1,NUMB,ORC6,PHACTR2,PLA1A,PLAT,PLAU,PLAUR,POU2F1,PRKCI,PTPN22,PTPN4,PTPN6,RAB7A,RAPGEF1,RAPGEF5,RAPH1,RA…	1152 (9)
AGN194204		chemical drug		0.314	0.00176	ACAA2,ACAT2,AEBP2,AIM1,ANXA11,ANXA2,ATF3,ATP1A1,BNIP3L,BZW2,CAMK2D,CDKN1A,CDKN2C,CLIC4,COTL1,CRABP2,CYB5A,CYP7B1,DENND5A,DGKA,DUSP1,EED,ELOVL3,EMP1,FDFT1,FNBP1,GADD45A,GAPDH,GATA3,GBP2,GJA1,GNB2,GPR65,H2AFZ,HIC1,IFITM3,IL2RA,IL4R,IL7R,ITGB2,KIF20A,KIF2C,KLF6,LAMP1,LMNA,LSS,LTA,MAD2L1,MYC,NRIP1,NSDHL,NSMAF,PENK,PHLDA1,PRC1,PRNP,PTGR1,RGS10,SCD,SEMA4B,SLC3A2,SMC4,STIM1,TRAF4,XBP1
mibolerone		chemical drug		-1.858	0.00181	ABCA8,AHR,ALCAM,ALDH3A1,AMD1,AR,ARF4,BMP6,C4A/C4B,CALR,CD74,CLTA,CLTC,CYP4V2,DAD1,DBI,DHRS3,EIF2S1,EIF4A1,FKBP1A,FKBP5,FOSL2,GMNN,GOT2,GPC3,HDLBP,HEXB,HSD17B11,HYOU1,IDH3G,IFNGR1,IGF1,IGFBP3,ISYNA1,LSS,MAN2A1,MMP1,MYC,NANS,NME1,PPIB,PRKCH,PTPN20B,SARAF,SEC23B,SERP1,SLC25A5,SMPDL3A,SQLE,SRM,TIMP3,TK1,TUBA1A,UCP3,USO1
MAPK1	1.484	kinase		0.043	0.00182	ADAM12,ADAM17,AIM1,APBB3,APOE,AR,ARSB,ATF3,ATP1B1,BCL2,BLZF1,BST2,CAPN2,CAV1,CCDC82,CD69,CD84,CDH2,CDK19,CDK5R1,CDKN1A,CDKN1B,CRABP2,CRYL1,CSTA,CTGF,CTNNB1,DAB2,DLX3,DMP1,DNMT1,DSE,DUSP1,EGR1,EIF2AK2,EMP1,ERAP1,ERCC1,EVI5,FHL2,FLNC,FN1,FOS,FOXP3,GATA3,GBP1,GBP2,GDPD3,GFOD1,GMNN,GNG2,GRB7,HIC2,HLA-DMA,HMOX1,HRASLS2,IFI27,IFI6,IFIT1,IFIT5,IFITM3,IFNL1,IGFBP7,IL1RN,IL2RA,IRF9,KRT34,L3MBTL1,LAD1,LAMA…	1269 (13)
TP73		transcription regulator		0.905	0.00185	ADAM10,ADAM17,ADAM23,ARNTL,ATF3,ATG4A,ATG4C,ATM,AUH,BAP1,BBC3,BCL2L11,BDKRB2,BID,BIRC2,BLZF1,C1R,C3,CAMLG,CASP1,CCND3,CCNG1,CDKN1A,CDKN1B,CLEC7A,CLIP3,CTNNB1,CTSD,CXCL2,CYR61,DDIT3,DHRS3,DIMT1,DLG1,DUSP11,EGR1,ERCC3,ERCC5,FAS,FDXR,FXR1,G6PD,GAB2,GADD45A,GRK5,HAGH,ID2,IGFBP3,IL4R,ITGA5,ITGAX,JAG2,KCNQ1,LAPTM4A,LBH,LIG1,LY6D,LYZ,MDM2,MFAP3,MINOS1-NBL1/NBL1,MLH1,MMP23B,MT1L,N4BP2L2,NUPR1,PDGFB,PDPN,…	1148 (12)
tretinoin		chemical - endogenous mammalian	Activated	3.184	0.00186	AATK,ACACB,ADAM10,ADD3,AGO1,AHR,AKAP12,AKR1A1,AKT1,ALAS1,ALDH1A1,ALDH1A2,ALDH3A1,ANGPTL4,ANXA1,ANXA2,ANXA5,APCDD1,APEX1,APOE,AQP1,AQP9,ARG1,ATF4,ATP6V1B2,B3GALT1,BCL2,BID,BIRC2,BLZF1,BMP2,BMP6,BMPR2,BNIP3,BNIP3L,BRCA1,BTG1,C12orf29,C1QA,C3,CA2,CACNA1C,CALM1 (includes others),CALML3,CALR,CAMKK2,CAPN2,CAPN7,CASP1,CASP2,CASP3,CASP9,CBFB,CBR1,CBS/LOC102724560,CCL22,CCND3,CCNG1,CCR5,CCT5,CD101,CD34,CD…	1856 (16)
arsenite		chemical toxicant		1.48	0.00187	ADAM12,AHR,ALDH3A1,APEX1,ARL6IP5,ASPN,ATF4,ATR,CAV1,CDKN1A,COL8A1,DUSP1,EGR1,FOS,FZD1,GADD45A,GCLM,GRM2,HAS2,HDAC2,HMOX1,HSPA1A/HSPA1B,IGF1,IL10,INHBA,INHBB,KLF2,MAFF,MCL1,MDM2,MMP1,MYC,NBEA,NFE2L2,NR4A1,PDSS1,PLCB1,PTGES2,RNH1,SERPINE1,SFRP4,SNAI2,SQSTM1,THBS1,VEGFA,WWOX	1404 (18)
Alpha catenin		group	Inhibited	-2.996	0.00188	ADAMTS1,ADAMTS4,AXIN2,BCL2L1,BGN,C1QTNF3,CDKN1B,COL3A1,COL5A1,COL6A1,COL6A2,CTSV,CXCL12,CXCL2,DIAPH1,EGFL6,EPHA3,GAP43,ICAM2,IGF1,IGFBP1,IGFBP7,IL2RG,IL36A,IL36G,IL6ST,ITGA5,LAMA2,LAMA4,LYN,LYZ,MMP19,MMP23B,MYC,NFKBIZ,PDGFRA,PLAU,PTX3,RHOC,RHOJ,S100A8,S100A9,SAA1,SOCS3,TGM2,TNF,TNFAIP2,TNFAIP3,TNFRSF12A,VCAM1,VIM,WIPF1,ZYX
CYR61	2.575	other	Activated	2.266	0.00192	BAD,BCL2L1,BCL2L11,CDKN1A,CTNNB1,CYR61,HIF1A,ITGA2,ITGA3,ITGA5,ITGB1,MCL1,MMP1,MYC,NR4A1,PLAU,RBL2,SERPINE1,TIMP2,VEGFA,XIAP	1433 (16)
MAP4K4	1.823	kinase		1.207	0.00196	ACAA2,ACACA,ACACB,ACADVL,ACSL5,AGL,ALDH3B1,ATP6V0A2,AUH,CCBL2,CEBPA,CHSY1,COQ3,COQ5,CYC1,DHRS4,DLAT,DLST,EIF4E2,GCDH,GLUL,GYS1,H6PD,HADH,HYAL2,ITGA5,NDUFA5,NDUFAB1,NDUFB7,NDUFS1,NDUFV1,NT5C2,OGDH,PAPSS2,PEX16,PEX19,PGM1,PHYH,PIGO,PMM1,PNPLA3,POLE3,PON2,PTDSS2,PTS,RPS6KB1,SCD,SREBF1,ST3GAL2,UQCRC1,UQCRFS1
glutamine		chemical - endogenous mammalian		-1.04	0.00197	ACTB,ADSS,AKR1C1/AKR1C2,ATF4,ATF5,ATF6,BCAT1,BSG,CARS,CXCL1,DDIT3,DNAJA2,DUSP1,DYRK1A,EIF2B4,FABP5,FOS,GADD45A,GCDH,HK1,HSBP1,HSPA1A/HSPA1B,LTA,NR4A1,NUP98,PCK2,PDGFB,PICK1,PYCR1,SLC16A1,SRSF2,THEM5,TIMM17A,TNF,VEGFA,VIM,WT1,XBP1	1409 (19)
let-7	-3.865	microrna		-0.582	0.00206	AR,ARID3A,AURKB,BCL2L1,BRCA1,BRCA2,CASP3,CBFB,CDC34,CDCA5,CDCA7,CDH2,CKS1B,CPED1,DLC1,DMD,E2F6,FANCD2,FARP1,FN1,GAB2,GMNN,GTF2I,ID2,IGF1R,IL10,KRAS,MAD2L1,MCM2,MCM3,MCM5,MCM6,MCM7,MCM8,MYC,MYD88,NUF2,ORC6,PBX2,PDE12,PPP1R12B,RFC2,RFC4,RRM1,SIGMAR1,SKP2,SMAD2,SMAD4,SSR1,STARD13,STAT3,TAB2,TGFBR1,THBS1,TLR4,VIM,YAP1,ZFP36,ZNF512B
dithiothreitol		chemical reagent		0.917	0.00213	ATF3,DDIT3,DFFB,ERBB2,ERO1LB,GADD45A,HIF1A,HMOX1,LMAN1,MYC,PHLDA1,PTGES2,SEL1L,SYVN1,UBXN4,VEGFA	1411 (17)
vitamin K3		chemical drug		-0.211	0.00213	BCL2,BID,BMP6,CASP3,CFLAR,CHRNA9,DDIT3,EGR1,ESM1,FAS,FOS,HMOX1,MYC,NAMPT,SPRR2D,SPRR2F	1613 (18)
mir-25		microrna		-0.749	0.00213	BBC3,BCL2L11,CDKN1A,E2F3,GADD45A,HNF1B,ITGA5,MCU,MDM2,MYLIP,REV3L,TGFBR1,TNF,TP63,TSC1,ZNF512B	1184 (12)
PRAME		other		-0.633	0.00215	BCL2,BCL2L1,CD40,CDKN1A,CYP26B1,IL13RA1,RARB
GFI1		transcription regulator	Inhibited	-2.013	0.0022	AKT1,ATF1,ATF2,BBC3,CASP1,CD40,CDKN1A,CDKN1B,CEBPA,CFLAR,CREBBP,CSF1,CXCR4,E2F6,EIF2AK2,ENTPD1,F2R,GATA3,GJA1,HSP90AB1,ID2,IKBKB,IL10,IL1R1,IL7R,JAK3,KAT2B,LPAR1,LTA,LYZ,MAPK3,MYC,NT5E,RAF1,RASGRP1,RB1,RIPK2,SERPINA1,STAT1,TNF,TNFSF14,TRAF2,VDR	1294 (10)
garcinol		chemical - endogenous non-mammalian		1.718	0.00224	ANAPC1,ARHGAP35,BAZ1A,BLZF1,BRPF1,CDC34,CDK5,DVL2,GTF2I,GTF3A,HMGXB4,KDM5B,KRAS,LETMD1,MAF,METTL21B,MLLT6,NEK3,NR4A3,OCIAD1,PAK6,PDSS2,PERP,PLAT,PML,PTTG1IP,PXDN,RAB22A,SATB1,TADA2A,TCF7L1,TFB2M,TNFRSF10B,TP63,TXNDC9,VAV3,ZFP3,ZFP36,ZNF195,ZNF335,ZNF354A
IL4		cytokine		-0.26	0.00227	ACOT9,ACP2,ADRM1,AHR,ALAS1,ALDH1A2,ALDOC,ALG3,ALOX12,ALOX15B,ANXA2,APOE,ARG1,ARSB,ASCC3,AUH,BCL2,BCL2L1,BNIP3,BNIP3L,BPGM,C3,CA2,CASP3,CBFB,CCL22,CCND3,CCR5,CCR6,CD163,CD163L1,CD200,CD276,CD36,CD38,CD40,CD55,CD58,CD69,CD86,CDKN1A,CDKN1B,CIITA,CLCN3,CLEC10A,CLEC7A,CLNS1A,COL6A2,CPEB3,CPOX,CSF1,CSF2RB,CSF3R,CTGF,CTNNA1,CTSC,CTSK,CXCL1,CXCL2,CXCR4,CYSLTR1,DCT,DCTN1,DDX46,DEFB103A/DEFB103B,DEFB4A/DEF…	1614 (16)
IL5		cytokine		0.051	0.00228	ACAA2,ALDOA,ALDOC,ANXA2,ATF4,ATP1B1,ATXN1,BCL2,BCL2L1,BIRC2,BNIP3,BNIP3L,CCL22,CCND3,CCR5,CD24,CD40,CD55,CD69,CDKN1A,CHST12,CIITA,CISD1,CRELD2,CSF2RB,CTSC,CXCR4,CYSLTR1,DUSP6,EAF2,EGOT,EGR1,ENO1,EPS8,FAM162A,FAS,FCGR2B,FOSL2,GADD45A,GALK1,GBP2,GCLM,GK,GPAM,HIF1A,HIGD1A,HLX,HMMR,IL18BP,IL2RA,IL4R,IL5RA,KIAA1147,LCP2,LFNG,LTA,MAPK6,MKNK1,MTDH,MYADM,MYC,NDUFV3,NFE2,PCP4,PDCD2,PDE4B,PDIA6,PDK1,PFKP,P…	1416 (14)
WT1	1.436	transcription regulator	Activated	2.245	0.00235	BCL2,BCL2L1,CAPRIN1,CDKN1A,CLIC4,CSF1,CSF1R,CTGF,CTNNB1,CTSV,DESI1,EGR1,EPS8,EXT2,EZR,FDFT1,FGF1,GRB10,HCFC1R1,HDLBP,HNRNPL,HSPG2,IGF1,IGF1R,IL10,ITM2B,JUP,KLF4,KRAS,LGALS3,LMAN1,LRP1,LSS,MBTPS1,MCL1,MDM2,MYC,ODC1,RARA,SALL2,SERPINE1,SH3BP5,SLC20A1,SLC35G2,SMC1A,SNAI2,SOS1,SPRY1,SQLE,SQSTM1,SRSF6,TARS,THBS1,TIMP3,VDR,VEGFA,WT1,YARS	1047 (10)
leucine		chemical - endogenous mammalian		-0.293	0.00235	ACACA,ATF3,ATF4,CRAT,DDIT3,FOS,IGFBP1,LEPR,NR4A1,PPP1R15A,RPS6KB1,SOD2,SREBF1,TNF,UCP3	1190 (14)
PML	2.317	transcription regulator		1.307	0.00248	ACACA,ACACB,ACADM,ACSL4,AKR1A1,APOE,CACYBP,CAT,CDKN1A,CDKN2B,CIAPIN1,CIITA,CIT,DNAJB6,DNAJB9,FAM50A,FAS,FTL,GADD45A,GCLM,GPAM,HLA-DMB,HLA-DRA,HMOX1,ID2,JUP,LIPC,LYZ,MAF,MAFF,MAP2K1,MAPK1,NFE2L2,PCBP2,PRDX1,PRKCH,RXRA,SCD,SLC35A2,SQSTM1,SREBF1,STIP1,SUMO2,TAP2,TNFAIP3,TPD52L2,TRIO,TXN,UBE2M,UCP3,YWHAG	1243 (14)
MYCN		transcription regulator	Inhibited	-2.649	0.00252	ACTB,AEBP2,ALDH1A1,ALDOA,APEX1,ARPC1B,BID,CAV1,CCNT1,CDC42,CDKN1A,CDKN1B,CIITA,COL8A1,CRIM1,CTGF,DUSP7,EED,EIF3C,EIF4A1,EIF4G2,EIF5A,EZH1,FAU,FBN1,FN1,GAPDH,GRB2,HDAC2,HSP90AB1,ID2,IGFBP7,INHBA,ITGA2,ITGA3,ITGB1,JARID2,KDM5B,LDHA,LRRN3,MAGT1,MAP4,MDM2,MRE11A,MSRB3,MTF2,NBN,NCL,NME1,NPM1,ODC1,PDIA4,PDK1,POLR2L,PTK2,PTMA,RPL12,RPL13,RPL17,RPL18A,RPL21,RPL22,RPL23A,RPL24,RPL28,RPL30,RPL35,RPL38,RPL3…	1073 (9)
TNFSF11	5.408	cytokine	Activated	2.416	0.00259	ADORA2B,AEBP2,AIF1,AKAP13,AQP9,BCL2,BCL2L1,BSG,CA2,CAPN2,CCND3,CD300LF,CD40,CDKN1A,CDKN1B,CEBPA,CSF1R,CTNNB1,CTSK,DAB2,DMPK,DUSP1,ECT2,ETS1,FAS,FGR,FHL2,FOS,GABPA,GADD45B,GLRX,GPR68,GRB10,GTF2H1,HCK,HIPK2,HMOX1,IGF1,IL10,IL13RA1,IL15RA,IL1RN,IRF4,ITCH,ITGA5,ITPKB,LAT,LSR,MAFB,MAP2K1,MMP1,MYC,NFATC2,NFATC2IP,NFATC3,NFKBIB,NFKBIZ,NME6,NR1H3,PAG1,PCDH7,PLAUR,POR,PRDM1,PTGER2,PTPRE,RACGAP1,RALGDS,RCL…	1649 (17)
RUVBL1		transcription regulator		0.491	0.0026	AXIN2,C9orf9,CARS,CCNT1,CYP4F3,EMC9,ERGIC1,ETS1,FAM53C,GADD45B,HIST1H2BK,HIST2H4B,IGFBP3,MCM3,NAE1,NUCKS1,NUDCD2,QKI,SLC39A7,SRD5A1,TCF4,TRIM66
CDKN2A		transcription regulator	Activated	2.058	0.00264	AMD1,APAF1,APPL2,ASF1B,AURKB,BARD1,BCL2,BCL2L11,C3,CCL22,CCND3,CCNG1,CCNI,CCR6,CDCA4,CDCA5,CDKN1A,CDKN1B,CDKN2B,CDKN2C,CPA4,CRP,CTGF,CUL1,DEK,DUSP1,DYNLRB1,E2F3,E2F6,EBF1,EED,EGR1,EPS8,FAM111A,FANCL,FBL,FGFR1,FHL2,GNA13,HACD3,HMGB2,HOXC4,IL2RG,IL36A,IL36B,IL5RA,ITGB5,KAT5,KCNK1,KIFC1,LAMP1,LTA,MAD2L1,MCM5,MCM7,MCM8,MCMBP,MDM2,MDM4,MELK,MMP1,MYC,NPM1,ODC1,P4HA2,PMEPA1,PML,PPFIBP1,PSMA5,PTK2B,PTX3,…	1281 (12)
RLIM	2.055	enzyme	Activated	2.121	0.00277	CDH2,CDKN1A,CDKN2B,CTGF,FN1,SERPINE1,SKIL,VIM	201 (4)
TFF3		other		0.513	0.00277	CD55,CLDN1,CTNNB1,CTSK,FOS,HIF1A,OCLN,TJP1	1426 (14)
cetuximab		biologic drug		-0.879	0.00277	BCL2,BNIP3L,FN1,HIF1A,NRG1,PLAUR,STAT3,TNFRSF10B	1323 (14)
WWC1		transcription regulator		-1.414	0.00277	BMP2,CDH2,CTGF,FGF1,OCLN,PDGFB,RASSF4,VIM
CASP8		peptidase		-0.866	0.0028	ADAM17,BID,CASP1,CD69,CDKN1B,FAS,FOS,HDAC1,HDAC2,HDAC3,IL2RA,NLRP3,TNF	1249 (13)
STAT5B		transcription regulator		-0.099	0.00281	AGPAT2,AKR1C1/AKR1C2,AKR1C3,ANKRD1,AR,ARNT,ASAP1,ATM,BCL2,BCL2L1,CASP2,CASP3,CASP9,CCND3,CD276,CDKN1A,CDO1,CFLAR,CIDEA,CUX2,CYP2A6 (includes others),EBF1,FAS,FBLN1,FOS,FOXP3,GADD45A,GJB1,HEXA,IGF1,IGFALS,IL2RA,KSR1,LTA,MAF,MCL1,MDM2,ME1,MPC2,MYBPHL,MYC,NR4A2,RPA1,SCD,SH3RF3,SLN,SOCS1,SOCS3,ST8SIA4,TANK,THRSP,TMEM45B,TNF,TNFRSF11A,TNFRSF14,TNFRSF25,TNFRSF4,TNFSF11,TNFSF4,TOX,TPM3,TRAF1,TRAF2,TRAF4…	1600 (17)
SSRP1	-1.662	other		1.432	0.00284	AP1G1,CDKN1A,EGR1,HIST1H2AC,ID2,KRT8,LOXL2,LYPLA1,MDM2,MSN,PLAU,POLR3G,RFWD2,SRF,TAGLN,TNNI2,TOP1,TP53I3	1029 (7)
PP2/AG1879 tyrosine kinase inhibitor		chemical - kinase inhibitor	Inhibited	-2.165	0.00298	BCL2,CD38,CDKN1A,CDKN1B,CTGF,DEFB4A/DEFB4B,DUSP1,EPHA3,FGR,FN1,FOS,GEMIN2,GRIN2C,HIF1A,HMOX1,ID1,IGF1R,IL10,IL2RA,LYN,PER1,PLAU,PRDX3,RAC1,RHOC,SERPINE1,SOD2,TJP1,VAV1,VEGFA,VIM	1524 (17)
miR-7a-5p (and other miRNAs w/seed GGAAGAC)		mature microrna		-0.191	0.00299	EIF4E,FOS,IGF1R,IRS1,MKNK1,RAF1,SEPT3,SETD8,SLC17A7,SLC3A2,SNCA,SYNE1
MAPT		other		0.588	0.00303	ABCG2,ALDOA,ARF4,ARF5,ATOX1,ATP12A,ATP1B1,ATP5A1,ATP5B,ATP5D,ATP5H,ATP6V1E1,BACE1,BSG,BSN,C1R,C3,CALML3,CAMK2D,CANX,CAP1,CASP3,CAST,CCDC25,CDK5R1,CDKN1A,CDKN1B,CHRNA7,CKMT1A/CKMT1B,CLTA,CLTC,COX7A2,CS,DBI,DSTN,EIF5A2,ENO1,FBL,FKBP1A,FOS,FYN,GAPDH,GEM,GLO1,GNA12,GNG2,GOT2,GPX4,HIST1H2AD,HK1,HSPA1A/HSPA1B,HSPA8,MAP2,MAPK1,MAPK3,MAPK8,MBP,MDH1,NDUFA5,NDUFA8,NDUFS3,NME1,PCP4,PENK,PKM,PRDX3,PRDX5,PRDX…	1543 (10)
vancomycin		biologic drug		0.872	0.00303	AASS,ADAMTS1,ANXA1,ANXA2,C3,C4A/C4B,CAT,CCS,CDCP1,CXCL2,EFEMP2,FXYD5,GPX2,GPX6,GPX8,GSTK1,HMOX1,IGFBP1,LGALS3,LXN,MCM3,MYC,NOX4,PLA1A,RBM3,RCN1,RTN4,S100A10,SCD,SOD2,TES,TGIF1,TMEM173,TMSB10/TMSB4X,TNFRSF12A,TUBB,VIM
cisplatin		chemical drug		1.276	0.00309	ABL1,ACADM,ACADVL,ACTB,ADAMTS1,AEBP2,AIFM1,AKR1C1/AKR1C2,AKT1,ANKFY1,ANKRD1,ANXA1,ANXA2,ANXA5,APITD1/APITD1-CORT,AQP1,ATF3,ATF4,ATXN1,BAG4,BAG5,BBC3,BBS9,BCL2,BCL2L1,BCL2L11,BCL2L13,BECN1,BHLHE41,BIRC2,BNIP3L,C4A/C4B,CAPN2,CASP1,CASP3,CAT,CAV1,CCNG1,CCR5,CDC14B,CDCP1,CDK5,CDKN1A,CDKN1B,CDKN2B,CDO1,CEBPA,CFLAR,CLCN6,CPT2,CSF1,CTGF,CTNNB1,CUL9,DDIT3,DGKA,DHRS3,DUS3L,DUSP1,DUSP6,ECE1,EFEMP2,EGR1,EI2…	1685 (18)
topotecan		chemical drug	Inhibited	-2.537	0.0031	ABCG2,AKAP12,ARL6IP1,ARPC1B,ASAP2,ATF3,BTG1,C3,C4A/C4B,CACNA1C,CAMTA1,CD200,CDKN1A,CFLAR,CHD1,CHD3,CLP1,CNTN4,CNTN5,CSNK1G2,CSTF1,CYB5A,E2F3,EFNB1,EGR1,ENO1,ERBB3,FAM3C,FAS,FGFR3,FOSB,GPX1,GRM7,HIF1A,HMGXB4,HMMR,HSPA1A/HSPA1B,HSPA8,IRS1,ITGA2,KCNMA1,MCL1,MDM2,MGST2,MYC,NBEA,NCKAP5,OSBPL8,PARD3B,PCDH9,PDE4B,PHC2,PLCB1,PLK3,PNP,PRKAR2B,PRNP,PTK2,PTPRM,PVRL3,RALY,RBMS3,RCBTB2,ROBO2,SIVA1,SLC7A5,SON,…	1054 (7)
ethidium		chemical toxicant		0.447	0.00313	BCL2,CASP9,CCNB2,CCND3,CTGF,CYR61,MMP1,PLAU,PRC1,SERPINE1,TIMP2	1339 (14)
PD184352		chemical drug		-0.636	0.00313	BCL2,BCL2L1,BCL2L11,CD40,EGR1,FOS,MCL1,NELFB,PPP1R14B,RARB,TRMT112	1321 (15)
Pkc(s)		group	Activated	3.258	0.00317	AHR,ARNT,BCL2,BCL2L1,BCL2L11,CACNA1C,CCAR1,CCND3,CCR5,CD36,CD55,CD59,CDKN1A,CDKN1B,CLDN1,COL3A1,CTGF,CTNNB1,CXCR4,CYP2A6 (includes others),CYR61,DUSP1,EGR1,FABP4,FAS,FN1,FOS,GAP43,GPER1,GRHL3,HIF1A,HMOX1,HPGD,IL10,IRS1,ITGA5,ITGB1,IVL,KRT8,LOR,MAOB,MAPK1,MAPK3,MMP1,MSR1,NOX4,NR4A1,NR4A2,NR4A3,OVOL1,PDIA4,PER1,PHLDA1,PTPRE,RARA,RARB,RB1,RBL2,RGS2,S100A1,S100A8,SERPINE1,SLC1A2,SLC6A9,TGM1,TNF,TNFRS…	1602 (17)
acyclic retinoid		chemical drug		-1.192	0.00319	CDKN1A,COL4A2,CTNNB1,FLT1,MYC,PDGFRA,RARB,TEK,TIMP2,XPO1	1299 (13)
MEL S3		chemical - kinase inhibitor		0.728	0.00323	ACTB,ATP5B,ATP5D,COPS8,COX5A,EGR1,ENO1,GLOD4,GLUD1,HNRNPL,HSPA1A/HSPA1B,KHSRP,PCK2,PSMA1,STIP1,TUBB,VIM
ANGPT2	2.26	growth factor		0.156	0.00332	ADAM12,ARHGEF2,ASPHD1,AXIN2,BCL2,BCL2L11,BCR,C1R,CALR,CASP3,CAT,CCT7,CD68,CDC34,CDKN1A,COL3A1,COMT,CWC22,DBNL,DDIT3,DNASE1,EEF1B2,EFR3A,EIF1,ETS1,EXT2,FAS,FGF7,FKBP2,FN1,GSK3B,GSTT1,HDAC2,HIF1A,HMOX1,HSPA1A/HSPA1B,HSPB2,INPP5F,KDM6B,KLF5,KPNA2,LEPR,LMNB2,LYN,MAP2K1,MAP4K5,MGST1,MIF,MMP1,NME1,NOX4,PDIA6,PGAP1,PHLDA1,PLAU,POSTN,RAD21,RFC1,RFC2,RFC4,RPA3,SERPINE1,SOD2,SRXN1,TEK,TGFBR2,THBS1,TMEM41B,…	1551 (16)
trichloroethylene		chemical toxicant		-1.512	0.00334	ARHGAP18,ATF5,BCL2L1,BET1,BNIP3,CASP3,CCNG1,CD47,COL3A1,CSNK2A1,DHCR24,ECE1,EGR1,FBXO3,ID2,IGFBP3,IL13RA1,MAPKAPK2,MDM2,NDUFS1,NR2F6,PDCL3,PLS3,PTPRF,RTN4,SLC16A1,STOM,YWHAQ
miR-17-5p (and other miRNAs w/seed AAAGUGC)		mature microrna	Inhibited	-2.568	0.00334	ARID4B,BCL2,BCL2L11,BMP2,BMPR2,BNIP2,CDKN1A,CREB1,CRIM1,E2F3,ITCH,ITGB8,MAP3K12,MYLIP,NCOA3,PURA,RB1,RBL2,RHOC,RUNX1,RUNX2,S1PR1,STAT3,TGFBR2,TP63,TUSC2,VEGFA,VIM	1185 (11)
CP-55940		chemical reagent		-0.068	0.00344	ACTB,ALDOC,AR,BCL2L1,BCL9,CSF1,ERBB2,GADD45A,GAPDH,GRK5,MAP2K1,MDM2,MYC,PRKCB,RPS9,TNF,TNFAIP3,TOP1,UBC,YWHAZ	1145 (11)
acetaminophen		chemical drug		0.593	0.00349	ABCB4,ABCG2,ACADM,ACTB,APEX1,BCKDHA,BCL2,CA3,CASP3,CAST,CAT,CCNG1,CDKN1A,CRP,CSNK2A1,CTSV,CXCL2,DDIT3,DMBT1,FAS,FLT1,GADD45A,GJB1,GLUD1,GLUL,GPX1,HIF1A,HMGCS2,HMOX1,HSD17B4,IGF1,IGF1R,IGFBP1,IGFBP3,IRS1,ITGB1,LCAT,LIPC,ME1,MYC,NDRG2,ODC1,PLAUR,PRDX1,PRKCB,PTPN1,SERPINF1,SOCS3,TNF,TUBA1A,TUBB,TXN,VCAM1,VEGFA,YWHAZ	1643 (17)
INS		other		0.68	0.00356	ACACA,ACADM,ACADVL,ADAM10,ADIPOR1,AGPAT6,ALDH3A2,ANO1,AQP9,ASPH,ATP5A1,BCL2L1,CAT,CBS/LOC102724560,CD36,CDKN1A,CIDEA,CIDEC,CRP,CTGF,DDIT3,EGR1,EIF4E,ELK1,ERBB3,FAS,FOS,FOSB,FOSL2,HIF1A,IGF1,IGF1R,IGFBP1,IGFBP3,IRS1,NDUFV1,NR1H3,OGT,PPM1B,PTGS1,SCD,SERPINB5,SMPD1,SNCA,SREBF1,SSTR1,TNF,TRIB3,VEGFA,XBP1	1640 (19)
SMAD7		transcription regulator	Inhibited	-2.193	0.00356	ACVR1B,ACVR2A,BCL2L11,BGN,BIRC2,BMP2,BMPR2,BZW2,CDH2,CDKN1A,CDKN1B,CDKN2B,CDKN2C,CFLAR,COL3A1,COL6A1,CTGF,DCN,EFEMP1,FAS,FN1,GADD45A,GAS6,HDAC9,HMOX1,ITGA6,ITGBL1,KRT8,LTBP2,LTBP3,MMP1,MUC4,MYC,PLAT,PMEPA1,RAC1,SCD,SERPINE1,TAGLN,TGFA,TGFBR1,TGFBR2,TIMP3,TNF,TPM2,TPM3,TXN,VDR,VEGFA,XIAP	1386 (17)
HIST1H1C		other		-0.849	0.00357	ACTB,AXIN2,CTNNB1,GAPDH,MYC	1023 (7)
GLIS1		transcription regulator	Inhibited	-2.236	0.00357	IVL,KLK7,S100A9,SPRR1B,TGM1
F2		peptidase	Activated	4.016	0.0038	ALDH1B1,ANGPT2,ANGPTL4,BIRC2,CALD1,CALR,CASP1,CASP2,CASP3,CD55,CD68,CDKN1A,CDKN1B,CFLAR,CITED4,COTL1,CTGF,CXCL1,CXCR4,CYR61,DAAM1,DHRS9,DST,DUSP1,ECE1,EGR1,EIF4A1,ENTPD1,ESM1,ETS1,F2R,FLT1,FN1,FOS,FOSB,FOSL2,GNA13,HDAC9,HIF1A,HMOX1,IGF1,IGF1R,IL15RA,IL32,ITGB1,KIF13A,KLF6,LAMP1,LAMP2,LBH,LOXL2,MAPK3,MEOX1,MIF,MMP1,MTSS1,MYC,NR4A3,NUAK2,NUP62,PDGFB,PDGFRA,PDIA4,PLA2G4A,PLAT,PLAUR,PPAP2A,RAC1,RHOJ,…	1805 (18)
reactive oxygen species		chemical toxicant	Activated	3.574	0.0039	ADAM17,ADAM9,APEX1,BCL2,BCL2L1,CACNA1C,CASP1,CASP3,CAT,CD200,CD24,CDKN1A,CSF1R,CTGF,CXCR4,DDIT3,DEFB103A/DEFB103B,DEFB4A/DEFB4B,ERBB2,ERBB3,ETS1,FAS,GADD45A,GLRX,HIF1A,HMOX1,MCL1,MDM2,MMP1,MYC,NFE2L2,PRDX3,PRDX5,PROK2,RARB,RRAD,SERPINE1,SOD2,SUMO2,TNF,TNFAIP3,TNFRSF10B,TNFSF11,VCAM1,VEGFA,ZNF267	1483 (15)
PTGS2		enzyme		1.575	0.00399	ANGPT2,ANXA1,ANXA2,AQP1,BBC3,BCL2,BCL2L1,BRCA1,CD68,CDK5,CDKN1A,CDKN1B,CDKN2C,CTSD,CTSK,CXCL12,CXCR4,DUSP1,DYNLL1,EDNRA,EGR1,ERBB2,ERBB3,EZR,FABP4,FLT1,FN1,FOS,IGF1,IGFBP3,IL10,IL12A,IL23A,ITGA6,LOR,MCL1,MSR1,MYC,NBN,NR4A2,PLA2G4A,PTGER2,PTGER3,PTGS1,PTMA,RPS19,RUNX2,TEK,TNF,TNFRSF10B,TNFSF11,TRAF1,VEGFA,VPS72	1583 (17)
HOXA10		transcription regulator		-0.742	0.00401	ACTB,AIMP2,ALDH1A1,ALDH1A2,ALPP,APOE,AQP1,ARL2,ARL4A,ATF6B,BCL2L11,CA3,CDKN1A,CDKN2B,COL3A1,CSF3R,CSTA,CTSV,DDX19B,DHRS9,DPP4,ERG,FAF1,FKBP3,FLT1,FN1,FZD1,GAS6,GJA1,HDLBP,HMBS,HNRNPL,ID1,ID2,IGFBP3,IL1R1,KAT5,KCNAB1,KRT15,LAMA2,LEPR,LYZ,MAX,ME1,MEIS2,MINOS1-NBL1/NBL1,MSN,MYLK,NDRG2,NR4A1,PCP4,PDPN,PIGR,PIK3R1,PRKCD,PTGER3,RHOG,RNASE4,RP2,S100A12,SCD,SCOC,SHD,SOS1,SSPN,STK17B,TCEB1,TDO2,THRSP,TTC3…
ERK		group		1.104	0.00402	ACSL5,ADAM10,AGER,ARPC2,BCAR3,BCL2,BCL2L1,BCL2L11,BECN1,BGN,BMF,CAV1,CCND3,CDK4,CDK5R1,CDKN1A,CDKN1B,CFLAR,CKS2,COL3A1,CTGF,CTNNB1,CTSK,CTTN,CXCL2,DEFB103A/DEFB103B,DIO2,DUSP1,EGR1,EIF2AK2,ETS1,FABP4,FN1,FOS,FOSL2,FOXP3,GK,GPR126,HAS3,HMOX1,IFNAR2,IGFBP1,IL10,IL12A,IL23A,IRS1,ITGB2,KLF5,KYNU,LAMB1,LIF,MAFB,MAFF,MAP4K4,MCL1,MMP1,MYC,MYLK,NFE2L2,NFKBIZ,ODC1,PLAU,PPARD,PRDM1,RAB7B,RARB,RECK,ROCK1,RU…	1641 (17)
SUPT16H	-2.352	transcription regulator			0.00413	AP1G1,CDKN1A,EGR1,HIST1H2AC,HSPA1A/HSPA1B,ID2,KRT8,LOXL2,LYPLA1,MSN,PLAU,POLR3G,RFWD2,TNNI2,TOP1
TGFB3		growth factor	Activated	2.918	0.00422	ADAM12,ASPN,BCL2,CD46,CD59,CDH2,CDKN1A,CDKN1B,CDKN2B,CLDN11,COL11A1,COL3A1,COL5A1,CYR61,ETS1,FN1,FOS,FOSB,FOSL2,GJA1,LTBP2,MGP,MICAL2,MMP1,OCLN,PALLD,PLAUR,PLOD2,SCD,SDC3,SERPINE1,SKIL,SMAD2,SNAI2,TAGLN,THBS1,TIMP3,TJP1,TPM1,TSPAN13,TSPAN2,VEGFA	1545 (13)
CLEC11A		growth factor		-0.317	0.00426	ALDOA,ANXA1,BCL2,BCL2L1,CAP1,CCR5,CD74,CDH2,CPA3,CXCL12,FHL2,FOS,GCSAM,GNB2,LDHA,MIF,NR4A1,PMP22,RUNX2,SPI1,TKT,TNF,TSC22D1,ZYX	1466 (12)
ADRB		group		-0.271	0.00435	AACS,ABL1,ACAT2,ADAMTS4,ANGPTL4,ANKRD1,ANXA5,ARG1,ATF3,ATF5,AXL,BAD,BNIP3,BNIP3L,BRCA2,CASP3,CD40,CD68,CDK4,CDKN1A,CDKN1B,CFLAR,CXCL2,DDIT3,DIO2,E2F3,ELTD1,FAS,FOS,GADD45A,GCLM,HMOX1,KLF4,LBH,LSS,MSMO1,NBN,NCL,NOTCH2,NPM3,NR4A1,NR4A2,NR4A3,NSDHL,NUDT18,PDGFB,RAD51,RAD9A,RBL2,SLC6A9,SLC7A11,SLC9A3R2,SMC1A,SQSTM1,SRM,SRXN1,TEK,TRAF1	1104 (11)
IgG		complex	Activated	3.374	0.00436	ALDH3B2,APOE,ARSB,ATP1B1,ATP6V0D1,C3,CALR,CD40,CD86,CDKN1A,COL3A1,CRABP2,CSF1,CSNK2B,CTSC,DDIT3,DSG3,DSP,DUSP1,DUSP14,EMP1,EZR,FABP5,FCGR2B,FN1,FOXP3,GPR56,GPX1,HDGF,IFITM3,IL10,IL1RN,IL2RA,ITGB8,IVL,KLK6,KLK7,KLK8,KRT10,KRT15,KRT16,KRT31,LGALS3,LGALS7/LGALS7B,MYC,PDPN,PLAUR,PLS3,PPL,PPP1R15A,S1PR1,SERPINB7,SERPINE1,SPINT1,SPRR2C,STK24,TAPBP,TNF,TNFAIP3,TNFSF15,TUBB2A,VCAM1,VEGFA,ZFP36	1683 (15)
F2R	2.184	g-protein coupled receptor	Activated	2.764	0.00449	ANGPT2,BIRC2,CD55,CTGF,CXCL12,CYR61,DUSP1,ECE1,EGR1,F2R,FLT1,FN1,FOS,GJA1,HMOX1,MIF,NR4A1,SERPINB5,TAGLN,TEK,TGM2,THBS1,TJP1,TNFAIP3,VCAM1,VEGFA	1544 (18)
Jnk		group		1.791	0.00458	ADARB1,AGER,ALDH1A2,ANXA5,ATF2,BCL2L1,BCL2L11,BMF,BRCA1,BRMS1L,BTG1,CASP3,CCL22,CD40,CD55,CD69,CD86,CDH2,CDK4,COL3A1,CTGF,CXCL12,CXCR4,DDIT3,DNMT1,DUSP1,EGR1,ETS1,FABP4,FAS,FBXO32,FN1,FOS,GADD45A,GAP43,GJA1,HMOX1,IGF1,IL19,IL23A,IL2RA,MAP3K11,MMP1,MYC,NFE2L2,NOX4,NR4A1,OCLN,PDGFB,PLAT,PLAU,PLAUR,PON2,POSTN,RAD51,RARA,S100A12,SERPINE1,SNAI2,SOCS3,SOD2,TGFBR2,TGM2,TNF,TNFRSF10B,TNFRSF12A,VCAM1,ZFP36	1573 (18)
ATF2	1.495	transcription regulator	Activated	2.045	0.0046	ACTB,ARNT,ATF3,BCKDHA,BCL2,CTNNB1,DDIT3,DUSP1,DUSP10,EGR1,ENTPD1,FN1,FOS,GADD45A,GIP,IL10,IL23A,ITGB8,MAPK14,MCL1,MEIS2,MMP1,MYLK,NUPR1,PDGFRA,PENK,PLA2G4A,PLAU,PSEN1,SERPINB5,SNAI2,SOD2,SST,TNF,VCAM1,ZNF268	1591 (15)
silibinin		chemical drug		-1.635	0.00464	BBC3,CASP3,CCNC,CD38,CDK4,CDKN1A,CDKN1B,CTGF,CTNNB1,EGR1,FLT1,FN1,GSK3B,HIF1A,IGF1R,IGFBP3,MCL1,MYC,NFE2L2,PLAU,PLAUR,SNAI2,TIMP2,TNFRSF10B,VEGFA,VIM,XIAP,ZEB1	1467 (17)
methylselenic acid		chemical reagent		-0.904	0.00487	ACPP,ADAMTS1,ADD3,AKR1C1/AKR1C2,AKT1,ALDH3A2,AR,ARID4A,ATF3,ATF5,BACH1,BIRC2,BRCA1,BRCA2,CAMK2N1,CASP9,CCNB2,CDC14B,CDC42,CDH15,CDK10,CDK4,CDK5,CDKN1A,CFLAR,CREB1,CREB3L2,DDIT3,DHCR24,DNAJB9,DUSP10,DYNLL1,ENPP5,ERCC1,FKBP5,FN1,G3BP2,GADD45A,GPR37,GUCY1A3,H1F0,HMMR,HNRNPH3,HSD17B11,ID1,ID2,IGF1,IGF1R,IGSF3,ING1,ITGB5,KIF20B,KLF4,LMNB2,MAP2K1,MAP2K3,MAPK1,MAPK14,MAPK3,MAPK8,MAZ,MCL1,MCM2,MCM3,MCM5,…	1579 (13)
CD38	-2.827	enzyme	Inhibited	-2.682	0.00494	ALDOA,ALDOC,ANXA2,ATP1B1,BNIP3,BNIP3L,CCL22,CD86,CHST12,CISD1,CLCN3,CPEB3,CRELD2,CSF2RB,EAF2,EPS8,EVI5,FAM162A,GALK1,GBP2,GPAM,HIGD1A,HMMR,IL2RA,IL5RA,KIAA1147,LFNG,LGALS3,LGALSL,LTA,MTDH,MYADM,NDUFV3,NT5E,PCP4,PDCD2,PDIA6,PDK1,PFKL,PFKP,PGM1,PKM,PPP3CC,PRDM1,PRDX4,PSAT1,PYCR1,RBPMS,RPN1,SCEL,SEMA4A,SLC16A3,SLC7A5,SOCS1,SOCS3,SPCS2,ST7,TMEM97,UCHL3,UPB1,VCAM1,VIM,XBP1	969 (7)
BTRC		enzyme		-0.85	0.00518	ARNTL,AXIN2,BCL2L1,BST2,CDKN1A,CTNNB1,CTTN,DLG1,GLUL,PHLPP1,SMAD4,SST,TRAF1	1242 (14)
WISP2		growth factor		-1.796	0.00522	AXIN2,CD24,CEBPA,CLDN1,CTGF,CTNNB1,DSP,ERBB2,FABP4,FN1,GATA3,HIF1A,IGFBP7,ITGA5,JUP,KRT8,LAMB3,SDC4,SERPINE1,SNAI2,TGFBR1,TGFBR2,VIM,XBP1,ZEB1	990 (7)
oxaliplatin		chemical drug		-0.266	0.00522	AKT1,ANXA2,BBC3,BCL2L1,CASP3,CDK5,CDKN1A,FAS,GAP43,RGS11,SQSTM1,STAT1,STAT3,TMSB10/TMSB4X,UGGT1,VIM,XIAP	1423 (16)
CCNK	1.558	kinase		-0.583	0.00522	ATR,BRCA1,CAMKK1,CBY1,COPS6,DGKA,FANCD2,GABPB2,MDC1,PLTP,RFC4,SMARCC2,SMARCD3,TAF10,TAF15,TAF8,UTP14A
ABL1	2.912	kinase		-0.708	0.00522	ABL1,BCL2L11,BMP2,CAV1,CDKN1A,CDKN1B,CSF1,DOK1,FAS,GADD45A,MDM2,MMP1,MYC,PAK2,SST,TEK,VEGFA	1519 (17)
HNRNPA2B1	1.424	other		1.103	0.00528	ACSL5,ADORA2B,ATG12,CA12,CACNB2,CD24,CIDEC,CLDN1,CPVL,DSE,ELOVL7,ENTPD1,ERBB3,FN1,GJA1,GJC1,GPRC5B,GSN,HIPK2,HMGB3,HNMT,HNRNPA2B1,IDS,INHBB,JUP,LEPR,LPAR1,MEIS2,MOCOS,MSRB3,MYC,NPR3,NR2F1,NR3C2,NTRK3,OAS1,PAPPA,PCSK9,PDE1A,PEG10,PHACTR2,PKM,PLOD2,PRSS3,RIMKLB,S1PR3,SERPINA1,SETBP1,SLC1A2,SNAI2,SNAP25,SRI,SRPX,SSFA2,ST8SIA4,STOM,SULT1A3/SULT1A4,SVEP1,TM4SF18,TRIM31,WWOX
HIF1A	3.178	transcription regulator		1.888	0.00539	ADAM10,ADAM17,ADAMTS1,ADORA2B,AKAP12,AKT1,ALDOA,ALDOC,ANGPTL4,ANKZF1,APOE,AQP9,ARPC2,ATG9A,AXIN2,AXL,BACE1,BCL2,BCL2L1,BGN,BHLHE41,BID,BIRC2,BMP2,BNIP3,BNIP3L,BRCA1,C9orf9,CARS,CAV1,CCNT1,CCR5,CD164,CD24,CDH2,CDKN1A,CDKN1B,CTGF,CTSD,CXCL12,CXCR4,CXorf40A/CXorf40B,CYB5A,CYP4F3,CYR61,DNASE1,DTX1,EIF4E,EIF4G1,EIF5A,EMC9,ENO1,ERBB2,ERGIC1,ETS1,FAM13A,FAM162A,FAM53C,FHL2,FLT1,FN1,FOS,FUT7,GADD45B,GAPD…	1301 (15)
dinoprost		chemical - endogenous mammalian		-0.328	0.00541	AKR1C1/AKR1C2,ATP1A1,CD36,FABP4,FOS,FOSL2,HMGCS2,HSPA1A/HSPA1B,ID1,ID2,IL2RA,MAPK6,MGST1,MMP1,MYC,NR4A1,NR4A2,PDIA4,PLA2G4A,POR,PTGFR,PTGS1,PTK2B,PTX3,RUNX2,TGFA,THBS1,THRSP,TIMP3,VEGFA,YWHAE,YWHAG,YWHAZ	1514 (16)
TFAP2A	-4.468	transcription regulator		-0.121	0.00559	ALCAM,ANXA1,APOE,BLCAP,BLOC1S6,CCNDBP1,CDKN1A,CEBPA,CHRNA7,CXCL1,CXCL2,EFEMP1,ERBB2,F2R,FASTK,G3BP2,GEM,GLO1,GPR37,ITGBL1,KLF4,KRT5,MCM5,PAG1,PLA2G16,PLAU,PLAUR,POR,PPARD,PRDX1,RBL2,RPL6,SESN3,SMPD1,SOD2,STRA13,TPM1,TPM3,VEGFA,XRN1
lenalidomide		chemical drug	Activated	2.254	0.00562	AGPS,ATXN1,AUTS2,BID,BTBD7,C10orf10,C2orf68,CARD16,CASP1,CEBPA,CEP72,DHTKD1,DNAJC25,DTNA,EIF3M,FLNA,GALNT18,GIMAP2,GNPNAT1,HINT3,HIPK2,HIST1H2AD,HIST1H2BG,HIST2H4A,HIST2H4B,HLA-DRB1,LIMA1,MAML2,MARCH2,MIEF1,NEK6,NUDCD1,NUP43,ORC5,PCBP2,PDK1,PGM2,PLOD2,PTPRC,PTPRM,RASGRP3,RGS1,SEC24A,SEL1L,SLC7A2,SMEK2,SNRPN,SPRYD7,TMEM64,TREX2,USP9X,VIM,WDFY3,WDR4,YWHAZ,ZNF148
NRF1		transcription regulator	Inhibited	-2.207	0.00573	ALAS1,ATP1A1,ATP1B1,CD47,CHRNA9,COX5A,COX5B,COX6A1,COX7A2,COX7B,COX8A,ESM1,GCLM,HMOX1,IDE,IL1RN,PVR,SPRR2D,SPRR2F,TFB1M,TFB2M,TOMM20
EIF2AK4		kinase		0.65	0.00574	ATF3,ATF4,CAT,EGR1,MBP,PCK2,PPP1R15A,PSAT1,PSEN1,PSPH,SOD2,TNF
SLC29A1		transporter		0	0.00574	CCNG1,CDKN1A,FAS,FDXR,GADD45A,ITGA5,ITGB1,MDM2,RPL10A,RPS27L,RRM2B,TP53I3
NEU3		enzyme		0	0.00585	AR,BCL2,CLIC3,EGR1,MMP1,RAB25	623 (7)
WNT3	-4.608	other		-0.277	0.00585	CDKN1A,CTNNB1,ITGA6,POSTN,RUNX2,WNT3
PEBP1		other		-0.505	0.00585	BCL2L1,CFLAR,IVL,NEK6,TNFRSF10B,XIAP	1167 (9)
miR-320b (and other miRNAs w/seed AAAGCUG)		mature microrna	Inhibited	-2.386	0.00585	AQP1,HSPB6,IGF1,MCL1,TAGLN,VIM
resiquimod		chemical drug		0.463	0.00593	AIF1,ATF3,ATP5A1,ATP6V1B2,BCL2,BST2,CAT,CD40,CD86,CMTM8,CXCL1,CXCL12,CXCL2,DENND4C,FAS,GATA3,GM2A,GNG2,GPX1,HHEX,HIVEP2,IFNL1,IL10,IL12A,IL19,IL23A,IL2RA,IL36A,INHBA,IRAK1,IRAK3,KCNMA1,LAP3,LIF,LMNA,LTA,MCL1,MSN,MYD88,NAMPT,NFKBIZ,PARK7,PKM,PLAT,PLAU,PRDX1,PRDX6,PSMB2,PSMB4,PTX3,PYCARD,RAB7A,RAP1A,SFN,SOD2,TMEM154,TNF,TNFSF15,TNFSF4,TRAF6,TRPM2,YWHAB,YWHAE	1539 (15)
IND S7		chemical - kinase inhibitor		0	0.00599	ACTB,ATP5B,ATP5D,COPS8,COX5A,ENO1,GLOD4,GLUD1,HNRNPL,HSPA1A/HSPA1B,KHSRP,PCK2,PSMA1,STIP1,TUBB,VIM
SMAD4	1.324	transcription regulator	Activated	2.7	0.00607	ACKR1,AGR2,AIM2,ANGPT2,ANGPTL4,BBC3,BGN,BMP2,CDH2,CDH3,CDK17,CDKN1A,CDKN1B,CDKN2B,COCH,COL10A1,CSF1,CTGF,CTSD,ERBB2,ERCC5,FAP,FOS,FOXP3,GADD45A,GADD45B,GJA1,HAS2,HHEX,HMOX1,ID1,ID2,IL10,IRAK3,ITGA6,ITGB1,ITGB5,JAG2,LPAR1,MAPK7,MDM2,MMP1,MTOR,MUC4,MYC,NAMPT,NPR2,OVOL1,PDGFB,PLAU,POR,PTK2B,PTPRC,PTX3,RAC1,RASSF1,RNF220,RUNX1,RUNX2,SAE1,SCD,SERPINE1,SERTAD1,SHISA5,SKIL,SLC23A2,SLC25A4,SMAD2,SMAD4,SN…	1553 (18)
BRD4	1.954	kinase		-0.671	0.00615	ABLIM1,ACSL5,ALDH1B1,AURKB,BCL2,BDH1,BTN3A2,CDKN2B,CXCL2,CXCR4,DCTPP1,DMAP1,FADS1,FOS,FOSL2,HBD,HMOX1,HS1BP3,IL2RA,IL7R,KAT5,KCNQ5,MLF2,MTMR2,MYC,NME1,POLR3G,PTPN22,SFXN4,SLC7A2,SORD,SRM,TTC27,TYRO3
GNA15	-2.177	enzyme			0.00617	ADARB1,ADD3,AKAP12,AVPR1A,C3,CD69,CDO1,CXCL2,DAB2,DDIT3,FBLN5,FGF7,FHL2,FMO1,FXYD5,GADD45A,GBP2,GDA,GLUL,HMOX1,IL10,LGALS3,MAP2,MCFD2,MGST1,MGST2,MINOS1-NBL1/NBL1,MYC,NEXN,NOX4,NPR3,ODC1,PLAT,RGS2,SCN2A,SNURF,SOD2,SYNE1,TAGLN,TRIB3,UGDH	1156 (11)
ZAP70		kinase		-0.787	0.00625	ALAS1,ANXA1,BCL2L11,CD69,DEXI,DNASE1L2,EDIL3,FKBP5,HTATSF1,KLK7,LYPD3,MYCBP2,NDUFB6,NFE2,PLEC,QPCT,RBM3,SCD,SEC14L1,SLC23A2,SSR4,TAF15,TFEC,TSC22D3,VPS4B,ZNF140
BMPR2	1.599	kinase		0.908	0.00629	CLIC4,CTNNB1,CXCL12,EFNB1,EFNB2,ID1,ID2,JAG2,RUNX2,SEMA3C,TNFSF11	1173 (7)
TMSB4		group		0.67	0.00629	BMP2,DMP1,ILK,IRAK1,ITGA2,ITGA3,ITGB1,MBP,RUNX2,SERPINE1,TRAF6	1003 (7)
LIPG	-3.776	enzyme		0.639	0.00629	BCL2,CD36,CSF1,IL10,IL12A,LCAT,LIPC,MSR1,PLTP,TNF,VEGFA	1206 (13)
FBN1	2.986	other	Inhibited	-2.051	0.00629	COL3A1,COL4A2,CTGF,CYR61,FBN1,INHBA,LTBP3,MMP1,SERPINE1,TGFBR2,TIMP3	1353 (11)
methylmercury		chemical toxicant		-1.502	0.00634	ARHGAP18,ATF5,BAD,BCL2L1,BET1,BNIP3,CASP3,CCNG1,CD47,COL3A1,CSNK2A1,DHCR24,ECE1,EGR1,FBXO3,HMOX1,ID2,IGFBP3,IL13RA1,MAPKAPK2,MDM2,NDUFS1,NR2F6,PDCL3,PLS3,PTPRF,RTN4,SLC16A1,STOM,YWHAQ
adenosine		chemical - endogenous mammalian		1.126	0.00665	AIFM1,BCL2L1,BID,CD69,CD86,CX3CR1,CXCR4,DPP4,FOS,HIF1A,HMOX1,IL10,IL1R1,IL2RA,ITGB2,NR4A2,SERPINE1,SOCS3,TLR4,TNF,VEGFA	1521 (16)
tunicamycin		chemical - endogenous non-mammalian		0.725	0.00677	ABCA12,ABCG2,ADAM10,ADIPOR2,AKT1,ATF3,ATF4,ATF6,AXL,BBC3,BIRC2,CALR,CAMKK2,CCND3,CDKN1A,COX5B,CPT2,CREB3L2,CXCL2,DDIT3,DNAJB9,EDEM2,EGR1,ERLEC1,ERO1LB,ETS1,GADD45B,GEMIN2,HMOX1,ILK,KLF4,LMAN1,MCL1,MTDH,MTHFR,MYC,PCK2,PDIA6,PHLDA1,PRNP,SEC61A1,SEC61G,SEL1L,SERINC3,SIGMAR1,SLC7A11,SYVN1,TGFA,TJP1,TNF,TNFRSF10B,TPO,UBXN4,VCAM1,VEGFA,VIM,WFS1,XBP1,XIAP	1227 (14)
arsenic trioxide		chemical drug		-0.172	0.00681	ACAT2,ATF6,BACH1,BAD,BBC3,BCL2,BCL2L1,BNIP3,BNIP3L,CBR1,CDKN1A,DDIT3,DHCR24,DNMT1,FADS1,FAS,FDFT1,FN1,GCLM,GLRX,GLRX2,HIF1A,HMOX1,ITGB1,LSS,MAF,MCL1,ME1,MSMO1,MSN,MT1X,MYC,NFE2L2,NQO2,PIR,PML,RARB,S100A8,SCD,SHMT1,SKIL,SLC7A11,SQLE,SREBF1,TGIF1,TNF,TNFRSF10B,TP63,VDR,VEGFA,VTRNA2-1,XBP1,XIAP	1614 (17)
GJA1	-1.424	transporter		-0.597	0.00686	CD40,CD69,CDKN1A,CDKN1B,FGFR3,GJA1,GJB2,IL10,IL2RA,MBP,SKP2,THBS1,TNF,VEGFA,VIM	1571 (15)
ENG		transmembrane receptor		-1.093	0.00686	BARD1,CTGF,CXCR4,FN1,ID1,ITGA5,ITGA6,NBN,NTHL1,PDGFB,PLAU,SERPINE1,SMAD2,TGFBR1,TGFBR2	1507 (16)
prodigiosin		chemical toxicant		1.418	0.00694	BBC3,BCL2,CDKN1A,DDIT3,IL2RA,RAD51,TNFRSF10B	1170 (13)
dydrogesterone		chemical drug		1.134	0.00694	AKR1C1/AKR1C2,AKR1C3,GPER1,HSD17B1,HSD17B2,SRD5A1,TNF
Pde		group		0.378	0.00694	ATP5A1,FOS,HMOX1,NR4A1,NR4A2,NR4A3,PTGS1	1000 (7)
alvespimycin		chemical drug		-0.451	0.00694	BCL2,CDK4,ERBB2,ERBB3,HSPA1A/HSPA1B,MCL1,RAF1	1128 (10)
FRMD6		other		-0.896	0.00694	BMP2,CDKN1A,CTGF,FGF1,IGFBP3,PDGFB,RASSF4
HDAC6	2.223	transcription regulator		1.713	0.00701	ADAMTS1,AR,GDF6,HIF1A,IGF1,IL10,LTBP2,MYC,PDGFB,PLAU,SERPINE1,SLC1A2,SRSF2,TAGLN,TGFB1I1,TGFBR1,TNF,VIM	1382 (19)
SN-38		chemical drug		0.996	0.00701	BAD,BCL2L1,BIRC2,BMP6,CASP9,CDKN1A,CHRNA9,ERBB2,ESM1,FAS,GNG11,MCL1,MYC,NAMPT,SPRR2D,SPRR2F,TNFRSF10B,XIAP	1084 (10)
MMP2		peptidase		-0.128	0.00701	BCL2L1,BMP2,CDKN1A,CSF2RB,CXCL12,EPHB1,FN1,IL1RN,IL2RG,IL4R,IL6ST,ITGA3,MMP1,MYC,OCLN,SOCS1,TJP1,TYK2	1790 (17)
mir-146		microrna		-0.628	0.00701	CAT,CD40,DUSP1,FADD,FAF1,FOXP3,IL10,IRAK1,MBP,MYD88,PDGFRA,RUNX1,SOCS1,STAT1,TLR4,TNF,TRAF6,WASF2	1175 (7)
sulindac sulfide		chemical drug		1.046	0.0071	AGTPBP1,ARPC1B,ATF3,BACE1,BAD,BCL2L1,CDKN1A,CTGF,DYNLL1,EGR1,GADD45A,GARS,HDAC3,KRT85,LDHA,MAD2L1,MMP1,MSMO1,MTHFD2,NRG1,NUP133,PIK3R1,PLAU,PPARD,PRSS23,RANBP1,RERE,RRM2B,SERPINB5,STAT3,TNFRSF10B,XRCC6,YWHAE	1403 (14)
trichostatin A		chemical drug		1.221	0.00719	ABHD5,ACTB,ADAMTS1,AGRN,AKAP12,APAF1,APOE,AR,ARG1,ARHGAP1,ARL6IP1,ATG9B,AURKB,BAD,BBC3,BCL2,BCL2L1,BCL2L11,BMP2,BRCA1,BRCA2,BTG1,C1QTNF6,C8orf44-SGK3/SGK3,CA12,CASP3,CAST,CCNB2,CD34,CD86,CDCA7,CDKN1A,CDKN1B,CDKN2B,CEBPA,CFLAR,CIITA,CKS1B,CLDN1,CLEC3B,COCH,CPA3,CREBBP,CSF3R,CXADR,CXCR4,CYP2A6 (includes others),DLC1,DNMT1,DPM2,DUSP1,EPC1,ERBB2,EZR,F2R,FABP4,FAS,FBLN1,FGFR3,FLT1,FNBP1,FOS,FOSL2,FOXP…	1469 (17)
GH1		growth factor		1.919	0.00724	ACACA,ACTB,ADRB3,AKR1A1,ANGPTL4,APOE,ATF3,ATF4,BCL2,BMP2,C3,CA3,CAT,CCND3,CEBPA,COL3A1,COMT,CREB1,CTNNB1,CXCR4,CYP27B1,DBI,DDIT3,EGR1,ERBB3,ERCC3,FABP4,FN1,FOS,GADD45A,GCDH,GLUD1,GTF2H1,HADH,HDAC1,ID1,ID2,IGF1,IGF1R,IGFALS,IGFBP1,IGFBP3,IL4R,JUP,MGST1,MLH1,MYC,NDRG2,NR2F6,PLA2G16,PRDX1,PRDX3,PTMA,RAD23A,RFC1,RPL6,RYK,SATB1,SOCS1,SOCS3,SREBF1,SST,SSTR1,TAF9,TFAP2A,TKT,TSC22D1,TUBA1A,UBA7,UGDH,VIM,…	1449 (17)
CCL5		cytokine	Activated	2.013	0.00726	AHR,ALCAM,ATF4,CAPN2,CCR5,CD163,CD40,CXCL2,DUSP1,DUSP6,EMP1,F2R,FOS,IL12A,LIMS1,MAPK1,MAPK3,MMP19,NAMPT,NCOR2,PLAUR,PLEC,PNP,SERPINB2,SQLE,STAT1,STAT3,TLR4,TNF,TPMT,ZFP36	1648 (17)
Fcor		enzyme		-1.976	0.00728	BCL2L11,CAT,CDKN1A,CDKN1B,GADD45A,RB1,RBL2,SOD2
TAZ		enzyme	Activated	2.39	0.00735	ADAMTS1,AHNAK2,ANKRD1,ANXA1,AOX1,AXL,CAMK2N1,CAV1,CDH2,CTGF,CYR61,ESM1,FLG,FN1,IRS1,KRT34,KRT5,LOX,MFAP5,MYOF,PRSS23,S1PR1,SEMA3C,SERPINB7,SERPINE1,SNAPC1,SORBS2,ST6GALNAC5,TAGLN
LDL		complex	Activated	2.448	0.00757	AKAP1,AP1G1,APOE,ATF3,AXL,BAD,BCL2,BCL2L1,C3,CAPN2,CASP1,CBS/LOC102724560,CD36,CD40,CD68,CDKN1A,CETP,CFLAR,CTGF,CTNNB1,CTSK,CX3CR1,CXCL2,DDIT3,DNMT1,DUSP1,ECE1,EGR1,ELF5,ERBB2,FABP4,FCGR2B,FOS,FOSB,GAS6,GCLM,GPR183,GPX1,GTF2I,HAS2,HAS3,HIF1A,HMOX1,HYOU1,IGF1,IGF1R,IGFBP3,IL1RN,LAMB3,LIMS1,LRP1,LTA,MCL1,MLH1,MMP1,MMP16,MSR1,NAMPT,NLK,NME1,NR1H3,NR4A1,NR4A2,NR4A3,PLAT,PLAU,PSMC5,PTPRF,RANBP1,RARA,R…	1551 (17)
MAX	2.448	transcription regulator	Inhibited	-2.465	0.0077	AEBP2,APEX1,AR,CDK4,CDKN1A,CDKN1B,CDKN2B,DDIT3,DKC1,DLEU1,DUSP7,EBF1,EED,EZH1,FBXO32,GADD45A,GADD45B,GLYR1,HDAC2,ID1,ID2,JARID2,KLF6,LAMP2,LRRN3,MTF2,MYC,NCL,NPM1,ODC1,PTMA,RCC1,SERINC3,SUZ12,TSC2,WRN	116 (2)
LGALS3	1.348	other		-0.5	0.00798	AGER,CCNB2,CDKN1A,CDKN1B,COL3A1,CTSH,CTSV,DDOST,DUSP6,FN1,IGF1,IL10,ITGA6,ITGB1,KRAS,LAMP1,LGALS7/LGALS7B,MAP2K1,MAP3K10,MGST1,MSR1,MYC,NFATC2,PRDM1,PRKCSH,PRSS3,RAC1,RB1,SAA1,SOCS3,TCF4,TNF,VCAM1,WNT9A	1582 (18)
valproic acid		chemical drug		-1.441	0.00804	AACS,ABHD5,ACACA,AGPAT1,AKR1C3,ALOX12,AMPD3,ATF6,ATM,BAG2,BCL2,BCL2L11,C1QTNF6,C8orf44-SGK3/SGK3,CA12,CACYBP,CALR,CASP3,CASP9,CAT,CD151,CD40,CDCA7,CDKN1A,CDKN1B,CEBPA,CH25H,CITED4,CKS1B,COA1,COCH,COLQ,CRAT,CREBBP,CRYL1,CTNNB1,CXADR,CXCR4,CYP2A6 (includes others),CYP2U1,CYR61,DBI,DDIT3,DPM2,ELOVL3,FAS,FDFT1,FNBP1,FRS2,GADD45B,GAP43,GINS3,GLUL,GNAI2,GPAM,GRM7,H6PD,HDAC3,HIF1A,HIST1H3G,HMGCS2,HMOX1,…	1683 (16)
gentamicin		chemical drug		-0.845	0.00809	ABAT,ACADM,ALAD,ALCAM,ALDH1A1,APEX1,AQP1,ATF3,ATIC,ATP6V1D,C4A/C4B,CALR,CBS/LOC102724560,CCNG1,CCNL1,CDC34,CDO1,CHORDC1,CNKSR3,CPQ,CTSD,CTSV,CUL2,DDIT3,DDX39A,DDX50,DECR2,DMD,DNAJA2,DNASE1,DPP4,EAF1,EED,EGR1,EIF2B4,EIF3B,EXOC3,FMO1,GADD45A,GJB2,H3F3A/H3F3B,HACL1,HIST1H4H,HIVEP2,HMOX1,HNRNPU,HSD17B4,HSPA1A/HSPA1B,HYOU1,IGFBP1,IGFBP3,KLF6,KYNU,MAF,MAPK6,MAPKAPK3,MCM6,MDM2,MYBBP1A,MYC,NCL,NME1,NPM1,…
palmitic acid		chemical - endogenous mammalian		1.12	0.00811	ACACA,ACADM,ADIPOR2,AKT1,ALDOA,APOM,ATF3,ATF4,ATF6,BACE1,BBC3,BCL2,BCL2L11,CASP3,CD36,CDKN1A,CIDEA,CS,CTGF,CXCL2,DDIT3,DEFB4A/DEFB4B,FBXO32,FOS,GAPDH,HMOX1,IDE,IGFBP1,IL2RA,IRS1,KLRG1,NDUFA5,NFE2L2,NPAS4,NR4A1,NR4A2,NR4A3,PKLR,PNPLA3,PPARGC1B,PPP2R2B,PTPN1,SCD,SERPINE1,SHOX2,SLC25A4,SOCS3,SORT1,SQSTM1,SREBF1,TLR4,TNF,TNFRSF10B,TRIB3,TYR,UCHL1,VCAM1,XBP1,XIAP	1693 (20)
Ras		group		-0.706	0.00817	ARHGEF2,BCL2,BCL2L1,BCL2L11,BNIP3,CASP2,CAV1,CCND3,CDKN1A,CDKN1B,CDKN2B,CEBPA,CSF3R,CTGF,EGR1,FAS,FOS,HMOX1,IGF1,IVL,KLF5,LIF,MAOB,MAPK3,MITF,MMP1,MUC4,MYC,NPM1,ODC1,PDGFB,PLAU,PLAUR,PML,PPARD,PRDM1,PRDX1,PVR,RAE1,SERPINE1,SNAI2,SOD2,SREBF1,STAT1,TNF,VEGFA,ZEB1	1224 (14)
REL		transcription regulator	Activated	2.831	0.00818	ACAD9,ACSL4,AGPS,AHR,ANLN,APLF,ARFGAP3,ARHGEF11,ATXN1,BARD1,BBC3,BCL2,BCL2L1,BRCA1,C10orf2,CACNA1E,CAMK2D,CCNY,CD200,CD40,CD86,CDKN1A,CIITA,CMPK1,COPS4,COTL1,CRKL,DDX18,DNASE1L1,DUT,E2F3,EDARADD,ETV5,EVI5,EXOSC1,FAS,FN1,FOS,GADD45B,ICK,IFNL1,IFT74,IL12A,IL23A,IL2RA,IRF4,JUP,KCNK6,MLLT3,MYC,NFE2,NFE2L2,NR4A1,NR4A3,PCBP4,PHF14,PHIP,PIK3CA,PLA2G16,PPP1R14B,PPP1R15A,PYCARD,RAP2A,SASS6,SLC22A15,SLC25A…	1222 (13)
nitroprusside		chemical drug		-1.015	0.00819	BCL2,CAT,CAV1,CFLAR,CREB1,DUSP6,EGR1,FAS,FOS,HMOX1,IFNGR1,IFNGR2,IGF1,MDM2,MYC,SLC1A4,SST,TNF,TNFSF11,TYR,VEGFA,ZFP91	1607 (17)
NME1	-1.377	kinase	Inhibited	-2.549	0.00819	ACIN1,BCL2,CDK4,CDKN1A,COIL,CSTF1,CTGF,CTSD,DHX16,FBL,FZD1,GRSF1,HNRNPA2B1,ICMT,LPAR1,METTL1,NPAS4,PPIG,RAC1,RAE1,SERPINE1,SLBP	1207 (13)
salirasib		chemical drug		0.669	0.00845	ALDOC,ATF3,ATF4,BNIP3,CDKN1B,COL5A1,HDAC1,HIF1A,KRAS,LDHA,MTOR,OCLN,PDGFRA,PGM1,PKM,PLAT,PLAU,PLOD1,PLOD2,SERPINE1,TGFA,TGM2,TJP1,VEGFA	1303 (12)
PTHLH		other		0.361	0.00845	ADAMTS1,AR,BCL2,BCL2L1,CDKN1B,CDKN2B,COL10A1,CTNNB1,CTSK,EFNB2,FN1,FOS,FOSL2,HSPA1A/HSPA1B,IGF1,ITGA6,IVL,PLAU,RGS2,SERPINE1,TGM1,TNFSF11,VDR,VEGFA	1482 (18)
SCAP		other	Inhibited	-3.281	0.00845	AACS,ACAA2,ACACA,ACACB,ACSL4,ACSL5,ALDOC,CYB5A,CYP4F2,FDFT1,GPAM,HSD17B1,LSS,MSMO1,MVK,NSDHL,PCSK9,PDPK1,PMVK,SCD,SQLE,SREBF1,TM7SF2,TMEM97
EDN1		cytokine	Activated	2.753	0.00845	ACTB,ADAM12,ANXA1,ANXA5,ARHGEF11,ATF6,BAG2,BCL2,CDC42,CDH2,CDKN1B,COL5A1,CTGF,CTNNB1,CTNND1,CXCR4,DCT,EDNRA,EGR1,EIF3J,EZR,FN1,FOS,FOSB,GJA1,GRN,HIF1A,HSPA8,ITGA2,ITGA5,ITGB1,IVL,LEPR,MAP2K1,MBP,MITF,MMP1,MPRIP,MSN,MYC,MYL6,NFATC3,NPM1,NRG1,NUPR1,ODC1,PDIA6,PLAU,PLAUR,PLOD1,PRKCB,PRKCD,PTGER2,SERPINB2,SERPINE1,SF3B2,SLC1A2,SOCS1,SOCS3,TGM2,THBS1,TIMP3,TPM2,TPM3,TPM4,TYR,TYRP1,UBTF,VCAM1,VCL,VEGFA…	1796 (17)
bee venom		chemical - endogenous non-mammalian	Activated	2.562	0.00891	CCNL1,CREBBP,CYTIP,DDIT3,DDX27,DDX6,DNAJB1,FOSB,FYB,GADD45A,GEMIN4,IL10,IPO5,ITGA5,KIFC1,KLF2,KLF4,LCP2,MARCH7,MEFV,MSN,NLRP3,NR4A2,NUPR1,PPP1R15A,PRC1,REXO1,RGS1,RGS2,SERPINB2,SLC7A11,SNTB2,SOCS3,SPAG9,TNF,TNFAIP2,TNFAIP3,TRAF1,TSC22D1,YBX3
IND S1		chemical - kinase inhibitor		0.277	0.00893	ACTB,ATP5B,ATP5D,COPS8,COX5A,ENO1,GLOD4,HIBCH,HSPA1A/HSPA1B,PRDX1,PSMA1,STIP1,TUBB
sorafenib		chemical drug		-0.404	0.00893	BCL2L1,CCND3,CD69,CDK4,CFLAR,DDIT3,HIF1A,IL2RA,MCL1,PPP1R15A,TNF,VIM,ZEB1	1333 (15)
IL24		cytokine		0.649	0.00897	APAF1,BCL2,BCL2L1,BCL2L11,CASP3,DDIT3,EIF2AK2,FADD,FAF1,FAS,FOXP3,GADD45A,IL12A,IL23A,MCL1,PPP1R15A,XBP1,XRCC4,XRCC6	1262 (9)
mitomycin C		chemical drug		0.044	0.00938	BRCA1,BRCA2,CASP3,CCNB2,CDKN1A,EGR1,FAS,GADD45A,PARP2,PPP1R15A,PSRC1,PYCARD,TOP1,TYMP,XRCC6BP1,ZMAT3	1146 (11)
FOXO4	1.219	transcription regulator		1.703	0.00952	ACACA,BCL2L1,BNIP3,CDKN1A,CDKN1B,CDKN2B,CTGF,DHCR24,FDFT1,GADD45A,GADD45B,HIF1A,IGFBP1,NAMPT,OVOL1,RBL2,RICTOR,SCD,SERPINE1,SOD2,VEGFA	1015 (9)
Il3		cytokine		-0.012	0.00973	AATK,AKT1,ARNT,ATF5,BCL2,BCL2L1,BCL2L11,CCND3,CD68,CDKN1A,CDKN1B,CSF1,CSF1R,CSF3R,EGR1,FAS,FOS,IGF1,IL5RA,KSR1,LYZ,MCL1,MDM2,MYC,SNAP23,SOCS1,TROVE2,YWHAG,ZNF346	1324 (16)
ESR2		ligand-dependent nuclear receptor		0.918	0.00983	ABCC11,ADH7,ADORA1,AKAP12,APOE,AR,ARRDC4,BBC3,BCL2,BCL2L1,BID,BMP2,BMPR2,C3,CAPN2,CAV1,CBS/LOC102724560,CDH2,CDKN1A,CDKN1B,CLDN11,COL11A1,CTNNB1,CTSD,CXCL12,EGR1,EPHA3,EPHA5,FOS,GJB1,GM2A,HPGD,IGF1,IGF1R,IL23A,ITGA2,ITGB1,KCNQ5,KCNT2,KLF4,KRT8,LMNA,LOXL4,LRRN3,ME2,MMP1,MPP7,MYC,MYCL,NDRG2,NEDD9,OCLN,OTUB2,PERP,PLEC,PTGFR,PTGIS,RARA,RASSF2,RUNX2,SFRP4,SKP2,SNAI2,SOCS3,SRXN1,ST8SIA1,ST8SIA4,SUSD4,T…	1777 (16)
epigallocatechin-gallate		chemical drug		-1.472	0.00983	ADAM10,AHR,ANGPT2,AR,AXIN1,AXL,BAD,BCL2,BCL2L1,BHLHE41,BIRC2,CA2,CASP1,CASP3,CASP9,CAT,CCL22,CDKN1A,CDKN1B,CEBPA,CFLAR,CSF2RA,CTGF,CTNNB1,CTSK,CXCL1,CYR61,DIABLO,DNMT1,EGR1,ERBB2,FADD,FAS,FN1,FOS,FOSB,FOSL2,FOXP3,GADD45A,GADD45B,GJA1,GJB2,HDAC2,HIF1A,HMGB1,HMOX1,HSPB2,IGF1R,IL10,IL1R1,IL6ST,IVL,JUP,LAMP1,MDM2,MMP1,MT3,MTA3,MYC,NFE2L2,OCLN,PDIA4,PLAU,SERPINE1,SLC16A1,SMAD4,SNAI2,SOCS1,STAT1,TLR4,T…	1592 (18)
ATM	1.659	kinase		1.453	0.00993	ACTB,ALKBH8,ATM,BBC3,BIRC2,CDKN1A,CFLAR,DUSP1,DUSP10,FAS,FDXR,GADD45A,GADD45B,HMOX1,HSP90AB1,IGF1R,PPP2R2C,PPP2R5D,PSMC4,RRM1,SPO11,TGM2,TNFAIP3,TNFRSF10B,TNFSF9	1214 (13)
2-deoxyglucose		chemical drug		1.234	0.00993	ABCG2,ACACA,ATF4,BACE1,BCL2,BCL2L1,BCL2L11,BID,BIRC2,BMF,CASP3,CDKN1A,CFLAR,CTNNB1,DDIT3,FOS,GPX1,HIF1A,MCL1,MYC,NLRX1,SLC5A1,SOD2,TNFRSF10B,XIAP	1510 (19)
ALDH2		enzyme		1.585	0.0101	ATF4,ATF5,GCLM,GSS,MTHFD2,PSAT1,PSPH,SHMT1,SLC1A4,SLC3A2,SLC7A11,SLC7A5
AGT		growth factor	Activated	2.873	0.0103	ACAT2,ADAM12,ADAM17,ADAM23,ADD3,ADIPOR1,ADORA2B,AGER,ALOX12,ANGPT2,ARHGEF11,ARID1B,ARID2,ATF3,ATP1A1,ATP1B1,ATP2B1,BACH1,BCL2,BDKRB2,BECN1,BGN,BMP6,BRCA1,CACNA1C,CALR,CASP3,CAT,CAV1,CCND3,CD36,CD86,CDK4,CDKN1A,CDKN1B,CIT,COL3A1,COL6A1,COX5A,COX7A2,CRABP2,CREB1,CRP,CTGF,CTSS,CXCL2,CYTH3,DAB2,DCUN1D3,DUSP1,EDNRA,EFEMP1,EFNB2,EGR1,ETS1,FBXO21,FDFT1,FDXR,FGF7,FLT1,FN1,FOS,FRAT2,GABBR1,GAP43,GJA1,GRK5…
zVAD-FMK		chemical - protease inhibitor		0.992	0.0104	ANXA5,BIRC2,CASP1,CASP3,CCND3,CD40,CDK4,CDKN1A,CDKN1B,FOS,GATA3,IL2RA,IL6ST,MCL1,MDM2,TFAP2A,VCAM1,XIAP
PPARG		ligand-dependent nuclear receptor		-1.336	0.0105	ABCG2,ACAA2,ACACA,ACADM,ACOT8,ACSL4,ACSL5,ADRB3,AGPAT2,ALOX12,ANGPTL4,APOE,ARL4D,ATP6V1D,BACE1,BDH1,BECN1,BRCA1,C3,CA2,CALR,CAT,CAV1,CCL22,CD36,CD40,CDKN1A,CDKN2C,CEBPA,CIDEA,CIDEC,CPT2,CRABP2,CRAT,CREB1,CS,CTGF,CTNNB1,CTSL,CXCL1,CXCL2,DGKA,DLAT,ETS1,FABP4,FABP5,FGF1,FN1,GABARAPL2,GAPDH,GPAM,H6PD,HMGCS2,HMOX1,HR,HYOU1,IGF1,IGFBP1,IGFBP3,IGFBP7,IL10,IL12A,IL2RA,IL36G,INSIG2,IRS1,KLF4,KLF6,KLK6,LAM…
dihydrotestosterone		chemical - endogenous mammalian		0.567	0.0105	ACACA,ACADVL,ACPP,ACTB,ADAMTS1,ADRB3,ADTRP,AES,AIG1,ALAS1,ALDOA,APOE,APOM,AQP1,AR,ARFGAP3,ASAP2,AXIN2,BCAP31,BCL2,BCL2L1,BCOR,C4A/C4B,CA3,CACYBP,CANX,CASP1,CASP3,CASP9,CCND3,CCNI,CD36,CD74,CDCA7,CDH2,CDKN1A,CDKN1B,CDO1,CEBPA,CMKLR1,COL3A1,COL6A1,CSNK2A1,CST6,CTGF,CTNNB1,CYTH2,DBI,DCTPP1,DDX5,DDX54,DHCR24,DIO2,DPM3,DPP4,DTL,DYNC1LI2,DYNLL1,EGR1,ELOVL7,ENO1,ERBB2,F2R,FABP4,FAM89B,FAM96A,FBXO32,FGF7…
SOD1		enzyme		-0.059	0.0105	ACTB,ADORA2B,ALDOC,APEX1,APOE,ATF1,ATP1A1,AURKAIP1,BAD,BCL2,BCL2L1,BID,C1QA,CASP1,CASP3,CCNC,CCNK,CCNT1,CDH2,CDK4,CDK5,COMT,CREBBP,CSF1R,DAO,DSG3,EZR,FAP,FGFR1,FOS,FOSL2,GCLM,HIVEP3,HMOX1,HN1,HSBP1,HSPA8,HSPB2,IL10,INHBA,MAOB,MYBL1,MYOM1,NDUFAF1,NDUFV3,NFE2L2,OCLN,PCP4,PITPNA,PLA2G4E,PRDX6,PSMB5,PTGR1,PTPN21,RBM3,RDX,SKP1,SLC1A2,SOD2,SQSTM1,STIP1,TGFBR2,TLN1,TNF,TNFAIP3,TNFRSF10B,VAPA,VCAM1
dichlorovinylcysteine		chemical toxicant		1.946	0.0109	AKR1A1,CDK4,ENO1,GLOD4,GRB2,IGF1R,MDH2,ODC1,PKM,PPA2,PRDX5,PSMA1,SORD,STIP1,TGFA
PRKAG3		other			0.0109	ACSL6,ALAS1,AMD1,ANGPTL4,ANKRD1,APBB3,AQP1,ASPH,ATP1B1,BACE1,CCNDBP1,CD36,CD55,CIDEC,CLCN3,COQ3,CTNNA1,DLAT,DNASE1,DUSP10,EGR1,EIF4E2,FBXO9,FGFR1,FTL,GJA1,GLRX,GOLM1,HIVEP2,HN1,ID1,ITGA6,JPH1,KDM2B,KLF2,KLF4,MAP4,MID1IP1,NAMPT,NAP1L1,NRIP1,ODC1,PDE7A,PLIN3,POLE4,PPP1R14B,PRPF6,RASD2,REV3L,RPL12,RPL22,SH3KBP1,SLC44A2,SLC7A2,SORD,SREBF1,STK11IP,THRSP,TMEM100,UGP2,UGT1A9 (includes others),VIMP,XPR1,…
ERK1/2		group		1.928	0.011	AKR1B10,AKR1C3,ANGPT2,BCL2,BCL2L1,BIRC2,BMP2,BRCA1,CACNA1C,CALR,CAT,CAV1,CCL22,CCL27,CD40,CD86,CDC42EP5,CDK4,CDKN1A,CDKN1B,CEBPA,CFLAR,COL3A1,CTGF,CTSV,CXCL1,CXCR4,DUSP1,ECE1,EFNB2,EGR1,ELK1,ENO1,ETS1,EZR,FABP4,FKBP5,FLT1,FOS,FZD1,GJA1,GRK5,HAS2,HIF1A,HPGD,ID1,IFIT1,IGF1R,IGFBP3,IL10,IL12A,IL19,IL2RA,ITGA2,ITGA3,KLF13,LEPR,MAP3K10,MAP3K11,MAPK1,MAPK3,MKNK1,MMP1,MYC,NAMPT,NOX4,NR4A3,PDGFRA,PLAU,PL…
lactacystin		chemical - protease inhibitor		1.587	0.011	ACTB,AK2,AKR1C1/AKR1C2,ATF3,ATP1A1,ATP6V0A1,BAD,BAG3,BRCA1,CCND3,CCT2,CD24,CD69,CDKN1A,CDKN1B,CFLAR,CPOX,CTSD,CXCR4,CYB5A,DDIT3,DUSP1,EIF4E,EIF5A,FAS,FBP1,FTL,FUS,GATA3,GJA1,GNAI2,GP1BA,HIF1A,HMGB2,HMOX1,HNRNPA2B1,IL12A,IRS1,KRT72,MAPK6,MDM2,MMP1,MRTO4,NCS1,NEDD9,NFE2L2,NFKBIB,NR1H3,NR4A1,P4HA2,PAK2,PSEN1,RABIF,RAC1,RAD51,RANBP1,RUNX2,SLC3A2,SMAD4,SNTB2,SQSTM1,SREBF1,SSFA2,SUB1,SYK,TCERG1,TNF,TUB…
liarozole		chemical drug		1.98	0.011	KRT16,PI3,TGM1,VDR
SGCD		other		0.762	0.011	DAG1,SGCB,SGCE,SSPN
iodoacetic acid		chemical toxicant		-0.152	0.011	ATF3,RORA,SLC1A2,SLC1A3
MITF-p300/CBP		complex		-0.762	0.011	BCL2,DCT,TYR,TYRP1
NUBPL	1.175	other		-0.849	0.011	NDUFA13,NDUFS1,NDUFS3,NDUFV1
IGKC		other		-0.9	0.011	IL13RA1,IL2RG,IL4R,VDR
CTDNEP1		phosphatase		-1	0.011	AXIN2,CTNNB1,DVL2,IFITM3
USP2	-15.639	peptidase		-1.131	0.011	CFLAR,FABP4,ITCH,SERPINE1
AICDA		enzyme		-1.236	0.011	CD200,ROBO1,TOP1,ZFHX3
NSC719239		chemical drug		-1.982	0.011	ITGA2,ITGA3,ITGA5,ITGB1
OBSCN		kinase	Inhibited	-2	0.011	BAG4,CASP3,CASP9,HAX1
CUL4A		other			0.011	CAT,CDKN1A,CDKN1B,SOD2
GJB1	1.867	transporter			0.011	DLG1,GJB1,GJB2,VEGFA
omacetaxine mepesuccinate		chemical drug			0.011	BCL2L1,CASP3,CASP9,MCL1
ETS2		transcription regulator		0.505	0.0113	BCL2L1,BRCA1,CD34,CDKN1A,CSF1R,ERBB2,FGF1,FLT1,FOS,GSK3B,HMOX1,HPGD,IL2RA,LYZ,MGAT5,MMP1,MSR1,MYC,PCSK6,PLA2G16,PLAU,PSEN1,RAF1,SYK,TFEC,TGFBR2,TNF,TNFSF14
PPP3CA		phosphatase		0.388	0.0113	ALOX12,C3,CA2,CD82,CDK4,CDKN1A,CDKN1B,CTSV,FN1,FTL,GRN,IGF1R,LAMP2,LCAT,LOR,LPAR1,MAGT1,MAOB,MGST1,PDPN,PMP22,PPP3R1,PRDX5,PTGFR,RUNX2,SDC4,TNF,VIM
gemcitabine		chemical drug	Activated	2.074	0.0114	BCL2,BCL2L1,CASP9,CD24,CDKN1A,CDKN1B,CXCR4,ERBB2,FAS,HIF1A,HLA-DRA,HMOX1,IL23A,IL32,MDK,MYC,PTGS1,RAD51,TGFA,VEGFA,WT1,XIAP
EIF4G1	1.218	translation regulator		1.508	0.0115	ATM,ATRIP,BRCA1,BRCA2,GADD45A,HIF1A,MRE11A,RAD51,RFC2,RFC4,XIAP
ARHGDIG		other		-0.302	0.0115	ALCAM,ANXA1,DUSP6,JUP,KANK1,LPAR1,NMU,OXLD1,PADI3,PALLD,RGS2
leukotriene D4		chemical - endogenous mammalian	Activated	3.735	0.0115	ADAM12,ADAMTS1,ATF3,BMP2,CXCL2,CYR61,CYSLTR1,DUSP1,EGR1,FOSL2,GEM,HLX,ITGB1,KLF2,KLF4,LOC102724428/SIK1,MCL1,MMP1,NEDD9,NR4A1,NR4A2,NR4A3,PLAA,RGS2,TNF,ZFP36
anisomycin		chemical - endogenous non-mammalian		0.837	0.0115	ABCG2,AHR,ATF3,BCL2,BCL2L1,CFLAR,DUSP1,EGR1,FOS,GJA1,HDAC1,IL10,IRS1,MAPK8,MCL1,NR4A1,PLAU,PLAUR,POSTN,SERPINE1,SKIL,SLC17A7,TNF,VEGFA
entinostat		chemical drug		0.799	0.0115	BAD,BBC3,BCL2,BCL2L1,BCL2L11,CDKN1A,CDKN1B,CSF2RA,DUSP1,ERBB2,ERBB3,GSN,IGFBP3,ITGAX,MCL1,MMP1,MT3,RB1,RUNX2,SERPINE1,TGFBR2,TNFRSF10B,TXN,XIAP
BIRC5		other		-0.556	0.0115	AURKB,BCL2,BCL2L1,BGN,CASP3,CD74,CDKN1A,COL3A1,COL8A1,CTGF,CTNNB1,FBLN1,FBN1,FCGR2B,FMOD,FN1,IL2RG,ITGA5,LAMA4,LYZ,MCL1,MDM2,TP63,VIM
mir-210		microrna		-0.416	0.0124	ABL1,ACVR1B,ATP11C,CBX1,CDK10,CHD9,COL4A2,CTGF,DDOST,E2F3,EPB41L1,EPHA3,FAM102A,FAM3C,FGFRL1,FOXP3,GDE1,H2AFY,HECTD1,INHBB,ISCU,LHFP,MRPL36,NDUFA4,NIPBL,NPTX1,PTPN1,SCARA3,SDF2,SEH1L,SERTAD2,TERF2IP,TNPO1,TNPO3,TP53I11,UBQLN1
CDH11		other		1.604	0.0126	ADI1,IGF1,ITGB2,JUP,PIK3R1,PRKCD,PTK2B,RAC1,S1PR3,SERPINA1,SERPINB5,TFAP2C,TJP1,TNK2
MIR124		group		0.676	0.0126	AR,CAV1,CEBPA,IQGAP1,NR3C2,PTPRC,RHOG,ROCK1,SET,SNAI2,SPI1,STAT3,TNF,VIM
SMAD5	-1.713	transcription regulator		-1.102	0.0126	BMP2,COCH,CSF1,CSF2RA,CTGF,DLX3,ID1,IL10,NFE2,PDGFB,RUNX1,RUNX2,SERPINE1,VEGFA
NF1	2.019	other		-1.792	0.0126	AXIN2,CBS/LOC102724560,CTNNB1,KRAS,MDK,MPZ,MYC,NCL,NPM1,PDGFB,RPL10A,RPL21,RPS19,TNFRSF10B
CTNNB1	1.832	transcription regulator		1.88	0.0127	ACTB,ACVR2A,ADSS,AES,AGRN,AHR,AIM1,AKAP13,ALCAM,ALDH1A1,ALDH1A2,ALDH3A2,ALG3,ANXA1,AOC3,AR,ARFGAP3,ARL4A,ATM,ATP6V0A1,AXIN2,BBC3,BCAP31,BCL2,BCL2L1,BCL2L11,BGN,BMP1,BMP2,BRMS1L,BTF3,CA3,CACNA1G,CALM1 (includes others),CAPNS1,CAPZB,CASC4,CD34,CDH2,CDKN1A,CDKN1B,CDKN2B,CIDEC,COL4A2,CRABP2,CRAT,CTDSPL,CTGF,CTHRC1,CTNNB1,CXCL12,CYB5A,CYP2A6 (includes others),CYP4F12,CYP7B1,CYR61,DCT,DDX50,DIAPH3,DIO2…
miR-291a-3p (and other miRNAs w/seed AAGUGCU)		mature microrna		-0.021	0.0127	ADAM9,ANKRD52,BAZ1A,C3,CD24,CD46,CDK19,CDKN1A,CMTM4,FAM13B,FYCO1,GBAS,GLTP,GPSM2,HSPA14,INSIG2,KLF13,MED28,MYBL1,NIN,NR4A2,NUPL1,PACRGL,PHC2,PRC1,PRKACB,RECK,RNF149,RPIA,SEPT2,TFAP4,TMEM263,TNFAIP1,TP63,TUSC2,UBXN1,VEGFA,VPS26A,ZNF226
MEL T1		chemical - kinase inhibitor		0	0.0129	ATP5B,ATP5D,COPS8,COX5A,ENO1,GLOD4,HIBCH,HSPA1A/HSPA1B,PRDX1,PSMA1
SIRT2		transcription regulator		-0.676	0.0129	AACS,BCL2L11,CDKN1B,FDFT1,FNTA,KRT15,LSS,MVK,PMVK,SQLE
TET2		other		0.688	0.0129	ADORA2B,ANXA2,BCL2L11,FAM129B,FBXL5,FCN1,FOSL2,HAL,ITGAX,ITGB2,MAFF,PLS3,RGS1,S100A8,SGPP1,SLC20A1,TGM1,TNFSF14,TRIOBP
INSR		kinase	Inhibited	-2.572	0.013	ACAA2,ACADM,ACADVL,ACOT13,ACSL4,ACSL5,ALAD,ANKRD1,AQP1,ARHGEF2,ARL4A,ATF3,ATP5A1,ATP5B,ATP5D,ATP5G1,ATP5H,ATP5L,ATP5S,C1QA,CBR1,CD36,CDC5L,CDKN1A,CDKN2C,CEBPA,CKMT1A/CKMT1B,CPT2,CRAT,CRY1,CS,CSTB,CTGF,CTSV,CXCR4,CYC1,DAG1,DDR2,DEK,DUSP1,ECI1,EGR1,EZH1,FABP4,FBLN1,FBP1,FDFT1,FLNC,FOS,FOXC2,GADD45A,GAPDH,GOT2,GRB10,GRB7,GRN,HSD17B10,HSD17B4,IDH3A,IFNAR2,IGF1,IGF1R,IGF2R,IGFBP1,IQGAP1,IRS1,ITGA5,ITG…
ITGB3		transmembrane receptor		1.911	0.0131	APLP2,BCL2,BCL2L1,BIRC2,CD36,CD40,CSF1,FN1,FOS,IL10,ILK,ITGA5,ITGB5,LAPTM4A,LIMS1,MMP1,NDUFV1,PLAU,PLAUR,RUNX1,RUNX2,SERPINE1,SNAI2,TGFBR1,TGFBR2,VPS72,XIAP
bexarotene		chemical drug		0.701	0.0137	ADD3,AKR1C1/AKR1C2,AKR1C3,ARL6IP5,BNIP2,C10orf10,CEBPG,CTNNB1,CTSH,CYR61,DHRS3,DUSP1,EIF1,FABP4,GARS,ID1,IL2RA,KRT15,LOXL2,MAF,MAFF,MLLT11,MMP1,MTHFD2,ODC1,PIK3R1,PLAT,PLAUR,PLOD2,RARB,S100A9,SCD,SLC7A5,SMAD5,SRSF2,TGFA,TGM2,TSC22D3,VCAM1,XBP1
sulforafan		chemical drug		-0.112	0.0138	ABCG2,AKR1B10,AKR1C1/AKR1C2,ALDH1A1,AOX1,APAF1,BCL2,BCL2L1,CASP3,CDKN1A,CDKN1B,DNMT1,ENPEP,ENTPD5,FAS,FOS,FTL,GATA3,GCLM,GPX1,GPX2,GSTA4,GSTT1,HDAC1,HIF1A,HMOX1,HTR3A,IL12A,IL23A,NFE2L2,PML,PSMB5,SOCS3,TALDO1,TCF20,TKT,TNF,TYR,VCAM1,VEGFA,VIM,XIAP,ZEB1
SYVN1	1.837	transporter		1.548	0.0139	ACP2,ADAM9,AES,AHR,APLP2,ASF1B,ATP1A1,ATP6AP1,AXL,BCAT1,CALM1 (includes others),CD151,CD46,CDA,DAB2,DAG1,DCTN1,DIO2,DPYD,DUSP1,EMC7,EXT2,GNB2,HNRNPM,IGF1R,IL7R,ITGA3,ITGA6,ITGB1,KCNN4,LAPTM4A,LGALS3BP,MED25,MYOF,NFE2L2,PCBP1,PLD2,PPP1R15B,RAB34,SCARA3,SETX,SLC16A1,SLC20A1,SLC27A3,SLC35B2,SLC35C2,SLC3A2,SLC4A7,SLC7A2,SLC7A5,SNAP23,STOM,TARS,TRERF1,USP5,ZC3HAV1
benzo(a)pyrene		chemical toxicant		-1.041	0.0139	ACIN1,ADAM12,AGTPBP1,AHR,ALDH3A1,ANXA1,ARL6IP5,ASPN,BCL2,BCL2L11,BRCA1,CAMLG,CASP3,CASP9,CDK5R1,CDKN1A,CEBPG,CKS1B,COL8A1,COMT,CYB5A,CYR61,DDB1,ECT2,ENTPD5,ERCC5,FGFR3,FOS,FYN,FZD1,G6PD,GCLM,GNA11,GNAI2,GNAQ,HAS2,HDAC2,HMOX1,HSPA1A/HSPA1B,IGF1,ING1,INHBA,INHBB,KLF2,MAD2L1,MAF,MAFF,MAP2K1,MAP2K3,MDM2,ME1,METTL21A,MMP1,NBEA,NQO2,NR4A1,NUMBL,PDSS1,PGD,PLCB1,PRKACA,PTGER2,RAE1,RHOC,SERPINA1,SERPINE1,…
ONECUT1		transcription regulator			0.0139	AASS,ABCA8,ABL2,ACPP,ACSS3,AKAP13,AKIRIN2,ALDH3A1,ANKZF1,ARHGAP32,ARL1,ATG9A,BCKDHA,BNIP3L,C6orf211,C8orf4,CASP2,CDCA5,CEBPA,CFI,CIR1,CLNS1A,COA4,COPB2,CXCL1,DHRS4,EED,EIF4A1,ELOVL1,EMG1,EXOSC5,FABP5,FAS,G3BP2,GABPA,GAL3ST3,GBF1,GJB1,GLA,GRB2,GSS,GSTA4,HIST1H4A,HIST1H4H,HIST1H4L,HIVEP3,HMGB2,HNF1B,HNRNPA2B1,HNRNPR,HSD17B4,HSPA1A/HSPA1B,IFT74,KATNBL1,LUC7L3,MAGED2,MDH1,MYOF,NDUFAF4,NEK6,NUAK2,NUDT…
fulvestrant		chemical drug		0.864	0.0141	ABL1,AP1G1,ASCC3,ATF4,AXL,BARD1,BCL2,BMP2,BMPR2,C3,CAST,CAV1,CD74,CDKN1A,CDKN1B,CDKN2C,CKS1B,CLK1,CNBP,COMT,CSF1,CTNNB1,CTSL,CXCL12,CYR61,DYNLL1,EGR1,EMC9,ERBB3,EWSR1,F2R,FKBP1A,FNTA,FOS,FOSL2,G6PD,GAB2,GABPA,GADD45A,GAL,GJA1,GJB2,GUCY1A3,HOXC4,ID1,ID2,IGF1,IGF1R,INHBB,IRS1,ITGB1,LEPR,LRP8,MAP3K11,MAPK1,MAPK14,MAZ,MCM2,MCM3,MCM5,MCM7,MYC,MYO1B,NCOA3,NFRKB,NME1,NRP1,NUDT1,PPP1R9B,PRSS23,PTGER3,RAC…
tosedostat		chemical drug		1.273	0.0141	ATF3,ATF5,CARS,CBS/LOC102724560,CDKN1A,CHAC1,CLEC7A,DDIT3,FYN,GADD45A,PPP1R15A,PSAT1,SARS,SLC7A11,TRIB3,VEGFA
FGF2		growth factor		1.89	0.0143	AGAP3,AKR1B10,AKT1,ANGPT2,ANGPTL4,AR,ATF4,BAD,BCL2,BCL2L1,BGN,CAPZA2,CAV1,CBFB,CCND3,CDKN1A,CDKN1B,CFLAR,CIDEC,COL3A1,CSF1,CTNNB1,CTSK,CTSL,CXCL12,CXCR4,CYR61,DAD1,DCN,DDIT3,DMP1,EFNB2,EGR1,ELK1,ENO1,ETS1,ETV5,FABP4,FAS,FBN1,FGFR1,FGFR3,FLNA,FLT1,FN1,FOS,FOXO4,FUT3,GADD45A,GAP43,GBP1,GJA1,GRIA3,GRIN2C,GRM7,HAS2,HIF1A,IGF1,IGF1R,IGFBP3,INHBA,IRS1,ITGA3,ITGA5,ITGB1,KDM2B,KRAS,LMNA,LOX,MBP,MDM2,MGP,…
PHB2		transcription regulator		1.757	0.0143	BMP2,GJA1,IGFBP1,IL6ST,SOCS1,SOCS3,SOCS5,STAT3,TXN
xanthine		chemical - endogenous mammalian		1.193	0.0143	CCR5,CD69,CXCR4,DUSP1,DUSP10,IL2RA,PLAU,PLAUR,TIMP2
mir-205		microrna		1.142	0.0143	AXIN2,CTNNB1,EGLN2,ERBB3,IL32,PHLPP2,RUNX2,VIM,ZEB1
gossypol		chemical drug		-0.229	0.0143	ATF3,ATF4,BCL2,BCL2L1,CFLAR,CXCL1,NCOA3,TNFRSF10B,XIAP
pirfenidone		chemical drug		-0.686	0.0143	CAT,COL3A1,CTGF,CX3CR1,FN1,NR3C2,POSTN,SMAD2,SMAD4
GRHL2		transcription regulator		-1.778	0.0143	BCL2,BMP2,ERBB3,MYC,NRP2,OCLN,SEMA3C,TGM1,ZEB1
azoxymethane		chemical toxicant		0.665	0.0145	BBC3,BCL2,CASP3,CDKN1A,CTNNB1,GSK3B,IGF1R,IGFBP3,MYC,ODC1,PRKCB,PTP4A3,STAT3
trabectedin		chemical drug		0	0.0145	ARL6IP1,CDKN1A,G6PD,GADD45A,GNAI2,H1FX,LGMN,MCM5,MT1L,NXF1,OAT,PMEL,TK1
CD9		other		-0.906	0.0145	CASP3,DPP4,ITGA2,ITGA3,ITGA5,ITGA6,ITGB1,MYC,TJP1,TNF,VEGFA,WISP1,YAP1
miR-30a-3p (and other miRNAs w/seed UUUCAGU)		mature microrna		-1.956	0.0145	ANKFY1,ARMC8,CYR61,HDAC2,HELZ,KIF1B,LIMA1,SLC7A6,THBS1,TUBA1A,VEZT,WDR44,WDR82
IL17A		cytokine		0.287	0.0148	ACTB,APBA3,BCL2,C3,CCL22,CD163,CD40,CD68,COTL1,CRP,CTGF,CTSK,CTTN,CXCL1,CXCL12,CXCL2,CYP7B1,CYR61,CYTH3,DEFB103A/DEFB103B,DEFB4A/DEFB4B,EDIL3,ENTPD1,FAS,FMO1,FOS,GADD45A,GBP2,HEXB,IL10,IL12A,IL19,IL1RN,IL23A,IVL,KLF2,LIF,LOX,MMP1,MYC,NFKBIZ,NME3,NRP1,OCLN,OSMR,PLAU,PTGFR,RNASE7,S100A7,S100A8,SERPIND1,SOCS3,STAT3,TGFBR2,TIMP2,TLR4,TNF,TNFAIP3,TNFRSF11A,TNFSF11,TRAF6,TYMP,VCAM1,VEGFA,YWHAG
INHBA	4.788	growth factor		-0.112	0.0148	ACVR1B,ACVR2A,AGO1,AKR1C3,ANKRD1,ARFGEF1,BCL2,BCL2L1,BMP2,CD24,CDK4,CDKN1A,CDKN2B,CHMP4B,COIL,COX6A1,CTGF,CXCR4,DACH1,DTNA,EFNB2,EIF4G2,FAM46B,FN1,FRS2,GRIA3,GRSF1,HIC2,HMGB1,IGF1,IL10,IL12A,INHBA,INHBB,IRX1,KLF13,KLF4,KRAS,LOX,MCL1,MGP,MYCL,NR4A2,NRG1,NRK,PCDH9,PCSK6,POGZ,PPY,PRDM1,PSMD9,S100A8,S100A9,SERPINB5,SERPINE1,SLC1A2,SMARCD1,SOCS1,STRBP,TAGLN,TPSAB1/TPSB2,VANGL2,VAV3,VEGFA,ZBTB10
PAX3		transcription regulator		-0.557	0.015	ALDH3A2,ANXA1,ATF2,ATP2B4,BCL2L1,BST2,CD151,CDH3,CDKN1A,CHRNA5,CRY1,CTTN,DBN1,DYRK4,EIF2S1,EXOSC9,EYA2,FKBP1A,G6PD,GLDC,GPR1,GPX4,GTF2H1,GUCY1A3,HLA-DRB1,HNRNPA3,HSPG2,ICAM2,ID2,IL7R,IRS1,KIAA0368,LAMB3,LNPEP,LRRC17,MDM2,MEOX1,MGP,MITF,MKNK1,NEDD9,NMU,NNMT,NUDT1,PAK2,PCDHGC3,PGF,POU3F1,PPIB,PRMT2,PTGER3,PTP4A1,PTPN12,PXDN,RAB31,RASSF2,RBM25,SFN,SHMT1,SIX1,SLA,SNCA,SNRK,SPRR2C,SREBF1,SRGN,SRSF3,ST…
TSC2	1.554	other		-1.304	0.0151	ATF4,CASP1,CASP9,CCND3,CDKN1A,CDKN1B,CTNNB1,DDIT3,GAP43,GSN,HIF1A,HMOX1,IRS1,MCL1,NTRK3,PDGFRA,SOD2,STAT1
PLAG1		transcription regulator		1.606	0.0152	AKAP8L,AQP1,ATF5,BCL2,BTN3A2,EFNB1,ETV4,FLNC,GJB1,LILRB3,LSP1,MAP2,PIGF,PIR,PLEC,PTP4A3,RNASEH1,S100A2,SMARCD3,TGM2,TNNT3,TNPO3,TPSAB1/TPSB2,TRAF1,TSPAN4,VEGFA
TNFRSF8		transmembrane receptor		0.032	0.0155	CASP1,CCL22,CDC5L,CDKN1A,CTSC,CXCR4,FAS,GBP1,GBP2,IL10,KIR3DL1,LCP2,MAP4K3,MRTO4,MYC,ODC1,PCDH7,PDPN,TMEM41B,TNF,TNFRSF25,TRAF1,TRAF2,VCL
carbon monoxide		chemical - endogenous mammalian		-0.731	0.0155	ATF4,BCL2,CASP3,CAV1,CDKN1A,CFLAR,CXCL12,DDIT3,EGR1,FADD,FN1,HIF1A,HMGB1,HMOX1,IL10,ITGB1,MAPK14,PLAUR,PRDX1,SERPINE1,TLR4,TNF,VEGFA,XBP1
NKX3-1		transcription regulator			0.0155	AR,CA12,CA2,CA3,CTNNB1,CTSV,CX3CR1,EED,ERG,ETS1,EZH1,FOS,IGFBP3,MMP23B,MYC,PIK3R1,PRKCB,PTP4A2,PTPRC,RUNX1,SDC4,SMAD2,STAT3,VAV3
NFKB2		transcription regulator		1.169	0.0155	BCL2,BCL2L1,BCL2L11,BMP2,CD86,CDKN1A,CFLAR,CXCL12,CXCR4,FOS,IFNL1,IL23A,MYC,PPARGC1B,SOD2,STIM1,TNF,TRAF1,VCAM1,XIAP
MCAM		other		1	0.0156	ATF3,CD24,FN1,SNAI2,VIM
EFNB1	-2.613	other		0.996	0.0156	BCL2,BCL2L1,CFLAR,IL7R,TEK
2,5-bis(5-hydroxymethyl-2-thienyl)furan		chemical reagent		0.79	0.0156	BBC3,CDKN1A,GADD45A,HIF1A,MDM2
BAG3	-1.287	other		0.673	0.0156	BCL2,BCL2L1,CDKN1A,CDKN2B,MCL1
WNT2		cytokine		0.254	0.0156	CTNNB1,DVL2,GSK3B,NOX4,TK1
triciribine		chemical drug		-0.277	0.0156	ANGPTL4,ATF3,BCL2L11,CIDEA,SLC1A2
CSE1L	-2.039	transporter		-0.468	0.0156	CASP3,RASSF1,RRM2B,TP53AIP1,TP53I3
LIMS2		other		-0.512	0.0156	CTNNA1,GJA1,ILK,ITGB1,TJP1
BQ 123		chemical drug		-0.562	0.0156	CTGF,CXCL2,GJA1,TNF,VEGFA
BRMS1		other		-0.762	0.0156	CXCR4,GJA1,GJB1,GJB2,PLAU
obatoclax		chemical drug			0.0156	ATF3,ATF4,CTLA4,FOXP3,MCL1
CACNA1C	2.75	ion channel			0.0156	ANXA2,CACNA1C,CAV1,ENO1,S100A10
hydrogel		chemical drug			0.0156	CDH2,CTNNB1,TJP1,VIM,ZEB1
AIFM1	1.821	enzyme			0.0156	AIFM1,BNIP3,NDUFA13,NDUFA9,NDUFB6
cordycepin		chemical drug			0.0156	ADORA1,FOS,IL10,IL1R1,MYC
miR-96-5p (and other miRNAs w/seed UUGGCAC)		mature microrna		1.509	0.0156	ADCY6,AHCYL1,CELSR2,IRS1,KRAS,MITF,ODF2,RYK
buthionine sulfoximine		chemical drug		1.3	0.0156	BCL2L1,CCR5,CXCR4,CYP2A6 (includes others),FOS,HMOX1,MMP1,NR3C2
epoprostenol		chemical - endogenous mammalian		0.912	0.0156	EGR1,FOS,HIF1A,IL10,MMP1,PTGIS,RAC1,SERPINE1
SMURF2		enzyme		-0.57	0.0156	AXIN1,FN1,NEDD9,RUNX2,SERPINE1,SKIL,SMAD2,TGIF1
mir-199		microrna		-1.051	0.0156	AXL,BCL2,DYRK1A,HIF1A,MAP3K11,MTOR,SMAD4,VEGFA
FH		enzyme			0.0156	AATF,AKR1C1/AKR1C2,CDKN1A,HMOX1,LDHA,LTBP2,PCP4,TKT
PPARGC1A		transcription regulator	Inhibited	-2.002	0.0157	ACACA,ACACB,ACADM,ACADVL,ACSL6,ALAS1,ATP5A1,ATP5B,ATP5H,BBC3,BNIP3,C3,CALM1 (includes others),CAT,CD36,CD68,CDKN1A,CIDEA,COX5A,COX5B,COX6C,COX7B,CS,CYP2A6 (includes others),DLAT,ERBB2,FABP4,FBXO32,GABPA,GAS6,GK,GPR56,GPX1,GRIN2C,GSK3B,IDH3A,IL10,IL1RN,INSIG2,KCNK1,LDHA,LIPC,MAOB,MBP,MDH2,ME1,MITF,NCEH1,NDUFS1,NDUFV2,NR1H3,PACSIN2,PCK2,PHYH,PPARGC1B,PRDX3,PRDX5,RXRA,SCD,SCO2,SLC39A14,SOCS1,SOCS3,S…
NUPR1	1.758	transcription regulator		1.435	0.0157	ABL2,ACAD10,ACTR3B,ADAM22,AGRN,AKAP12,ALDOC,ALG8,ALOXE3,ANGEL1,API5,ATAD5,ATF3,ATP6V0A1,ATR,B3GAT3,BCL9,BNIP3,BRCA1,BRI3BP,BTG1,C9orf91,CACNA2D2,CAMK2N1,CARD8,CASP2,CCNB2,CD68,CDK4,CDKN1B,CHTF8,COA5,COL3A1,CSTF2T,CTU1,CXADR,CXCR4,CYR61,DDIT3,DDX46,DENND5B,DGCR8,DHCR24,DHTKD1,DLG1,DNTTIP1,DPH6,EPB41L4A-AS1,ERCC6L,ESPL1,ETS1,FAM111A,FAM162A,FANCD2,FBXO3,FCF1,FCHSD2,FGF1,FHL2,GAB2,GABBR1,GADD45A,GBP…
losartan potassium		chemical drug	Inhibited	-2.021	0.0157	ADIPOR1,AQP1,ARAP1,ATF4,ATP1A1,ATP5H,CACNA1C,CASP3,CAV1,CD36,COL3A1,CTGF,EDNRA,EGR1,FN1,FOS,FOXP3,GJA1,GRK5,ITGB5,KRAS,MAP2,NOX4,NPR1,NR3C2,PDE3A,PLCB1,PLCG1,POSTN,SERPINE1,SOCS3,TEK,TGFBR1,TGFBR2,TNF,VCAM1,VEGFA,XBP1,ZEB1
rottlerin		chemical toxicant		-0.599	0.0157	APOBEC3F,AQP1,ATP6AP2,CASP2,CCND3,CDK4,CDKN1A,CIITA,CLDN1,COL3A1,DDIT3,DNMT1,ECE1,HMOX1,IL10,ITGB1,IVL,MDM2,MPZ,OCLN,PDGFB,PRDX1,PRKCD,RGS2,TJP1,TNF,TNFRSF10B,TYR,VCAM1,XIAP,ZFP36
Akt		group		1.679	0.0159	ANKRD1,AR,ATF4,ATG12,ATP5A1,BAD,BCL2,BCL2L1,BCL2L11,BID,BIRC2,BMF,BMP2,BRCA1,CCND3,CD36,CDK4,CDKN1A,CDKN1B,CFLAR,COL3A1,COPS6,CTGF,CTNNB1,CTSD,CXCL12,CXCR4,ELK1,ERBB3,ETS1,FABP4,FAS,FBXO32,FN1,FOS,FOXP3,GSK3B,HIF1A,HMOX1,HPGD,IGF1,IGF1R,IL10,IL12A,IL32,IL7R,LMNA,MAP2,MCL1,MDM2,MYC,NDUFV1,NFE2L2,NOX4,NRP2,PPARD,PTGER2,PTGS1,PTX3,RAD51,RB1,RUNX2,SEMA6D,SERPINE1,SKP2,SLC1A2,SLC4A7,SNAI2,SOCS3,SOD2,T…
NRG2		growth factor			0.0164	ATF1,BCL2,BNIP3,CASP3,CCND3,CTGF,CYR61,DAG1,DNAJB2,EGR1,ERBB2,FOSB,FSCN2,GRIN2C,HMOX1,ITGB5,MCL1,NR4A1,NR4A3,PAFAH1B1,PKLR,PRKACA,TCEB3,TGFBR1,TNFRSF25,TOB2,USF2,VEGFA,ZNF33B
PRKG1		kinase		-0.362	0.0165	ANAPC2,BCL2,CDKN1A,CDKN1B,COL3A1,CTGF,CTNNB1,FN1,FOS,GUCY1A3,MRE11A,SERPINE1,TAGLN,THBS1,VCAM1
IL17C		cytokine		-1.799	0.0165	BCL2,BCL2L1,DEFB4A/DEFB4B,HAVCR2,IL19,IL23A,IL36G,IL36RN,OCLN,PI3,PRDM1,S100A7,S100A8,S100A9,TNF
CEBPB		transcription regulator		0.351	0.0166	ADH7,ADRB3,AKR1B10,AKR1C3,ALDH1A1,ALDH1A2,ANTXR1,APCDD1,ARG1,ARPP19,ATM,ATR,BCL2,BLNK,C3,CCNB2,CCR5,CDH3,CDKN1A,CDKN1B,CDKN2B,CDO1,CEBPA,CIRBP,CLPP,COL10A1,COPS5,CRP,CSF1R,CSF3R,CTNNB1,CTSC,CXCL2,CYB5A,CYP27B1,CYP2A6 (includes others),DAB2,DCN,DDIT3,DDX5,DHX9,DLX3,DYNLT1,E2F3,EFNB2,FABP4,FAS,FBLN1,FHL2,FOS,FTL,FZD1,GADD45A,GSK3B,HAS2,HIST1H4A,HIST1H4H,HIST2H4A,HIST2H4B,HSD17B4,ID1,IDH3B,IFITM3,IG…
POR	-4.424	enzyme		0.054	0.0166	AASDH,ACADVL,ACAT2,ACER1,AHR,ALDH1A1,ALDH1A2,ANXA5,APCDD1,ARNT,ATF5,BDH1,C5orf28,CAPRIN2,CD36,CD74,CHMP4C,CHRNA5,CIITA,CPA3,CPT2,CYP2A6 (includes others),CYP7B1,DHCR24,ECI1,ELOVL1,ELOVL3,ENTPD5,FDFT1,FGF1,FLVCR2,GADD45B,GBP2,HIF1A,HLA-DMA,HMOX1,HSD17B10,HSD17B11,HSD3B1,LGALSL,LSS,MAP3K6,MSMO1,MVK,NSDHL,PGD,PMVK,PNPLA7,POR,PRNP,RAD51B,RPS6KA2,SCD,SDC4,SDS,SLC23A2,SQLE,STAT1,SUSD2,TM7SF2,TMEM176A,T…
highly active antiretroviral therapy		chemical drug		1.016	0.0167	BCL2,CCR5,CTLA4,CXCR4,IL2RA,IL7R,TNF
CACNA1A		ion channel		0.849	0.0167	ATP2B2,BTG1,CD68,GRN,IL10,TAF1,TNF
cantharidin		chemical drug		0.447	0.0167	BAG3,BCL2,BCL2L1,CASP1,MCL1,RXRA,TNF
ITGA3	2.008	other		0.186	0.0167	CTSV,FN1,ITGA2,PLAU,SERPINE1,TLN1,VCL
phosphate		chemical - endogenous mammalian		-0.161	0.0167	AKT1,ATM,AXL,BIRC6,BMP2,CHST12,CIT,COL5A1,CPNE1,CPT2,CYC1,DCN,DECR2,DHRS7,DIO2,F2R,HIST1H3G,LDHA,MAP2K3,NCOR2,NDUFB10,NPM1,OGN,PLEC,POSTN,PRKRIR,PRPF31,RHOC,RPL7L1,SLC20A1,SLC25A5,SLTM,TRIP11,UQCR11,ZFHX3,ZFP30,ZNF346
HIST1H1T		other		-1.48	0.0167	ABCG4,ATP6V0E2,CANT1,CCDC58,CD36,CLIC3,COPS7B,CPOX,CSTF1,DAO,DEGS2,DOT1L,FARP1,FOS,GLUL,MCM6,MRPL38,MSL2,OGT,PAPD5,PCBP4,PCCB,PHLDA1,RILPL1,RRM1,SCAMP4,SERINC3,SMARCE1,TEX2,THAP1,TMEM230,TMEM246,TRPM4,TSC1,USF2,ZC3H4,ZNF143
Hist1h1a		other		-1.48	0.0167	ABCG4,ATP6V0E2,CANT1,CCDC58,CD36,CLIC3,COPS7B,CPOX,CSTF1,DAO,DEGS2,DOT1L,FARP1,FOS,GLUL,MCM6,MRPL38,MSL2,OGT,PAPD5,PCBP4,PCCB,PHLDA1,RILPL1,RRM1,SCAMP4,SERINC3,SMARCE1,TEX2,THAP1,TMEM230,TMEM246,TRPM4,TSC1,USF2,ZC3H4,ZNF143
Ro41-5253		chemical reagent		-0.602	0.0168	CD38,CDKN1A,CRABP2,CSF1R,FABP4,HSD17B1,IFNGR1,MUC4,PLAT,RARA,RARB,TNFSF11
genistein		chemical drug		-0.692	0.0168	ABCA9,ACP2,ACPP,ADRBK1,AKR1C3,ALAS1,ALPP,ANGPTL4,AP3B2,APEH,AR,ARG1,ARSA,ATP6AP1,ATP6V0A1,ATP6V0B,ATP6V0D1,ATP6V1G1,ATP6V1H,BAD,BCL2,BCL2L1,BDKRB1,BMP2,BMP2K,C3,CASP3,CAT,CCNB2,CD164,CD68,CD74,CD86,CDKN1A,CEBPA,CFLAR,CHST12,CLCN7,CLN3,CLN5,CTGF,CTSD,CTSH,CTSK,CTSL,CTSV,CX3CR1,CXCL12,CXCL2,CYP4F2,DEFB4A/DEFB4B,DNASE2,DNMT1,DUSP1,ERBB2,EVI2A,EXT1,FBXW7,FCGR2B,FOS,FXYD5,GALC,GBA,GGA1,GGA2,GGA3,GJB2,…
HDAC4		transcription regulator		-0.718	0.0168	ANGPTL4,ATF3,CACNA1C,CACNA2D1,CAMTA2,CDKN1A,CHN1,CHRDL1,CNTN1,DYRK1A,FOS,GADD45A,HDAC1,HDAC2,HDAC3,HDAC9,HIF1A,HLA-DRA,HOMER2,KLF2,LDHA,MAPK1,MAPK8,NBEA,NR4A1,NR4A2,NTM,PRKCB,RGS2,SERPINB2,SLC17A7,SMAD4,SNAP25,SRF,SYN1,SYNGAP1,TAGLN,TNF,TNFRSF12A,TSPAN13,TSPAN7,VCAM1,VEGFA
CSNK2A1	1.732	kinase		1.455	0.017	AHR,FN1,JUP,SNAI2,VIM,ZFP36
CXCL13		cytokine		1.455	0.017	IL10,LTA,MMP1,MYC,NFATC3,TNFSF11
Foxo		group		0.975	0.017	BCL2L11,CDKN1A,CDKN1B,DEFB103A/DEFB103B,GADD45A,RICTOR
SH3KBP1	-2.431	other		0.64	0.017	BCL2L1,HIF1A,MYC,PRDM1,SERPINE1,XBP1
N-chlorotaurine		chemical - kinase inhibitor		0.279	0.017	CAT,HMOX1,MMP1,PRDX1,TNF,TXN
PD 0325901		chemical drug		0.094	0.017	BCL2L11,CYP27B1,ERCC1,MCL1,MYC,VCAM1
miR-193a-3p (and other miRNAs w/seed ACUGGCC)		mature microrna		-0.051	0.017	E2F6,ETS1,MCL1,PLAU,PTK2,SRSF2
cerulenin		chemical drug		-0.105	0.017	CDKN1A,CDKN1B,ERBB2,ETV4,MMP1,VEGFA
LIMS1	2.463	other		-0.929	0.017	BCL2L11,CTNNA1,GJA1,ILK,ITGB1,TJP1
thymidine		chemical - endogenous mammalian		-1.633	0.017	CDKN1A,FAS,IVL,MMP1,MUS81,TK1
ATF3	11.824	transcription regulator		1.817	0.0171	ADIPOR1,ATF3,AURKB,BBC3,BHLHE41,CDK4,CDKN1A,CTNNB1,DDIT3,FBP1,GSN,HSPB2,ID1,MDM2,MMP1,NUPR1,PENK,PPP1R15A,SERPINB5,SERPINE1,SPRR1A,SRI,STAT3,TNF,TNFRSF10B,TP53I3,XIAP
TGFBR2	-3.053	kinase		1.87	0.0171	ADORA2B,ALOX12,ANGPTL4,AP3S1,AR,ATF4,BGN,BMP6,CASP1,CCND3,CCT5,CDH2,CDHR1,CDKN1A,CDKN1B,CDKN2B,CHRNA7,CLIC4,CTGF,CTNNB1,CXCL2,EXT2,FAM50A,FGF7,FMOD,FN1,GADD45B,GAL,GGA3,GJA1,GJB2,GJB6,HPGD,IL10,ING1,JUP,KRAS,KRT8,MAN2B2,MAP3K11,MYOF,NIPA2,NRP1,PDGFB,PDPN,PTPN20B,RBL2,RBMS3,RUNX2,SERPINE1,SKIL,SLC1A2,SMAD4,SOCS3,STAT3,SVEP1,TAB2,TAGLN,TCF12,TGFBR1,TGFBR2,TGIF1,THBS1,TNF,TNFRSF12A,VCL,VEGFA,WDFY3,Z…
STAT5A		transcription regulator		0.035	0.0172	AR,ARNT,ATM,BCL2,BCL2L1,CASP2,CASP3,CASP9,CCND3,CCR5,CDK4,CDKN1A,CDKN1B,CEBPA,CFLAR,CYP27B1,FABP4,FAS,FOS,FOSB,FOSL2,GADD45A,GJB1,ID1,ID2,IGF1,IGFALS,IL2RA,IL6ST,IL7R,KLRG1,KSR1,LTA,MAF,MCL1,MDM2,MYC,NR4A2,PRDM1,RPA1,RUNX2,SETBP1,SOCS1,SOCS3,SREBF1,SYTL2,TANK,TGFBR2,TNF,TNFRSF11A,TNFRSF14,TNFRSF25,TNFRSF4,TNFRSF9,TNFSF11,TNFSF4,TPM3,TRAF1,TRAF2,TRAF4,TROVE2,UGP2,XIAP,YWHAG,ZFP36
Ins1		other		1.77	0.0174	ACACA,ACADM,ACTB,ADIPOR1,ADIPOR2,AKT1,ALAD,ALAS1,ANGPTL4,AP2M1,APAF1,ARF1,ATP1A1,BAD,BCKDHA,BDH1,BPGM,CCND3,CDKN1A,CDKN1B,CEBPA,CETP,COX7A2,CRAT,CREB1,CYB5A,DDIT3,DYNLL1,ECI1,ECI2,EGR1,ERCC1,FABP4,FADS1,FDFT1,FOS,FOXC2,G6PD,GAPDH,GATA3,GPLD1,HSD17B4,IDE,IGF1,IGF1R,IGFBP1,IGFBP3,IL10,IL6ST,IMPDH2,IRS1,ITCH,ITGA6,LDHA,LGALS3BP,LRP1,MAPK1,MAPK3,MBP,MFI2,MIF,MMP1,MPZ,MYC,NR1H3,ODC1,PDHB,PER1,PIK3R1,P…
OGT	1.657	enzyme		1.604	0.0176	ACADM,BCL2L1,CDKN1B,COX6C,DLST,FOS,JUP,MTX1,MYC,NDUFA5,NDUFA6,NDUFA8,NDUFA9,NDUFB6,NDUFS1,OGDH,VIM
RUNX1	5.349	transcription regulator		0.61	0.0179	BBC3,BCL2L11,BCL2L12,CCND3,CD34,CDKN1A,CDKN1B,CDKN2B,CEBPA,CPA3,CSF1,CSF1R,CSF2RA,EVI5,FAS,FOXP3,GATA3,GPAM,IGFBP3,IL10,IL7R,ITGA2,JUP,KCTD6,KRT1,MECOM,MYL9,NFE2,NR4A3,PRKCB,RUNX2,S100A9,SGPP1,SPI1,ST3GAL5,STAT3,TPSAB1/TPSB2,VEGFA
Notch		group	Activated	2.262	0.0181	ADAM12,ANKRD1,CCND3,CDCA7,CDKN1A,CDKN2B,DUSP1,FABP4,GADD45B,GATA3,GUCY1A3,HES5,HEYL,ID1,ID2,IL10,IVL,MCL1,MYC,MYLK,NET1,PROX1,SMAD2,SMURF1,SRFBP1,TAGLN,TNF,VEGFA,WISP1,ZEB1
vincristine		chemical drug		0.911	0.0181	AKT1,BCL2,BCL2L1,BRCA1,BRCA2,CDKN1A,CDKN1B,EGR1,FAS,GAP43,HSP90AB1,IGF1,MAPK8,MCL1,MDM2,SOD2,TUBB2A,YWHAE,YWHAQ
SNAI2	-1.545	transcription regulator		-0.001	0.0181	AR,BBC3,BRCA2,BSG,CDC42,CLDN1,CXCL12,CXCR4,DSP,FN1,HPGD,ITGA3,ITGB1,JUP,SNAI2,TP63,UBE2D3,VDR,VIM
nitrofen		chemical toxicant		-1.649	0.0181	AQP1,CLCN7,CLIC4,EGR1,ENO1,FGFR1,FGFR3,HK1,HYOU1,ITGA6,KCNJ15,PLD3,RARA,RTN4,TGFB1I1,TGFBR2,TIMP2,TIMP3,VEGFA
MDM2	1.585	transcription regulator		-0.936	0.0182	BBC3,BCL2,CASP2,CDK4,CDKN1A,DEFB4A/DEFB4B,ETS1,HIF1A,HIPK2,IGF1R,KAT2B,LYZ,MDM2,MDM4,SFN,SNAI2,TFDP1,TP53AIP1,TP53I3,TP63,TSG101
benzyloxycarbonyl-Leu-Leu-Leu aldehyde		chemical - protease inhibitor		1.094	0.0183	ABCG2,ABL1,ACTB,AHR,AK2,AKR1C1/AKR1C2,AKT1,AR,ARNT,ATF3,ATF4,ATP1A1,BAD,BCL2L11,BST2,CASP2,CAT,CCND3,CCNG1,CCT2,CDK4,CDKN1A,CDKN1B,CEBPA,CFLAR,CRP,CTGF,CTNNB1,CXCL2,CYP27B1,DAG1,DCN,DDIT3,DEFB4A/DEFB4B,DIABLO,DMD,DUSP1,EIF4E,EIF5A,ETS1,FADD,FAS,FOS,HAS2,HDAC1,HIF1A,HMGB2,HMOX1,HNRNPA2B1,HSPA8,HSPB2,IKBKB,IRS1,ITGB1,LMAN1,MAPK6,MCL1,MITF,MLH1,MMP1,MRTO4,MYC,NFE2L2,NOX4,PAK2,PDGFRA,PRDM1,PTGFR,PTPN…
androgen		chemical drug		0.512	0.0186	ADI1,AES,AGR2,AKR1C3,AR,AXIN1,AXIN2,BCL2,BMP6,C4A/C4B,CA12,CA2,CA3,CALR,CCND3,CDKN1B,COL10A1,COL4A2,CRP,CTNNB1,CTSV,CX3CR1,CXCR4,DHCR24,EED,ERBB3,ETS1,EZH1,FGF7,FLNA,FOS,GJA1,GSN,IGF1,INHBA,KAT5,KLF5,MMP23B,MYC,NR4A1,PARK7,PDS5B,PIK3R1,PPAP2A,PRKCB,PTP4A2,PTPN1,PTPRA,PTPRC,RUNX1,RUNX2,SDC4,SKP2,SMAD2,SOCS1,STAT3,STIM1,VAV3,WT1
4-hydroxytamoxifen		chemical drug		0.536	0.0191	BCL2,BCL2L1,C3,CD55,CDCA7,CDKN1A,CDKN1B,CEBPA,CNBP,CTSD,DYNLL1,EFEMP1,EIF5A,FABP4,FOS,FOSL2,HDGF,IGF1,IGF1R,IGFBP1,IGFBP3,IL10,IL7R,MAP2K1,MAPK14,MYC,NCOA3,NCOR2,OGT,RARA,RB1,RCC1,RHOBTB2,SERPINB9,SNAI2,TGFA,TMEM97,TNPO1,TPM1,VDR,ZEB1,ZNF148
ACTL6A		other		0.277	0.0192	APAF1,BAD,BBC3,BCL2L1,BCL2L11,CCNB2,CCNG1,CDKN1A,CDKN1B,FAS,HMOX1,MCL1,MYC,SFN
HDAC3	-1.256	transcription regulator		0.743	0.0198	ACACB,BECN1,CD34,CD36,CD82,CDH2,CDKN1A,CDKN1B,CXCL2,FITM1,FOS,G6PD,GPAM,HDAC2,HMOX1,JUP,LGALS9,ME1,MTA2,MUC4,MYC,PHLPP1,RARB,SCD,SERPINE1,SLC1A2,SMARCA2,TAGLN,TNF,TNNI2,VIM
CSF1	4	cytokine	Activated	2.216	0.02	APOE,ARG1,BCL2,BCL2L1,BCL2L11,CCR5,CD163,CD163L1,CD68,CDK4,CDKN1A,CEBPA,CPM,CREB1,CSF1,CSF1R,CTNNB1,CTSK,CXCL2,DUSP1,EGR1,F2R,FAS,FCGR3A/FCGR3B,FHL2,FN1,FOLR2,FOS,GPR68,IFNGR1,IGF1,IGF1R,IL10,IL12A,IL18BP,IL23A,IL6ST,IRF4,ITGA5,ITGB1,ITGB5,MAFB,MAP3K3,MMP16,MSR1,MYC,PLAU,PTPRC,RUNX1,SERPINB2,SPI1,STAT1,STX3,STX6,THBS1,TLR1,TNF,TNFRSF11A,TRAF2,VCAM1,VEGFA
PSEN1	2.9	peptidase		-0.108	0.0201	ABCG2,ACTB,AGER,ALDOA,APOE,ARF4,ARF5,ATOX1,ATP12A,ATP1B1,ATP5A1,ATP5B,ATP5D,ATP5H,ATP6V1E1,BACE1,BSG,C1QA,C1R,C3,CALML3,CAMK2D,CANX,CAP1,CASP3,CCDC25,CCR5,CCS,CD74,CDH2,CDK5R1,CHRNA7,CKMT1A/CKMT1B,CLTA,CLTC,COX7A2,COX8A,CS,CTNNB1,CTSC,CTSS,CUEDC1,CXCL2,CYTIP,DBI,DHRS7,DSTN,DUSP1,DYRK1A,EGR1,EIF5A2,EMP1,ENO1,EPM2A,F2R,FBL,FKBP1A,FOS,GADD45B,GAPDH,GJA1,GNA12,GNG2,GOT2,HES5,HIST1H2AD,HK1,HSD17B1,HSP…
celecoxib		chemical drug		-0.301	0.0203	ABCG2,AKT1,ATF4,ATM,ATR,BCL2,BIRC2,BIRC6,CASP3,CD68,CDKN1A,CDKN1B,CFLAR,CIDEA,CRP,CTSK,DDIT3,DNAJB9,FAS,GADD45A,HMOX1,IGF1R,MAGI1,MAPK8,MCL1,MDM2,RAF1,RARB,RIPK2,RPA3,SERPINE1,SLC25A4,SLC25A6,ST3GAL3,TGFBR2,TLR4,TNF,TNFRSF10B,TNFRSF11A,TP63,TRAF1,TRAF4,VCAM1
miR-145-5p (and other miRNAs w/seed UCCAGUU)		mature microrna		-0.783	0.0204	C11orf58,CBFB,CCDC25,CDK4,CLINT1,DTD1,EIF4E,FBXO28,IGF1R,IRS1,KLF4,KLF5,LAMP2,MAPK7,MDM2,MMP1,MYC,NDUFA4,RASA1,RTKN,SOD2,TAGLN,TPM3,UNG
F7		peptidase	Activated	2.26	0.0206	AR,CTGF,CXCL2,CYR61,EGR1,FOS,GADD45A,KLF5,LIF,MYC,PAPOLA,PLAUR,PTGER2,SERPINB2,VEGFA,ZFP36
NDRG1		kinase		1.278	0.0206	ATF3,BCL2,BCL2L11,CASP3,CD82,CDK4,CTNNB1,CXCL1,CXCL2,FOS,MMP1,PML,SMAD2,SMAD4,SNAI2,VEGFA
corticosteroid		chemical drug		0.737	0.0206	AQP1,CETP,DEFB103A/DEFB103B,DEFB4A/DEFB4B,DUSP1,FKBP5,GAP43,IL10,IL1RN,MMP1,NFKBIB,POSTN,PTGS1,SERPINB2,TDO2,TNF
CUL4B		other		0.508	0.0212	AXIN2,CABLES2,EIF3I,FANCB,GLO1,IGFBP3,MCM8,NME1,PRDX3,PSMA1,RNASEH1,RUNX1,SOCS1,TNF,TPM3,TSC2,UBXN1,ZFP36
Salmonella enterica serotype abortus equi lipopolysaccharide		chemical toxicant	Activated	2.351	0.0212	ABL2,ADORA2B,ARL5B,ARRDC4,ATL1,ATP1B1,BRE,CDKN2B,CENPU,CFLAR,CXCL1,CXCL2,DTNBP1,EGR1,ELOVL7,FERMT2,FLT1,GADD45A,GADD45B,GBP1,GEM,GJB2,GLA,HES4,ID2,IL10,IL15RA,IL23A,IL2RA,IL32,IL36G,IL7R,INHBA,KANK1,MAFF,MAP3K4,MBNL1,MMP1,NFKBIZ,NLRP3,NR4A2,PALM2-AKAP2,PDSS1,PHLDA1,PIM3,PLA1A,PLAU,PTTG1IP,PTX3,RAPGEF2,RGS1,RIN2,RIPK2,SERPINB2,SFMBT2,SLC1A3,SOCS3,SYNJ2,SYNPO2,THBS1,TNF,TNFSF15,TNFSF9,TRAF1,UPB1,YR…
chloroquine		chemical drug		1.388	0.0213	ATP1A1,CD40,CD69,CD86,CTSD,GJA1,HIF1A,IL23A,NT5E,PRNP,PSEN1,S1PR1,SOCS1,SOCS3,SQSTM1,TNF,TRAF6,TXN,ULBP2,VRK1
PI3K (complex)		complex		1.979	0.0213	ADAM12,ADAM28,ADIPOR1,AKT1,ATF3,ATF4,BBC3,BCL2,BCL2L1,BCL2L11,BRCA2,CASP3,CCND3,CCNT1,CD55,CD86,CDH2,CDK4,CDK5R1,CDKN1A,CDKN1B,CDKN2B,CREB1,CTGF,CTSD,CXCR4,DDIT3,DUSP1,ETS1,FABP5,FBXO32,FN1,FOS,FUT7,G6PD,GAP43,GATA3,GCLM,GJA1,HAS3,HIF1A,HK1,HMOX1,IFIT1,IGF1,IGF1R,IGFBP1,IL10,IL1RN,IL23A,IL7R,ITGB1,ITGB2,KLF2,KRAS,LSP1,LTBP2,MAP2,MCL1,MITF,MMP1,MTHFD2,MUC4,MYC,NCL,NFE2L2,NME1,NOX4,NR4A2,NUPR1,PMEL…
LMNA	2.021	other		-0.73	0.0216	ACKR1,AHCTF1,AHDC1,ARRDC4,ATP11B,BCL2,BCL2L13,C8orf48,CAAP1,CD38,CDH15,COL8A1,CTDSPL,DIS3L2,DNAJB12,EFNB3,ELK1,ELK4,EPB41L3,ERCC5,FBXW7,GJA1,GLIS3,H3F3A/H3F3B,HNF1B,IER5,IGF2R,KCNE4,KIAA1551,LMNA,LYSMD3,MAFF,MBIP,NPR2,NUFIP2,PCDH7,PDCD6IP,PHF1,PLD2,PLXDC2,PMF1/PMF1-BGLAP,POGZ,PPARGC1B,RAPGEF1,RB1,RBMS1,RCCD1,RFWD3,RHPN2,RICTOR,SKAP2,SLC22A23,SLC36A1,SLC41A2,SLN,SMARCA2,SMARCC2,SMG7,SNRK,ST6GALNAC…
TGFB2		growth factor		1.137	0.0219	AHR,ANGPTL4,ASPN,CD36,CD40,CD46,CD59,CFLAR,CIITA,COL10A1,COL3A1,CTGF,EGR1,FAS,FMOD,FN1,FOS,HAS2,HMOX1,HSPG2,ITGB5,LIPG,MLLT3,MUC4,NFATC2,RUNX1,SCD,SERPINE1,SMAD2,SNAI2,TAGLN,THBS1,VDR,VEGFA,WNT9A
poly rI:rC-RNA		chemical reagent	Activated	4.415	0.0223	ADAM10,AFAP1,AGRN,ANXA1,ARID5A,ASB13,ATF3,ATF4,ATP6V0A2,AXL,BCL2,BIRC2,BNIP3,BST2,C3,CCND3,CD200,CD36,CD40,CD47,CD69,CD74,CD86,CDC14A,CFLAR,CHN1,CLEC7A,CRP,CTNNB1,CXCL1,CXCL2,CXCR4,CYP4F2,DEFB4A/DEFB4B,DIO2,DUOX1,DUSP1,EFNB3,EGR1,EIF2AK2,EIF2S3,EZR,FAS,FCGR2B,FN1,FOS,GADD45B,GBP1,GBP2,HLA-F,HSPB2,IFI27,IFIT1,IFIT5,IFNGR1,IFNL1,IGF1,IL10,IL12A,IL15RA,IL23A,IL2RA,IL2RG,IL32,IL4R,IRAK1,IRF9,ITGA5,IT…
doxifluridine		chemical drug		0.976	0.0223	CCNG1,CDKN1A,FAS,FDXR,GADD45A,MDM2,RPL10A,RPS27L,RRM2B,TP53I3
TGFB1I1	2.366	transcription regulator		0.644	0.0223	AR,CD36,CDKN1A,CDKN1B,FN1,FOS,ID1,KLF4,NOX4,SERPINE1
fludarabine		chemical drug		-0.091	0.0223	CDKN1A,CDKN1B,DEK,FAS,HIF1A,MCL1,MDM2,STAT1,TNFRSF10B,XIAP
CTSS	1.454	peptidase		-0.563	0.0223	BCL2L11,BID,CASP3,CASP9,COL4A2,CTSK,CTSV,FAS,PRKCD,TNF
TWIST2		transcription regulator		1.351	0.0224	CD24,CD7,CDH2,CDKN1A,CTNNB1,FBLN5,FN1,MAF,POSTN,SNAI2,TNF,VIM,ZEB1
CHI3L1		enzyme			0.0224	AKAP11,CALD1,COL6A1,COL6A2,EMP1,NAMPT,NNMT,PEG10,SERPINE1,SLC39A14,TGFBR2,TGIF2,VEGFA
NFYB		transcription regulator			0.0225	ABCG2,ACTB,ADRBK2,AKAP17A,AMD1,AP4B1,ARID4B,ASMT,ATP5B,B9D2,BCL2L11,BET1,BRD2,CAPN3,CAV1,CBS/LOC102724560,CCNB2,CCT6B,CDH2,CKS2,CNTN4,CPEB3,CTNNB1,CYTIP,DNAJB6,DPP4,DTL,EIF3C,EMC6,FAM49B,FAS,FBXL18,FIZ1,FLCN,FRYL,GADD45A,GAPDH,GART,GAS2L1,GDF6,GGPS1,GLA,GLIDR,GNA12,GOLGA6L10 (includes others),GPAM,HLA-DRA,HMGB2,HMGN3,HNRNPA1,HSPA13,ICK,IFFO1,IGDCC4,IGF1,ITM2C,KHDRBS3,L2HGDH,LCOR,LIG3,LYAR,MARCH5,…
U0126		chemical - kinase inhibitor	Inhibited	-3.324	0.0226	ABCG2,ABI2,ADAMTS4,ADORA2B,ADRBK2,ANGPTL4,APOM,AQP1,ARHGEF2,ATF3,ATF4,ATG4B,ATP6AP2,AXIN2,BAD,BCL2,BCL2L1,BCL2L11,BECN1,BMP6,C3,CAV1,CCND3,CCNL1,CD200,CD36,CD69,CDK5R1,CDKN1A,CDKN1B,CEBPA,CELSR2,CFLAR,CIITA,CRY2,CSF1R,CTDP1,CTGF,CTNNB1,CXCL1,CXCL2,CYP2A6 (includes others),CYP4F2,CYP4F3,DAB2,DBNDD1,DDIT3,DEPDC5,DMP1,DMTF1,DUSP1,DUSP10,DUSP6,DUSP7,DYRK1B,EEF1E1,EGR1,EIF1AX,EMP1,ERCC1,ETS1,ETV5,FABP…
E2F4		transcription regulator		-0.896	0.0226	ANLN,ASF1B,AURKB,BARD1,BCL2,BCL2L11,BNIP3,BRCA1,BRD2,BUB3,C5orf22,CALM1 (includes others),CDCA4,CDKN1A,CDKN2C,CKS1B,CKS2,COX7C,CSTF1,DDX28,DHPS,DUT,E2F3,ECT2,EMC4,EXOSC9,FAM60A,FANCD2,FAS,FDFT1,FGF7,GMNN,H2AFZ,HIST1H2AC,HLTF,HMGB1,HMGB3,HMMR,IER5,LPAR1,MAD2L1,MCL1,MCM3,MCM5,MCM6,MLH1,MRTO4,MYC,NAP1L4,NCL,NPM1,PKN2,PPP2R2B,PRC1,PRKCSH,PSAT1,RABIF,RAD51,RANBP1,RB1,RBL2,RFC2,RFC4,RPA3,RRM1,SERPINE1,…
Tgf beta		group	Activated	2.795	0.0227	ADAM12,ANGPTL4,AXIN1,BACH1,BCL2,BCL2L1,BECN1,BGN,CASP1,CDH2,CDKN1A,CDKN1B,CDKN2B,CFLAR,CIITA,COL10A1,CSF1,CSF1R,CTGF,CTNNB1,CTSK,CXCL2,CXCR4,CYR61,DAB2,DCN,FN1,FOS,FOXP3,GADD45B,GATA3,HMOX1,HNRNPAB,HSPG2,IGF1,IGFBP3,IL10,ILK,ITGA5,ITGB1,KDM6B,KRT1,KRT16,KRT72,LCAT,LIF,LOX,MAF,MIF,MMP1,MUC4,MYC,NEDD9,NOX4,NR4A2,PDGFB,PLAT,PLAU,PMEPA1,POSTN,PTGER2,RORA,RUNX1,RUNX2,SERPINE1,SKIL,SMAD2,SMAD4,SOCS3,TA…
tetracycline		chemical drug		-0.568	0.0228	ARNT,AUH,BCKDHA,BECN1,CA3,CACNA2D1,CD24,CSF1,CTGF,ERGIC2,EXOSC9,GGA1,GLUD1,GMPR2,KERA,ME1,MRPS12,NDRG2,PAK2,PDE4B,POLR2A,RAPGEF5,RPS6KA2,SEMA6D,SERPINE1,SLC1A4,SOD2,STAM,SULT2B1,TTC1
IL2		cytokine	Activated	2.629	0.0232	ABCB4,ACVR1B,AHR,ATF5,ATM,BBC3,BCL2,BCL2L1,BMP2,C3,CACNA1E,CAMK2N1,CAPN5,CASP1,CASP3,CCND3,CCNG1,CCR5,CCR6,CD38,CD40,CD46,CD58,CD59,CD69,CD86,CDK4,CDK5R1,CDKN1A,CDKN1B,CDKN2C,CEBPA,CFLAR,CMKLR1,CREB1,CSF1,CSF1R,CSF2RA,CSF2RB,CSRNP1,CTLA4,CTSC,CX3CR1,CXCL12,CXCR4,CYTIP,DKC1,DLST,DPP4,DUSP6,DUSP7,EEF1E1,EMP1,ETS1,EVL,FAS,FCGR3A/FCGR3B,FGF7,FGFR1,FOS,FOXP3,FYN,GADD45B,GAPDH,GARS,GART,GATA3,GCNT1,HAV…
ACOX1		enzyme		0.185	0.0233	ACADM,ACADVL,ADAMTS1,AIG1,ANXA2,CAT,CBR1,CD36,CDKN1A,COL4A2,CPOX,CRAT,CSTB,CTSV,CXCL12,CYP4F12,CYP7B1,DDIT3,DPP4,ELOVL3,FABP4,GADD45A,GPX4,HAL,HDAC1,HSD3B1,IGF1,IGFBP1,KLF6,KRT8,LGALS3,LGALS3BP,LPCAT3,LY6D,NFE2L2,NR1H3,NUPR1,OAT,PHLDA1,QPCT,RAD51B,RBM3,RGS2,RPL12,SERPINA1,SLC16A1,SLC20A1,SLCO2B1,SQSTM1,TAGLN2,TRIB3,UGT8,XBP1
rosiglitazone		chemical drug		-1.2	0.0233	ABCC9,ACAA2,ACADM,ACADVL,ADAMTS1,ADIPOR1,ADIPOR2,ADRB3,ANGPTL4,AOC3,APOE,APOL3,ARG1,ATL1,ATP1A1,BCL2,BRCA1,C1QA,C3,C4A/C4B,CASP3,CAT,CAV1,CD164,CD36,CD68,CD86,CDKN1A,CEBPA,CIDEA,CIDEC,CIITA,CLEC7A,COL4A3BP,COX5A,CREB1,CRP,CS,CSF1,CTGF,CTNNB1,DHRS3,DOK1,ECH1,EDNRA,ETS1,FABP4,FABP5,FGF1,FN1,FOS,GAPDH,GATA3,GBP1,GBP2,GK,GPAM,GPR65,GYG1,H6PD,HADH,HAS2,HLA-DRA,HMOX1,HPGD,HPGDS,IDH3A,IDH3B,IGF1,IGFBP1,…
FOLR1		transporter			0.0233	ALDOC,AOC3,ATP6V1B2,ATR,CAT,CAV1,CLPTM1,CSTF1,CYP4F8,DNASE2,DTD1,DUSP6,ECI2,FBXO3,GBA,GIMAP1,GLRX,GPAM,IK,LPAR1,LSP1,LYZ,MDK,NAP1L1,NPHP1,NSDHL,OSBPL1A,PIP4K2C,PPID,SLC3A2,SMARCE1,SNRPF,SORD,ST3GAL3,STXBP2,TAGLN2,TNFRSF11A,TTC3,WDFY1
IL1B		cytokine	Activated	3.708	0.0235	A4GALT,ABCG2,ACPP,ADAMTS1,ADAMTS4,AGER,AIF1,AMPD3,ANGPTL4,ANTXR1,ANXA1,ANXA9,APOE,ARG1,ARL6IP5,ATF3,ATF4,ATF5,ATP1A1,AVPR1A,BCL2,BCL2L1,BDKRB1,BGN,BIRC2,BMF,BMP2,C1R,C3,CASP3,CAT,CCL22,CCL27,CCR5,CCR6,CD40,CD55,CD69,CD74,CD82,CD86,CDKN1A,CEBPA,CEBPG,CFLAR,CIITA,COL10A1,CRP,CSF1,CSF2RB,CSRNP1,CTGF,CTNNB1,CTSS,CX3CR1,CXCL1,CXCL12,CXCL2,CXCR4,CYSLTR1,CYTIP,DAB2,DCN,DDIT3,DDX5,DEFB4A/DEFB4B,DNMT1,DPP…
HTT		transcription regulator		0.165	0.0236	ACADM,ACAT2,ACKR1,ADAM23,ADAMTS4,ADRBK1,AGRN,AKAP12,AKT1,ALDOA,ALDOC,AMD1,AP1S1,AQP1,ARHGEF7,ARNTL,ARPP19,ATF3,ATP1A1,ATP2B2,ATP2C1,ATP5A1,ATP5B,ATP5G1,ATP5S,ATP6V0E2,ATP8A1,BAIAP2,BBC3,BCAP31,BCL2,BCL2L11,BID,BIRC2,BMP1,C1QTNF3,C1R,CA12,CALML4,CANX,CASP1,CASP2,CASP3,CAST,CBR1,CBX1,CCR6,CD74,CDK5,CDKN1A,CEBPA,CIT,CLDN1,COCH,COL4A2,COL6A1,COX6A1,CREB1,CREBBP,CSF1R,CTDSP1,CTNNB1,CTSD,CTTN,CYC1,DBNL…
KLF5	-1.56	transcription regulator		0.422	0.0237	ACADM,ARG1,BRE,CDKN1A,CDKN1B,CTNNB1,CXCR4,DUSP1,E2F3,FAM110A,FGF18,HIF1A,ILK,KLF5,KRT5,MYC,PDGFB,RUNX1,S100A9,TAGLN,TBC1D14,UCP3,WFS1
triptolide		chemical drug		-0.357	0.0237	APAF1,AR,BCL2,BID,BIRC2,CASP3,CCR5,CDKN1A,CDKN1B,CXCL1,DUSP1,ERBB2,FAS,IL10,MMP1,MMP19,MYC,POLR2A,SOCS3,TLR4,TNF,UACA,XIAP
mir-17		microrna		-1.902	0.0237	AKT1,ARID4B,ATM,BCL2L11,BNIP2,CAPRIN2,CDKN1A,CTGF,FAS,MAP2K3,MDM2,MYLIP,NCOA3,PURA,RB1,RBL2,RUNX1,S1PR1,SMAD2,STAT3,TGFBR1,THBS1,ZNF512B
proteasome inhibitor PSI		chemical - protease inhibitor		-0.524	0.0241	BMP2,BRCA1,CD55,CXCL2,CYP27B1,DDIT3,FAS,HMOX1,MAPK6,NFE2L2,PSEN1,RUNX2,SQSTM1,SYK,TJP1
HOXA9		transcription regulator		1.392	0.0243	ADD3,AHCYL1,AKAP13,ALDH1A1,ARF1,ARNTL,BCL2,BCL2L11,CD34,CD36,CDK17,CEP350,CLCN7,CLTC,CREB1,DCT,DYNC1LI2,EDNRA,EPS8,ERG,FCGRT,FXR1,FZD1,GLRX,GMNN,GPR183,GPR56,HIGD1A,HMGN2,HNRNPU,ID2,IGF1,IL7R,ITGBL1,KIF20B,LYN,LYZ,MAFB,MAN2A1,MAN2A2,MAP4K5,MBNL1,MSI2,MYC,NLK,OSBPL8,PCDH1,PRKD3,PTPRC,RAB31,RAP1B,RCBTB2,RDX,S100A8,SATB1,SDC4,SERPINB9,SRP72,TPR,TSC22D1,TSC22D3,USP1,VHL,VIM,WSB1,YWHAG,ZNF22
miR-483-3p (miRNAs w/seed CACUCCU)		mature microrna		0.031	0.0244	ADIPOR2,BBC3,BRCA1,CREBL2,CTNNB1,DCAF6,ECHDC3,EI24,FAM213A,GJA1,GPSM2,HDHD1,HMGB3,IER5,MAPKAPK2,MDC1,METAP1,SMAD4,SOCS3,TMEM106C,YAP1
NR3C2	-1.912	ligand-dependent nuclear receptor		0.681	0.0247	ABCC9,ADAMTS1,ARPC2,ATP1B1,BCL2,BCL2L1,BID,CACNA1H,CNKSR3,COL3A1,CTGF,ECHDC2,EGR1,FKBP1A,FKBP5,FN1,GPX1,GUCY1A3,IDH3B,IGF1R,MAP2,MLF1,MSRB1,NDNL2,NDRG2,NOX4,NR4A2,PDHB,PGF,PPIB,RGS2,RRAD,SEMA3C,SERPINE1,ST3GAL3,TNF,TNNT3,TSC22D3,TSPYL4,VEGFA
eflornithine		chemical drug	Activated	2.316	0.0248	AKT1,C3,CDKN1A,CDKN1B,CDKN2B,CTNNB1,FN1,IL32,LGALS3,LGALS3BP,MAD2L1,ODC1,PRKAG1,RB1,SERPINE1,SOD2,TGM2
pimagedine		chemical drug		-0.813	0.0248	AGER,BCL2,BCL2L1,CASP1,CASP3,CAST,CFLAR,CRP,CTGF,GADD45B,HMOX1,LAMB1,MDM2,OPA1,SERPINE1,TNF,VEGFA
advanced glycation end-products		chemical - endogenous mammalian		0.802	0.0248	AGER,BAD,BCL2,BSG,CASP3,CDKN1A,CTGF,CXCL12,F2R,FN1,GJA1,KLF2,MMP1,PDGFB,ROBO1,SERPINE1,SERPINF1,TNF,VCAM1
Ro31-8220		chemical - kinase inhibitor	Inhibited	-2.412	0.0248	BCL2,BCL2L1,CD55,CDKN1A,CLDN1,DUSP1,EGR1,FABP4,FN1,HMOX1,ITGA5,ITGB1,LAT,MDM2,MMP1,SERPINE1,TNFSF11,TRAF1,VCAM1
okadaic acid		chemical toxicant		-0.1	0.025	ALDH3A1,ANXA1,ATF2,BCL2L11,BNIP3,CCND3,CDK4,CRABP2,CXCL2,EGR1,FAM89B,FOS,FOSB,FOSL2,GNAI2,IL1RN,IL21R,IL23A,KLF4,MCL1,MMP1,MYC,NR2F2,ODC1,RARB,RB1,RXRA,SAA1,SQSTM1,SRSF3,SSTR1,THRSP,TK1,TNF
thioacetamide		chemical toxicant		1.131	0.0251	AACS,ADAMTS1,ADD3,AKAP12,AKR1C3,ANXA1,ANXA2,ATM,B4GALT6,BARD1,BGN,BRCA1,BRCA2,C4A/C4B,CD200,CD55,CDCP1,CIDEC,COL3A1,CPA3,CPQ,CTBP1,CTGF,DBN1,EMP1,ERBB2,F2R,FANCB,FBLN5,FBN1,FGFR3,GDE1,GNG11,GPX2,GYG1,HAT1,HDGFRP2,HK1,HSD17B1,IGF1,IGFBP1,IGFBP3,KLRG1,LGALS3,LGALS3BP,LOX,LRP8,LXN,MCM3,MCM6,MYC,NFE2L2,NUPR1,ODC1,PCOLCE,PCSK6,PDGFB,PDGFRA,PKM,PLA1A,PMP22,POR,PTGFRN,PTK2B,PTPRS,RBM3,RCN1,RFC4,RRM1,S10…
halofuginone		chemical drug			0.0251	AACS,ADD3,AKAP12,B4GALT6,BGN,C4A/C4B,CD200,CD55,CPA3,CPQ,CTGF,CTHRC1,DBN1,EGR1,EMP1,F2R,FBLN5,FBN1,FGFR3,GDE1,GNG11,GYG1,HDGFRP2,HK1,HSD17B1,IGFBP1,IGFBP3,KLRG1,LGALS3BP,LOX,NFE2L2,NUPR1,PCOLCE,PCSK6,PDGFRA,PKM,PMP22,POR,PTGFRN,PTK2B,PTPRS,ST3GAL2,STEAP3,TAGLN,TAGLN3,TCF4,TGFBR2,TGM2,TIMP2,TYRO3,USP2
E2F6	-2.09	transcription regulator		-0.687	0.0253	APAF1,BRCA1,CAMTA2,DHPS,FNTB,GJA1,GMNN,GRIK1,KDM3A,LIG1,MCM2,MCM3,MCM5,METTL2B,MYC,PRKAR1A,RAD51,RFC4,SERPINE1,SMC1A,STAG3,UNG,USP47,UXT,WDR36,ZNF451
epothilone B		chemical drug		0.792	0.0256	BUB3,CDKN1A,CDKN1B,FAS,MCL1,MDM2,SFN,THBS1,XIAP
BHLHE40		transcription regulator		0.074	0.0256	BCL2L1,BHLHE41,ID1,IL2RA,MITF,MLH1,PER1,SREBF1,TP63
GAS6	2.181	growth factor		-0.21	0.0256	AXL,BCL2L1,CDKN1B,CYR61,MSR1,SNAI2,SOCS1,SOCS3,TNF
mir-103		microrna	Inhibited	-2.011	0.0256	ADAM10,ARNT,BACE1,FBXW11,GRN,HIF1A,IL23A,NOTCH2,RBL2
P38 MAPK		group		1.88	0.0256	ADAM17,AGER,ANXA5,ATF2,ATF3,BBC3,BCL2,BCL2L1,BGN,BMP2,BNIP3,BNIP3L,CAV1,CD40,CD46,CD55,CD69,CD82,CD86,CDKN1A,CEBPA,CFLAR,COL3A1,CTGF,CTSK,CXCL12,CYP4F3,DDIT3,DGKA,DIO2,DUSP1,EGR1,ELK1,ETS1,FADD,FAS,FBXO32,FDXR,FLNA,FN1,FOS,GBP1,GJA1,GOLGA2,HIF1A,HMOX1,IFNL1,IL10,IL12A,IL1RN,IL23A,IL2RA,INHBA,IRX1,ITGB2,ITGB8,IVL,KDELR1,KLF13,KLF4,KLF5,MAP4,MAP4K4,MCL1,MIF,MITF,MMP1,MYC,NFATC2,NFE2L2,NPR1,NR4A1,NR…
epicatechin gallate		chemical drug		0.785	0.0262	ARG1,CCNG1,CDKN1A,LYN,MDM2,MLH1,PERP,RARB,TP53I11,VCAM1,VEGFA,ZMAT3
arotinoid acid		chemical toxicant		0.691	0.0262	CDKN1A,DUSP1,FOLR2,FOS,ODC1,PLTP,RARA,RARB,SCD,TK1,TNF,TNFSF11
cis-urocanic acid		chemical drug		-1.063	0.0262	ADAMTS1,AKR1C1/AKR1C2,CD55,CLDN1,GADD45B,GLRX,HSPA1A/HSPA1B,IGFBP3,KCNK1,SERPINB2,TNF,TNFAIP3
trovafloxacin		chemical drug		1.671	0.0263	CDKN1A,CEBPA,CLDN14,CRK,CXCL2,DNAJB2,FOS,GNPNAT1,HMOX1,IGFBP1,MDM2,MED20,MYD88,PDE4B,PHLDA1,PSMA5,RDX,SERPINE1,SOCS3,SOD2,STAT3,SUMO2,TGIF1,TGM2,THBS1,TNFAIP3,UBE2I,VEGFA,XIAP
GNA12	2.307	enzyme		0.975	0.0263	ARHGEF12,ARHGEF7,BAIAP2,BCL2,DDR2,EZR,F2R,FOS,G6PD,GCLM,GNA13,IQGAP1,IRS1,ITGA6,LAMB3,MAP2K1,MYC,PAK2,PDGFRA,PIK3CA,PIK3R1,PSMB5,RDX,SOS1,TAGLN,VAV3,VCL,VEGFA,VIM
SPDEF		transcription regulator		-1.233	0.0263	CD34,CD40,CDH2,CDKN1A,COL4A2,COL5A1,COL6A1,COL6A2,CTGF,CYFIP1,FGFR1,HIF1A,ITGA3,ITGA5,ITGA6,PLAU,PLAUR,PTPRF,SCGB1A1,SERPINB5,SERPINE1,SMAD2,SMAD4,SNAI2,SQSTM1,UCP3,VEGFB,VIM,ZEB1
3,3'-diindolylmethane		chemical drug		1.093	0.0265	AR,ATF3,BAD,BBC3,BCL2,BCL2L1,BRCA1,CDK4,CDKN1A,CDKN1B,DNMT1,ERBB2,FAS,HMOX1,IFIT1,IFNGR1,PARP2,SNAI2,TAP2,TGFA,TNFRSF10B,VIM,XIAP,ZEB1
MAP2K4		kinase		0.317	0.0265	ATF2,ATF3,BCL2,BCL2L1,CD86,CDKN1A,CFLAR,CRP,FLNA,FOS,GADD45A,MAPK8,MMP1,PAK2,PLA2G4A,PLAU,PPARD,PRDX1,ROCK1,STAT3,TNF,TUBB2A,VDR,XIAP
carbonyl cyanide m-chlorophenyl hydrazone		chemical toxicant		-0.834	0.0265	ATF4,BMP6,CHRNA9,CLDN1,CTSV,DEFB103A/DEFB103B,EPHB1,ESM1,GK,GNG11,IGF1R,KRT33B,KRT34,LAMB3,NAMPT,NFKBIZ,OLAH,PHLDA1,SERPINE1,SPRR2D,SPRR2F,SUN3,TMEM154,UBR4
FANCC		other			0.0265	AQP9,ATP1B1,CDK11A,CXCL12,CYP7B1,FGFR1,GSAP,HHEX,HNF1B,IGFBP3,IL1R1,MYOF,OAS1,OAT,PRKCB,PTPRC,PTX3,RLN2,RPGR,SCHIP1,SKAP2,SNX7,TNF,TNFSF4
NRAS		enzyme		1.275	0.0268	AGRN,BCL2,BCL2L1,BUB3,CCNB2,CD34,CD86,CDKN1A,CDKN2B,CTNNB1,CX3CR1,DUSP6,EGR1,ELK1,ETS1,ETV5,FN1,GALE,HIF1A,HOMER3,IFIT1,ITGA2,KIF2C,KRAS,MCL1,MCM3,MSR1,OSBPL1A,PLAU,PTP4A3,SBNO2,SCGB2A2,SESN3,SKP2,VEGFA
CXCL12	-7.313	cytokine		0.643	0.0271	AIF1,AKR1C3,AXL,BAD,BCL2,BCL2L1,BMP1,BMP2,CA2,CANX,CCNT1,CD36,CD47,CD69,CD82,CPSF1,CTNNB1,CTSK,CXCL12,CXCR4,CYP2A6 (includes others),DAD1,DMPK,DOCK9,DPP4,EGR1,ERBB2,ERCC1,FLNA,FN1,FOS,FYN,GOPC,ID1,IFNAR2,IFNGR2,IGFBP7,IL2RA,ITGAX,ITGB1,LCP2,LOXL2,MAPK8IP2,MSH6,MYC,NR2F6,NR4A1,NUMA1,PCDH1,PLAU,PRKCD,RAP1A,RHOC,ROCK1,RPS6KA3,RPS6KB1,RUNX2,SOCS1,SOCS3,STRAP,TNF,TNFRSF10B,TNFRSF11A,TNFSF11,VIM,XRCC3
lovastatin		chemical drug		0.393	0.0275	ACAT2,ADAM10,AGPAT6,APOE,AR,ATF3,ATF4,BCL2,BCL2L1,CAT,CCND3,CD86,CDK4,CDKN1A,CDKN1B,CIITA,COTL1,CTGF,CYP4F2,DDIT3,FDFT1,GAP43,GATA3,HMOX1,IL10,KLF2,MCL1,MVK,MYC,NFKBIB,NOX4,PCSK9,PLAT,PMVK,RB1,RHOC,SDC4,SERPINE1,SREBF1,SV2A,TNF,XIAP
FOXO3		transcription regulator		1.768	0.0276	ALDH3A1,APAF1,APEX1,AR,ATG4B,BBC3,BCL2L11,BECN1,BNIP3,BNIP3L,CAT,CDK4,CDKN1A,CDKN1B,CDKN2B,CFLAR,CLDN1,CTGF,CTSV,CYR61,DDIT3,DEFB4A/DEFB4B,EGR1,FBXO32,FOS,FOSB,FOXO4,FOXP3,GADD45A,GADD45B,GLUL,GPX1,GRB14,GTF2I,HMGCS2,IGF1,IGFBP1,IL10,IMPDH2,MAX,MTHFD2,MYC,NAMPT,OVOL1,PIK3CA,PLAU,PPP1R15A,PRDX3,PRDX5,PRNP,RBL2,RICTOR,SATB1,SCO2,SKP2,SLC1A4,SMAD4,SOD2,TNF,TXNRD2,UBC,VIM
DETA-NONOate		chemical reagent		1.134	0.0276	ADAM10,AKT1,BCL2L1,BGN,BIRC2,CAT,CDKN1A,DGKA,DUSP1,FAS,FOS,FPGS,GLO1,HIF1A,HMOX1,LOXL2,S100A8,SERPINE1,TNF,TNFSF4,VCAM1,XIAP
FLI1		transcription regulator		-0.832	0.0276	CCND3,CSF1R,CTGF,DNMT1,EGR1,GP1BA,HSPA8,ID2,IL2RA,IMP4,LOX,MDM2,MMP1,NOL6,NPM1,POLR1D,RARB,SNRPB,SRGN,TEK,TGFBR2,VEGFA
12-(3-adamantan-1-yl-ureido) dodecanoic acid		chemical reagent		-0.926	0.0278	API5,BCL2,BCL2L1,BCL2L11,BID,BNIP2,CASP2,CASP3,CASP9,CD40,CFLAR,CIDEA,DAD1,DFFB,FABP4,FADD,FAS,IL10,LHX4,LTA,MCL1,PYCARD,RIPK2,TNF,TP63,TRAF1,TRAF4
MITF	-4.534	transcription regulator		-1.352	0.028	AIM1,ALCAM,APOE,ATP1A1,ATP6V1B2,BCL2,C8orf44-SGK3/SGK3,CAPN3,CD151,CDK5R1,CLCN7,CTSK,DCT,ESRP1,FAM53B,FBXO32,FMOD,FN1,FOS,GM2A,GYG2,HIF1A,HPGD,HPGDS,HPS4,IRF4,ITGA3,ITPKB,IVNS1ABP,LGALS3,MBP,MC1R,MDH1,MGP,MITF,MLANA,OSTM1,PIR,PLA1A,PMEL,RAB27A,RHOQ,SEMA6A,SERPINF1,SLC19A2,SLC7A8,SORT1,TBC1D16,TFAP2A,TNFRSF14,TPH1,TPSAB1/TPSB2,TRPM1,TYR,TYRP1,UBL3,USP48,ZFYVE16
PRKCA		kinase		1.382	0.0281	ARPC2,BCL2L1,BNIP3L,CAV1,CD55,CDKN1A,CIITA,CST2,CSTA,CTGF,CXCL2,DIAPH1,EGR1,ERBB2,ETS1,FN1,FOS,GBA,HSPA1A/HSPA1B,IVL,MMP1,MRPL9,MYC,PEG10,PML,PRKCD,PTPRN2,PVR,RB1,RHOBTB3,RUNX1,RUNX2,S100A8,S100A9,SERPINE1,TNF,TYR,VCAM1,VEGFA
PRKAR1A	7.962	kinase		0.124	0.0282	CDC42,ERBB2,ERBB3,NR4A2,PRKACA,PRKAR1A,PRKAR2B,RAB25,RAP1A,SRF,SST,TEAD1,VDR,VIM
mir-24	4.748	microrna		-1.627	0.0282	ARNT,BCL2L11,CCND3,CDK4,CDKN1A,CDKN1B,CDKN2B,FAF1,HNF1B,JPH2,MYC,NDST1,SPRY2,TRIB3
EIF2AK2	1.146	kinase		1.771	0.0286	ARG1,ATF3,ATF4,BCL2,CASP9,CDKN1A,DDIT3,EGR1,EIF2AK2,FAS,FOS,GABBR1,IFI27,IFI6,IFIT1,IFIT5,LGALS3BP,MYC,NEDD9,NNMT,OAS1,PARP12,PPP1R15A,SOCS3,SOD2,SP140,STAT1,TNF,TNFAIP3,TUBA1A,UBE2L6,ZC3HAV1,ZNF532
KIT		transmembrane receptor		-1.561	0.0286	BCL2L1,BCL2L11,CCND3,CD164,CDKN1B,CPA3,CSF2RB,CXCR4,HMGB1,HMOX1,HSD17B10,IL10,IL15RA,IL2RA,IL4R,LGALS3,LIF,MGST2,MITF,MYC,NF1,PPP2R5A,PPP2R5D,PTPN18,PTPN6,RAB32,SNAI2,SOCS1,SOCS3,STAT1,TJP1,TNF,TYR
CD24	-2.881	other		1.536	0.0289	ADD3,ATF3,CAV1,CDKN1A,CHAC1,CTTN,DLG1,EDEM3,EPHB6,FOS,FRYL,FXR1,HMMR,HOMER3,KLHL22,KNTC1,LRPPRC,MBNL1,MTUS1,NCOA3,NIPBL,NRIP1,PDGFB,PDS5A,PHF10,PLAU,PLCB1,PPP1R15A,PTP4A1,RAF1,RASA1,SMC4,SYNE2,THBS1,TPR,TTC3,TUFT1,ULBP2,UPF2,UROD,USO1,VPS13B,ZNF302
tetraethylammonium		chemical drug		-1.769	0.029	ATP5H,BAG2,BCL2L1,CDKN1B,DPH5,ECH1,HNRNPC,HSPA8,LYPLA1,PARK7,PFDN6,PRDX3,PSMA6,PSMB4,RANBP1,SARS,SRI,SSR4
alvocidib		chemical drug	Inhibited	-2.139	0.029	AIF1,BCL2,BCL2L1,BIRC2,CCND3,CDKN1A,CDKN1B,ERBB2,FOS,MCL1,MYC,RB1,RHOBTB2,TRAF1,TXN,VEGFA,XIAP,XRCC6
dalfampridine		chemical drug	Activated	3.499	0.029	ATF3,CDKN1B,CYR61,DUSP1,DUSP6,EGR1,FOS,FOSB,GADD45B,HSPA8,KLF4,MAFF,NPAS4,NR4A1,NR4A2,SNORD22
lipopolysaccharide		chemical drug	Activated	3.811	0.0291	ABCB4,ACADM,ACVR2A,ADORA1,ADORA2B,AGER,AHR,AKAP2,ALCAM,ALDH3A1,ALOX12,AMPD3,ANGPT2,ANGPTL4,ANK2,ANXA1,ANXA5,APEX1,API5,APOBEC3F,APOE,AQP1,AR,ARG1,ARHGAP1,ARNT,ARPC1B,ASAP1,ATF3,ATP1A1,ATP2B1,ATP5G1,ATP6AP1,ATP6V0D1,AURKB,AVPR1A,BACE1,BAG3,BCL2,BCL2L1,BCL2L11,BDKRB1,BECN1,BGN,BID,BIRC2,BLZF1,BMP2,BSG,BTG1,C3,CALM1 (includes others),CALML5,CALR,CAPN2,CARD18,CASP1,CASP3,CAV1,CCL22,CCNB2,CCNI,CCNL1,C…
CYP51A1		enzyme	Activated	2.121	0.0292	DHCR24,LSS,MSMO1,NSDHL,RARA,RXRA,SQLE,TM7SF2
BCL2L11	2.362	other		1.499	0.0292	BCL2,BCL2L11,CASP3,CXCL2,IL10,KLRG1,MCL1,TNF
tert-butyl hydroperoxide		chemical toxicant		1.006	0.0292	AVPR1A,BBC3,BCL2L1,CASP3,CASP9,FAS,FN1,GJA1
clenbuterol		chemical drug		0.863	0.0292	BCL2L1,CAST,CXCL1,FBXO32,IL10,IL1RN,SLC16A1,SOCS3
TMBIM6	-1.58	other		-0.235	0.0292	DDIT3,DNAJB9,ERO1LB,HMOX1,MAPK8,SEC61A1,WFS1,XBP1
STAU1	-1.16	transporter		-1.913	0.0292	ALOX12B,ALOXE3,ELOVL3,FLG,KRT1,KRT10,LOR,MYC
HSF1		transcription regulator		-0.683	0.0292	BAG3,BCL2,BCL2L1,BST2,CCT2,CCT5,CCT7,CFLAR,CHD3,CKS1B,CKS2,CUL1,DEDD2,DHX34,DNAJB1,EFEMP1,EIF4A2,FBLN1,FGF1,FGF7,FMOD,FXR1,HERC4,HMGB1,HMOX1,HNRNPA3,HSBP1,HSP90AB1,HSPA1A/HSPA1B,HSPA8,HSPB2,IL7R,ITGB5,JARID2,KNTC1,LIF,LOC100996763/NOTCH2NL,MCL1,MITF,MLH1,MRPL18,MSH3,NCOR2,NFATC2,PDZD2,PTOV1,RAB5C,RAD51B,RAD51D,RBM23,RPL22,RRAD,STAG2,STAG3,STIP1,TEX11,TNF,TNFSF11,TRA2B,UBB,UBC,UCP3,VCAM1,WNT3
Sn50 peptide		chemical toxicant		0.907	0.0293	APOE,BCL2,BCL2L1,BIRC2,CRP,CTGF,CXCL2,CYP27B1,DEFB4A/DEFB4B,FAS,GJA1,GNAI2,HMOX1,IFNGR2,LIPG,MIF,MTDH,MYC,SERPINE1,SLC1A2,SLC1A3,TNF,TYMP,VCAM1,XIAP
BCL2	3.087	transporter	Activated	2.319	0.0302	AIF1,BBC3,BCL2,BCL2L1,BCL2L11,BNIP3,CASP3,CCNC,CCNG1,CDKN1A,CDKN1B,CLCN3,CTSH,CXCL1,DLAT,FAS,FOS,GADD45A,GAP43,HAVCR2,HIF1A,IL10,IL23A,ITGB1,MCL1,MDM2,PLAUR,PRDM1,RBL2,SCG3,SNAP25,SNAP91,SQSTM1,TIMP2,TNF,VEGFA,XIAP
RARB	6.274	ligand-dependent nuclear receptor		1.097	0.0303	ACADM,ADAM10,BIRC2,CDKN1A,CDKN2B,CXCL2,DLG1,EGR1,ETS1,EZR,FOLR2,GADD45A,GAP43,HNF1B,ID1,IGFBP3,ILF2,KRT1,MAP2K3,MMP1,RARA,RARB,SATB1,STAT1,TGM1,TJP1,UBA7,VEGFA
SPIB		transcription regulator		0.967	0.0303	APOE,ATF3,BLNK,BMP6,CCR5,CD200,CD86,CLEC10A,DDX46,EGR1,GEM,GNA15,HSPA1A/HSPA1B,IKZF3,IL2RA,IRF4,KDM6B,KLF6,LILRB3,MARCH1,NAV2,NET1,P2RY10,PRDM1,PTPRF,RAD51B,TENM4,XBP1
miR-122-5p (miRNAs w/seed GGAGUGU)		mature microrna		-0.402	0.0303	AACS,ADAM17,ALDOA,ANK2,ANXA11,BACH2,CCNG1,CD320,CS,FOXJ3,FOXP1,GALNT10,GYS1,HMGB1,MECP2,NDRG3,NFATC2IP,NUMBL,OSMR,PALM,PSME3,RAB11FIP1,RABIF,SLC35A4,SLC7A11,TMEM50B,TPD52L2,VIM
IL7		cytokine	Activated	2.091	0.0305	AHR,BCL2,BCL2L1,BCL2L11,BLNK,BTLA,CASP3,CCND3,CD69,CD86,CDKN1A,CDKN1B,CSF1,CTSK,CXCL1,CXCR4,DPP4,EBF1,FAS,FN1,FOXP3,GARS,GATA3,HAVCR2,HCST,IL18R1,IL2RA,IL7R,JAK3,KLF2,KLRG1,LAMP1,LIF,LTA,LYN,MAF,MAPKAPK3,MCL1,MLLT3,MYC,RUNX2,SOCS1,SOCS3,SYK,TNF,TNFRSF9,TNFSF11,XBP1
FOXP3	1.629	transcription regulator		-1.061	0.0306	ANXA1,BBC3,BCL2,BCL2L11,BRCA1,CDKN1A,CTLA4,CYSLTR1,DUSP6,ENTPD1,ERBB2,FOXP3,ID2,IL10,IL2RA,IL7R,IRF4,LIG1,MAF,MAPK8,MGAT1,NRP1,NT5E,NTRK3,PRDM1,RGS1,RRM2B,SATB1,SKP2,TNF,TNFAIP3,TONSL,USP21,VEGFA
IGF1	3.549	growth factor		1.816	0.0306	ACACA,AKR1C1/AKR1C2,AKT1,ANGPT2,BAD,BBC3,BCL2,BCL2L1,BCL2L11,BGN,BMP2,BRCA1,BSG,C1QA,C4A/C4B,CASP3,CCND3,CCNG1,CDK4,CDKN1A,CDKN1B,CFLAR,COL3A1,CREB1,CSF1,CTGF,CTNNB1,CTSD,CYR61,DDIT3,DDX5,DEFB103A/DEFB103B,DEFB4A/DEFB4B,DMD,DYRK1B,EFNB2,EGR1,EIF1AX,EIF2AK2,EIF4E,FABP4,FBXO32,FGFR1,FN1,FOS,FOSB,FOXC2,GAP43,GAPDH,GPD2,GPER1,GRM7,HIF1A,HMOX1,HSD3B1,ID2,IFITM3,IFNGR2,IGF1,IGF1R,IGFBP1,IGFBP3,IL10,IL1…
ZBTB17		transcription regulator		1.237	0.0306	BCL2,CD46,CDKN1A,CDKN2B,DDIT3,EGR1,LRRN3,OSMR,RRM2B,SOCS1,ZFP36
peoniflorin		chemical - endogenous non-mammalian		-0.137	0.0306	ATP5A1,CASP3,CLTA,COX5A,ENO1,GLO1,HMOX1,RUNX1,SNAP25,SNCA,TUBB
2-amino-5-phosphonovaleric acid		chemical - other	Inhibited	-2.171	0.0316	AAGAB,ADAMTS1,ANLN,APAF1,ARID5A,ARMCX6,ATF4,BBC3,BID,BSPRY,C18orf8,CAMKK1,CGN,COX16,CRCP,CYB561A3,DUSP1,DUSP6,EGR1,EXT1,FHDC1,FOS,FOSB,GADD45A,GADD45B,GOLM1,HDAC9,KCNK6,LBH,LSM11,MED20,MLST8,MRPL9,MYCL,NPAS4,NR4A1,NR4A2,NR4A3,PHLDA1,PLEKHO1,PLK3,PPAPDC2,PRKAB2,RGS2,RPS15A,SLC25A29,SMG7,STOML1,TAF8,TMEM200A,TNFAIP3,WWOX,ZNF750
wortmannin		chemical - kinase inhibitor	Inhibited	-2.854	0.0317	ACACA,AKT1,BCL2,BCL2L1,BCL2L11,CASP3,CCND3,CDKN1A,CDKN1B,CDKN2B,CFLAR,CIDEA,CIDEC,COL3A1,CREB1,CRP,CSF1,CTGF,CTNNB1,DDIT3,DSG1,E2F3,EGR1,EIF1AX,ERBB3,EZR,F2R,FN1,FOS,FOXC2,GAP43,HIF1A,HMOX1,IDE,IGF1,IGF1R,IL10,IL12A,IL23A,IL2RA,IRS1,KRAS,MAF,MCL1,MSN,MSR1,MYC,NFE2L2,NR4A1,NR4A3,NT5E,OGT,PDPK1,PLAU,POSTN,PPARD,RAP1A,RCC1,SERPINE1,SOCS3,TNF,TNFSF11,TPM1,TYMP,VCAM1,VEGFA,VIM
ELK1	-1.855	transcription regulator		1.954	0.0321	BMP2,BMPR2,CDKN1A,CDKN1B,EGR1,ELK1,FOS,ITGB1,MCL1,MECOM,MTHFD2,MUC4,MYLK,NUPR1,RUNX2,SLC7A11,TAGLN,THBS1,TNF,TNFRSF10B,ZFP36
PPRC1		transcription regulator		-0.784	0.0321	ATF4,BMP6,CHRNA9,CLDN1,DEFB103A/DEFB103B,EPHB1,ESM1,GK,GNG11,KRT33B,KRT34,LAMB3,NAMPT,NFKBIZ,OLAH,PHLDA1,SPRR2D,SPRR2F,SUN3,TMEM154,UBR4
TNFSF10		cytokine		-0.671	0.0325	ANGPT2,BCL2,BCL2L1,BIRC2,CASP3,CASP9,CD69,CFLAR,CTNNB1,CXCR4,DIABLO,DPYD,EIF2AK2,FADD,FOS,HLA-F,IFI27,IFI6,IFIT1,IGF1R,IL1RN,IL2RA,IRF9,MCL1,PLAU,STAT1,TNF,TNFAIP2,TNFAIP3,TNFRSF10B,TNK2,TP63,TRAF1,VEGFA,XIAP
NCOR1		transcription regulator		0.188	0.0328	ACPP,AKAP1,CD82,CDKN1A,CDKN1B,CEBPA,COX8A,CSF3R,DBI,DHCR24,DUSP1,HAS2,IGFBP1,IGFBP3,LYZ,ME1,MRPL49,MT1X,MTA2,NCOR2,NDUFV1,PDE9A,PMEPA1,PRKCD,RARA,RARB,SERPINF1,SORD,THRSP,UCP3,UQCRQ,ZFP90
WR 1065		chemical drug		0.989	0.0331	CAT,CDKN1A,CPOX,ERCC1,FAS,GADD45A,HDAC3,MDM2,MYC,NME1,RAD23A,RFC4,TNFRSF10B
TNC		other		0.971	0.0331	ADAMTS4,BCL2,CASP1,CDKN1A,EDNRA,FOS,ID2,MBP,MMP1,MYC,TLR4,TNF,TPM1
miR-200b-3p (and other miRNAs w/seed AAUACUG)		mature microrna		-0.992	0.0331	BAP1,CDKN1B,ELMO2,GEMIN2,HDAC3,PLCG1,PPM1F,PTPN12,RERE,VIM,WDR37,ZEB1,ZFPM2
1,10-phenanthroline		chemical toxicant	Activated	2.646	0.0331	ALPP,CDKN1A,HIF1A,HMOX1,MDM2,PRNP,SPN
miR-375-3p (and other miRNAs w/seed UUGUUCG)		mature microrna	Activated	2.057	0.0331	ADIPOR2,MYC,PDK1,PDPK1,USP1,YAP1,YWHAZ
Ifna		other		0.359	0.0331	AXL,EIF2AK2,FOS,OAS1,SLFN13,SLFN5,SOCS1
miR-143-3p (and other miRNAs w/seed GAGAUGA)		mature microrna		-0.125	0.0331	BCL2,FNDC3B,KRAS,MAPK7,MDM2,PRC1,TAGLN
quinacrine		chemical drug		-0.867	0.0331	BCL2,BCL2L1,BIRC2,CDKN1A,CFLAR,MCL1,XIAP
prazosin		chemical drug		-1.912	0.0331	CDKN1B,DIO2,DUSP1,EGR1,FOS,MYC,NR4A1
ulipristal acetate		chemical drug	Inhibited	-2.236	0.0331	AR,BCL2,FLT1,GPR182,VEGFA,VEGFB,XIAP
NOTCH1		transcription regulator	Activated	2.086	0.0333	AKR1C1/AKR1C2,ANKRD1,BCL2,BCL2L1,BIRC2,BMP2,C21orf33/LOC102724023,CCND3,CD82,CDCA7,CDKN1A,CDKN1B,CEBPA,CFLAR,CTGF,CTNNB1,CYR61,DTX1,ECT2,EFNB2,ERBB2,ERBB3,ESM1,FLT1,FOS,FOSB,GATA3,GLUD1,HES5,HEYL,ID1,ID2,IGF1R,IGFBP3,IL10,IL2RA,IL7R,ITGA6,ITGB1,IVL,KRT8,LFNG,LOR,LOX,MMP1,MPZ,MYC,MYCL,MYLK,NDUFS1,NDUFV2,NEUROG2,NR2F2,NRG1,OAT,PDGFB,PROX1,RB1,RUNX2,SERPINE1,SMARCC1,SOCS1,TAGLN,TEK,TGFBR2,TNF,TNFSF1…
JAK1		kinase		0.545	0.0339	CD40,CDKN1A,CDKN1B,DEFB4A/DEFB4B,EIF2AK2,HIF1A,HLA-F,ID1,IL19,IL4R,IL6ST,IRF9,OSMR,SLC1A3,SOCS3,STAT1,TNF
hexamethylene bisacetamide		chemical reagent		-0.099	0.0339	ALAS1,BCL2,CDKN1A,CDKN1B,FN1,FUT8,HSPA8,IMP4,MAP2,NOL6,NPM1,POLR1D,RB1,SNRPB,SPI1,TYRP1,USF2
decitabine		chemical drug		1.631	0.0339	ADAM23,AGRN,AIM2,AKAP12,ALDH1A2,ANGPTL4,ANXA2,APAF1,APOE,BMPR2,BNIP3,BRCA2,BTG1,CASP9,CAV1,CCND3,CCR6,CD226,CDH2,CDH3,CDKN1A,CDKN1B,CDKN2B,COL3A1,COMT,COPA,CTGF,CTNNBIP1,CX3CR1,CXCR4,CYP2A6 (includes others),DLC1,DMBT1,DNAJC15,DNMT1,DST,DUSP1,EEF1B2,EGFL6,EIF2AK2,ELOVL4,EPHA5,EPHB6,FAS,FDXR,FGFR3,FLG,FLNC,FN1,FPGS,GADD45B,GJB1,GLRX,GPC3,GPR37,GPX1,GSN,HIC1,HMGCS2,HMMR,HPGD,HRASLS,HSPA1A/HSPA1B,IF…
TFEB		transcription regulator		0.106	0.034	ARSA,ARSB,ATP6V1H,CLCN7,CTSD,CTSK,GBA,GLA,HEXA,LAMP1,NAGLU,TYR,TYRP1,VEGFA,WT1
13(S)-hydroxyoctadecadienoic acid		chemical - endogenous mammalian			0.034	MAPK1,MAPK3,SERPINE1
atypical protein kinase C		group			0.034	CTNNB1,IL10,SREBF1
Pld		group			0.034	FN1,HIF1A,PTP4A3
Tropomyosin		group			0.034	TPM1,TPM2,TPM3
luminespib		chemical drug			0.034	ERBB2,HSPA1A/HSPA1B,RAF1
OSGIN1		growth factor			0.034	BCL2,BCL2L1,CDKN1B
ZNF451	2.586	other			0.034	CDKN1A,CDKN2B,SERPINE1
SLCO1C1		transporter			0.034	ALDH1A1,HR,VEGFA
glucuronyl glucosamine glycan sulfate		chemical drug			0.034	COL3A1,FN1,HSPG2
Gamma tubulin		group			0.034	CASP3,RB1,TUBG1
MK2206		chemical drug			0.034	ATF4,BCL2L11,BECN1
ELL		transcription regulator			0.034	CDKN1A,FOS,MYC
EMP2		other			0.034	CAV1,ITGA5,ITGA6
miR-2682-5p (and other miRNAs w/seed AGGCAGU)		mature microrna			0.034	CREB1,MYC,VEGFA
mir-375		microrna			0.034	PDPK1,YAP1,YWHAZ
VSX2		transcription regulator			0.034	CDKN1B,MITF,TFEC
IGL		other			0.034	IL13RA1,IL2RG,IL4R
TACC3	-2.646	other			0.034	CDKN1A,TUBGCP3,TUBGCP4
DROSHA		enzyme			0.034	KRAS,MYC,THBS1
TNKS	1.853	enzyme			0.034	AXIN1,MCL1,MYC
MAP1S	-2.163	enzyme			0.034	BCL2,BCL2L1,CDKN1B
WRN	1.69	enzyme			0.034	CDKN1A,HIF1A,PRKCD
RAB7A	-1.326	enzyme			0.034	EGR1,FOS,VIM
8-butyl-10-[(3-methoxy-5-pyrrol-2-ylidenepyrrol-2-ylidene)methyl]-11-azabicyclo[7.2.1]dodeca-1(12),9-diene		chemical reagent			0.034	BBC3,CDKN1A,TNFRSF10B
TBPL1	-1.419	transcription regulator			0.034	FOS,NF1,TP63
phenol derivative		chemical toxicant			0.034	HMOX1,NFE2L2,USP47
idronoxil		chemical drug			0.034	CDKN1A,CFLAR,XIAP
atosiban		biologic drug			0.034	CDKN1A,GJA1,SLC1A2
phloroglucinol		chemical drug			0.034	BCL2,FOS,MMP1
KIAA1524		other		-0.717	0.0348	BCL2,CDKN2B,COL8A1,CYSRT1,DCN,DSC2,FAP,GADD45A,GPR183,GPR37,GRSF1,HIST1H2BK,LXN,MFAP5,MYC,NCL,NPTX1,PDLIM7,PLAUR,PXYLP1,RAB31,RHOC,RHOD,S100A16,SLC22A18,SLC25A4,SNCA
Esrra		transcription regulator		0.48	0.0349	ACADM,ACSL5,AGL,ALDOA,ALDOC,ATP5B,ATP5F1,ATP5G1,BPGM,CH25H,COX5A,COX8A,CPT2,CRAT,CYC1,DLAT,ECH1,ENO1,FBP1,GABPA,GYS1,HSD3B1,IDH3A,NDUFA2,NDUFA5,NDUFS3,PCK2,PDK1,PFKL,PGM1,SDHB,TNF,UQCR11
RNA polymerase II		complex			0.035	ACTB,ADAM23,AGPAT2,ALAS1,APOM,ARG1,ARID5A,ATP6V0A1,BCL2,BLNK,BRCA1,CA12,CD40,CD82,CDKN1A,CEBPA,CIITA,CSDC2,CSF1,CXCL2,CXCR4,DCTPP1,DDIT3,DUSP1,EBAG9,ELK4,ENO1,ERBB2,FABP4,FLT1,FOS,FOSL2,FOXC2,GADD45A,GADD45B,GAPDH,GBP2,HAS2,HCST,HIST2H4A,HNRNPU,HSPA1A/HSPA1B,ID1,IFNGR1,IGF1,IGFBP1,IGFBP3,IL1RN,IL2RA,KCNF1,KPNA2,MAD2L1,MAP2K1,MAPK1,MAPK8,MCM3,MYC,NBPF10 (includes others),NCOA3,PCDHGC3,PKLR,POLR2A,…
TCOF1	2.685	transporter			0.0351	ACVR2A,ANKRD10,ANXA2,ARL4D,ASAP1,BNIP3,BNIP3L,CAPRIN1,CNBP,EPB41L1,GALK1,GPBP1,HACD4,IQGAP1,MAPK14,MFAP1,NUDT14,NUP155,PDRG1,PPIG,PSMC6,QRICH1,RASA1,RBM10,RGPD4 (includes others),S100A16,STMN3,TBRG4,TULP4,UPF2
miR-34a-5p (and other miRNAs w/seed GGCAGUG)		mature microrna		-1.525	0.0357	AHCYL1,ATF3,AXIN2,BCL2,CD47,CDK4,CDKN1A,CREB1,E2F3,FOXP1,GRM7,HDAC1,IKBIP,KLF4,MAP2K1,MCM3,MYC,NOTCH2,PTPRE,STIM1,TAGLN,VEGFA
Ras homolog		group		0.563	0.0358	CDKN1A,CTGF,EGR1,FOS,ITGB1,MYC,PDGFRA,PLAU,TJP1,TNFSF11
MAPK13	-3.635	kinase		0.321	0.0358	CDKN1A,FOS,IL10,IL12A,IVL,PRDX1,PRMT5,TNF,VDR,VEGFA
AZGP1		transporter	Inhibited	-2.003	0.0358	BCL2L1,CDKN1B,DSP,EGR1,FBXO32,GYS1,ITGA5,MTOR,MYC,VIM
IL2RB		transmembrane receptor	Activated	2.393	0.037	CCND3,ETS1,FOS,IL10,IL2RA,MYC
CHRM3		g-protein coupled receptor	Activated	2.213	0.037	CYR61,EGR1,FOS,HMOX1,ITGA2,ITGA3
Ck2		complex		1.353	0.037	ATF4,BCL2L1,BID,FOS,MYC,ZFP36
DGCR8	-2.113	enzyme		0.896	0.037	FOS,KRAS,MITF,MYC,SPI1,TAGLN
APC/APC2		group		0.557	0.037	CDKN1A,CDKN1B,CTNNB1,JUP,MCL1,TRAF1
cytidylyl-3'-5'-guanosine		chemical reagent		0.555	0.037	BCL2,BCL2L1,BCL2L11,CD86,PRDM1,TNF
nandrolone		chemical drug		0.372	0.037	CAT,HMOX1,MDM2,NUMB,SOD2,VEGFA
RB1CC1	-2.817	other		0.092	0.037	CDKN1A,CDKN2B,MYC,RB1,SERPINE1,SKIL
CHRNA3		transmembrane receptor		0.078	0.037	BCL2,CASP3,CDKN1A,FLG,GATA3,STAT1
4-nonylphenol		chemical toxicant		0	0.037	FABP4,FOS,IGF1,IL10,MYC,SKIL
D-sphingosine		chemical - endogenous mammalian		0	0.037	BCL2,CLDN1,CXCL2,IL4R,SERPINE1,TNF
TNFRSF13B		transmembrane receptor		-0.557	0.037	BCL2,BCL2L1,BCL2L11,CFLAR,FAS,XIAP
MKNK1	-3.553	kinase		-0.928	0.037	ETS1,KLF13,MYC,SMAD2,TFDP1,TNF
PAWR		transcription regulator		-1	0.037	BCL2,IL2RA,MAPK1,MAPK3,TNFRSF10B,XIAP
mir-135		microrna		-1.387	0.037	CASP1,CXCL12,IL1R1,KLF4,MCL1,MTSS1
NUMBL	1.509	other		-1.706	0.037	ATF6,CASP3,CDKN1A,KLF4,MYC,VDR
SU1498		chemical - kinase inhibitor	Inhibited	-2.433	0.037	ANGPT2,CD55,ETS1,FABP4,VCAM1,VEGFA
SB203580		chemical - kinase inhibitor	Inhibited	-2.727	0.0373	ADAMTS1,ADAMTS4,AIM2,ANXA1,AQP1,AQP9,ARG1,ATF2,ATF3,BCL2,BCL2L11,BDKRB1,BMP2,BST2,C3,C4A/C4B,CD40,CD55,CD86,CDH2,CDK5R1,CDKN1A,CDKN1B,CIITA,COL3A1,CREB1,CRP,CTGF,CTSK,CX3CR1,CXCL1,CYP26B1,DDIT3,DEFB4A/DEFB4B,DUSP1,EGR1,EIF2AK2,ENO1,FAS,FN1,FOS,FOSB,FYB,GADD45A,GBP2,GJA1,GK,GLRX,GSTA4,HIF1A,HMOX1,IFI27,IFIT1,IFIT5,IGFBP3,IL10,IL1RN,IL23A,IL2RA,IVL,LIMS1,LOR,MAPK14,MAPK6,MC1R,MITF,MMP1,MYC,NAMPT,NP…
PPARA		ligand-dependent nuclear receptor		-0.872	0.0373	ABCB4,ACAA2,ACACA,ACADM,ACADVL,ACAT2,ACOT8,ACSL5,ADRB3,ADTRP,ALDH3A2,ANGPTL4,ANXA2,APEX1,APOE,APOM,AQP9,ARG1,ATP5B,C1QA,C1R,C3,CAT,CCNT1,CD36,CDK4,CDKN1A,CDKN2C,CEBPA,CFH,CFI,CIDEA,CIDEC,CPT2,CS,CTSL,CXCL12,CYP7B1,DBI,DECR2,DIO2,DYNLL1,ECH1,ECI1,ECI2,ELOVL3,ENTPD1,FABP4,FABP5,FADS1,FBXO21,FDFT1,FITM1,FOS,FTCD,G6PD,GLUD1,GLUL,GOT2,GPAM,GPD2,GSTK1,H2AFZ,HACL1,HADH,HIF1A,HMGCS2,HMOX1,HSD17B10,HSD17B…
FMR1		other		0.246	0.0374	AGAP1,ALDOA,ATP5L,ATP6V1E1,CTNNB1,DAG1,EIF1AX,ENO1,FXR1,GAP43,GAPDH,GRK4,MTOR,PFKP,PLAT,PRKACA,SYN1,TSC2,UQCRFS1,UQCRQ
arachidonic acid		chemical - endogenous mammalian		1.188	0.0375	ACACA,ACSL4,CD36,CD40,CD86,EGR1,EPHB1,FABP4,FADS1,FAS,FOS,G6PD,HMOX1,INSIG2,PENK,PKLR,PLA2G4A,PLAU,PLTP,PRKCB,PTGS1,RGS2,RPS14,RXRA,SCD,SREBF1,SRSF3,THRSP,TNF,VCAM1,VIM
isotretinoin		chemical drug		-0.959	0.0375	ANXA9,ATP12A,BCL2,BCL2L1,CD38,CDKN1A,CDKN1B,CKS1B,CRABP2,GATA3,HPGD,IGFBP3,IL27RA,IVL,KLK5,KLK7,MMP1,OAS1,ODC1,PTGIS,RARA,RARB,S100A2,S100A7,S100A9,SERPINB3,SKP2,SPN,TMPRSS4,TNFAIP2,VCAM1
bleomycin		chemical drug		1.982	0.0377	AKT1,ALKBH8,ANGPT2,BCL2,BCL2L1,BMP1,CASP3,CCL22,CCR5,CD86,CDKN1A,CEBPA,COL3A1,CTGF,CTNNB1,CTSD,CTSK,CTSS,CXCL1,CXCL2,CXCR4,F2R,FABP4,FAP,FAS,FGFR1,FN1,FZD1,FZD6,ID1,IGF1,IL13RA1,IL4R,ITGB1,MAP3K6,MAP4,MIF,MSN,MYC,NR4A1,PLA1A,PLAT,PTGER2,SDC4,SERPINE1,STK17B,STOM,TIMP2,TIMP3,TINAGL1,TNF,TP63,VHL,WISP1
fenofibrate		chemical drug		-1.409	0.0386	ABCB4,ACAA2,ACACB,ACADM,ACADVL,ACSL4,ACSL5,ADIPOR1,ADIPOR2,ALDH1A2,ANGPTL4,APEX1,AR,CAT,CD200,CD36,CD40,CDH2,COQ3,CPT2,CRP,CSF1R,DBI,DLAT,ECH1,ECI2,FABP4,FBP1,FBXO32,GADD45A,GAPDH,GLCE,GLUL,GOT2,GPAM,GPX2,GYG1,HIF1A,HMOX1,HNF1B,HSD17B4,ID2,IL6ST,JAG2,LCAT,LPCAT3,LY6D,MITF,MLH1,MPDZ,NBN,NR1H3,PAICS,PANK1,PCM1,PDHB,PLTP,POPDC3,POR,PSMA4,PTPN21,PTPRC,PTPRF,PTPRS,RBFOX2,RORA,SCD,SERPINE1,SLCO2B1,SOD2…
AREG		growth factor		0.718	0.0389	BCL2,BCL2L1,CXCR4,EGR1,ELK1,FOS,HAS2,MMP1,PLAU,PTX3,RUNX1,SNAP25
mir-126		microrna		-1.168	0.0389	ADAM9,CRKL,CXCL12,FOXP3,IRS1,MITF,PTPRC,SPRED1,TAGLN2,TYR,VCAM1,VEGFA
KCNE3		ion channel			0.0393	ACPP,AKR1C3,BAALC,BCAT1,COCH,CSRNP1,DUSP6,EPN3,FABP5,FOSB,HEPHL1,HMGCS2,HSPA1A/HSPA1B,HTRA4,IRF4,KLF4,NR4A1,NR4A2,PER1,PHLDA1,PLK3,PRDM1,RDH16
BMS-690514		chemical drug	Activated	2	0.0397	BAG2,BBC3,BCL2L11,BRCA1,CCND3,CDKN1B,CTSH,DDIT3,DNAJB6,HSPA8,MCL1,MCM3,MCM5,MCM6,MCM7,TP53RK
PTGS1	-1.961	enzyme		0.915	0.0397	ANGPT2,ARG1,ATF3,ATP8A1,FABP4,GEM,KLK6,NRG1,NUP133,PLA2G4A,PTGER2,PTGER3,PTGS1,TNFRSF9,TNNI2,VEGFA
XDH		enzyme		0.564	0.0397	AVPR1A,CCR5,CD69,CEBPA,CTGF,CXCR4,DUSP1,DUSP10,HIF1A,IL2RA,PLAU,PLAUR,SERPINE1,TIMP2,TNF,VIM
VTN		other		0.868	0.0399	BCL2,CDKN1A,EFNB2,IRS1,ITGA5,ITGB1,MMP1,PLAU,PLAUR,RUNX2,S100A10,SERPINE1,SFN,TNF
HISTONE		group		-1.195	0.0399	ABL1,AHR,ATF5,BCL2,CIITA,CLN3,HPGD,LAT,MAPK1,MUC4,NFATC2,PAG1,PTGIS,WT1
FGF1	4.486	growth factor		0.273	0.0401	AHR,AKR1B10,ANXA9,APOE,AXIN2,CDKN1A,COX5A,CTGF,CTNNB1,CYR61,DNMT1,DUSP6,EGR1,FOS,FZD1,FZD7,GCLM,GPX1,HAS2,HMOX1,IRS1,LRRC17,MYC,NFE2L2,NR1H3,NR4A2,ODC1,PMEPA1,POSTN,PRICKLE1,PXYLP1,SLC7A2,SNAI2,TCF4,TEAD4,TGM2,THBS1,TIMP3,TNFRSF12A,VCAM1,VEGFA,WISP1,ZNF589
MS4A1		other	Activated	2	0.0401	CD69,CD86,MCL1,MYC,XIAP
raclopride		chemical drug		1.481	0.0401	FOS,NR4A1,NR4A2,NR4A3,SDHB
tin protoporphyrin IX		chemical reagent		1.069	0.0401	CD86,FLT1,HMOX1,MAPK14,TNF
GRM5		g-protein coupled receptor		0.73	0.0401	BCL2L1,FOS,SLC1A2,SOD2,TNF
CD22		transmembrane receptor		0.555	0.0401	BCL2L1,CUL1,ETS1,MCL1,MYC
bevacizumab		biologic drug		0.447	0.0401	ANGPT2,CXCL12,CXCR4,NRP1,PGF
GNE		kinase		0.391	0.0401	CHAC1,DDIT3,ST3GAL5,ST8SIA1,TRIB3
ATF5	1.6	transcription regulator		0	0.0401	APAF1,ID1,MCL1,SAA1,SAA2
tyrphostin		chemical - other		0	0.0401	ARG1,CFLAR,CTNNB1,CXCL2,DDIT3
PLCB1	2.722	enzyme		-0.289	0.0401	CCND3,CD24,GAPDH,MAPK1,MAPK3
4-(2-aminoethyl)benzenesulfonylfluoride		chemical - protease inhibitor		-0.43	0.0401	CDKN1A,HMOX1,SOD2,SPN,TNFRSF14
L-lysine		chemical - endogenous mammalian		-0.506	0.0401	CXCL2,DDIT3,IGF1,PCK2,SOD2
MFN2		enzyme		-1.342	0.0401	ATF4,BCL2,DDIT3,PPP1R15A,XBP1
PPP5C		phosphatase		-1.342	0.0401	AHR,CD36,CDKN1A,DUSP1,FABP4
RFWD2	3.654	enzyme		-1.4	0.0401	ACACA,CDKN1A,FAS,SREBF1,TRIB3
MTBP		other			0.0401	CDKN1A,CDKN1B,CDKN2B,NCL,ODC1
ZMIZ1		other		1.97	0.0408	DTX1,IL2RA,MYC,SERPINE1
TP53BP2		other		1.958	0.0408	BBC3,CTGF,FAS,TP53I3
fluphenazine		chemical drug		1.94	0.0408	FOS,NR4A1,NR4A2,NR4A3
RSF1	1.974	transcription regulator		1	0.0408	BCL2,BCL2L1,CFLAR,XIAP
TWIST		group		1	0.0408	CLCA2,ST3GAL2,ST3GAL5,ST8SIA1
SOX18	-1.838	transcription regulator		0.762	0.0408	BCL2,PROX1,RXRA,VCAM1
CDK12	-3.225	kinase		0.055	0.0408	ATR,BRCA1,FANCD2,SMARCC2
ERBB2IP		other		0	0.0408	CDKN1A,CDKN2B,ERBB2,SERPINE1
CYB5R4		enzyme		-0.061	0.0408	ATF3,ATF6,DDIT3,XBP1
Ifi202b		other		-0.132	0.0408	AIM2,FCGR2B,ODC1,PTMA
ghrelin		biologic drug		-0.594	0.0408	ACACA,EGR1,FOS,SCD
12(S)-hydroxyeicosatetraenoic acid		chemical - endogenous non-mammalian		-0.732	0.0408	FN1,PAG1,RB1,TNF
miR-346 (and other miRNAs w/seed GUCUGCC)		mature microrna		-0.927	0.0408	CFLAR,EFEMP2,LIF,NRIP1
MB		transporter		-0.927	0.0408	HIF1A,HSPB2,VCAM1,VEGFA
miR-382-5p (miRNAs w/seed AAGUUGU)		mature microrna		-1	0.0408	CNTN4,SEPT3,TAGLN,VIM
pranlukast		chemical drug		-1.131	0.0408	BCL2,CYSLTR1,EGR1,IL10
FOXK2		transcription regulator			0.0408	CDC14A,CDKN1B,MCM3,SERPINE1
ZYX	2.779	other			0.0408	FOS,HIPK2,ITGA5,ITGB1
deoxycholate		chemical - endogenous mammalian		1.294	0.0415	CASP3,CAV1,CFLAR,DDIT3,EGR1,GJA1,GJB2,GJB6,GLS2,GLUL,HPGD,KCNJ10,MCL1,PLAU,PLAUR,SERPINB5,SLC1A2,SLC1A3,TNF,TNFRSF10B,TP63
2-bromoethylamine		chemical reagent		1.203	0.0415	ADAMTS1,ANXA1,ANXA2,C4A/C4B,EFEMP2,FXYD5,GPX2,IGFBP1,LGALS3,LXN,MCM3,MYC,PLA1A,RBM3,S100A10,TGIF1,TMEM173,TMSB10/TMSB4X,TNFRSF12A,TUBB,VIM
INHA		growth factor		0.716	0.0416	ADAMTS1,ADAMTSL2,BCL2,BOC,CDK4,CDKN1B,CFLAR,COCH,COL3A1,COL4A3BP,COL6A1,CTGF,CYR61,DHH,ESPL1,FGFR1,GJC1,HAS2,HSD17B11,HSD17B2,IL1R1,INHBA,INHBB,ITGA3,ITGA9,KRT79,KRT8,LMNA,MYC,MYL9,MYO18A,PCDH7,PIK3R1,PRSS23,PTX3,SERPINE1,SFRP4,SMARCA1,TJP1,WISP1
CEBPA	-1.673	transcription regulator		1.584	0.0419	ACACA,ADH7,ADRB3,AGPAT2,AKAP12,AKR1B10,AKR1C1/AKR1C2,AKR1C3,ANXA1,APCDD1,ARG1,ARHGEF5,ARL6IP5,ASPRV1,ATF4,BCL2,BTG1,C3,CA2,CCNB2,CD7,CDK4,CDKN1A,CEBPA,CETP,CNFN,COL10A1,COPS5,CRABP2,CSF1,CSF1R,CSF2RA,CSF3R,CTSK,CXCR4,CYP2A6 (includes others),DLX3,EEF1A2,EFNB2,EIF4E,EVPL,FABP4,FLT1,FOS,FZD1,GABPA,GABPB1,GADD45A,GAL,GAPDH,GBP1,GGH,GJA1,GLRX,GRHL3,GSK3B,GTF3A,H1FX,HAS2,HBD,HMOX1,HNF1B,HPGD,ICAM2,ID1…
C5		other		1.095	0.0419	BCL2L1,CXCL2,IL10,ITGB1,ITGB2,SOCS3,STAT3,TNF,XIAP
probucol		chemical drug		0.768	0.0419	BCL2,BMP2,CETP,CTGF,HMOX1,PSMA1,PSMA4,SERPINE1,VCAM1
USP7	-5.203	peptidase		0.483	0.0419	CD36,CDKN1A,FOXP3,GK,IL23A,KAT5,MDM2,TNF,USP7
IGFBP5		other		0.128	0.0419	BCL2,BCL2L1,EFNB2,IGF1,IRS1,MPZ,RUNX2,SERPINE1,SFN
PTP4A3	3.015	phosphatase		-0.11	0.0419	CSK,FN1,HDAC2,IGF1R,JUP,LEO1,MYC,PCBP1,TERF2IP
hymecromone		chemical drug		-0.378	0.0419	BCL2,BCL2L1,CASP9,ERBB2,FADD,FAS,HAS3,HMMR,MCL1
LYL1	1.749	transcription regulator		-0.62	0.0419	ANGPT2,BCL2L1,BRCA1,CCND3,EGR1,ID1,ITGA2,RAPGEF1,RAPGEF2
EPHB6	-4.279	kinase		-1	0.0419	AGO4,BMPR2,FKBP1A,FKBP5,IL10,SMARCC1,TNF,TRIB3,VTRNA2-1
BRCA1	1.876	transcription regulator		0.072	0.042	AR,ATM,ATP11C,ATRIP,BACH1,BCL2,BRCA1,BRCA2,CCNB2,CCNG1,CDKN1A,CDKN1B,CTNNB1,CTSD,DDIT3,DGKA,EGR1,ERCC3,ERCC5,FAS,FHL2,GADD45A,GADD45B,GTF2H1,H3F3A/H3F3B,HMOX1,IFI27,IFI6,IFIT1,IGF1R,MAD2L1,MDM2,MLH1,MYC,NFE2L2,PERP,PHLDA1,PLTP,POU2F1,RB1,RBL2,ROBO1,RRM2B,S100A2,SAFB,SFN,STAT1,TNF,TNFAIP2,TP53I3,TP63,VEGFA,XRCC6
actinomycin D		chemical drug	Inhibited	-2.442	0.0425	ACTB,AGFG1,AR,ATP1A1,AVPR1A,BCL2,BIRC2,BRCA1,CASP3,CAV1,CD38,CD55,CDH2,CDKN1A,CDKN1B,CFLAR,CTGF,CTNNB1,CXCL1,CYR61,DUSP1,ETS1,FADD,FAS,FGFR1,FLNA,FN1,FOS,FOSL2,GADD45A,GAPDH,GDA,GUCY1A3,HIF1A,HK1,HMOX1,ID2,IFNGR1,IGF1R,IL7R,IRS1,MADD,MCL1,MDM2,MYC,NPM1,PAPPA,PDE3A,PERP,PLAU,PLAUR,PSRC1,PTGIS,PTX3,RAD51,RGS2,RRM2B,SCNN1B,SDC3,SERPINE1,SKIL,SLC17A7,SLC20A1,SLC30A5,SOCS3,TGFA,TNF,TNFAIP2,TNFRSF10B,T…
sphingosine-1-phosphate		chemical - endogenous mammalian		1.926	0.0428	ALPP,ANXA2,CTGF,CXCL2,EGR1,ETS1,FAS,FN1,FOS,GAP43,HAS2,HDAC2,HIF1A,HSPB2,KLF5,MYD88,NFE2L2,PDGFB,RARA,RUNX2,RXRA,S1PR1,S1PR3,SERPINE1,TAGLN,THBS1,TNF,TNFSF11,VCAM1,VIM
CFTR		ion channel		-0.814	0.0428	ACAA2,AQP1,BLNK,CFH,CFI,CPA3,CYP4V2,DMBT1,FADS1,FAS,FDFT1,GPX2,HADH,HDAC2,HPGD,HSD17B11,HSD17B2,HSD17B4,NFKBIZ,OSBPL1A,POR,S100A8,SAA1,SCD,SLC7A8,SOCS3,SQLE,STAT1,TNF,TNFAIP3
SREBF1	-3.041	transcription regulator	Inhibited	-3.384	0.043	AACS,ACACA,ACACB,ACSL4,ACSL5,AGMAT,ALDOC,ALOX12,AR,ATOX1,BCL2,BCL2L1,CAPZB,CDK4,CDKN1A,CEBPA,COL6A1,CYB5A,CYP27B1,CYP4F2,CYP7B1,DBI,ELOVL7,FABP4,FABP5,FADS1,FAS,FDFT1,FN1,G6PD,GPAM,GRSF1,HMOX1,HSD17B1,HSPA13,HSPA1A/HSPA1B,IL10,IL12A,IMMT,LGALS3,LSS,MSMO1,NR1H3,NSDHL,OAT,PCK2,PCSK9,PDPK1,PKLR,PLS3,PMVK,PNPLA3,SCD,SERPINE1,SQLE,SREBF1,SV2A,THRSP,TM7SF2,TMEM97,TNF,ULK2,UQCRFS1,VEGFA
ANXA7		ion channel		1.012	0.0431	ALOX15B,BRCA1,BRCA2,CDH2,CRABP2,DAD1,DDIT3,ERCC5,FYN,GATA3,GNB2,IGF1,ITGA2,MGST1,MLH1,PHLDA1,PML,RAD21,RAD23A,SERPINB6,SLA,TEK,TFDP1,TSG101,TSN,VHL,WT1
CLOCK		transcription regulator			0.0432	ACSL4,ANGPTL4,ATF4,AVPR1A,C1orf86,CBR1,CCNT1,CCR6,CD7,CD86,CEBPA,CHRNA7,CHTF8,DDIT3,DNAJB9,ESYT1,F2R,FKBP5,GADD45A,GADD45B,GALNT11,HAS2,HMGCS2,HSD17B8,ID1,IL18BP,KAT5,KIF20A,KLF13,LGALS7/LGALS7B,LGALS8,LIG3,MAP2K3,MAPK8,MGAT2,MGP,MID1IP1,PER1,POR,POU6F1,RAD23A,SEL1L,SLC1A2,SLC20A1,SLC30A5,SMARCD2,ST3GAL5,ST6GALNAC4,TBRG4,TNFAIP1,TSPAN4,USP2,VWA9,ZZZ3
CAV1	1.808	transmembrane receptor		-0.1	0.0432	ADAM17,ADAMTS4,AKT1,ARG1,ATM,BCL2L11,BLOC1S6,CAV1,CD276,CD36,CDKN1A,CTNNB1,EGR1,FAS,FOS,GIPC2,HMOX1,HSPA8,ID1,IL10,KRT8,MDM2,MMP1,NPM1,NR4A1,OCLN,OSBPL7,PLA2G4A,RAC1,RBM39,RPL17,RPS13,RPS9,SLC12A2,SLC20A1,SLC7A2,SPAG9,SPRR1A,ST6GALNAC4,THBS1,TJP1,TMEM87A,TNF,TXNL4A,WFDC2
NFKB1		transcription regulator	Activated	4.255	0.0433	ADORA1,ANKRD1,APOE,AR,ATP6AP2,BCL2,BCL2L1,BMP2,BRCA2,CCL22,CD40,CD82,CD86,CDKN1A,CIITA,CRP,CSF1,CSF2RA,CXCL2,DEFB4A/DEFB4B,DTX1,DUSP1,EGR1,FANCD2,FAS,FCGRT,FOS,GATA3,GBP1,GJA1,GRK5,HAS2,HES5,HLA-DMB,HMOX1,IFNGR2,IFNL1,IGFBP3,IKBKB,IL10,IL12A,IL1RN,IL23A,IL2RA,IRF4,KHSRP,LTA,MCL1,MDM2,MSR1,MYC,NFKBIB,NR4A1,PI3,PLAU,PLK3,PRKACA,PTPN6,PTX3,RPS6KB1,SDC4,SLC25A4,SOD2,STAT1,STIM1,TANK,TK1,TNF,TNFAIP3,T…
HR	-9.707	transcription regulator		1.756	0.0435	AMD1,ANO1,BOC,CALML5,COL6A1,CSNK2A2,DLX3,DYM,FADD,GJA1,HAL,HNRNPC,IBTK,KCNIP1,KDSR,LOR,SOSTDC1,UBR2,VDR
chloropromazine		chemical drug		0.907	0.0435	ACAT2,C10orf10,CYP4F2,FDFT1,FOS,GDPD3,IL10,LSS,MSMO1,MVK,NR4A1,NR4A2,NR4A3,PLCB1,SCD,SQLE,TAGLN,TNF,TSC22D3
cadmium chloride		chemical toxicant		0.271	0.0435	ANXA5,AR,ATF4,CRP,DDIT3,EIF3I,EIF4E,FOS,GADD45A,HMOX1,HSPA13,LPAR1,MCM7,MYC,NFE2L2,OCLN,PLAU,SLC5A1,TXN
NPC1		transporter		-0.032	0.0435	ATF4,CAV1,CD68,CTSD,CTSK,DDIT3,ITGAX,KLRG1,LGALS3,MYLIP,PCSK9,S100A8,SCD,SRD5A1,STAT1,STAT3,TLR4,TNF,XBP1
mir-8		microrna	Inhibited	-3.023	0.0435	ABL2,CD47,CTNNB1,CUL3,E2F3,GEMIN2,GNA13,HDAC3,ITGB1,LEPR,PPM1F,SEC23A,SLC25A3,SUZ12,TIMP2,TSPAN1,YAP1,ZEB1,ZFPM2
IFNG		cytokine	Activated	3.46	0.0449	ACTB,ADORA1,ADORA2B,ADRBK1,AGER,AGPAT1,AGRN,AHR,AIF1,AIM2,AMER2,ANGPTL4,ANKS1A,AQP1,AQP9,ARAP2,ARFGAP3,ARG1,ARL6IP5,ARPP19,ATF3,ATF4,ATP1A1,ATP1B1,AUTS2,AVPR1A,BACH1,BBC3,BCL2,BCL2L1,BCL2L11,BECN1,BID,BIRC2,BLNK,BMF,BMP6,BRCA2,BST2,BTG1,BTN3A1,BTN3A2,C10orf10,C1QA,C1R,C3,C4A/C4B,CAPN3,CARD17,CASP1,CASP2,CASP3,CASP9,CAT,CAV1,CCL22,CCR5,CCR6,CD163,CD163L1,CD200,CD276,CD36,CD40,CD55,CD74,CD86,CDK4,C…
zinc		chemical drug		0.923	0.0454	AIFM1,AKR1B10,ASPG,CA2,CAT,CD86,CDK4,CETP,ENO1,FAS,FETUB,GPLD1,HMOX1,IL10,KPNA2,MAP2K1,MGP,MTF1,NGFRAP1,NPM1,PDE4B,RB1,SCD,SERPINB2,SLC30A5,SLC30A7,SLC39A2,SLC39A7,TGM2,TMPRSS11D,TNF
KITLG		growth factor		0.033	0.0455	ACTB,AIF1,ATP6V1B2,AXL,BCL2,BCL2L1,BCL2L11,BMP1,BTG1,BZW2,CA2,CASP1,CASP3,CCL22,CCND3,CD68,CDKN1A,CDKN1B,CDKN2B,CEBPA,CIAPIN1,CSF1,CSF3R,CTGF,CXCR4,DHCR24,EFNB2,EGR1,FABP5,FGFR1,FOS,FRK,GAS6,GCC2,GJA1,HCK,HMOX1,ID2,IGF1R,IGFBP3,IK,IL10,IL1RN,KIR2DL1/KIR2DL3,KPNA2,LAPTM5,MAP2K1,MID1IP1,N4BP2L1,NPM1,OSBPL1A,PGLS,PKM,PRKCB,PSMB5,PTGES3,RAB4A,SLC44A2,SMARCD2,SNAI2,SNAP23,SOCS1,STAT3,STIM1,SYK,TAF1C,T…
MED13		transcription regulator		0.777	0.0458	AACS,ACACA,CIDEA,CIDEC,CYP2A6 (includes others),ENO1,GPD2,PRKAR2B,THRSP,TKT,TMEM45B
MAPK7	-2.139	kinase		-1.601	0.0458	CDH2,CDKN1B,DLC1,HMOX1,KLF4,MAPK7,NR4A1,PDE3A,TNF,VEGFA,VIM
miR-293-5p (and other miRNAs w/seed CUCAAAC)		mature microrna		-1.943	0.0458	ADORA1,CNTN4,FGF16,MADD,MAPK1,MGST1,NR4A1,SEPT3,SSR3,SYNE1,TAGLN
H2AFX		transcription regulator			0.0458	ACTB,EPDR1,MDC1,MLH1,MYC,MYL6,RPL10A,RPL13,SFRP4,SLC7A11,TIMP3
fluticasone		chemical drug		1.736	0.0458	ADAM9,ALOX15B,ANGPTL4,AQP9,BGN,C3,C8orf44-SGK3/SGK3,CCL22,CD163,CD36,CD74,CD86,CRP,CSF2RA,CXCL1,CXCL2,CYP27B1,DCN,DEFB4A/DEFB4B,EMP1,FABP4,FBLN5,FCN1,FKBP5,GADD45B,GAL,GJB2,GLDN,HLA-DMA,HLA-DMB,HLA-DRA,HLA-F,HPGD,IFI27,IFIT1,IL10,IL18BP,IL1RN,MMP19,MT1X,NAMPT,PAPSS2,PHLDA1,PLAU,PTGER2,PTGS1,RNASE1,S100A8,SDC4,SERPINA1,SERPINB2,SERPINE1,SERPINF1,SLA,SLC1A3,SPRY1,SRPX,STAT1,TBC1D16,TGM2,THBS1,TIMP3…
IL1A		cytokine	Activated	2.163	0.0458	ADAMTS1,ADAMTS4,ADORA2B,ALDH1A1,ALDH3A2,BCL2,BCL2L1,BIRC2,CCR6,CD40,CD86,CDKN1A,CSF1,CXCL1,CXCL12,CXCL2,CYR61,DEFB4A/DEFB4B,DPP4,FAM89B,FAS,FGF7,FGFR1,FOS,GBP1,HMOX1,HSD3B1,HSPG2,IFNGR1,IFNGR2,IGF1,IK,IL10,IL1RN,IL2RA,IL32,IL36B,IL36G,INHBA,IRAK1,ITGA5,ITGB1,LDHA,LGALS9,LIF,LOX,MMP1,MYC,NFKBIZ,NR2F2,PDGFB,PI3,PLA2G4A,PLAU,PTX3,RBL2,RHCG,S100A12,S100A7,S100A8,S100A9,SAA1,SAA2,SERPINA1,SERPINB4,SER…
tributyrin		chemical drug		1.994	0.0461	AKAP12,ATF3,C1orf116,CASP3,CD46,CD55,CDKN1A,CLDN1,CTGF,CXCR4,CYR61,DUSP1,DUSP14,ETS1,GBP1,HDAC3,ID2,INHBA,MYBL1,OCLN,PDLIM5,SAMD4A,SERPINB2,SNAPC1,SOD2,STYK1,TNFAIP3,TUFT1
TAF4		transcription regulator		-0.494	0.0466	ABL2,AR,BCL2L1,CDH3,CLDN1,CTGF,DCN,ETS1,FMOD,GAS6,GJB2,HOPX,ID2,IL1RN,ITGA6,KLF4,KLF5,KRT16,KRT34,LOR,MAFF,MAP3K6,MAP4K4,MLANA,OAS1,PENK,RUNX1,SOCS5,SPRR1A,TAF10,TAOK2,TGM1,TGM3,THBS1,VAV3
COL18A1		other		-0.919	0.0466	ANTXR1,BAD,BCL2,BCL2L1,CCNDBP1,CD34,CDKN2C,CTNNB1,EFNB2,EPHB1,ETS1,F12,F2R,FGFR1,FN1,FOS,HIF1A,ID1,ITGB2,LDHA,MAPK1,MAPK8,MAX,MCL1,MMP1,MYC,NRP1,PLAU,SERPINE1,STAT1,STAT3,THBS1,TNF,TUBA1A,VEGFA
A2M		transporter		1.72	0.0466	ATF4,ATF6,BAD,BCL2,CDH2,CREB1,DDIT3,GADD45B,GAP43,GSK3B,LRP1,PPP1R15A,TRAF2,XBP1,XIAP
bicalutamide		chemical drug		-1.085	0.0466	AR,ATR,CDH2,CEBPA,CTNNB1,FKBP5,FOS,IGF1R,KLK4,NPEPPS,PMEPA1,PSMD5,SORD,TNFRSF10B,VIM
bufalin		chemical reagent		0.777	0.047	BCL2,BECN1,CDK4,DDIT3,EGR1,FOS,ILK,MCL1,TIAM1,TNFRSF10B,YWHAG,YWHAQ,YWHAZ
bisindolylmaleimide		chemical - kinase inhibitor		-0.786	0.047	CTGF,EGR1,FABP4,FN1,FOS,ITGA2,IVL,MYC,NR4A1,PRDX1,PRKCH,RAP1B,TNF
ANXA2	-2.027	other		-1.36	0.047	CDKN1A,FAS,GADD45A,IGFBP3,MDM2,MMP1,MYC,PCSK9,S100A10,TNF,TNFRSF10B,TP53I3,ZMAT3
BCL6		transcription regulator		0.189	0.0478	ALCAM,BACH2,BCL2,BCL2L1,BLNK,CCR6,CD151,CD69,CDKN1A,CDKN1B,CIITA,CTLA4,CWC27,DUSP6,ENTPD1,EPB41L2,FAS,FCGRT,FMOD,FOXP3,FUT7,GADD45A,GATA3,IL10,IL12A,IL13RA1,IL21R,IL23A,IL2RA,IL4R,IL7R,IRF4,IRF9,ITGA3,MAF,MGP,MITF,MYC,PDCD2,PRDM1,PTPRO,SERPINE1,SMC3,SOCS3,SYK,TNFRSF14,TUBA3C/TUBA3D,XBP1
docosahexaenoic acid		chemical drug		0.109	0.0478	ACACA,ALPP,APOE,ARG1,ATF4,BACH1,BAD,BCL2,BCL2L1,BID,CD40,CD86,CDKN1A,CDKN1B,CSF1,CTGF,CTLA4,CXCR4,DDIT3,FADS1,FAS,FOS,FOXP3,HDAC7,HMOX1,IGFBP1,IL10,IL2RA,INSIG2,MYC,NFE2L2,NOX4,PDE5A,PDE6G,PIK3R1,PKLR,PLTP,PSEN1,PTGS1,RAF1,RXRA,SCD,SMPD1,SOCS3,SREBF1,TNF,UCP3,VCAM1
inosine		chemical - endogenous mammalian		1.334	0.0482	AIF1,ALCAM,ANXA1,ANXA2,ANXA5,ARPC1B,C1QA,C3,C4A/C4B,CD68,DPP4,FTL,GAP43,IFITM3,LGALS3BP,PPP1R14B,RHOC,TNF,TUBA1A,VIM
RBM5	-2.989	other		0.02	0.0482	ADAM9,ANXA1,BCL2,CD69,CDK5R2,FAF1,GPER1,IFITM3,IL32,ITPA,MCL1,MLH1,MYO1B,NCOA3,NDUFV2,PRKRIR,RAB1A,TRAF1,UBA1,XIAP
troglitazone		chemical drug		-0.808	0.0486	AATK,ABCA12,ABCG2,ACADM,ACSL6,ADIPOR1,ADRB3,ADRBK2,AGER,AK2,ALAD,ALAS1,ANGPTL4,ANXA2,AR,ARF4,ARHGEF19,ATF3,ATP2B1,AXIN2,BAD,BCKDHA,BCL2,BCL2L1,BMP1,C3,CARS,CAV1,CCND3,CD36,CD59,CD86,CDK4,CDKN1A,CDKN1B,CDKN2C,CEBPA,CEBPG,CEP70,CFLAR,CHCHD10,CIDEC,CIITA,CPT2,CREB1,CTNNAL1,CTNNB1,CXCL1,DBI,DCN,DDIT3,DGKA,DHRS3,ECH1,ECT2,EGR1,ELK1,ENTPD5,ETS1,FABP4,FABP5,FBXW7,FN1,FOS,GADD45A,GBP2,GLO1,GPAM,HIPK2,HLA…
fluoride		chemical - endogenous mammalian		1.793	0.0491	DDIT3,FAS,FOS,GADD45A,RUNX2,TNFSF11,VCAM1,XBP1
melphalan		chemical drug		0.629	0.0491	ABCG2,BBC3,BCL2L1,BCL2L11,CDKN1A,MCL1,TNF,TNFRSF10B
CHRNA7	2.612	transmembrane receptor		-0.379	0.0491	CDKN1A,CHRNA9,CXCL2,ID1,KRT31,MAPK1,PPARD,TNF
LOX	1.699	enzyme		-0.447	0.0491	BCL2,COL3A1,IGF1R,LRP5,MYC,PDGFRA,TEK,TP63
diacylglycerol		chemical - endogenous mammalian		-0.555	0.0491	ACADM,CD36,IL2RA,ODC1,PRKCB,PRKCD,PRKCH,RASGRP1
MMP1	-2.105	peptidase		-0.556	0.0491	CXCL12,EGR1,FN1,HIF1A,MMP1,PLTP,RUNX2,TAGLN
ethyl pyruvate		chemical drug		-0.669	0.0491	BCL2,BECN1,HMGB1,HMOX1,IL10,OCLN,TJP1,TNF
mir-144		microrna		-0.707	0.0491	ADAM10,EMC4,PGM1,RAC1,RASA1,TLK2,YWHAZ,ZNF148
PI-103		chemical - kinase inhibitor		-1.069	0.0491	BCL2,BCL2L11,CFLAR,CIDEA,CIDEC,MCL1,TNFRSF10B,XIAP
chlorogenic acid		chemical drug		-1.4	0.0491	CASP3,HMOX1,NFATC2,NFATC2IP,NFATC3,TLR4,TNF,VCAM1
3-deazaneplanocin		chemical drug		0.613	0.0494	CDKN1A,CLDN11,DUSP10,EXOC3L4,FBXO32,FZR1,HSD17B1,IGFBP3,KLF6,LAMB3,LYSMD4,MVP,MYC,NOTCH2,NUPR1,PLAU,PLXNB1,PPP1R15A,SEL1L,SQSTM1,TIMP3,TSC22D3,VIMP
MAP3K1		kinase		0.249	0.0494	ATF3,BIRC2,COL3A1,CSTA,DUSP1,EGR1,FAS,FOS,HMOX1,IKBKB,IVL,MAN2B2,MAOB,MUC4,PLA2G4A,PLAU,PLAUR,PPARD,PRDX1,SERPINE1,THBS1,TNF,TPH1
mycophenolic acid		chemical drug		1.816	0.0504	AKAP12,ATF3,C1orf116,CCND3,CD46,CD55,CD59,CDKN1A,CDKN1B,CLDN1,CTGF,CXCR4,CYR61,DUSP1,DUSP14,ETS1,FN1,GBP1,HDAC3,ID2,INHBA,MYBL1,OCLN,PDLIM5,RUNX2,SAMD4A,SERPINB2,SERPINE1,SNAPC1,SOD2,STYK1,TNFAIP3,TUFT1
ITGB1	1.819	transmembrane receptor	Activated	2.099	0.0518	APOE,BCL2,BRCA2,CDKN1A,CDKN1B,DAG1,ERBB2,FGFR3,FLNA,FOS,IL1RN,ITGA5,LAMB1,LIMS1,MMP1,MYC,PLAU,PLAUR,PTK2,RAC1,SERPINE1,TCF4,THBS1,TIMP2,TNF,TNFAIP3,TNFSF11,VEGFA,VIM,WNT9A
IKBKB	2.122	kinase		1.863	0.0536	AGER,AMPD3,ANKRD1,ATF3,AURKB,BCL2,BCL2L1,BIRC2,BMP2,BRCA1,BRCA2,C3,CDKN1A,CH25H,CKS1B,CSF1,CTNNB1,CTSK,CXCL1,CXCL12,CXCL2,CXCR4,CYP7B1,DCN,DGKA,DUSP6,ECT2,EGR1,ETS1,FAS,FOS,FYN,GADD45A,GBP2,GM2A,GRK5,GRN,HIF1A,HMOX1,IFNL1,IKBKB,IL10,IL1RN,ILK,ITGB5,KIF20A,KLF5,MBP,MGP,MMP1,MYC,NAGLU,NFKBIB,OGN,PCDH7,PLA2G4A,PLAU,PLD3,PTK2B,PTX3,SEMA3C,SERPINB2,SKP2,SLC16A2,SOCS1,SOCS3,SOD2,STAT3,TGFBR1,TGFBR2,TIM…
BACH1	1.817	transcription regulator	Activated	2.119	0.0541	CALM1 (includes others),CXCR4,EWSR1,GCLM,HMOX1,ME1,MMP1,SLC7A11,SQSTM1,VTRNA1-1
amino acids		chemical - endogenous mammalian		-1.941	0.0541	ACTB,DDIT3,FOS,FOSB,GAPDH,HIF1A,IGF1,IGFBP1,ODC1,SLC7A2
MET		kinase	Activated	2.348	0.0545	AKT1,ARID5A,ATM,AURKB,BMF,CDKN1A,CDKN1B,CTSV,DAB2,FBXO32,FN1,FOS,HLX,IL15RA,INHBA,LTA,MAD2L1,MDM2,MYC,NFKBIZ,NOX4,RILPL1,RUNX1,SH3BP5,SLA,SOCS3,SOD2,TGFA,TGIF1,TSC22D1,VEGFA
cholesterol		chemical - endogenous mammalian	Activated	3.81	0.0611	ABCA7,AGRN,APOE,ATF3,ATF4,BSG,CASP1,CAV1,CCR5,CD68,CETP,COL3A1,CTSK,CXCL2,CYP7B1,DBI,DDIT3,FABP5,FADS1,FBXO3,FCGR2B,FDFT1,FLT1,FN1,GBA,IL10,IL1RN,ITGAX,LAPTM5,LEAP2,LEPR,LGALS3,LYZ,MAP2,ME1,MITF,MMP1,MSMO1,NR1H3,NR4A1,NR4A2,NR4A3,NSDHL,PCSK9,PLTP,PMVK,S100A8,SAA1,SCD,SOCS3,SQLE,SREBF1,STX3,STX6,THBS1,TIMP3,TLR4,TM7SF2,TNF,UCP3,UXT,VCAM1,XBP1,ZFPM2
IL2RG	2.985	transmembrane receptor	Activated	2.4	0.064	BCL2,CCND3,COL6A2,ETS1,FOS,FOXP3,IL7R,MYC,SPRR1A
CR1L		other		-1.924	0.0644	BGN,C3,COL3A1,COL4A2,COL5A1,COL6A1,COL8A1,CTGF,FBN1,IL10,MGP,SERPINE1,TNF
atorvastatin		chemical drug		-1.767	0.0646	ABCB4,AGER,APOE,BCL2,BMP2,BMP6,CAT,CAV1,CD36,CD40,CD55,CD59,CD69,CDKN1B,COPS5,CRP,EDNRA,F2R,GJA1,GJC1,HMGB1,HMOX1,IL10,IL2RA,ITGB2,LIPG,MAPK1,MAPK3,NOX4,NR1H3,NR4A1,PCSK9,PLAT,POSTN,PRNP,S100A12,SERPINE1,SLCO2B1,SMAD2,TLR4,TNFRSF11A,TNFSF11,VCAM1,VEGFA
methyl methanesulfonate		chemical toxicant	Activated	2.406	0.0651	ATF3,BTG1,CCNG1,CDKN1A,CTSD,DDIT3,DNMT1,EGR1,EIF1,GADD45A,GADD45B,KLF4,LIF,MCL1,MDM2,POU2F1,TNFSF9,VIM
Go 6976		chemical - kinase inhibitor	Inhibited	-3.192	0.0658	ABCA7,BMP2,BMP6,CD55,CDKN1A,CXCL2,ERBB2,ETS1,FLT1,FN1,FOS,HMOX1,ITGA5,ITGB1,IVL,TNFRSF4,TNFRSF9,TRAF1,TRAF2,VCAM1,XIAP
hyaluronic acid		chemical - endogenous mammalian	Activated	2.285	0.0672	BAD,BCL2,BCL2L1,CD40,CD86,CDKN1B,COL6A2,CSF1R,CTSK,CXCL2,DEFB4A/DEFB4B,ERBB2,FN1,FOS,FOXP3,FRK,HMMR,IL10,IRAK3,LY96,MMP1,MYD88,NR4A1,NR4A2,PLAU,PTPRC,RHOC,SERPINE1,SOCS3,TIMP2,TLR4,TNF,TNFAIP3,TNFSF14,VCAM1,XIAP
NKX2-3		transcription regulator	Inhibited	-2.723	0.0677	ADAMTSL2,ADAP1,AGAP3,ANGPT2,ANGPTL4,ANLN,BMP2,BTG1,C19orf66,C8orf4,CASP1,CBS/LOC102724560,CCNB2,CD34,CD36,CD38,CD68,CSRNP1,CXADR,EIF2AK2,FAM198B,FAR2,GBP1,GBP2,GNG12,HES2,HLA-F,HMMR,HSD17B2,IL18BP,IL7R,KLF2,KLF4,LAP3,LGMN,LYPD1,MAP2,MCMDC2,MCTP1,MEDAG,MYD88,NR2F1,NT5C3A,NT5DC2,PAPSS2,PARP10,PARP12,PIM3,PLA1A,PLCB1,POSTN,PRSS12,PSAT1,PTPRE,REEP1,RNF213,RPS29,SRPX,SRPX2,STAT1,TAP2,TCTEX1D2,TMEM100,…
eicosapentenoic acid		chemical drug	Activated	2.174	0.0677	ACADVL,ANGPTL4,APOE,CAT,CD36,CD40,CD86,CIDEA,CSF1R,ECH1,FADS1,FBN1,FOS,HMOX1,IGF1,IL10,IL1R1,IL2RA,IMPA2,MMP1,NFE2L2,PKLR,PSMB3,PSMC2,PSMC6,SERPINE1,SNCA,SPI1,SREBF1,TGFBR2,THRSP,TNF
H-7		chemical - kinase inhibitor	Inhibited	-2.469	0.0691	ALDH3A1,ANGPT2,EGR1,FAS,FN1,FOS,ITGA5,ITGB1,LAT,MMP1,MYC,SAA1,SERPINE1,SOD2,STAT3,VDR
SPI1	2.515	transcription regulator		1.879	0.0702	ACTB,ARID3A,BLNK,CCL22,CCR6,CD180,CD68,CDKN1A,CEBPA,CIITA,CSF1,CSF1R,CSF2RA,CSF2RB,CSF3R,CTSK,CTSS,DAB2,DUSP6,EPB41L2,EVI5,FCGR2B,FCGRT,FOS,FUT7,GPX1,HMBS,HSPA8,ID2,IL10,IL12A,IL1RN,IL2RA,IL7R,IMP4,IRAK3,IRF4,IRF9,ITGA5,ITGB2,LILRB3,LYZ,MBP,MCL1,MMP1,MYC,NOL6,P2RY10,POLR1D,PTPN6,PTPRC,SPI1,TFEC,TK1,TLR4,TNF,TNFRSF14,TUBA3C/TUBA3D,VAV1
sodium arsenite		chemical drug		1.865	0.0704	BCL2,CBS/LOC102724560,CDKN1A,CDKN1B,CEBPA,DDIT3,EGR1,FABP4,FOS,GADD45A,GADD45B,GCLM,GSS,HDAC6,HIF1A,HMOX1,MAT2B,RAF1,SOCS1,SOCS3,TNFRSF10B,VEGFA
NRG1	2.717	growth factor	Activated	2.552	0.0719	AR,ARHGEF2,ARTN,ATF1,ATF4,BCL2,BET1,BNIP3,BRCA1,CASP3,CAV1,CCND3,CDKN1A,CDKN1B,CHCHD3,CKS2,CTGF,CXCR4,CYR61,DAD1,DAG1,DDIT3,DNAJB2,DUSP1,DUSP6,EGR1,ERBB2,ERBB3,EZH1,FGF1,FOS,FOSB,FSCN2,GDA,GPER1,GRB7,GRIN2C,HIF1A,HMOX1,ID1,IDH3B,IL10,IMMT,ITGB5,LMO4,LPCAT3,MBP,MCL1,MYC,NDUFS1,NR4A1,NR4A3,PAFAH1B1,PCCB,PDE3A,PKLR,PLAU,PLAUR,POU3F1,PRKACA,RUNX1,SLC4A7,TCEB3,TGFBR1,TNFAIP1,TNFRSF25,TOB2,USF2,VCL,VEG…
SELPLG		other	Activated	2.673	0.0729	APOL3,CDKN1A,CLK1,CXCL2,CXCR4,FOS,GNA13,HCK,IGF1,IL10,IL4R,PLAUR,PRKCD,SERPINB9
isoprenaline		chemical drug	Activated	2.607	0.076	CTGF,CYP4F8,FOS,NR4A1,NR4A2,NR4A3,PER1,TNF
NREP		other	Activated	2.158	0.076	COL3A1,ITGA3,ITGA5,PDGFB,PDGFRA,TAGLN,TGFBR2,VEGFA
mir-30		microrna		-1.832	0.076	BBC3,BECN1,CDKN1A,CTGF,GADD45A,ITGA2,PRDM1,RUNX2
cobalt chloride		chemical reagent	Activated	2.212	0.0765	ADAMTS1,ADORA2B,ALDOA,APAF1,BACH1,BBC3,BCL2,BHLHE41,BNIP3,CDKN1A,CXCR4,DUSP1,E2F6,HIF1A,HMOX1,HSP90AB1,MCL1,MDM2,MITF,PKM,PLAUR,RGS1,SERPINF1,SLC1A3,TJP1,VEGFA,WT1
HOXD3		transcription regulator		1.938	0.0776	DSG1,DSP,IGFBP3,ITGA5,JUP,SERPINE1,TAGLN,TGM2,THBS1,TSPAN7
MIR17HG		other		-1.901	0.0776	BCL2L11,BMPR2,CDKN1A,CREB1,HNF1B,ITCH,PHLPP2,TAGLN,TGFBR2,TNFAIP3
HSP90AA1		enzyme	Activated	2.198	0.0788	ADRBK2,FN1,GJA1,GJB2,TCF12
latrunculin B		chemical reagent		-1.982	0.0788	ACTB,CTGF,FOS,MYOC,TAGLN
6-amino-4-(4-phenoxyphenylethylamino)quinazoline		chemical reagent	Inhibited	-2.216	0.0788	APOE,C3,CDK5R1,ITGB1,TCF12
miR-21-5p (and other miRNAs w/seed AGCUUAU)		mature microrna		-1.916	0.0791	APAF1,BMPR2,C8orf44-SGK3/SGK3,CD69,CDKN1A,FAM3C,FAS,IRAK1,MYD88,PIK3R1,PRRG4,RECK,RP2,SERPINB5,SOCS5,SPRY1,SPRY2,STAT3,TAGLN,TCF21,TGFBR2,TIMP3,TNF,TPM1
SIRT6	-7.345	enzyme		1.897	0.0856	AKT1,CSF1,GSK3B,IGF1,IGF1R,IGF2R,MAPK3,PCBP2,RPL6,RPS15A,SOD2,SREBF1,TNF
SMAD2	-3.038	transcription regulator	Activated	2.516	0.0865	BCL2L11,BGN,CDH2,CDKN1A,CDKN2B,CTGF,FLT1,FOXP3,GADD45B,HAS2,HHEX,HMOX1,IRX1,ITGB1,MUC4,PDGFB,RAC1,RUNX2,S1PR1,SERPINE1,SKIL,SMAD2,SMAD4,SNAI2,THBS1,TIMP3,TPM1,TPM2,TPM3,XIAP
PDX1		transcription regulator	Activated	2.313	0.0874	ACTB,ANXA2,ARL4D,ARRDC4,ATF3,ATG9A,ATP5H,BBC3,CAMK2N1,CAT,CDO1,CKMT1A/CKMT1B,COL3A1,CPT2,CRELD2,CSNK2B,CXCL2,CXCR4,DUSP6,ECH1,EGR1,EPHB1,ERO1LB,FGF1,FGFR1,GALNT18,GAP43,GCLM,GIP,GNG12,GRN,HAP1,HK1,ID1,ID2,IGF1R,IGFBP3,ILK,INTS5,KLF6,KRT8,LTA4H,LXN,MAOB,MAP2,MDH1,MITF,MYC,NUPR1,PAPSS2,PDE4B,PPP2R2C,PRSS23,PTGER3,PTP4A1,PTPRF,RABGAP1L,RHOBTB1,SST
PPARGC1B	-5.044	transcription regulator	Inhibited	-2.339	0.0878	ACACA,ACACB,ACADM,ACADVL,ATP5B,C3,COX5A,CS,DHCR24,ENO1,FDFT1,GGPS1,GPAM,LSS,MITF,MVK,SCD,SQLE,VEGFA
potassium chloride		chemical drug	Activated	2.432	0.0896	AATK,ATF3,ATP1A1,ATP1B1,ATP2B1,ATP2B2,ATP2B4,BCL2L11,CALR,CASP3,CDKN1B,CIDEA,DDIT3,EGR1,FOS,ID1,IGFBP1,MYC,NPAS4,NPTX1,NR4A1,NR4A2,NR4A3,ODC1,PDIA4,PIK3R1,PIM3,RB1,SLC8A3,TRPV5,XBP1
miR-221-3p (and other miRNAs w/seed GCUACAU)		mature microrna	Inhibited	-2.262	0.0898	BBC3,BCL2L11,BMF,BNIP3L,CDKN1B,FOS,MMP1,PIK3R1,PTPRM,SOD2,TIMP3
MAP2K1/2		group		1.821	0.0905	ATF3,BAD,BCL2,BCL2L1,BCL2L11,C3,CDKN1B,CTGF,DDIT3,DUSP1,EGR1,FOS,FOXP3,HMOX1,IL2RA,KLF5,MCL1,MYC,PHLDA1,PRKCI,TNF,VEGFA,VIM
mir-29	2.291	microrna		-1.817	0.0905	ADAM12,AOX1,AR,ARPC3,BACE1,BCL2,BDKRB2,CDC42,CLDN1,DNMT1,FKBP5,GLDC,IGF1,IL23A,IL2RA,ITGA11,MCL1,MMP1,PIK3R1,PMP22,RUNX2,THBS1,TRAF4
parathyroid hormone-related protein		biologic drug	Activated	2	0.0912	BMP6,FN1,FOS,TNFSF11
IL10RB		transmembrane receptor	Activated	2	0.0912	IL10,SAA1,SOCS3,TNF
ponesimod		chemical drug	Activated	2	0.0912	CTGF,HAS2,SERPINE1,THBS1
MC1R	1.651	g-protein coupled receptor	Activated	2	0.0912	NR4A1,NR4A2,NR4A3,TNF
PROK2	-2.77	other		1.987	0.0912	BCL2,FOS,HIF1A,VEGFA
DGAT2		enzyme	Inhibited	-2	0.0912	ACACA,GPAM,SCD,SREBF1
ILK	1.732	kinase	Activated	2.183	0.0945	BCL2,CNKSR3,CTNNB1,ERBB2,FN1,GSK3B,IKBKB,ITGB1,MAPK1,MAPK3,RICTOR,RNH1,TNF,ZEB1
streptozocin		chemical drug	Activated	2.259	0.0967	ABCG2,ACACA,ADIPOR1,ADIPOR2,AGER,AKT1,ALDH3A2,ANGPT2,AQP9,AR,ATF3,ATP1A1,ATP1B1,ATP1B2,BCL2,BCL2L1,CAT,CBS/LOC102724560,CCND3,CEBPA,CETP,COL3A1,CPT2,CREB1,CTGF,FABP4,FAS,FBN1,FBXO32,FN1,FOS,HIF1A,HMOX1,HSPG2,IGF1,IGF1R,IGFALS,IGFBP1,IL10,INSIG2,IRS1,LGALS3,MAPK8,MSR1,NOX4,NR3C2,NT5E,NTRK3,OGT,PDGFRA,PDPK1,PKLR,PPARD,RPS6KA3,RUNX2,SCD,SERPINE1,SLC25A5,SMAD4,SOD2,SREBF1,SST,TGFBR1,TNF,UCP3,VEGFA,VIM
Tnf (family)		group	Activated	3.205	0.101	ATF3,BBC3,BCL2,BCL2L1,BIRC2,CCR5,CD163,CD40,CD86,CDK4,CFLAR,CIRBP,CSF1,CXCL1,CXCL12,DEFB4A/DEFB4B,DUOX1,EIF2AK2,ESM1,FBXO32,GJA1,HIF1A,IGF1,IL10,IL12A,IL1R1,IL32,INHBA,JAG2,LAD1,LGALS9,LIF,MECOM,MMP1,NOX4,NT5E,OCLN,PTGER3,RPS6KA4,RUNX2,SAA1,SERPINE1,SLC1A2,SOCS3,SRA1,TEK,TNFAIP3,TNFRSF4,TNFRSF9,TNFSF11,TRAF1,TYMP,VCAM1,XIAP
SU6656		chemical toxicant	Inhibited	-3.138	0.101	ATF3,CSF1,CTGF,DDIT3,EGR1,INHBA,KRT8,MYC,NR4A2,PHLDA1,SOCS3,VEGFA
CTGF	3.608	growth factor	Activated	2.177	0.101	ABCF1,ADAMTS1,ADAMTS4,AKT1,BCL2,BCL2L1,BIRC2,CFLAR,COL10A1,COL4A2,COL8A1,CTGF,CTNNB1,DAD1,DCN,EGR1,ENO1,FN1,HIF1A,IGF1,ILK,LIMS1,LOX,LTBP3,MMP1,MYC,PDE7A,PDGFB,PTGFR,SDC4,SERPINE1,SFRP4,TIMP3,VEGFA,XIAP
IL1		group	Activated	2.145	0.103	ABCG2,ABL1,ACACA,ADAM17,ADAMTS1,ADAMTS4,AHR,AKR1C1/AKR1C2,ALDH3A1,APOE,AR,BCL2,BMP2,C3,CASP1,CCR6,CD34,CD40,CD55,CD59,CDKN1A,CLEC7A,CRP,CSF1,CSF1R,CSF2RB,CTSC,CTSL,CXCL1,DCN,DEFB103A/DEFB103B,DEFB4A/DEFB4B,DUSP1,FAS,FGF7,FN1,FOS,GJA1,HIF1A,HMGB1,HMOX1,IGF1,IGF1R,IGFBP1,IL10,IL1R1,IL1RN,IL2RA,IL4R,IL5RA,INHBA,IRF4,ITGB2,KRT72,KYNU,LAMB1,LIF,LIPC,LOX,LRP1,LYZ,MAP2K3,MAPK1,MMP1,MYC,NFATC2,NR1H3,NRG1…
SOX4		transcription regulator	Activated	2.374	0.106	BBC3,BCL2,CDH2,CTNNB1,FN1,FOS,MAP4K5,MBP,SPI1,VIM
SREBF2		transcription regulator	Inhibited	-4.155	0.107	AACS,ACAA2,ACACA,ALDOC,CDKN1A,CYB5A,CYP4F2,CYP7B1,DBI,FABP5,FDFT1,G6PD,GTF2I,HSD17B1,LRP1,LSS,MSMO1,MVK,NSDHL,PCSK9,PMVK,SCD,SQLE,SREBF1,THRSP,TM7SF2,TMEM97
SRF	-1.512	transcription regulator	Activated	3.398	0.107	ABCA4,ACTB,AKAP12,AMD1,ANKRD1,ANKRD6,ASB5,AVPR1A,BCL2,BCL2L1,BCL2L11,BMP2,BPGM,BRD3,CALD1,CAP1,CAPRIN1,CDK4,CDKN1A,CPA3,CPM,CTGF,CTNNB1,CXCR4,DMD,DMKN,DSTN,EGR1,EIF6,ELK1,EPG5,ETS1,EYA2,EYA3,FAM60A,FCN1,FGF1,FGF12,FHL2,FLNA,FOS,FOSB,GDA,GP1BA,GPATCH4,GSN,HIPK1,HSPG2,IGF1,ITGA6,ITGA9,ITGB1,KDSR,LBH,LEPR,LMOD1,LPCAT3,LRP1,MAP4K4,MAPK13,MCL1,MGST1,MGST2,MYL9,MYLK,MYO1B,MYO1E,MYOM1,NET1,NFATC2,NLRP1,…
seocalcitol		chemical drug		1.876	0.108	AKT1,ANKRD1,BCL2,BCL2L1,CDKN1A,CDKN1B,CKS1B,GADD45A,LRP1,MAP3K11,MCL1,NOMO1 (includes others),PAPOLA,PDLIM7,PEX13,RAB1A,SKP2,SSPN,STAT3,TFAP4,UVRAG,VDR,VEGFA
ST3-Hel2A-2		chemical reagent	Activated	2.449	0.109	ATF3,DDIT3,FOS,GADD45A,NR4A2,PHLDA1
Ncoa6		transcription regulator		1.964	0.109	FABP4,FOS,SCD,SERPINE1,SREBF1,TGFA
acadesine		chemical drug		1.912	0.11	ACACA,CDKN1A,EGR1,HCRT,OAT,PKLR,SREBF1,THRSP
Ifn gamma		complex	Activated	2.092	0.11	BCL2L1,CASP1,CASP3,CD86,CSE1L,EIF2AK2,FN1,GBP1,IL10,IL18BP,IL32,LGALS9,LIF,LY96,MAP4K4,MAPK1,MYC,MYD88,NLRP2,NR4A3,PCDH7,PML,SOCS1,SOCS3,STAT1,TLR4,TNF,TNFRSF9
diclofenac		chemical drug		-1.993	0.111	ATF6,CDKN1A,CRP,FOS,HIF1A,HPGD,IL10,IL2RA,LBH,MYC,TMEM100,TNF,VEGFA
miR-29b-3p (and other miRNAs w/seed AGCACCA)		mature microrna	Inhibited	-2.525	0.112	ACVR2A,ARPC3,BACE1,CD276,CDC42,CNOT8,COL3A1,COL4A2,FAM3C,FBN1,FRAT2,GPR37,HMGN3,KCTD3,KLF4,LOXL2,MCL1,MLF1,PIK3R1,PMP22,PURA,RERE,TRIM9,TUBB2A
H2AFB3 (includes others)		other	Activated	3.273	0.118	ATF3,ATF5,BBC3,BCL2L11,CDKN1A,CHAC1,CLCNKA,DHRS9,FOS,GMFG,HIP1R,ING1,JAK3,LYPD1,MFI2,PCDH9,SAA1,SAA2,SERPINB9,SUN3,TNFRSF9
INSIG1		other	Activated	2.578	0.12	AACS,ACACA,ACACB,ACSL4,APOE,CCL22,CCR5,CCR6,CD68,CLEC7A,CXCL2,CXCR4,CYP4F2,DHCR24,ELOVL1,FABP4,FABP5,FADS1,FDFT1,G6PD,GPAM,HMGCS2,LIPG,LPCAT3,LSS,MVK,NFKBIZ,PLA2G4F,PMVK,PTGS1,RAB27A,S100A8,S100A9,SCD,SQLE,SREBF1,TM7SF2
SMARCA4		transcription regulator		1.923	0.124	AGR2,AIM1,ATP2B4,BNIP3L,C19orf12,CCDC85B,CCR6,CD74,CDKN1A,CDKN1B,CDKN2B,CIITA,CLK1,CLPX,CNTN1,COTL1,CSF1,CSNK1G2,CTGF,CTSH,CTSS,CXCR4,DCT,DDX18,EBF1,EFNB1,FABP4,FCHSD2,FHL2,FN1,FOS,FOSL2,GADD45A,GAPDH,GBP1,GPR183,GPR56,GPX1,GYS1,HCST,HENMT1,HEXB,HHIP,HLA-DRA,HPGD,IFI27,IFIT1,IFITM3,IGF1,IL36B,IL7R,ITGA3,ITGA5,ITGB1,KDM6B,KIR2DL1/KIR2DL3,KRT15,LGALS3,LMNA,LOC100996763/NOTCH2NL,LOXL2,MAPK1,MMP1,MT1…
RAC1	2.692	enzyme	Activated	2.295	0.126	AKT1,ANKRD1,ATF3,CD86,CDH2,CIITA,CRP,CTGF,CTNNB1,DUSP1,DYRK1B,FAS,FN1,FOS,GSN,HIF1A,HMOX1,IL10,IL23A,ITGA6,ITGB1,MAPK8,MMP1,MYC,PLAUR,RAC1,SNAI2,SOD2,SRF,STAT1,STAT3,VCAM1,VEGFA
XIAP	3.212	enzyme		1.949	0.127	CASP3,CDH2,CDK4,CDKN1A,CDKN1B,CXCL1,SERPINE1,SOD2,TNF
NOX4	2.204	enzyme		1.787	0.127	BCL2L1,BCL2L11,BMF,FN1,HIF1A,MCL1,NOX4,TGFA,VEGFA
RELA		transcription regulator	Activated	2.437	0.127	ABCG2,AHR,ALCAM,ANKRD1,APOE,AR,ARFGAP3,ATP6AP2,BACE1,BBC3,BCL2,BCL2L1,BCL2L11,BECN1,BIRC2,BMP2,BNIP3L,BRCA2,C3,CARD8,CASP3,CAV1,CBS/LOC102724560,CCL22,CD40,CD69,CDKN1A,CDKN1B,CIITA,CRP,CTGF,CXCL1,CXCL2,CXCR4,DDIT3,DEFB4A/DEFB4B,DIO2,DUSP1,EGR1,ERAP1,ERBB2,EWSR1,FAS,FCGRT,FOS,GBP1,GRK5,HAS2,HIF1A,HMOX1,IFNGR2,IFNL1,IGF1,IGF1R,IL10,IL12A,IL15RA,IL1RN,IL23A,IL2RA,IL32,IL7R,IRF4,ITCH,KRT15,L3MBTL2,LT…
PAX1		transcription regulator	Activated	3.337	0.128	ASPRV1,CNFN,CRABP2,DLX3,EVPL,GRHL3,KRT27,LOR,NKX3-2,OVOL1,PDGFRA,PPL,PRDM1,SPRR1A,SPRR3
carbamylcholine		chemical drug	Activated	2.414	0.128	APOE,CDKN1A,CHRM2,ECE1,EGR1,FOS,GEM,MAPK14,MAPK8,NPR1,NR4A1,PLCG1,RGS2,TGFA,VEGFA
GRB2	2.038	other	Activated	2.324	0.128	ASPRV1,CDKN1B,CNFN,CRABP2,DLX3,EVPL,GRHL3,KRT27,LOR,OVOL1,PLAU,PPL,PRDM1,SPRR1A,SPRR3
15-deoxy-delta-12,14 -PGJ 2		chemical - endogenous non-mammalian		-1.877	0.129	ADAMTS4,BCL2,BCL2L1,BECN1,BIRC2,BRCA1,CASP3,CASP9,CCNG1,CD200,CD36,CDK4,CDKN1A,CFLAR,CIITA,CTGF,CTSD,DDIT3,DGKA,DNAJB1,EGR1,FABP4,FLT1,FN1,FOS,GADD45A,GCLM,GSN,HLA-DRA,HMOX1,IL10,KLF4,LAMP1,MAPK14,MCL1,MMP1,MSR1,MYC,NFE2L2,NFKBIB,NOX4,PDGFRA,PLAU,PRDX1,PTGES2,RARB,RUNX2,SCGB1A1,SERPINE1,SOCS1,SOCS3,STAT1,TGIF1,TNF,TNFSF11,VCAM1,VEGFA,XIAP
acitretin		chemical drug	Activated	2.2	0.131	ADAM10,KRT16,ODC1,PI3,TGM1
CD46	1.848	other	Inhibited	-2.144	0.131	C3,CD69,FOXP3,IL10,IL2RA
cyclopiazonic acid		chemical - endogenous non-mammalian	Activated	2.068	0.132	BCL2,CXCL2,DDIT3,EGR1,FAS,FOS,TNF
glutamyl-Se-methylselenocysteine		chemical - endogenous mammalian		-1.89	0.132	ATP1A1,EGR1,GNAI2,ID1,PLAUR,TIMP2,TIMP3
N-acetyl-L-cysteine		chemical drug	Inhibited	-2.092	0.133	ADIPOR1,ADORA2B,AR,ATF4,ATP1A1,AVPR1A,BCL2,BCL2L11,BMP2,BSG,C3,CASP3,CASP9,CAV1,CCR5,CD86,CDKN1A,CDKN1B,CHRNA9,CTGF,CXCR4,CYR61,DDIT3,EGR1,ESM1,FAS,FBXO32,FOS,GCLM,GNAI2,HIF1A,HLA-DRA,HMOX1,IFNL1,IGF1R,IL10,IL12A,IL23A,IL2RA,MAPK14,MAPK8,MSR1,MYC,NFE2L2,PLAU,PLAUR,RAF1,RARB,SERPINE1,SLC16A1,SNCA,SOD2,SPRR2D,SPRR2F,TGFBR2,TNF,TNFRSF10B,TOP1,VCAM1,VEGFA,XIAP
MYOD1		transcription regulator	Activated	2.043	0.135	ACACA,ACACB,ACSL5,ADORA1,ALDOA,ARID3A,ARNT,BCL2,BCL2L1,BRCA1,CCND3,CDH15,CDKN1A,CDO1,CTNNB1,DAG1,DAO,DMD,DUSP1,ETV4,FYN,GADD45A,GMFG,GRB2,GYS1,HADH,HDAC11,ID2,IGF1,IRX1,KLF6,LMNB2,MAFB,MAP2K1,MYCL,NPTX1,PLEKHO1,PMEPA1,PNP,POSTN,PRKACA,PRKAR1A,PRKAR2B,PSMB4,PTK2,RB1,RECK,RPS6KA2,RUNX1,SCHIP1,SEPT4,SIX1,SLC12A2,SST,STAM,SUSD2,TJP1,TKT,TNNI2,TNNT3,TOP1,UCP3,ZEB1
BCR (complex)		complex	Activated	2.241	0.136	BCL2,BCL2L1,BCL2L11,CALR,CASP3,CCND3,CCR6,CD69,CD7,CD86,CDK4,CDKN1B,CFLAR,CTNNB1,CXCR4,EGR1,FAS,FOS,FOSB,GBP2,HLA-DMA,IL10,IL23A,IL2RA,IRF4,ITGB1,KCNN4,KLF4,MCL1,MYC,PRDM1,PTPN22,S100A10,TNFSF9,TP53AIP1,XBP1,XIAP
estrogen receptor		group	Inhibited	-2.213	0.139	ABCG2,AGO1,ANXA1,ANXA9,AXL,BCL2,C3,CALD1,CAV1,CD24,CD59,CD68,CDH15,CDH3,CLN8,COL4A2,COL5A1,COL6A1,COL6A2,CTGF,CXCL1,CXCR4,DNMT1,DSC2,DSP,EGLN2,EGR1,ERBB2,ERBB3,ETS1,F12,FGF1,FGF12,FGFR1,FGFR3,FLNC,FN1,FOS,GAL,GATA3,HSPA1A/HSPA1B,HTRA2,ICAM2,IGF1,IRS1,ITGA3,ITGB1,JUP,KRT15,KRT8,LOXL2,LYN,MMP1,MSN,MYC,NCAM2,NEDD9,NRIP1,NT5E,OCLN,PCDH1,PCDH7,PLAU,PLAUR,POR,RGS2,SERPINE1,SMAD4,TGFA,TGFBR1,TGFBR2,TIMP…
Stat3-Stat3		complex	Activated	2.419	0.141	BCL2L1,CDKN1A,CRP,FTL,LTA,MYC,SOCS3,SOD2,TNFSF11,VEGFA
FGF21		growth factor	Inhibited	-2.6	0.142	ACACA,ACADM,BDH1,CIDEA,CNPY2,COL10A1,DIO2,EGR1,FGFR1,HMGCS2,IGF1,IGFBP1,LEPROTL1,ME1,MYLIP,SERPINE1,SREBF1
deferoxamine		chemical drug	Activated	2.748	0.143	ALDOA,ANGPT2,ANGPTL4,ARNT,BACH1,BCL2,BNIP3,CCND3,CD47,CD59,CDKN1A,CTNNB1,DUSP1,EGR1,ENO1,FLT1,FOS,GADD45A,GEM,HIF1A,HMOX1,HSPA13,HSPA1A/HSPA1B,IFI6,IFIT5,IGF1,IGFBP3,IL32,JAG2,LDHA,MAPK14,MDM2,MMP1,MYC,NR4A2,PKM,PLAT,PLAUR,RB1,SERPINE1,SHMT1,SMAD2,SMAD4,SREBF1,TNFRSF10B,TSC22D1,VCAM1,VEGFA,WT1
lysophosphatidic acid		chemical - other	Activated	2.859	0.143	ANKRD1,CACNA2D1,CD36,CTGF,CYR61,DUSP1,EGR1,FABP4,FKBP5,FOS,GRN,HIF1A,HYOU1,KLF5,LIPG,MDM2,MPZ,MYC,PDGFRA,PLAU,PLAUR,S1PR3,SERPINE1,SOCS1,SRF,TAGLN,VEGFA
N-Ac-Leu-Leu-norleucinal		chemical - protease inhibitor		1.758	0.15	ABCA7,ATF4,ATF6,BCL2L1,BRCA1,CASP3,CASP9,CAV1,CDKN1A,CDKN1B,CEBPA,CREB1,CTNNB1,DDIT3,EIF4E,FABP4,ITGB1,LAMP1,LAMP2,NEDD9,PAK2,RB1,RUNX2,SMAD4,SREBF1,SYK,TGFBR2,USF2,XIAP
PDGFC		growth factor	Activated	2.088	0.151	COL4A2,CTNNB1,FLT1,MYC,PDGFRA,TEK,TIMP2,VEGFA
MAP2K2		kinase		-1.755	0.151	ACSBG1,CDKN1A,DNMT1,ETV5,HIF1A,IRS1,PDGFRA,VEGFA
bicuculline		chemical - endogenous non-mammalian	Activated	3.207	0.156	ATF3,CYR61,DUSP1,DUSP6,EGR1,FOS,FOSB,GADD45B,HSPA8,KLF4,MAFF,NPAS4,NR4A1,NR4A2,SNORD22
histone deacetylase		complex	Inhibited	-2.309	0.156	ABCC11,BCL2,CSF2RA,CXCR4,CYR61,ID2,LAT,NDRG2,PER1,PLAT,PLAU,PTGIS,SLC7A8,THBS1,TNF
EGR2		transcription regulator		1.858	0.156	BCL2,BNIP3L,CAST,CHRNA7,COL11A1,CSF1R,DGKA,DIO2,DMBT1,EGR1,ERBB2,FOS,GJB1,GOLGB1,ID2,IL10,IL7R,LAMA2,MAP2,MBP,MPZ,MR1,NCL,NCMAP,NSF,PCDHGC3,PDE7A,PMP22,PRDM1,PRKCD,RABGGTA,RALGAPA1,ROBO1,RRAD,S100A1,SCD,SLC12A2,SLC16A1,SLC1A3,SOCS1,SOCS3,SQLE,TAOK1,TCEB3,TNFSF11,TXNRD2,UCP3,VEGFA
etoposide		chemical drug	Activated	2.179	0.158	ADAM10,ADAM17,AKT1,ATF3,BAD,BBC3,BCL2,BCL2L1,BCL2L11,BIRC2,CA2,CASP2,CASP3,CBX1,CD40,CD86,CDKN1A,CDKN1B,CEBPA,CFLAR,CTSD,DFFB,DNMT1,DUSP1,E2F3,EEF1B2,FAS,FOXP3,GADD45A,HK1,ID2,IFNL1,IL10,MCL1,MDM2,MMP1,NR4A1,PFKL,RHOBTB2,SERPINB5,SOD2,SQSTM1,SVIL,TNF,TNFAIP3,TNFRSF10B,TP53I3,TP63,XIAP
L-cysteine		chemical - endogenous mammalian		1.982	0.159	CDO1,FOS,MYC,PCK2
CYBA		enzyme		1.982	0.159	SERPINE1,SOD2,TNF,VEGFA
Collagen type III		complex		1.974	0.159	GP1BA,ITGA2,ITGA5,ITGB1
RAD9A	-3.501	enzyme		1.954	0.159	CDKN1A,GPR182,ITGB1,SATB1
DMTF1	1.682	transcription regulator		1.949	0.159	BBC3,CDKN1A,DMTF1,MDM2
MLX		transcription regulator	Inhibited	-2.202	0.16	ACACA,ARRDC4,MID1IP1,PKLR,SCD,THRSP
miR-9-5p (and other miRNAs w/seed CUUUGGU)		mature microrna	Inhibited	-2.431	0.16	BACE1,FGF16,NTRK3,PMP22,PRDM1,SYTL4
PTH		other		1.904	0.161	ADAMTS1,ADD3,BCL2,BMP2,CDKN1A,CDKN1B,CSF1,CTGF,CTNNB1,CXCL12,CXCL2,CXCR4,CYP27B1,DMP1,DUSP1,EFNB2,FN1,FOS,FOSB,FOSL2,GJA1,GNG12,GOLGB1,IGF1,IGFBP3,LIMA1,LMNA,MGP,MMP1,NDRG2,NR4A1,NR4A2,ODC1,PALM,PHLDB2,PLAU,PLXDC2,POSTN,PPP2R5D,PUM1,RGS1,RGS2,RUNX1,RUNX2,SDC4,SFRP4,SNX3,SOCS3,SORT1,TNFSF11,VDR
finasteride		chemical drug	Activated	2.121	0.167	AR,BCL2,FLT1,FOS,HIF1A,PENK,SRD5A1,TGFA,VEGFA
SMARCB1	-1.621	transcription regulator	Activated	2.803	0.167	ACTR2,ADD3,ATP1B1,BAG3,BCL2L11,BNIP3,BNIP3L,BTG1,C4A/C4B,CDKN1A,CDKN2C,CRP,CSF1,CTTN,CXCR4,CYP4F8,DACH1,DSC2,EIF2AK2,EIF4E,ERBB2,FABP4,FAS,FASTK,FBP1,FOS,FZD7,GADD45A,GJA1,GJB1,GJB2,GMNN,GSN,HES5,IFNAR2,IL15RA,JUP,MCM2,MCM3,MCM5,MDM2,MMP1,MYOM1,NKX3-2,OAS1,POSTN,PRKAB2,RAB5B,RAB5C,S100A1,SKP2,SMAD5,SMARCB1,SMC4,TCF21,TFDP1
MKL1		transcription regulator		1.821	0.168	ACTB,BCL2L1,CBFB,CD151,COMT,CPA3,CXCR4,DHCR24,DMKN,DSG1,EGR1,EYA2,F2R,FCN1,FLNA,FOS,GP1BA,ITGA6,ITGB1,IVL,MAPK13,MGST2,MYL9,MYLK,P2RY1,PRSS57,RUNX1,S100A8,S100A9,SERINC3,SERPINB2,SLC20A1,SRF,TAGLN,TST,VCL
FLT3LG		cytokine	Activated	2.102	0.17	CCR5,CD40,CD86,CDKN1B,CEBPA,FOXP3,ID2,IL10,IL15RA,IL2RA,IL7R,PTPRC,ROCK1,SOCS1,SPI1,SPN,TCF4
SOX7	-6.775	transcription regulator	Activated	3.051	0.172	ASPRV1,CNFN,CRABP2,DLX3,EVPL,GRHL3,KRT27,LOR,OVOL1,PPL,PRDM1,SPRR1A,SPRR3
HBEGF		growth factor	Activated	2.181	0.172	ANGPTL4,AR,BCL2,BMP2,CSF1R,CXCR4,GJA1,ITGB1,MAPK14,NRP1,TGFA,VEGFA,ZEB1
ELF4		transcription regulator		1.838	0.172	CA2,CBX1,CDKN1A,CXCL2,DUSP1,KLF2,KLF4,LYZ,MAPKAPK3,MDM2,PLEC,RAP1B,TAF7
Nfat (family)		group	Activated	2.832	0.179	BCL2,CALD1,CD40,CFLAR,CTSK,CYR61,DAAM1,DHRS9,ESM1,FABP4,FAS,FGF18,FOXP3,IRF4,KIF13A,KLF6,LBH,LTA,NOX4,PDGFB,PPAP2A,RHOJ,SAMD4A,SDC4,SERPINE1,SMAD2,SOD2,SPOCD1,TNF,TNFSF14,TRAF1,VCAM1
vinblastine		chemical drug	Activated	2.16	0.18	AR,CCNG1,CD40,CD86,CDKN1A,FOS,HIF1A,MCL1,SOD2,TNF
CD36	-2.662	transmembrane receptor		-1.831	0.18	ACACA,ARG1,ATP5B,CD86,DEFB103A/DEFB103B,DEFB4A/DEFB4B,IGF1R,IL10,LRP1,SCD,SYK,TNF,TNFRSF10B,XBP1
IL2RA	3.333	transmembrane receptor		1.89	0.181	CCND3,CD86,FOS,IL10,IL15RA,MYC,TNF
ARHGAP21	1.604	other	Activated	2.84	0.188	ARID5A,ATM,CXCL2,IL12A,IL15RA,LMO4,LTA,NFKBIZ,PLA1A,PLAT,RILPL1,SH3BP5,TCF4,TNF,TSC22D1
FGF19		growth factor	Activated	2.092	0.19	ACACA,ACACB,ALDH1A1,APOE,BCL2L1,CD36,CTNNB1,CXCL2,CYP7B1,EGR1,ELOVL3,FABP5,FBP1,FOS,GADD45A,HSD17B1,ID1,IGFBP1,IL1RN,LEPR,PKLR,PPARGC1B,RGS2,SCD,SERPINA1,SQLE,SREBF1,THRSP
CDC42	2.24	enzyme		1.89	0.191	ATF3,BCL2L11,CASP3,CD86,CTGF,DYRK1B,FOS,ITGB1,MAPK8,MMP1,STAT3
cardiotoxin		chemical - other	Activated	2.72	0.192	ACSL5,ADAM10,AOC3,BGN,CASP1,CASP3,CCND3,CCR5,CD180,COL6A2,CSF1R,CSF2RB,CSF3R,CTSV,CXCR4,DHH,EZR,FBL,FGF12,FGFR1,G6PD,GM2A,GMNN,IGF1,IGFBP7,IL13RA1,IL1R1,IL1RN,IL2RG,IL4R,IL7R,ITGA5,ITGA6,ITGB2,ITGB5,KPNA2,MCM2,MCM3,MCM7,NPM1,PDGFB,PIGR,PTPRC,RANBP1,SNX5,STAT3,STXBP2,TNF,TSC22D1,TSHZ3,UCP3
SMAD3		transcription regulator	Activated	3.683	0.193	ABI2,ADORA1,ANKRD1,ARID3A,ASPN,BCL2,BCL2L11,BGN,BMP2,BMP6,CDH2,CDK4,CDKN1A,CDKN2B,CIITA,COL10A1,COL3A1,COL6A1,CRP,CTGF,CTNNB1,EGR1,FBLN1,FN1,FOS,FOXP3,GADD45B,GATA3,HAS2,HMOX1,ID1,ID2,IL23A,IL2RA,ITGB1,ITGB5,LPAR1,MAX,MMP1,MYC,NET1,PDGFB,PMEPA1,POLE4,POR,PPARD,RAC1,RUNX2,S1PR1,SERPINE1,SKIL,SLC25A4,SMAD5,SNAI2,STAT3,TAGLN,TGFA,TGFBR1,THBS1,TIMP3,TNF,TPM1,TPM2,TPM3,TPSAB1/TPSB2,VDR,VEGFA,VIM,WISP1…
N-methyl-D-aspartate		chemical reagent	Activated	2.112	0.194	ARNTL,ATP2B2,ATP2B4,BCL2L1,C3,CCR5,CD47,EGR1,FOS,GRIN2C,HCRT,PSEN1,SAA1,SLC1A2,SLC1A3,TNF
clioquinol		chemical drug	Activated	2	0.195	CDKN1A,CDKN1B,FOS,HDAC1,KDM6B
STAT3	-2.058	transcription regulator	Activated	2.665	0.198	AHR,AKT1,AMER1,ANGPT2,ANGPTL4,APEX1,ARG1,BCL2,BCL2L1,BCL2L11,BECN1,BMF,BOC,BST2,CASP1,CAT,CCNC,CCR5,CD40,CD46,CD74,CD86,CDH2,CDKN1A,CDKN1B,CEBPA,CFLAR,CIITA,COL3A1,COL5A1,COPS5,CREB1,CRP,CTLA4,CTSL,CTTN,CXCL12,CXCL2,DDIT3,DNMT1,ECT2,EGR1,EIF2AK2,FAS,FERMT2,FN1,FOS,FOXP3,GADD45A,GBP2,GIGYF1,GJA1,HAS2,HES5,HIF1A,HLA-DMA,HMOX1,ID2,IFI27,IFI6,IFIT1,IFIT5,IFITM3,IGF1R,IGFBP1,IKZF3,IL10,IL18R1,IL1R1,IL…
ADAM17	2.357	peptidase	Activated	2.357	0.2	ADAM12,ADAM17,AIRE,COL3A1,CXCL2,FN1,IL36A,KRT1,LOR,PRNP,TNF,TNFSF11
targinine		chemical drug	Activated	2.076	0.2	FAS,FOS,HLA-DRA,HMOX1,IL10,ITGB2,PLAUR,PRDX1,SST,TNF,VCAM1,VEGFA
ALDH1A2	-3.272	enzyme	Inhibited	-2.145	0.2	ABCG2,ALDH1A1,ATF3,BGN,COL3A1,CSF1,CTGF,CYR61,MAFB,PCOLCE,RARB,TIMP3
mifepristone		chemical drug	Inhibited	-2.327	0.201	ALAS1,ANXA1,APOE,AQP1,ARG1,ATF3,BCAT1,BCL2,C3,CA2,CASP1,CASP3,CAV1,CD74,CDKN1A,CDKN1B,CKMT1A/CKMT1B,CLEC3B,CTGF,CTNNA1,CTSD,DIO2,DLC1,DNAJC2,DUSP1,EFNB2,EGR1,FAS,FCGR2B,FDFT1,FKBP5,FOS,GAL,GAS6,GJA1,H6PD,HAS2,HPGD,IGFBP3,IL10,IL4R,INHBB,ITGA2,JAK3,KLF4,KRAS,LAMA2,LAMB3,LOX,LRP1,LSR,MAD2L1,MDM2,MMP1,MYC,NCOA3,NFE2L2,NOX4,NPM3,NR4A1,OGN,PDGFRA,PEPD,PLAT,POSTN,PSMA1,PTGER2,PTGIS,PTGS1,RARA,RGS2,RHOC…
SB-431542		chemical reagent	Inhibited	-3.205	0.205	ASPN,BGN,BMP6,CLIC4,CTGF,FAP,FN1,FOS,GADD45B,GAL,GJA1,GJB2,GJB6,ID1,IGFBP7,MYC,RUNX2,SERPINE1,SLC1A2,SMAD2,STAT3,TGFBR1,TGIF1,TJP1,TNFRSF12A
3-nitropropionic acid		chemical toxicant	Activated	2.578	0.205	ATP1B1,ATP6V1B2,ATP6V1G1,BACE1,BCL2,BCL2L1,CASP3,CBR1,COX6A1,GAPDH,GSK3B,GYG1,LDHA,MYC,PENK,SLC7A11,SQSTM1,SST
PTPRJ		phosphatase	Activated	2.183	0.205	ACPP,ARID5A,CD69,CDKN1B,CXCL2,FOS,IL12A,INHBA,LHX2,LTA,NFKBIZ,PLA1A,PLAT,RILPL1,SLA,TNF,TPO,TSC22D1
C5		cytokine	Activated	2.906	0.206	AKT1,ATF3,BCL2,BCL6B,CD46,CD55,CRP,CSF1,CXCL1,CXCL2,DAG1,EFNB2,EGR1,FCGR2B,FLT1,IFNGR2,IL10,IL12A,IL18R1,IL23A,ITGB2,NFE2L2,PLAT,PLK3,PPP1R15A,PRKRIR,SERPINE1,SF1,SLC25A15,TNF,TNFAIP2,TNFAIP3,VCAM1,VEGFA,ZFP36
SELP		transmembrane receptor		1.796	0.208	APOL3,CDKN1A,CLK1,CXCL2,CXCR4,GNA13,HCK,IGF1,IL4R,PLAUR,PRKCD,SERPINB9,TNF
pregna-4,17-diene-3,16-dione		chemical - endogenous non-mammalian		-1.807	0.212	BCL2,BIRC2,CEBPA,CFLAR,MCL1,MYC,SREBF1,VEGFA,XIAP
mir-223		microrna	Activated	2.027	0.213	ALCAM,AMPD3,ASPRV1,ATM,C15orf48,CACNA2D2,CAMKK1,CARD11,CD180,CD34,CD36,CSF1,CYB5A,EMP1,FAM198B,FAM20C,FBXW7,GALC,GPR65,HLA-DOB,HPGDS,ID2,IGF1,IGF1R,IL1RN,LY96,MSMO1,MYOF,NDRG2,NLRP3,PGAP1,POSTN,PURB,RAB38,S100A9,SERPINB2,SMARCD1,STAT3,TLR4
salmeterol		chemical drug	Activated	2.395	0.219	DUSP1,IL10,RGS2,SOCS3,TLR4,TNF
PDGFRA	1.699	kinase	Activated	2.19	0.219	CDKN1A,DAB2,FOS,MYC,PDGFRA,RUNX2
FOXL2	1.887	transcription regulator	Activated	3.737	0.222	ATF3,CH25H,CPM,CXCL2,CYP26B1,FOS,GPRC5B,IFNL1,IGF1,IL12A,INHBA,KLK9,LIF,MAFF,NFATC2,NR4A3,PPP1R15A,RGS2,SERPINB2,SOD2,SPRY1,TNFAIP3
WNT3A		cytokine	Activated	2.77	0.222	ADAM10,ADAMTS4,AHR,ARHGAP18,ARRDC4,ATP1B1,AXIN2,BCL2,BCL9L,BGN,BMP2,CACNA1G,CALR,CDH2,CEBPA,CPT2,CTGF,CTNNB1,CXCL12,CYR61,DCN,DCUN1D3,DPAGT1,DVL2,EFNB1,EPHA5,ERBB3,ETV5,FABP4,FHL2,FMOD,FN1,FZD1,GAP43,GSK3B,HAS2,HAS3,ID1,IRS1,LBH,LRRC17,LRRC32,MITF,MT1X,MYC,NCALD,NEK6,NRG1,NUMB,OGN,PDGFRA,PMEPA1,PMP22,PRICKLE1,PXYLP1,RUNX2,SDC4,SLC7A2,SPRY1,TCF4,THBS1,TIMP3,TNF,TRIB3,TYR,TYRP1,VCAM1,VEGFA,WISP1,WN…
TGM2	6.7	enzyme	Activated	2.187	0.225	AQP9,BNIP3,C12orf29,C3,CA2,CCL22,CD101,CD36,CD74,CD86,CDCA7,CFLAR,CSRNP1,CX3CR1,CYP4F3,DHX33,DLEU1,DNAAF2,EPB41L4A-AS1,FARSB,FERMT1,FN1,GIMAP2,GJA1,GM2A,GTPBP10,HDAC3,HIF1A,IFI6,IFIT1,IFIT5,IGF1R,IRF9,ITGA6,ITGAX,KCNQ5,LGALS9,LSP1,MAFB,MGP,MYC,MYO9A,OAS1,OLFM4,OTUD6B,PHLDA1,POR,PTGS1,RARA,RNF213,RUNX2,S100A8,SACS,SEMA6B,SERPINB2,SLC16A1,SLC16A13,SLC20A1,SLC25A15,SLC7A2,SLC9B2,SLFN5,SMPD1,STAT1,SW…
norepinephrine		chemical - endogenous mammalian		1.932	0.226	ADRB3,ADRBK2,ARNTL,CACNA1G,CITED4,COQ10B,CRY1,CRY2,CTGF,CXCR4,DIO2,DNM2,DUSP1,EGR1,ELOVL1,ELOVL3,FN1,FOS,FOSL2,FOXP3,GEM,GMNN,GRK5,HHIP,HMOX1,ID1,IGF1R,IL10,IL12A,KCTD3,LAMB3,LRRN3,MAN2A1,NR4A1,NR4A3,PCDH1,PDE10A,PDE4B,PDE4D,PER1,PIGR,PTPN21,SERPINE1,SLC15A1,THRSP,TINAGL1,TNF,UBE2I,USP33,VEGFA
RETNLB		other	Activated	2.533	0.231	AKT1,BMP1,CASP3,CCR5,CD86,CTGF,FABP4,FAP,FGFR1,FN1,FZD1,FZD6,IGF1,IL13RA1,IL4R,IRS1,MAP3K6,MSN,MYC,NR4A1,PLA1A,STK17B,STOM,TINAGL1,WISP1
PKD1		ion channel		-1.795	0.232	ABCB4,ABCG2,ACOX2,ADAM22,ALDH1A1,ALG6,APOM,ARHGAP10,ASPH,ATP1A1,ATP1B1,ATP1B2,BCAT1,BHMT2,CAMSAP2,CDKN1A,CPEB3,CREBBP,CXCL2,EDIL3,ENPP5,EZH1,FAM98B,FGFR1,FGFR3,FOSB,GLDN,GRAMD1A,HDAC9,HGD,JPH2,KLHL28,LARP4B,LOX,MAP3K12,NAPEPLD,NEDD9,NIPAL1,NNMT,ODF3B,PCDH7,PCDH9,PDCL,PDE4B,PI4KB,PML,POU2F1,PRKCB,PSEN1,QPCT,SFXN3,SMURF1,ST5,SYNE1,SYNJ2,TGFBR1,TRAF2,VPS13B,ZBTB10
TRADD		other		1.976	0.232	AR,CXCL1,CXCL2,DNMT1,IL18R1,RIPK2,TNF,TNFAIP2,TNFAIP3,TRAF1,VCAM1
miR-31-5p (and other miRNAs w/seed GGCAAGA)		mature microrna		-1.921	0.232	BCL2L11,CXCL1,DLX3,FOXP3,HIF1A,ITGA5,KRT16,MMP16,MPRIP,PDGFB,RDX
dimethyl sulfoxide		chemical drug		1.946	0.235	AATK,ABCB7,ACTB,ADAM12,ANXA1,BMP2,BNIP3,C1QTNF3,CA3,CALR,CCND3,CTNNB1,DDIT3,FOS,FUT8,HMOX1,HSP90AB1,ITGB2,KAT2B,KIF3C,LOXL4,MEFV,MYC,NR2F2,NUPR1,P2RY11,PDZD2,PRKX,PTGS1,PTK2B,ROCK1,RUNX2,SLC8A3,SPI1,SPNS2,SQSTM1,TNF,TNFSF11,UBE2L6,VCAM1
acetyl-L-carnitine		chemical - endogenous mammalian		1.915	0.237	BBC3,CDKN1A,GABPB1,GADD45A,GLO1,RRM2B,UQCRC2
GLIS2	4.903	transcription regulator		-1.89	0.237	C3,CTGF,LTBP2,MGP,SERPINE1,SNAI2,VIM
mir-23		microrna	Inhibited	-2.372	0.237	FBXO32,PRDX3,PTK2B,RUNX2,SNCA,SOD2,SPRY2
SKP2	-1.325	other	Inhibited	-2.388	0.237	CDKN1A,CDKN1B,FOXP3,ODC1,PTMA,RBL2,SKP2
MKL2		transcription regulator		1.941	0.238	ACTB,BCL2L1,CBFB,CD151,CPA3,CXCR4,DHCR24,DMKN,EYA2,F2R,FCN1,FLNA,GP1BA,ITGA6,ITGB1,MAPK13,MGST2,P2RY1,PRSS57,RUNX1,S100A8,S100A9,SERINC3,SERPINB2,SLC20A1,TAGLN,TST,VCL
geneticin		chemical toxicant	Activated	2	0.24	BBC3,CDKN1A,MDM2,PLAT
ANKRD17	-1.46	other	Activated	2	0.24	ACPP,ARID5A,CD40,SOCS3
catecholamine		chemical - other	Activated	2	0.24	ERBB2,IL10,MUC4,TNF
LOC102724428/SIK1	2.588	kinase		1.981	0.24	ACACA,SCD,SREBF1,THRSP
UCN2		other		1.835	0.24	AR,BCL2,FOS,TLR4
DIABLO	-2.072	other		-1.959	0.24	BIRC2,CDKN1A,CFLAR,XIAP
miR-150-5p (and other miRNAs w/seed CUCCCAA)		mature microrna		-1.98	0.24	BACH1,CSF1R,PDGFB,VEGFA
GAB2	3.096	other	Activated	2.284	0.24	BCL2,BCL2L1,CD34,CD69,ELK1,FOS,GSN,HIF1A,MCL1,SERPINE1,TNF,ZEB1
delta-9-tetrahydrocannabinol		chemical drug	Activated	2.039	0.241	ACSL4,ALCAM,BID,BIRC2,CD69,CEBPA,CFLAR,CXCR4,DHX15,DUSP6,FOS,FOSB,LTA,RPS9,TAP2,TFIP11,TNF,TNFSF4,TUBA3C/TUBA3D
GDF9		growth factor		1.891	0.247	CTGF,HAS2,HSPG2,ID1,ID2,INHBA,INHBB,ITGA6,LOX,NRIP1,PLAU,PTGER2,PTX3
DPP4	-2.853	peptidase	Activated	2.155	0.25	CD86,CTNNB1,FAP,IL1RN,PLAU,SREBF1,TIMP2,TNF
TREM1		transmembrane receptor	Activated	2.335	0.252	ABL2,ADORA2B,ARRDC4,ASPH,ATF3,ATP1B1,BCL2,BRE,CD86,CDKN2B,CENPU,CKS2,CSF1,CXCL1,CXCL2,CXCR4,DEFB4A/DEFB4B,DTL,DTNBP1,DUSP14,EGR1,ELOVL7,FERMT2,GADD45B,GCLM,GEM,GLA,HES4,HTRA4,IL10,IL15RA,IL1R1,IL23A,IL36RN,INHBA,ITGAX,KANK1,LIF,MAFF,MMP1,MMP19,MYD88,NFKBIB,NR4A2,NT5E,PALM2-AKAP2,PHLDA1,PLCXD1,PTTG1IP,RGS1,RHOBTB3,RIN2,RRAD,S1PR3,SERPINB2,SFMBT2,SLC1A3,SNAPC1,SPRY2,SYNJ2,TBC1D7,THBS1,TLR4,TNF,TNFS…
NANOG		transcription regulator	Activated	2.117	0.253	ACY3,AHR,AMER1,COL3A1,EGR1,FOS,FOSB,FUS,GMFG,HNRNPH1,HOPX,HOXC4,HSPA1A/HSPA1B,IFNGR1,IGF1R,IGFBP1,JARID2,KLF4,LHX2,LYN,MAX,MTF2,NPTX1,NRIP1,OTP,OTX1,PHACTR2,PILRB,POLE4,RAPGEF5,SET,SMARCC1,SRRT,XIAP,YWHAE,ZFHX3,ZIC3
evodiamine		chemical - endogenous non-mammalian	Inhibited	-2.121	0.261	BCL2,BCL2L1,BIRC2,CASP3,CASP9,CFLAR,MCL1,MYC,XIAP
FOXF1		transcription regulator	Activated	2.233	0.266	CACNA1C,ITGA5,MYLK,PDGFRA,VCAM1
Ahr-aryl hydrocarbon-Arnt		complex	Activated	2.2	0.266	CDKN1A,CDKN1B,FAS,NFE2L2,SLC35A2
OSMR	1.753	transmembrane receptor		1.982	0.266	OSMR,SCD,SERPINA1,SREBF1,TNFSF11
mir-9		microrna		-1.982	0.266	BACE1,ETS1,MEIS2,PMP22,PRDM1
AHR	1.62	ligand-dependent nuclear receptor	Inhibited	-2.235	0.269	ABCG2,ADIPOR2,AKR1A1,ALDH1B1,ALDH3A1,APAF1,ARNT,ASPN,ATP2B1,BZW2,CADM4,CAMK2N1,CBR1,CCND3,CD36,CD38,CDH2,CDK4,CDKN1A,CDKN1B,CDKN2B,CDKN2C,CEBPA,COL11A1,COL3A1,COL4A2,COL5A1,COL6A1,COLQ,COX8A,CRP,CTNNB1,CTSD,CYP2A6 (includes others),DCN,DNAJB1,DUSP6,EFEMP1,ENPEP,FABP4,FAS,FBLN5,FN1,FOS,FOXP3,FZD7,GADD45A,GAS6,GHITM,HDAC9,HECTD2,HIF1A,IKZF3,IL10,INSIG2,ITGA5,ITGA6,ITGBL1,KLF2,LTBP2,LTBP3,MYC,NFE2L2…
crocidolite asbestos		chemical toxicant		1.924	0.27	BCAT1,FOS,FOSL2,GADD45A,GCLM,ILK,MAPK7,MYC,PRKCD,ZYX
ramipril		chemical drug	Inhibited	-3.162	0.27	COL3A1,COL4A2,CTGF,FN1,ITGA2,LAMB1,MAPK14,TIMP2,TLR4,VEGFA
PIN1		enzyme	Activated	2.389	0.271	CDK10,CDKN1A,COL3A1,CPSF6,CTNNB1,EPB41L4B,FBXW7,FN1,IFNL1,MAPK8,MCL1,MDM2,MYC,PML,PPARD,TBC1D31,TP53AIP1,TP53I3
PRKCB	2.729	kinase	Activated	2.36	0.271	ADRB3,BCL2L1,CD40,CD86,CDKN1A,CLCN7,CTNNB1,EGR1,FN1,FOS,IL10,MYC,PRKCB,SERPINE1,SOD2,SREBF1,TCIRG1,TGFBR2
PRKAA2		kinase		-1.84	0.273	ALAS1,CA2,CAMKK1,CDKN1A,CDKN1B,CEBPA,CXCL12,DDIT3,EGR1,FN1,GRIA3,HIF1A,HIGD1A,KLHL29,LDHA,LMO4,MGST1,MYLK,NDRG2,NOX4,NPEPL1,OAT,PARP3,PCOLCE,PDGFRA,PKLR,RAF1,SLC16A1,SREBF1,TGM2,VIM,YAP1,ZNF462,ZYX
SCD	-2.728	enzyme	Inhibited	-2.518	0.274	ACACA,ACACB,ACADVL,ADRB3,ANGPTL4,ATF3,BCL2,CD36,DDIT3,DIO2,GADD45A,GPAM,PEMT,PPARD,PTPN1,SREBF1,TNF,UCP3,XBP1
Fgf		group	Activated	2.189	0.277	CCND3,FOS,IGF1,IGF1R,MITF,ODC1,PER1,RUNX2,SPRY2,STAT1,VCAM1
ciprofibrate		chemical drug	Inhibited	-2.391	0.281	ABCB4,ACADM,ADAMTS1,AIG1,ANXA2,BSG,CAT,CBR1,CD36,CIDEA,COL4A2,CPOX,CRAT,CRP,CSTB,CTSV,CXCL12,CYP4F12,CYP7B1,DBI,DPP4,ELOVL3,FABP4,HAL,HDAC1,HSD17B4,HSD3B1,IGF1,IGFBP1,KRT8,LGALS3BP,LPCAT3,LY6D,NR1H3,OAT,PHLDA1,QPCT,RBM3,RPL12,SCD,SERPINA1,SLC16A1,SLCO2B1,SQSTM1,TAGLN2
DACH1	-4.709	transcription regulator	Inhibited	-2.354	0.283	CDKN1A,DEFB4A/DEFB4B,EFEMP1,EGR1,FGFR1,FOS,ID1,IGFBP3,KLF4,RAD51,SERPINE1,TNFAIP3
INSIG2	-3.146	other	Activated	2.403	0.284	ACACA,FDFT1,G6PD,GPAM,SCD,SREBF1
BTG2		transcription regulator		1.964	0.284	BRCA1,CAT,HMOX1,RARA,RARB,SOD2
RPS6KA5		kinase		1.8	0.284	DUSP1,FOS,IL10,IL12A,MYC,TNF
CCK		other		1.758	0.284	CFLAR,EGR1,FOS,PENK,VEGFA,XIAP
CD40	3.964	transmembrane receptor	Activated	2.988	0.285	A4GALT,BCL2,BCL2L1,BCL2L11,BECN1,CCL22,CCND3,CD38,CD40,CD69,CD86,CDK4,CDKN1A,CDKN1B,CFLAR,CSF1,CTLA4,CUL1,CXCL12,CYSLTR1,DUSP1,DUSP6,FAS,FCGR2B,FOS,IL10,IL12A,IL13RA1,IL15RA,IL1RN,IL2RA,IL4R,IL5RA,IRF4,ITGB1,ITGB2,KLF4,LGALS3,LTA,MYC,PRDM1,PTGER2,SERPINE1,TAP2,TAPBP,TNF,TNFAIP3,TNFRSF25,TNFRSF9,TNFSF4,TP53AIP1,TRAF1,TRAF2,TRAF4,TRAF5,VCAM1,VEGFA,XBP1
roscovitine		chemical drug		-1.912	0.289	CDK5,CDKN1A,CEBPA,CTGF,FABP4,FN1,MCL1,MDM2,MYC,RB1,SKP2,ULBP2,XIAP
TBX2		transcription regulator	Inhibited	-2.207	0.29	ANLN,ASF1B,ATF3,ATF5,AURKB,CCNL1,CDCA5,CDKN1A,CDKN2C,CKS1B,DDIT3,DMTF1,DNMT1,LIG1,MAD2L1,MCM2,MCM5,MCM6,MCM7,MED20,PRC1,RBM39,SEPT10,SRF,TCEA2,TRIB3,TYRP1
mir-124		microrna		1.976	0.297	CAMTA1,IQGAP1,LHX2,RUNX2,SLC1A2,SNAI2,STAT3
ITGA2	1.558	transmembrane receptor		1.964	0.297	DCN,IGF1,ITGA2,ITGA5,ITGB1,MMP1,TNFSF11
WLS		other		1.89	0.297	BMPR2,CCL22,CXCL2,IL36A,IL36B,IL36G,IL36RN
mir-34		microrna		-1.836	0.297	ACTR1A,AHCYL1,BCL2,CD47,CDK4,E2F3,EFNB1,EMP1,GRM7,MDM4,MLLT3,NOTCH2,PLCG1,RUNX2,STIM1
2-amino-1-methyl-6-phenylimidazo-4-5-b-pyridine		chemical drug		-1.884	0.297	BCL2,CCT2,CCT5,CCT7,CDK4,HSPA8,LAPTM4B,PSMA6,PSMB2,PSMB4,RAB11A,RAP1A,RAP1B,RB1,UBA1
mir-181		microrna	Inhibited	-2.008	0.297	BCL2,BCL2L11,CD163,CD69,CREB1,DUSP6,KLF6,MCL1,NLK,PRKCD,PTPN22,RUNX2,SUZ12,TGM2,TIMP3
ciprofloxacin		chemical drug	Activated	2.137	0.3	ACSL5,ALDH3B1,ATP5A1,ATP6V1B2,ATP6V1D,ATP6V1E1,ATP6V1H,CD40,CD47,CD68,CD86,CPNE1,CSF2RB,CTSD,CTSV,EDIL3,GBA,GLUD1,GRN,IGF1R,ITGA9,ITM2C,LGMN,MAN2B2,MAPK1,MSR1,MYBBP1A,MYOF,NRP1,PKN2,RAB11FIP1,RPL10A,RPL12,RRAGC,RUFY1,SPRED1,VIM
ELOVL5		enzyme	Activated	2.223	0.306	ACACA,FADS1,GPAM,INSIG2,PLTP,RICTOR,SCD,TRIB3
5-O-mycolyl-beta-araf-(1->2)-5-O-mycolyl-alpha-araf-(1->1')-glycerol		chemical - endogenous non-mammalian	Activated	2.944	0.321	AQP9,ATF3,CD40,CMKLR1,CX3CR1,CXCL1,CXCL2,DUSP1,FABP4,IFIT1,IFIT5,ITGB8,KYNU,MMP1,NAMPT,NEU4,NFKBIZ,NR4A3,NT5E,PDE4B,RGS1,SDC4,SERPINB2,SLC7A11,SOCS3,SOD2,TNF,TNFAIP3,TRAF1,VCAM1
SP1		transcription regulator		1.921	0.322	ADAMTS1,AGER,AKAP12,ALDH3A2,ALOX15B,APOE,AR,ATF3,ATM,ATP5B,BACE1,BBC3,BCL2,BNIP3L,CASP3,CAT,CAV1,CBS/LOC102724560,CCL22,CCND3,CD40,CD55,CD59,CDH2,CDK4,CDKN1A,CDKN1B,CDKN2B,CDKN2C,CEBPA,CETP,CHRNA5,CIITA,CIRBP,COL8A1,CRABP2,CSNK2A1,CTGF,CTSD,CXCL12,CYC1,CYP7B1,DHCR24,DLC1,DLX3,DMD,DRG2,EGR1,EIF2AK2,EZR,F2R,FAS,FGFR1,FLNA,FLT1,FN1,FOLR2,FOS,FOXP3,GJA1,GNAI2,GPX4,GSS,HAS2,HDAC1,HDAC2,HDAC3,HIF1A,HIS…
salmonella minnesota R595 lipopolysaccharides		chemical - endogenous non-mammalian	Activated	3.582	0.324	ADAM9,ATP6V1E1,AXL,C8orf44-SGK3/SGK3,CCL22,CD38,CD86,CFLAR,CH25H,CXCL1,CXCL2,EGR1,FOS,FOSB,HLA-DMA,HLA-DMB,HLA-DRA,IL10,IL12A,LPAR1,MAFF,MCM2,MEFV,MT1X,NFKBIZ,PDE4B,SERPINB2,SERPINE1,SLC7A2,SLFN13,SLFN5,SOCS3,TFEC,TNF,TNFAIP3,TPM3,TSC22D1,VCAM1
EPHB1	-3.587	kinase		1.98	0.327	EGR1,FOS,IL6ST,SERPINE1
selumetinib		chemical drug		1.964	0.327	BCL2L11,CDKN1A,CDKN1B,RUNX2
1,1-bis(3'-indolyl)-1-(4-trifluoromethyl-phenyl)methane		chemical reagent		1.938	0.327	AR,ATF3,CAV1,CDKN1A
D-galactosamine		chemical - endogenous mammalian		1.967	0.335	BCL2,CASP1,CXCL2,EDNRA,FOS,IL10,IL12A,MCL1,MYC,NFE2L2,SDC3,SOD2,TLR4,TNF
PTK2	1.617	kinase		1.948	0.339	BIRC2,CDKN1A,CDKN1B,CYR61,DSP,FOS,IRS1,ITGA5,KRT8,PALLD,PTK2,SKP2,THBS1,TIMP3,VCAM1,XIAP
myricetin		chemical - endogenous non-mammalian	Activated	2	0.342	BCL2,IL10,MMP1,MYC,SLC16A1
Sod		group	Inhibited	-2	0.342	DSC2,DSG1,HLA-DRA,HMOX1,VCAM1
L-histidine		chemical - endogenous mammalian	Inhibited	-2.166	0.342	ATF3,ATF4,EGR1,PPP1R15A,SOD2
Calcineurin protein(s)		complex		1.848	0.343	BCL2,BCL2L11,CAMK2D,CDK4,CTSV,DUSP1,DUSP14,EGR1,FGF18,FOS,ITCH,NR4A1,NR4A2,NR4A3,RGS2,SERPINE1,STAT3,TNF,TSG101
SOX2		transcription regulator	Inhibited	-2.924	0.344	ABCG2,ACVR2A,AHR,ALDH1A1,ANKRD17,APCDD1,ASPRV1,ATF3,AXIN1,AXIN2,BCL2L1,BCL9L,CDKN1A,CDKN1B,CNFN,CRABP2,CSF1R,CST6,CTGF,CTNNB1,CXCR4,DLX3,DPY30,DSP,DUSP1,EFEMP1,ETV4,ETV5,EVPL,EXT2,FARP1,FLT1,FOS,FOXO4,GAB2,GADD45B,GATA3,GJA1,GRHL3,GSK3B,HES5,HOPX,HOXC4,ID2,IER5,IGF1,INHBA,IRS1,JARID2,KDM3A,KIF16B,KLF4,KLF6,KRT27,L3MBTL3,LHX2,LOR,MAX,MTF2,MYD88,NRP1,OTP,OTX1,OVOL1,PARD6B,PARD6G,PDGFRA,PDK1,PIK3R1,…
PRKCE		kinase	Activated	2.012	0.345	ADAM12,BCL2,CAV1,CCND3,CD55,CDKN1A,CRP,EGR1,FOS,HSP90AB1,IL2RA,IL2RG,IL6ST,IVL,MYC,ODC1,STAT3,TNF,VCAM1,VEGFA,XIAP
NFATC2	2.716	transcription regulator		1.83	0.348	ACPP,ATM,CASP3,CD40,CDK4,CDKN1A,CFLAR,CTLA4,CX3CR1,DAB2,DGKA,FAS,FOXP3,GATA3,HDAC1,IL10,IL12A,IL2RA,INHBA,IRF4,JARID2,LDHA,LMO4,MDM2,MYC,NFKBIZ,NOX4,NR4A1,PDZD2,PLAT,PML,PPP3R1,PTPN1,PTPRS,RGS1,RGS2,RILPL1,SH3BP5,SLC3A2,SOCS1,SOCS3,STAT1,TCF4,TNF,TSC22D1
IL12 (complex)		complex	Activated	2.207	0.364	AHR,BCL2L1,CASP1,CASP3,CCL22,CCR5,CCR6,CD226,CD69,CD86,CSF1,CYTIP,DDB1,ERCC5,FAS,FOS,FOXP3,FUT7,GADD45B,GATA3,GJA1,HAVCR2,HLX,IFNGR1,IFNGR2,IL10,IL12A,IL18BP,IL18R1,IL2RA,IL32,IL7R,IRF4,ITGA6,ITGB2,KLRG1,LTA,MIF,MYC,MYD88,PLAU,PRDM1,RPA1,RPA3,RRAD,SERPINB5,SET,SMAD2,SOCS1,SOCS3,TGFBR2,TLR4,TNF,TNFRSF25,TNFRSF9,VEGFA
E. coli B5 lipopolysaccharide		chemical - endogenous non-mammalian	Activated	3.943	0.371	ACKR1,ADAMTS1,ADORA2B,BIRC2,CAT,CCL22,CCR5,CCR6,CD40,CD69,CD86,CDKN1A,CDKN1B,CEBPA,CLDN14,CRK,CSF3R,CTLA4,CX3CR1,CXCL2,CXCR4,DNAJB2,DUSP1,FMO1,FOS,FOXP3,GBP2,GCLM,GNPNAT1,GPX1,HMOX1,IFIT1,IGFBP1,IL10,IL12A,IL13RA1,IL15RA,IL1R1,IL21R,IL2RA,IL32,IL5RA,IL6ST,IL7R,INHBB,IRAK3,LIF,MDM2,MED20,MYD88,PDE4B,PHLDA1,PRDM1,PSMA5,RDX,SEPHS2,SERPINE1,SOCS3,SOD2,SPINT2,STAT3,SUMO2,TGFBR1,TGFBR2,TGIF1,TGM2,THBS1…
prostaglandin J2		chemical - endogenous non-mammalian	Inhibited	-2.54	0.373	CFLAR,HMOX1,HSPA1A/HSPA1B,PSMA5,PSMA6,PSMB2,PSMB3,PSMB4,PSMC5,PSMD12,TNF
Wnt		group	Activated	2.158	0.376	ADAM10,CD24,CD34,CDH15,CDH2,CEBPA,COL10A1,CTNNB1,ID2,MPZ,MYC,RUNX2,TNFSF11
ATP7B		transporter		-1.941	0.376	AACS,CCNG1,CENPQ,CKS1B,FABP5,FDFT1,LSS,MAD2L1,MSMO1,RAD51,SMC4,SQLE,THRSP
pyrrolidine dithiocarbamate		chemical reagent	Inhibited	-2.187	0.377	ANXA1,BCL2,BCL2L1,BDKRB1,BMF,BMP2,CCR5,CD40,CTGF,CXCL1,CXCL2,CXCR4,FABP4,GCLM,GNAI2,HIF1A,HLA-DRA,HMOX1,IGF1,IGF1R,IL10,MMP1,MYC,NR4A1,PDGFRA,SERPINE1,SLC1A2,SOD2,TLR4,TNF,VCAM1,VEGFA,XIAP
calphostin C		chemical - kinase inhibitor	Inhibited	-2.087	0.38	BCL2,BCL2L1,CD36,CDKN1A,DUSP1,ETS1,FN1,FOS,IGF1R,MAOB,MAP3K12,MSR1,MYC,PDIA4,PLAU,RAP1B,S100A8,SOD2,TNF,USF2,VEGFA
SHH		peptidase	Activated	3.384	0.409	ABCG2,ADAMTS1,ALAD,AMD1,ANGPT2,ATF5,BCL2,BMP2,BRCA1,CAV1,CD69,CNBP,COL10A1,DTX1,FN1,FOXC2,HES5,HHIP,ID1,IGF1,IL10,IL2RA,IMPDH2,LFNG,MCM2,MCM3,MCM5,MCM6,MYBBP1A,MYC,NKX3-2,NR2F2,NR4A1,OCLN,OTX1,PDGFRA,PGF,PLAT,PMP22,PSMC3IP,PVR,RAD51,RUNX2,SERPINE1,SNAI2,SOSTDC1,SREBF1,SRM,STMN3,TFDP1,TJP1,TSC22D3,UNG
FOSL1		transcription regulator	Inhibited	-2.11	0.417	AXL,EGR1,FOS,FOSB,HPGD,IL10,IVL,MMP1,PLAU,PLAUR,PRDM1,RUNX2,SEMA6D,SERPINB2,SERPINE1,SFTPD,SNAI2,SPRR1B,TNF
PIAS4		transcription regulator	Inhibited	-2.236	0.419	CXCL2,ITGB8,PCDH9,SERPINE1,VHL
MYBL2		transcription regulator		1.938	0.421	BCL2,BCL2L11,CBX4,CCNB2,CEBPA,CLTA,COPA,HSPA8,ID1,IQGAP1,ITGB1,MYC,SLC25A3,TFEC
GPER1	1.954	g-protein coupled receptor	Activated	2.353	0.421	CDKN1A,CTGF,EGR1,FOS,IGF1,MYC
Angiotensin II receptor type 1		group	Activated	2.19	0.421	ATP1A1,FOS,GAP43,HCRT,SERPINE1,VEGFA
LG100268		chemical reagent		-1.875	0.422	APOE,BCL2L1,BIRC2,CD36,CYP4F2,CYP4F3,CYP7B1,NR1H3,SCD,SREBF1,TNF
SEMA7A		transmembrane receptor	Activated	2.121	0.423	COL3A1,CTGF,CTSS,EGR1,FN1,IL4R,TNF,WISP1
CSF1R	1.147	kinase	Activated	2.138	0.423	CDKN1A,CDKN1B,CSF1,CSF1R,FOS,MSR1,MYC,SPI1,STAT3
SASH1		other	Activated	2.132	0.448	ACPP,ARID5A,ATM,CD40,HDAC1,HHEX,IL12A,IL15RA,INHBA,LMO4,LTA,NFKBIZ,PLA1A,PLAT,PML,RILPL1,SH3BP5,SOCS1,STAT1,TCF4,TNF,TSC22D1
25-hydroxycholesterol		chemical reagent	Activated	3.342	0.455	ACAT2,ATF3,CETP,CYP4F2,DDIT3,FDFT1,FOS,FOSB,FOSL2,HMOX1,MAFF,NR4A1,NR4A2,NR4A3,SCD,SREBF1,SULT2B1,SV2A
CpG oligonucleotide		chemical drug	Activated	2.117	0.458	AHR,BCL2,CD36,CD40,CD58,CD86,CXCL2,EGR1,FAS,FCGR2B,FCGRT,IFI27,IFI6,IL10,IL12A,IL23A,IL2RA,ITGAX,LYN,MCL1,MSR1,MYC,NFKBIZ,NOTCH2,PRKCD,RASSF4,SERPINE1,SFN,SOD2,SYK,THBS1,TNF,TNFSF13,YWHAE
FYN	2.227	kinase	Inhibited	-2.087	0.466	DUSP1,FOS,FOXP3,HMOX1,IL5RA,IRF4,MBP,NFE2L2,NQO2,PENK,RORA,SOCS3,TNF
GATA6		transcription regulator	Activated	4.21	0.472	ARG1,ASPRV1,ATP6V0A1,ATP6V0A2,ATP6V0D1,ATP6V1H,BMPR2,C1R,C4A/C4B,CALML4,CAV1,CD163,CDKN1A,CLEC10A,CNFN,COX5A,CRABP2,CRYL1,DAB2,DLST,DLX3,ENGASE,EVPL,FKBP14,GRHL3,KRT27,LOR,MYLK,OVOL1,PGM2,PPL,PPP1R14A,PRDM1,SCGB1A1,SEMA3C,SPRR1A,SPRR3,STARD13,SUCLA2,TAGLN,THRSP
BCL2L1	-2.948	other	Activated	2.393	0.475	AIFM1,BCL2,BCL2L1,BIRC2,CASP3,CDKN1B,NEUROG2,PTPRC,SPN,TNF
fisetin		chemical toxicant	Inhibited	-2.158	0.478	BCL2,BCL2L1,BIRC2,MCL1,MYC,TNFRSF11A,TRAF1,VIM,XIAP
SFRP1		transmembrane receptor	Inhibited	-2.378	0.478	CASP3,CASP9,CTNNB1,FN1,GATA3,MMP1,NUMB,RUNX2,VIM
irbesartan		chemical drug	Inhibited	-2.39	0.481	AGER,CD36,FOS,ILK,SERPINE1,SERPINF1,SMAD2,VCAM1
RIPK2	1.561	kinase		1.811	0.482	ACACA,ACADM,CD36,CD40,CD69,CD86,CXCL2,LMO4,MEFV,NR1H3,PDE4B,PPARD,RALGDS,RASGRP1,RASGRP3,SCD,SOD2,SREBF1,TANK,TNF,TRAF1,VCAM1
TRPV4		ion channel	Activated	2.621	0.485	CXCL2,FAS,FOS,SOCS3,SOCS5,THBS1,VCAM1
selenomethylselenocysteine		chemical - endogenous mammalian		-1.89	0.485	ATP1A1,EGR1,FABP4,PLAUR,RPS12,TIMP2,TIMP3
NOV		growth factor		-1.97	0.485	CTGF,HES5,ITGA2,ITGB1,MMP1,RUNX2,SERPINE1
CEP-1347		chemical drug	Activated	2.408	0.49	ATF4,BIRC2,MAP3K11,MAPK8,PLAU,TNF
risperidone		chemical drug	Activated	2.385	0.49	BCL2,FOS,IL10,NR4A1,NR4A2,NR4A3
bisphenol A		chemical - endogenous non-mammalian	Activated	2.452	0.494	ALAS1,APEH,AR,ATP6AP1,BCL2,C3,CASP3,CDK4,CDKN1A,CDKN1B,CTGF,CTTN,CXCL12,EGR1,FOS,GPER1,HSP90AB1,HSPA1A/HSPA1B,IGF1,IKBKB,LCP2,MECP2,NR4A1,NR4A2,NR4A3,SKIL,SRD5A1,STAT3,STK17B,SYN1
VIPR1		g-protein coupled receptor	Activated	2.213	0.495	CD40,CD86,CXCL2,IL10,TNF
SLC2A4		transporter	Activated	2.189	0.495	ACACA,LNPEP,MCL1,SREBF1,VAMP2
Fcgr3		group		1.969	0.495	IL1RN,ITGAX,ITGB2,TNF,TNFSF4
isoquercitrin		chemical - endogenous non-mammalian	Inhibited	-2.236	0.495	ACAT2,FDFT1,HMGCS2,MSMO1,SQLE
CRKL	-1.333	kinase	Activated	2	0.501	IL15RA,LTA,PLA1A,RILPL1
topiramate		chemical drug	Activated	2	0.501	CASP3,PHLPP1,PTPN1,PTPRF
OSCAR		other		1.982	0.501	BCL2,CD40,CD86,TNF
GRN	1.638	growth factor		1.981	0.501	BCL2,GRN,TNF,VEGFA
GAL	-11.151	other		1.967	0.501	BCL2,CDKN1A,FOS,SORT1
ESRRA		ligand-dependent nuclear receptor	Inhibited	-2.072	0.502	ACADM,ACADVL,ALAS1,ALDOC,ATP5B,B4GALT6,CD36,CDH2,CYB5A,ENO1,FAM102A,FRAT2,GAPDH,GPR37,HK1,HSD17B4,IDH3A,LDHA,MAOB,MTCH2,PCK2,PKM,PPM1B,PPP2R2B,PRKCD,TRA2B,UBALD1
NEUROG1		transcription regulator		-1.964	0.52	ADD3,C3,CD82,CDK5R1,CFH,COL3A1,CXCL1,DSP,FAM198B,FAP,FN1,HAS2,INHBA,LRRN3,P4HA2,PAPPA,PXDN,SERPINF1,SULF1,THBS1,TSPAN7
TYROBP		transmembrane receptor		1.97	0.52	CD40,CD69,CD86,FCGR2B,GPX1,ITGA5,ITGAX,ITGB1,NCKAP1L,TCIRG1,TNF
Interferon alpha		group	Activated	2.893	0.52	A4GALT,AIM2,ANXA5,APOBEC3F,APOL3,AUTS2,BCL2,BCL2L1,BCL2L13,BCR,BST2,C3,CASP1,CASP3,CCL22,CCND3,CCR5,CD38,CD40,CD69,CD86,CDKN1A,CDKN1B,CH25H,CIITA,CSF2RB,CXCL1,CXCL2,DAG1,EIF2AK2,FAS,FCGR2B,GATA3,GBP1,GBP2,IFI27,IFI6,IFIT1,IFITM3,IFNAR2,IFNL1,IL10,IL15RA,IL18R1,IL1R1,IL1RN,IL21R,IL2RA,IL32,IL4R,IL6ST,IRF9,ITGB1,KLRG1,LARGE,MCL1,MCRS1,MDM2,MEFV,MYC,MYD88,NPM3,NT5E,OAS1,PHF11,PLAT,PML,RB1,RBX1,RPL23…
dopamine		chemical - endogenous mammalian		1.83	0.52	APEX1,ATP1A1,BAD,BCL2,BCL2L1,CACNA2D2,CLCN3,CTSK,DDIT3,EGR1,FOS,GABBR1,GPC3,GPR68,GPRC5B,GRM7,GUCY1A3,HMOX1,IGF1R,KCNK1,KCNK2,KCNK6,KCNN3,NMU,NPR3,PDE10A,PENK,SDHB,SLC1A3,TGFA,TLN1
DOCK8		other	Activated	2.683	0.523	ARID5A,ATM,CD40,DAB2,HDAC1,IL15RA,INHBA,LMO4,LTA,NFKBIZ,PLA1A,PLAT,RGS1,RILPL1,SH3BP5,SOCS1,STAT1,TCF4,TNF,TSC22D1
STUB1		enzyme		-1.833	0.525	ATXN1,CASP3,CDKN1A,ERBB2,FBL,RAD51,RBL2,SNCA,TAGLN,VEGFA
TCF4	-1.403	transcription regulator		1.927	0.527	ALPP,AXIN2,CDKN1A,CDKN2B,DCT,DMP1,FGF1,FN1,ID2,MITF,MMP1,MYC,NCOR2,PLAU,RUNX2,SQSTM1,TYR,TYRP1,ZEB1
Fcer1		complex		1.783	0.535	CFLAR,CSF1,DUSP6,EIF6,FCGR2B,FOS,FYN,IL10,IL1RN,INHBA,LIF,MAP2K3,NFATC2,TNF,TNFRSF9,TNFSF4,TNFSF9
SAMSN1		other	Activated	2.353	0.535	ARID5A,ATM,CD40,CXCL2,DAB2,HDAC1,IL12A,IL15RA,IL23A,INHBA,LHX2,LMO4,LTA,NFKBIZ,PLA1A,PLAT,PML,RILPL1,SH3BP5,SOCS1,SOCS3,STAT1,TCF4,TNF,TSC22D1,XBP1
CHD4		enzyme	Activated	2.236	0.538	ADORA1,HMOX1,ID2,MDM2,NCEH1,RRAD,SPRY1,SQLE
JAK		group		1.982	0.538	CD40,FBXO32,HIF1A,IGF1,IL10,PTGER2,SOCS1,SOCS3
PRLR		transmembrane receptor		1.824	0.538	AKR1C3,AKT1,CDKN1A,FABP4,GJB1,HSD3B1,MYC,VDR
diphenyleneiodonium		chemical reagent		-1.808	0.539	BMP2,CXCL2,DUOX1,FN1,FOS,HIF1A,HMOX1,IFNL1,IGF1R,NOX4,PDE5A,RAC1,SERPINE1,SOD2,TRA2B,VEGFA
NTRK1		kinase	Activated	2.236	0.546	BCL2,CDKN1A,EGR1,FOS,GADD45A,NR4A1,TSC22D1
mir-193		microrna		-1.942	0.546	CD151,INF2,MCL1,PLAU,SULF1,VEGFA,WT1
VPRBP		other	Inhibited	-2.425	0.555	BAD,BMF,CDKN1A,LOC102724428/SIK1,SOCS3,TGM2
carbenoxolone		chemical toxicant		1.987	0.566	ACACA,CTGF,IL23A,NOX4,SREBF1
PEX5L		ion channel	Activated	2	0.58	FDFT1,LSS,MVK,PMVK
INHBB	-4.724	growth factor		1.987	0.58	COL3A1,MAN2B2,SERPINE1,THBS1
ITGA6	-2.942	transmembrane receptor		1.954	0.58	BCL2,ITGA2,ITGA3,VEGFA
gallic acid		chemical - endogenous non-mammalian	Inhibited	-2	0.58	ADAM17,GRB2,PLAT,VCAM1
NFkB (complex)		complex	Activated	4.3	1	ADORA2B,AGER,ALDH1B1,ANKRD1,APOE,ATF3,ATP6AP2,BACE1,BAD,BBC3,BCL2,BCL2L1,BID,BIRC2,BMP2,C1R,C3,CAMK2D,CAPNS1,CARD8,CASP9,CCL22,CCNB2,CD36,CD40,CD69,CD7,CD74,CD82,CD86,CDKN1A,CETP,CFLAR,CIITA,CITED4,CRP,CSF1,CSNK2A1,CTGF,CTNNB1,CXCL1,CXCL12,CXCL2,CXCR4,CYR61,DAD1,DBT,DDIT3,DEFB103A/DEFB103B,DEFB4A/DEFB4B,DMBT1,EGR1,ELK1,ERAP1,ERBB2,ETS1,FABP5,FAS,FGF1,FN1,FOS,FOXP3,GADD45A,GADD45B,GAS6,GATA3,GBP2,…
MAPK14	1.663	kinase	Activated	3.248	1	ANKRD1,ATF2,BCL2,CALR,CAT,CD40,CD86,COL10A1,CRP,DUSP1,FAS,FLT1,FN1,FOS,FOSL2,GADD45A,GJA1,HAS2,HMOX1,IL10,IL12A,ITGB8,IVL,MAOB,MAPK14,MMP1,PLAU,PLAUR,PPARGC1B,PRDX1,PSEN1,SOCS3,SOD2,SREBF1,STIM1,TAGLN,TGM2,TIMP2,TNF,VDR,VEGFA,ZFP36
TICAM1		other	Activated	2.834	1	ATP6V1E1,CD38,CD40,CD86,CFLAR,CH25H,CXCL2,DUSP1,EGR1,FAS,IFIT1,IFNL1,IL10,IL12A,IL15RA,IL18BP,IL23A,LPAR1,MAFF,MCM2,MEFV,NFKBIZ,PDE4B,RIPK2,SERPINE1,SLC7A2,SOCS1,SOCS3,TFEC,TNF,TNFAIP3,TNFSF11,TSC22D1,VCAM1
TLR4	2.001	transmembrane receptor	Activated	2.769	1	ACPP,ADRBK1,ARID5A,ATF3,ATF6,ATM,BCL2,BCL2L1,C3,CAST,CCR5,CD163,CD200,CD38,CD40,CD86,CFLAR,CTSK,CXCL2,CYP27B1,CYR61,DAB2,DEFB4A/DEFB4B,DOCK11,FAS,FCGR2B,GBP2,HDAC1,HHEX,HMGB1,HMOX1,HNRNPU,IFITM3,IL10,IL12A,IL15RA,IL18BP,IL23A,IL2RA,INHBA,IRAK3,LHX2,LMO4,LTA,METTL1,MIF,MMP1,MYC,MYD88,NFKBIZ,NLRP12,PLA1A,PLAT,PML,PRDM1,RGS1,RGS18,RILPL1,RIPK2,RXRA,SERPINB5,SH3BP5,SLA,SOCS1,SOCS3,STAT1,TCF4,TLR4,TNF…
SQSTM1	-1.326	transcription regulator	Activated	2.72	1	ARID5A,ATM,CXCL2,CYP2A6 (includes others),IL15RA,LHX2,LTA,PLAT,RILPL1,TNF,TSC22D1
CXCR4	4.212	g-protein coupled receptor	Activated	2.705	1	AXL,CDH2,CDKN1A,CHRNA7,CXCL1,CXCL12,CXCR4,DPP4,EGR1,ID1,ID2,IGFBP7,MYC,RUNX2,TNFRSF10B,ZEB1
Hbb-b2		other	Activated	2.646	1	BCL2L11,C1QA,CCR5,CD74,CEBPA,CIITA,CLEC7A,FN1,FTL,IL2RG
IKBKG		kinase	Activated	2.641	1	AMPD3,BBC3,BMP2,C3,CFLAR,CH25H,CSF1,CXCL12,CXCL2,CYP7B1,DCN,DUSP6,FOS,FOXC2,GBP2,GM2A,GRN,IL1RN,KLF5,MGP,NAGLU,OGN,PCDH7,PLD3,PTX3,SEMA3C,SERPINB2,SLC16A2,SOCS3,TMEM176B,TNF,TNFAIP2,TNFAIP3,VEGFA
Ni2+		chemical reagent	Activated	2.628	1	ANGPTL4,CSF1,CXCL1,CXCL2,HIF1A,PTGES2,VCAM1
TXNIP		other	Activated	2.606	1	AGER,CD36,CDKN1A,CDKN1B,NOX4,THRSP,VEGFA
GLI2		transcription regulator	Activated	2.595	1	BCL2,CCL22,CCR5,CDKN1A,CDKN1B,CLEC7A,COL10A1,CSTA,CXCL2,DLX3,FOXC2,GATA3,HHIP,IL10,ITGB1,IVL,JAG2,KRT1,KRT10,MEOX1,MITF,MLH1,MYC,PI3,RUNX2,SPRR2A,TNF,VDR,VIM
NR2F1	1.645	ligand-dependent nuclear receptor	Activated	2.586	1	ACADM,CPT2,EGR1,FNBP1,HNF1B,ID2,RARB,SPRY1,SPRY2
rolipram		chemical drug	Activated	2.563	1	CD86,CXCR4,DUSP1,IL10,PDE4B,PTPN1,TNF
HRG		other	Activated	2.449	1	C1QA,CD74,CXCR4,FCGR3A/FCGR3B,ITGAX,TIMP3
colchicine		chemical drug	Activated	2.447	1	ATF3,CD40,CTGF,FAS,FOS,GAP43,HIF1A,MCL1,MDM2,MEFV,SRF
GNRH1		other	Activated	2.424	1	CHRNA9,EGR1,FOS,FOSB,GNAQ,HSD3B1,IGF1,IL2RA,INHBA,INHBB,PLAT,PPP1R9B,PRKCD,PSEN1,RPLP1
MYD88	-2.167	other	Activated	2.412	1	ACPP,ALDH1A1,ALDH1A2,ARG1,ATF6,ATP6V1E1,C3,CD200,CD38,CD40,CD86,CFLAR,CH25H,CLEC10A,CLIC4,CTSK,CXCL1,CXCL12,CXCL2,CYR61,DEFB4A/DEFB4B,DUSP1,EGR1,FBXO32,FOS,HIF1A,HMOX1,HSP90AB1,IFNL1,IGF1,IL10,IL12A,IL23A,INHBA,ITGAX,LPAR1,MAFF,MCM2,MEFV,MSR1,MYC,NFKBIZ,PDE4B,PLA2G4A,PLCG1,S100A8,SAA1,SERPINE1,SH3BP5,SLC7A2,SOCS1,SOCS3,TFEC,TNF,TNFAIP3,TNFSF11,TSC22D1,VCAM1
POU5F1		transcription regulator	Activated	2.384	1	ACVR2A,AHR,AKT1,ANKRD17,APCDD1,ASPRV1,AXIN1,BRCA1,CDKN1A,CNFN,CRABP2,CST6,CTNNB1,DLX3,DNMT1,DSP,DUSP1,EFEMP1,EVPL,EXT2,FARP1,GADD45A,GRHL3,HOPX,HOXC4,IER5,INHBA,IRS1,JARID2,KDM2B,KIF16B,KLF2,KLF4,KRT27,LHX2,LOR,MAX,MCL1,MTF2,NRP1,OTP,OTX1,OVOL1,PCSK6,PDGFRA,PMEPA1,POLE4,PPL,RARA,SERPINA1,SMAD4,SPRR1A,SPRR3,STIM1,TEAD1,TGM1,TWSG1,VEGFA,VIM,WNT3,WNT8B,YAP1,ZFHX3,ZIC3
TSLP		cytokine	Activated	2.377	1	CD40,CD86,IL10,IL2RA,MYC,NME1,TNFSF4
UTP		chemical - endogenous mammalian	Activated	2.359	1	CDH2,FLNA,LTA,SERPINE1,THBS1,TLR4,VCAM1
IFNE		cytokine	Activated	2.345	1	CD40,CD86,CDKN1A,EIF4E,HEXB,IL10,PTGER2,SLC7A2,STAT1
JAK3	3.479	kinase	Activated	2.288	1	BCL2,CDK4,CDKN1B,FOXP3,GATA3,IL10,IL2RA,IL7R,MAF,TNF
TRAF2	1.885	enzyme	Activated	2.281	1	AURKB,BIRC2,FAS,IRF4,ITGB1,KLF2,KSR1,MAPK8,PDE8A,PLBD1,PRNP,SNRNP25,TK1,TNF,TNFAIP3,TRAF2
GLI3		transcription regulator	Activated	2.236	1	BCL2,FOXC2,HHIP,JAG2,PVR,RUNX2
PLK2		kinase	Activated	2.236	1	ATM,CD40,IL15RA,PLAT,RGS1
PLK4		kinase	Activated	2.236	1	ATM,CD40,IL15RA,PLAT,RGS1
IL6		cytokine	Activated	2.235	1	ABCG2,ACVR2A,ADAMTS1,ADAMTS13,ADAMTS4,ADRBK1,AHR,AKT1,ALAS1,ANXA1,APOE,ARG1,ATF3,AXIN1,BBC3,BCL2,BCL2L1,BCL2L11,BGN,BMP2,BMP6,BST2,BUB3,C3,CAPRIN1,CASP1,CASP3,CCNB2,CCR5,CCR6,CD163,CD163L1,CD36,CD40,CD46,CD68,CD74,CD82,CD86,CDKN1A,CDKN1B,CDKN2B,CEBPA,CFLAR,CIITA,COL3A1,CRP,CSF1,CSF2RB,CSF3R,CTGF,CTNNB1,CTR9,CTSC,CTSK,CX3CR1,CXCL1,CXCL2,CXCR4,CYTIP,DCN,DEFB4A/DEFB4B,DNMT1,DUSP1,DUSP6,EGR1,F12,FAS,…
CEBPD		transcription regulator	Activated	2.228	1	BRCA1,BRCA2,C3,CCNB2,CDKN1B,COL10A1,CSF1R,CSF3R,CXCL1,CYP2A6 (includes others),FABP4,FOS,IGF1,IL10,IL23A,ITGAX,IVL,MBP,MITF,MPZ,MYC,PDGFRA,RB1,SFTPD,TNF,TNFSF11
sterol		chemical - endogenous mammalian	Activated	2.177	1	ACACA,CETP,DBI,FDFT1,GPAM,PCSK9
IFN type 1		group	Activated	2.149	1	BCL2,BCL2L1,BST2,CD69,EIF2AK2,IFIT1,PML,STAT1,UBA7
Map3k7		kinase	Activated	2.144	1	BCL2L1,HAS2,IL10,IL15RA,LOR,MLLT3,NFATC2,NFKBIZ,RILPL1,S100A9,TNF,TSC22D1,VCAM1
IFN alpha/beta		group	Activated	2.126	1	AXL,BCL2L11,BID,CD40,CD69,CD86,CLEC10A,IL10,IL15RA,SERPINB9,SOCS1,STAT1,TLR1,TNFSF13
MARK2		kinase	Activated	2.121	1	CXCL2,IGF1,IL12A,LMO4,LTA,NFKBIZ,RILPL1,TNF
TLR9		transmembrane receptor	Activated	2.121	1	ADAMTS4,ARRDC4,ATF3,CAST,CD40,CD69,CD86,CPM,DUSP1,FAS,GADD45B,HMOX1,IL10,IL12A,IL19,IL23A,IL36A,LIPG,LTA,NFKBIZ,NR4A1,PHLDA1,PRDM1,PTGER2,RAB7B,S100A8,SERPINE1,SOCS1,SOCS3,SPRY1,STYK1,TLR4,TNF,XBP1
Secretase gamma		complex	Activated	2.067	1	CD86,HEYL,IL10,IL2RA,PTPRF
histamine		chemical - endogenous mammalian	Activated	2.058	1	BMP2,CD40,CD86,CLDN1,CTNNB1,CXCR4,FOS,GART,HIF1A,IL10,NR4A1,OCLN,PENK,PTGIS,STIM1,TJP1,TNF,TNFSF11
EBI3		cytokine	Activated	2	1	CCND3,CD86,CDK4,CIITA,FOS,GBP2,HLA-DMA,HLA-DMB,HLA-DOB,HLA-DRA,IL10,MYC,STAT1
CA4		enzyme	Activated	2	1	DDIT3,KRTDAP,LOR,ROS1,TGM3
L-carnitine		chemical - endogenous mammalian	Activated	2	1	AQP1,BCL2L1,CAT,TNF
MYOCD		transcription regulator		1.993	1	CACNA1C,CALD1,CDKN1A,COL3A1,FAP,FBXO32,FOS,GJA1,GJC1,LMOD1,LOC102724428/SIK1,MYLK,NFATC2,PDLIM3,PHKA1,SERPINB5,TAGLN,TPM1
sodium chloride		chemical - endogenous mammalian		1.992	1	AQP1,ATF2,CASP3,CRP,CTGF,FOS,GPX1,HIF1A,HMOX1,MAPK8,MPDZ,NOX4,NPR1,TNF,TRPV5
ITGAM		transmembrane receptor		1.982	1	CD86,IL10,IL12A,TNF,TRAF6
HSD17B4	-1.473	enzyme		1.982	1	BMP2,CD36,LPCAT3,LY6D
SLC16A2	2.342	transporter		1.98	1	HR,SLC7A5,SLC7A8,THRSP
KDM2B	1.989	other		1.969	1	CD24,CDKN1A,CRABP2,PDGFRA,SOX7,SUZ12
SP4	1.473	transcription regulator		1.961	1	CDKN1A,CDKN1B,FLT1,IGF1R,PRKCD,VEGFA
IL7R	1.488	transmembrane receptor		1.957	1	BCL2,EBF1,IL2RA,IRF4,MCL1,TNFSF11
CYP19A1		enzyme		1.955	1	ACACA,ACADM,ACADVL,AR,BACE1,CDKN1B,GSK3B,HSD17B1,IRS1,RB1,SSTR1,TGFA,TNF,VEGFA
IHH		enzyme		1.953	1	COL10A1,CTNNB1,FLT1,RUNX2,VEGFA
CYP27B1	-3.023	enzyme		1.949	1	ATP2B1,CCR6,CTLA4,CYP27B1,IL10,TRPV5,VDR
CYP27A1		enzyme		1.941	1	ACACA,APOE,CYP7B1,SREBF1
HOTAIR		other		1.934	1	ABL2,IFNL1,OAS1,ZEB1
AMH		growth factor		1.932	1	CDKN1A,CXCL2,RBL2,SMAD5,SMAD9
CD2		transmembrane receptor		1.899	1	BCL2,CD40,CD58,CD86,FAS,HLA-DMA,IL10,PTPRC,RB1,STAT1,TNF
SET	-2.171	phosphatase		1.897	1	AP1AR,ARL4A,BET1,BRCA1,H2AFZ,MRPL11,MRPS30,PHIP,PTGES3,SRP72,TMED2
ICAM1		transmembrane receptor		1.882	1	CD69,CD86,CXCL2,FOS,IL2RA,MYC,SREBF1,TNF,VCAM1,VEGFA
IL18		cytokine		1.879	1	BCL2,BCL2L1,BSG,CCR5,CD226,CD40,CD69,CD86,CFLAR,CSF1,CXCL12,FAS,FCGR3A/FCGR3B,GADD45B,GJA1,HAVCR2,HLX,IL10,IL12A,IL18BP,IL18R1,IL2RA,IL32,KLRG1,MMP1,NFKBIZ,SET,SMAD2,TGFBR2,TLR4,TNF,TNFRSF25,TNFSF11,VCAM1,VEGFA
TLR3		transmembrane receptor		1.866	1	ADAMTS4,AIM2,ARRDC4,ATF3,BCAR3,C3,CAST,CD38,CD40,CD69,CD86,CPM,CTSK,CXCL2,DEFB4A/DEFB4B,DUSP1,EIF2AK2,FAS,FOS,GADD45B,GBP2,HMOX1,HNRNPU,ID1,IFI6,IFIT1,IFNL1,IL10,IL12A,IL19,IL1RN,IL23A,IL36A,LIPG,MMP1,MYD88,NFKBIZ,NR4A1,OAS1,PFDN6,PHLDA1,PIK3R1,PTGER2,PTX3,RARB,RGS1,S100A8,SERPINB9,SERPINE1,SOCS3,SPRY1,STAT1,STYK1,TLR4,TNF,TP63,ZC3HAV1,ZNF644,ZNFX1
NR1I3		ligand-dependent nuclear receptor		1.86	1	AHR,ALAS1,ALDH1A1,CDKN1A,CYP2A6 (includes others),CYP7B1,EI24,ENKD1,FAM107B,FBRS,GADD45B,HSD17B4,IGF2R,IL1R1,INSIG2,LEAP2,MAFF,MDM2,MYC,NEDD9,PAPSS2,POR,RARB,SREBF1,TNFAIP2,WISP1
GNRH		group		1.842	1	ATF3,DUSP1,EGR1,FOS,MAPK3,RAP1B,ZEB1
ursodeoxycholic acid		chemical - endogenous mammalian		1.822	1	ABCG2,CTGF,DDIT3,DLC1,GCLM,IRS1,LGALS3,MAF,SREBF1,VDR
Hbb-b1		transporter		1.808	1	BCL2L11,C1QA,CCR5,CD74,CEBPA,CIITA,CLEC7A,FN1,FTL,IL2RG,VCAM1
TNFRSF9	2.277	transmembrane receptor		-1.751	1	ALDH1A2,BCL2,BCL2L1,CCR6,CD40,FAS,PTPRC,TNF
IKZF1		transcription regulator		-1.763	1	ABCA9,ACP1,AQP1,AXL,BCL2L1,BLNK,CCND3,CDKN1A,CDKN1B,CTNND1,CYP7B1,DOCK9,DTX1,EBF1,EMP1,FGFR1,FUT10,GP1BA,HNRNPLL,IGF1,IL18R1,IL7R,KRT79,LHFP,LRP1,LYN,MYC,MYO1B,NFE2,PRNP,RUNX1,SH3BP5,SLC27A3,SPI1,SULF2,SYK,UACA
guanidinopropionic acid		chemical - endogenous non-mammalian		-1.78	1	ALAS1,ATP2C1,ATP5G1,ATP5S,ATP8A1,CYC1,NDUFA5,NDUFA7,NDUFB2,PPARD,PPARGC1B,SDHB
prostaglandin A1		chemical - endogenous non-mammalian		-1.953	1	BCL2,BCL2L1,CDKN1A,HMOX1,HSPA1A/HSPA1B
SOCS1	-1.718	other		-1.958	1	BCL2,BCL2L1,BID,CCR6,CD40,CD69,CD86,CDK4,CFLAR,CIITA,CXCL2,DUSP1,FAS,FKBP5,FOS,IFIT1,IFNL1,IL4R,IRS1,MMP1,MYD88,OAS1,RALGDS,RB1,SOCS1,SOCS3,STAT1,STAT3,TNF,VAV1,VCAM1
captopril		chemical drug		-1.96	1	ANXA1,BGN,C4A/C4B,EFEMP2,GNAI2,GPX2,HMOX1,IGFBP1,IL1RN,LGALS3,LTBP2,MCM3,MYO6,POSTN,RBM3,S100A10,TMSB10/TMSB4X,TNFRSF12A
hydroxypropyl-beta-cyclodextrin		chemical drug		-1.964	1	CD68,CTSD,ITGAX,MYLIP
KLF11		transcription regulator		-1.966	1	CAT,CAV1,CHRNA5,MAOB,SOD2
TG		other		-1.969	1	ACACA,ANGPT2,CDKN1B,CEBPA,IL10,KRT15,NFE2,THRSP
HNF4Î± dimer		complex		-1.982	1	FBP1,GAPDH,PCK2,PKLR
(+)-MK-801		chemical drug	Inhibited	-2.039	1	ACVR2A,ALDOA,ATP1B2,ATP2B2,CDKN1A,EGR1,FOS,FOSB,GJA1,GJC1,GRM2,IL10,PPP2CB,PTGER2,PTPRF,RAC1,RUNX2
PRDM1	2.828	transcription regulator	Inhibited	-2.081	1	ACOX2,AIM2,ANGPTL4,APOM,AXIN2,BCL2L11,CADPS2,CD74,CD86,CFH,CIITA,CLDN1,CLTA,CPA4,CRP,CXCL2,CXCR4,CYP4V2,DBNDD1,ERAP1,EVA1A,FAM167A,FAR2,FGR,FOS,GNLY,GPR56,HAL,HLA-DRA,IFNL1,IGF1R,IL10,IRF2BP2,IRF4,KHDRBS3,LCE3D,LGALS7/LGALS7B,LHX4,MCL1,ME1,MS4A4A,MYC,NLRP12,NLRP3,PCSK6,PLA2G4A,PRDM1,PROX1,RASSF2,RGS18,S100A8,S100A9,SERPINB3,SERPINB4,SLCO2B1,SRD5A1,SULT1A3/SULT1A4,TAPBP,TNF,UBE2E3,UHRF2,XBP1
beta-naphthoflavone		chemical toxicant	Inhibited	-2.086	1	AKR1C1/AKR1C2,APOE,CBR1,CRP,CYP2U1,CYR61,FOS,GCLM,ME1,NR4A1,SAA1,SLCO2B1,UGT1A9 (includes others)
CASP1	1.529	peptidase	Inhibited	-2.137	1	ACACA,CXCL2,DFFB,RIPK2,SCD,SREBF1,TNF,VIM
eplerenone		chemical drug	Inhibited	-2.158	1	CD68,CTGF,FN1,NOX4,SERPINE1,TNF,VCAM1,VEGFA
Sch-23390		chemical drug	Inhibited	-2.162	1	EGR1,FAS,FOS,FOSB,PLD2
trans-hydroxytamoxifen		chemical drug	Inhibited	-2.169	1	AP1G1,ASCC3,BLNK,BRPF1,CD24,CTSH,CTSL,CXCL12,DBN1,DUSP1,ECH1,EPB41L3,ERBB2,ERBB3,HOXC4,IL1R1,INHBB,INSIG2,KLF6,KYNU,LAMB1,MYBL1,MYO1B,NELL2,NFRKB,PRSS23,PTGER3,PXDN,RAB31,RB1CC1,RFC4,SERPINB9,SLC39A6,SMPD1,SRD5A1,SST,TPM1
NR2C2		ligand-dependent nuclear receptor	Inhibited	-2.207	1	APOE,CD36,DR1,NDUFAF1,RARB,THRSP
PTCH1		transmembrane receptor	Inhibited	-2.219	1	GADD45A,MTSS1,PDGFRA,TNNI2,TNNT3
AG490		chemical - kinase inhibitor	Inhibited	-2.308	1	AKR1C3,BCL2,BCL2L1,CASP3,CCND3,CD24,CD68,CDKN1A,FOS,FOXP3,HMGB1,HPGD,IGF1,LY96,MCL1,MYC,OCLN,S100A10,SAA1,SOCS3,SOD2,STAT1,TNF,VEGFA
candesartan		chemical drug	Inhibited	-2.36	1	COL3A1,CREB1,FN1,FOS,FOSL2,MAPK1,NPR3,SERPINE1,TNF
mir-21		microrna	Inhibited	-2.391	1	AIF1,ARNTL,BCL2,C1R,CD180,CD226,CDKN1A,COL3A1,CSF3R,FOXP3,GBP2,IL12A,IL36G,IRAK1,LEPR,MYD88,NLRP3,PILRB,PLAT,RAB7B,RECK,SERPINB5,SMAD2,SMAD5,SOCS6,SOD2,SPRY1,SPRY2,STAT1,STAT3,TCF21,TGM1,TIAM1,TIMP3,TLR1,TLR4,TNF,TNFRSF9,TPM1,TRAF1,TYMP,VCAM1
DNMT3B		enzyme	Inhibited	-3.034	1	ACTB,AHCTF1,CDKN1A,DNAJB1,EPDR1,LXN,MGST1,MLH1,MUC4,MYC,MYL6,NFATC3,PLP2,PRKCB,PRUNE2,RASSF1,RCC1,RECK,RPL10A,RPL13,SAFB,SERPINB9,SFRP4,SLC16A2,SLC7A11,TIMP3,YOD1

## Sheet: Inc PNI vs cSCC Upstream
Incidental PNI vs cSCCHN t-test MTC Upstream Regulators
Upstream Regulator	Fold Change	Molecule Type	Predicted Activation State	Activation z-score	p-value of overlap	Target molecules in dataset	Mechanistic Network
HNF4A		transcription regulator		1.519	2.69e-11	AASS,ABCB9,ACN9,ACP2,ACTR1A,AGTPBP1,AK2,AKIRIN2,ALDH5A1,ANKZF1,ANXA5,AP1M1,APEH,APOE,AQP1,ARHGEF19,ARL4C,ASB3/GPR75-ASB3,ATAD5,ATAT1,ATF4,ATG9A,ATP6V1D,ATP6V1F,ATP6V1H,AZI2,BAZ1A,BNC1,BTG1,BUD31,C10orf10,C11orf58,C17orf59,C1D,C1orf123,C2orf49,C3,C6orf211,CALML4,CAP1,CAPZA2,CCDC53,CCDC82,CD55,CDC5L,CDK12,CDK5RAP3,CEP19,CHCHD5,CHD1L,CHIC2,CHMP4A,CIDEC,CLCNKA,CLDN3,CLDND1,CLPTM1,CLTA,CNBP,COASY,COMM…
RICTOR	1.856	other	Activated	4.032	3.44e-07	ATP5A1,ATP5D,ATP5L,ATP6V0A1,ATP6V0B,ATP6V0D1,ATP6V1B2,ATP6V1D,ATP6V1E1,ATP6V1F,ATP6V1H,BSG,CDC42EP5,CFLAR,COX6A1,COX7B,COX8A,CYC1,FAU,MRPL13,NDUFA2,NDUFA3,NDUFA5,NDUFAB1,NDUFB2,NDUFB3,NDUFB7,PHF11,PRKCB,PSMA1,PSMA4,PSMA5,PSMB3,PSMB4,PSMB5,PSMC2,PSMD2,PSME3,RPL10A,RPL21,RPL22,RPL38,RPLP0,RPS15,RPS2,RPS26,RPS3,RPS9,SDHB,SDHC,UQCRC1,UQCRFS1
TP53		transcription regulator	Activated	2.5	1.32e-06	ACADVL,ACP2,ADA,ADD3,ADRBK2,AKAP12,ANTXR1,ANXA1,ANXA2,APBB2,APOE,ARHGAP1,ASF1B,ATF4,ATG4B,AURKB,BAG1,BBC3,BCAP31,BCAS3,BIRC5,BTG1,CAMLG,CAP1,CAPNS1,CARS,CAT,CCNB2,CD47,CD82,CDC25B,CDC25C,CDH3,CFLAR,CISD1,CKS1B,CLPP,COPB1,CSK,DBP,DDR1,DFFB,DICER1,DLG1,DNAJA2,DNASE1,DNMT1,DNTTIP1,DSTN,EBAG9,EDIL3,ELK4,ERCC3,EZR,F8A1 (includes others),FAM83D,FHL2,FKBP1A,GADD45A,GAPDH,GAS6,GMNN,GNAI1,GPX1,GTF2H1,H2AF…	287 (3)
ALKBH5	-1.283	enzyme			3.27e-06	ASB1,CHN1,DEDD,DNMT1,EEF1D,EIF4G2,FGFR1,HSPA8,LAMA1,MAPK14,MBP,NF2,NONO,OTOF,PAFAH1B1,PRDX4,RARA,RGS2,RPA1,RPLP0,SGMS1,SMAD5,TMBIM6,UBA1
CD 437		chemical drug	Activated	3.082	9.93e-06	AK2,ALDOA,AP2M1,AP2S1,ARF1,ARPC2,ATP5A1,ATP5L,BANF1,CDC25C,CLIC1,COX7B,EIF3G,EIF4A1,EIF5A,GADD45A,GNAS,HMGB1,HMGN2,HSPA8,ILF2,NME1,NOP10,PCBP1,PHYH,PNPLA6,POLR2G,PSMA4,PURB,RBX1,RPS15,RPS2,SET,SKP1,SLC30A5,SLIRP,SNRPB,TMEM14C,TMEM258,TMSB10/TMSB4X,TUBA1A,TXN,UXT
TCOF1		transporter			2.47e-05	ANKRD10,ANXA2,ARL4D,ASAP1,CNBP,CRAMP1L,GALK1,HACD4,IQGAP1,MAPK14,MFAP1,NUP155,PDRG1,POLR3A,QRICH1,RBM10,RGPD4 (includes others),S100A16,TBRG4,UPF2
1,2-dithiol-3-thione		chemical reagent	Inhibited	-4.034	7.54e-05	AKR1A1,AKR1B10,ALDOA,APBA3,ARF1,CA11,CCT7,CLPP,CLPTM1L,COPS5,CUL1,DDX39B,DSTN,EIF3G,EIF4G2,EIF6,ENTPD5,GNA11,LGALS8,LMNA,MCFD2,PCBP1,PDIA4,PRDX1,PSMA1,PSMA4,PSMA5,PSMB3,PSMB4,PSMB5,PSMC2,RARS,RPLP0,SERINC3,SLC35B1,STIP1,TMED2,TXN,USP14
Lh		complex		-1.384	0.000158	ACP2,ACTR2,AKAP12,ARHGAP1,ARHGEF5,ARL4C,ARL6IP5,ARPC1A,BAG1,CD55,CFLAR,CREB1,DAB2,DUSP3,EZR,FST,GK,GNAS,GPRC5B,GRK5,MAP2K1,MAP2K3,MAPK14,MMP9,NLK,PPAP2A,PPIH,PRKX,PSIP1,PTPN21,RAB31,RAB33B,RGS12,RHOB,RUNX2,SMARCD1,SNAP23,SRD5A2,STIP1,STK24,TLK1,TMBIM6,TRIB1,TUBA1A,VCL
GnRH analog		biologic drug		1.265	0.000264	ANXA11,AP3D1,ARHGAP1,ATP5A1,ATP6V1E1,ATRN,BRE,BUB3,CADM4,CAPNS1,CKS1B,CLTA,CYC1,DCAF7,DSCR3,ENSA,EXT2,FADD,FCHO1,FKBP1A,GPER1,HELZ,KDSR,MAPK1,MED24,MPV17,MXRA7,NCOA3,NFX1,NME2,NTRK3,OGFR,PLD3,PRCC,PSMB3,PSMB4,PTK2,PWP1,RAB8A,RARA,RXRB,SKAP2,SMAD5,SRRM2,SUPT5H,TAF15,TAF1C,TERF1,TFDP1,TMBIM6,TNS2,TPBG,TUBA1A,UBE2D3,UROD,VCL,ZBTB1
MYC		transcription regulator	Inhibited	-2.554	0.000313	ACSS1,ADD1,AIMP2,AK2,AKAP12,ALCAM,ALDOA,ANXA5,AQP1,ATF4,AURKB,BAG1,BBC3,BIRC5,BMPR1A,CAPN2,CAPNS1,CCNB2,CD151,CD47,CDC25B,CDC25C,CDK6,CFLAR,CIDEC,CLEC3B,CNBP,COX6A1,CUL1,CYTH2,DBN1,DCTPP1,DDX39B,DDX5,DDX54,DFFB,DNMT1,DUSP7,EIF3G,EIF4A1,EXT2,EZH1,FAM96A,FARP1,FGFR1,FUT8,GADD45A,GAPDH,GIGYF2,GLUD1,GLYR1,GOT2,GPC1,H2AFZ,H3F3A/H3F3B,HNRNPAB,HNRNPD,ID1,ID2,IL5RA,JARID2,KLF4,KLF6,LAMB3,LAMP2,LDHA,MAP4,…	287 (3)
miR-135a-5p (and other miRNAs w/seed AUGGCUU)		mature microrna		-1.325	0.000605	NR3C2,PPARG,RUNX2,SMAD5,TRPS1
XBP1		transcription regulator		-1.379	0.000849	APBB2,ARCN1,CAT,COPB1,COPE,EDEM2,FKBP2,GOLGA4,GOPC,GOSR2,HYOU1,KDELR2,KLF4,LMAN1,MCFD2,PDIA4,RAB33B,RABAC1,RUNX2,S1PR1,SEC11C,SEC23B,SEC61G,SPCS3,SRP19,SRP68,SRPR,SSR3,SSR4,TFDP1,TNFSF11,TRAM1,TXN,TXNDC11,XRCC6
PAX7		transcription regulator		0.785	0.000965	AHR,CLDN3,FAM107B,ID2,IL13RA1,LMBRD1,MEST,NPNT,PDLIM4,PPARG,PRSS23,RNH1,SLC44A1,SUPT5H,SYNE2,ZNF407
PLA2G6		enzyme			0.00124	PPARG,RGS2,RUNX2
5-fluorouracil		chemical drug	Activated	3.043	0.00174	ALDOA,ANXA2,ATF4,ATG5,BBC3,BIRC5,CAPNS1,CFLAR,COPS8,COX6A1,COX8A,EIF3G,EIF4A1,FKBP1A,GAPDH,GOT2,HNRNPAB,HSPA8,ILF2,LDHA,MDM2,MVP,PCBP1,PRC1,PSMB5,PSMD2,PTK2,RHOB,RPL10A,RPL21,RPL38,SNRPB,SRSF2,SSR4,TCEB2,TMSB10/TMSB4X,XPOT	298 (4)
miR-1-3p (and other miRNAs w/seed GGAAUGU)		mature microrna	Activated	2.696	0.0018	ANXA2,AP3D1,ARCN1,ARF4,ARID1A,ATP6V0A1,ATP6V1B2,BLCAP,CAP1,CERS2,CHSY1,DDX5,DHX15,DNAJB1,FOXP1,GOLGA7,H3F3A/H3F3B,HPS4,HSPA1A/HSPA1B,INPP5F,ISY1,LRRC8A,NELFCD,NOTCH2,PGM2,POGK,PWP1,RNF138,SLC44A1,SRSF9,SYNE1,TAGLN2,TMSB10/TMSB4X,TPM3,XPNPEP3
FSH		complex		-0.325	0.00239	ACP2,ACTR2,AHR,AKAP12,ARHGAP1,ARHGEF5,ARL4C,ARL6IP5,ARPC1A,BAG1,BMPR1A,CD55,CDK6,CFLAR,COPS5,DAB2,DHX15,DUSP3,EZR,FGFR1,FILIP1L,FST,GK,GNAS,GPER1,GPRC5B,GRK5,ID1,MAP2K1,MAP2K3,MAPK14,MINOS1-NBL1/NBL1,MMP9,NLK,PKM,PPAP2A,PPIH,PRKX,PSIP1,PTPN21,RAB31,RAB33B,RAD17,RARA,RGS12,RHOB,SMAD5,SMARCD1,SNAP23,STIP1,STK24,TGFBR2,TLK1,TMBIM6,TRIB1,TUBA1A,UBE2L3,VCL
RAC2		enzyme			0.0026	ALDOA,ANXA1,CAP1,FHL2,LDHA,PKM,PMP22,RAC1,RUNX2,TKT,ZYX
PSEN1		peptidase		1.213	0.00279	ALDOA,AMPH,APOE,ARF4,ARF5,ATOX1,ATP5A1,ATP5D,ATP6V1E1,BASP1,BSG,C3,CAP1,CLTA,COX8A,CUEDC1,DBP,DGKE,DSTN,ENSA,EPM2A,FKBP1A,GAPDH,GOT2,GRIN1,HK1,HSPA8,LFNG,MAPK1,MBP,MMP9,MTHFD1L,NAPB,NCSTN,NDUFA5,NME1,NUPR1,PAK1,PDGFRA,PKM,PPARG,PRC1,PRDX5,PRDX6,SOCS1,STIP1,TGFBR2,TPM3,TUBA1A,TXN,UEVLD,VAMP3,YWHAE
MYCN		transcription regulator		-0.488	0.00397	ALDOA,BASP1,BIRC5,CDC42,CHPF2,CRIM1,DUSP7,EEF1D,EIF4A1,EIF4G2,EIF5A,EZH1,FAU,GAPDH,ID2,JARID2,KDM5B,LDHA,MAP4,MDM2,MRE11A,MTF2,MYH9,NME1,NME2,PDIA4,PTK2,RPL21,RPL22,RPL38,RPLP0,RPS15,RPS2,RPS26,RPS3,RPS9,S100A10,TNFRSF1A,ZYX
miR-16-5p (and other miRNAs w/seed AGCAGCA)		mature microrna		-0.132	0.00409	ACP2,ACTR1A,ATG9A,CDK6,CEP63,EIF4G2,FGFR1,FNDC3B,GNL3L,GPAM,GTF2H1,H3F3A/H3F3B,HSPA1A/HSPA1B,LAMTOR5,LYPLA2,MAP2K1,NOTCH2,NT5DC1,PDCD6IP,RAB21,RAD51C,RARS,RECK,SEC24A,SKAP2,SLC12A2,SLC38A1,SNX15,SPI1,SRPR,TPM3,YIF1B,ZYX
MAPT		other			0.00411	ALDOA,AMPH,ARF4,ARF5,ATOX1,ATP5A1,ATP5D,ATP6V1E1,BASP1,BSG,C3,CAP1,CLTA,DSTN,ENSA,FKBP1A,GAPDH,GOT2,GRIN1,HK1,HSPA1A/HSPA1B,HSPA8,MAPK1,MBP,MTHFD1L,NAPB,NDUFA5,NME1,PAK1,PKM,PRDX5,PRDX6,STIP1,TPM3,TUBA1A,TXN,VAMP3,YWHAE
let-7a-5p (and other miRNAs w/seed GAGGUAG)		mature microrna	Activated	2.101	0.00422	AGO4,ANAPC1,ATP6V0A1,ATP6V1F,AURKB,BIRC5,BSG,CDK6,DICER1,EIF4G2,FAM96A,GTPBP3,GYS1,HYOU1,MED28,MMP9,MRPS24,NF2,POLR2C,PXDN,RHOB,RHOG,RPP38,SLC38A1,SNAP23,SPCS3
oxytetracycline		chemical drug			0.00456	BMP2,BMP4,ID1
EPHB6		kinase		0.816	0.00473	AGO4,BMPR1A,FKBP1A,SMARCC1,TRIB1,TRIB3
SOX4		transcription regulator		1.133	0.0049	AZI2,BBC3,BIRC5,DICER1,MAP4K5,MBP,SPI1
miR-155-5p (miRNAs w/seed UAAUGCU)		mature microrna	Activated	2.321	0.00606	ANKFY1,CD47,CDK5RAP3,DCAF7,DNAJB1,DPP7,FADD,IL13RA1,JARID2,MAF,MAFB,MATR3,MECP2,PKN2,POLE3,POLE4,PRKCI,RAB23,RAB34,RHEB,SATB1,SOCS1,SPI1,SYNE2,TAB2,TRAM1,VAMP3
EIF4E		translation regulator	Inhibited	-3.545	0.00631	ATOX1,ATR,BIRC5,BIRC6,DDX56,DEDD,DGUOK,DPYD,EGLN2,FASTK,ILF2,KLF13,MPV17,NHP2,NOP10,PGF,PRDX5,REPS2,RHOG,SERTAD1,SIRT2,SNRPA,TRIP6,UBA7
6-amino-4-(4-phenoxyphenylethylamino)quinazoline		chemical reagent		-0.927	0.00653	APOE,C3,MMP9,TCF12
ACACA		enzyme	Inhibited	-2	0.00653	ELOVL6,GPAM,PPARG,SCD
BMPR2		kinase		0.179	0.00665	EFNB1,EPHA4,ID1,ID2,RUNX2,TNFSF11
TP73		transcription regulator		0.933	0.0072	ADA,ATG5,AUH,BBC3,BIRC5,C3,CAMLG,CDC25C,DBP,DIMT1,DLG1,DUSP11,ERCC3,FST,GAB2,GADD45A,GRK5,ID2,LAPTM4A,LIG1,MDM2,MINOS1-NBL1/NBL1,MLH1,MMP23B,N4BP2L2,NAP1L3,NUPR1,PDGFB,PMP22,RAD17,RB1CC1,RRM2B,S100A2,SFN,SHISA5,SLC4A3,SNRK,SYNE2,TAS1R1,ULK2,VDR,XRCC6,ZNF175	287 (3)
MGEA5		enzyme		0.16	0.00751	ADRM1,ATP5L,CD24,CDK10,CIAPIN1,CREB3L2,DAB2,DST,EFNB1,ELK1,EPHA4,FBLN1,FGFR1,FLNB,GADD45A,GAS6,GFRA3,GPER1,ICK,IFNGR2,ITPKB,MAP3K3,NDUFA2,NDUFA5,NDUFB11,NOTCH2,OGDH,PCDHB5,PDCD6IP,PLAU,PRDX4,PRF1,PROM1,RHOB,S100A2,TFDP1,TGFBR2,TUBA1A,UXT
GnRH-A		chemical reagent		1.393	0.00766	AKR1B10,ANXA5,EIF2AK1,FST,FXYD5,GLA,KIFC1,KLF4,KLF6,MVK,PPIE,PRSS23,RGS2,SPPL2B,UNCX
KRAS		enzyme		0.538	0.00768	AHR,AKR1B10,ALDOA,AMPH,ARPP19,ATG5,BAG1,BIRC5,BMP4,BNC1,BSG,CDH3,CLNS1A,DBN1,DNMT1,EIF5,EIF5A,ELK1,GADD45A,GBA,GMNN,HYOU1,ID1,KAT5,KIF22,LAMB3,LAMP2,MAP2K1,MAPK14,MDM2,MINOS1-NBL1/NBL1,NME2,PAK1,PPARG,PRC1,PRCC,PRDX4,PTK2,RHOB,RNH1,SEC11C,SLC35B1,SLC3A2,STOM,TGFBR2,UBE2I,VAPA	296 (3)
ciprofloxacin		chemical drug	Activated	2.683	0.0078	ATP5A1,ATP6V1B2,ATP6V1D,ATP6V1E1,ATP6V1H,BMP4,CD47,CPNE1,EDIL3,GBA,GLUD1,ITGA9,MAPK1,MTHFD1L,MYBBP1A,PKN2,RAB11FIP1,RPL10A,RRAGC,SRPR
methylselenic acid		chemical reagent		-0.655	0.00803	ADD3,ARID4A,BIRC5,BMP4,CCNB2,CDC25B,CDC25C,CDC42,CDK10,CFLAR,CREB1,CREB3L2,G3BP2,GADD45A,HMMR,HNRNPH3,ID1,ID2,IGSF3,KLF4,MAP2K1,MAP2K3,MAPK1,MAPK14,MCM2,MCM3,MCM5,MCM7,PDIA4,PFDN5,PPM1A,PPM1B,RAB31,RABAC1,RHOB,SCD,TFDP1,ULBP2,ZNF267
CLEC11A		growth factor			0.00823	ALDOA,ANXA1,BIRC5,CAP1,FHL2,LDHA,PMP22,RUNX2,SPI1,TKT,ZYX
SYVN1		transporter		-0.816	0.00838	ACP2,AHR,ASF1B,CALM1 (includes others),CD151,DAB2,DCTN1,DPYD,EXT2,HNRNPM,LAPTM4A,PCBP1,PPP1R15B,RAB34,SCARA3,SLC16A1,SLC35B2,SLC35C2,SLC3A2,SLC43A3,SNAP23,STOM,TARS,USP5
TGFB1		growth factor	Inhibited	-2.545	0.00853	AASS,ABCF1,ACSS1,ADAM12,ADORA1,AHR,ALDH5A1,ANGPTL4,ANXA11,ANXA2,APOE,AQP1,ARF4,ARHGEF19,ARPC2,ATF4,ATG5,BBC3,BIRC5,BMP2,BMP4,BSG,BTG1,BUD31,C20orf24,CALCA,CALM1 (includes others),CALML4,CAP1,CAPN15,CAPNS1,CARS,CAT,CBFA2T3,CCNB2,CD55,CDC25C,CHMP3,CHST3,CIDEC,CKS1B,CX3CR1,CYC1,DAB2,DDX5,DNMT1,ECE1,EIF4A3,ESRP2,EXT2,FAM53B,FBLN1,FERMT1,FILIP1L,FLNB,FNDC3B,FUT8,FXYD5,FZD1,GABBR1,GADD45A,GCNT1,GGPS1,G…	409 (4)
nocodazole		chemical reagent		-0.908	0.00911	ADRBK2,CHTOP,CSK,CSNK2B,KSR1,MAP2K1,MAPK1,MAPK4,MDM2,PPM1A,PRKCB,PRKCZ,PTK2,PTPN12,PTPN6,SCD	290 (4)
GH1		growth factor		-0.388	0.00921	AKR1A1,ANGPTL4,APOE,ATF4,BMP2,BMP4,C3,CAT,CREB1,ERCC3,GADD45A,GLUD1,GRIN1,GTF2H1,ID1,ID2,IGFALS,MLH1,NDRG2,PPARG,PRDX1,SATB1,SOCS1,TAF9,TFF3,TKT,TNFRSF1A,TUBA1A,UBA7,XRCC6
sirolimus		chemical drug		1.483	0.00963	ACADVL,ADA,ANXA5,ARF1,ATF4,BAG1,BBC3,BIRC5,BMP2,CD151,CFLAR,CLIC1,COX6A1,DDX56,EIF1AX,EIF4A1,EIF5,H3F3A/H3F3B,HMGB1,ID1,ID2,LDHA,MAF,MAP4K5,MAPK1IP1L,MBP,MMP9,MTOR,PDGFRA,PKM,PPARG,PRDX5,PROM1,PSMA4,PSMB3,PSMB4,PSME3,RPL10A,RPL21,RPL34,RPL38,RPLP0,RPS14,RPS15,RPS2,RPS26,RPS3,RPS9,RUNX2,SCD,SFN,SLC3A2,TARS,TPM3,UBA1,UCK2,ZNF207,ZNF845	315 (4)
FN1		enzyme		0.74	0.0103	ACTR2,ADD1,APOE,BIRC5,CAPN2,CD8A,CDK6,COPS5,DPF2,EIF5A,EWSR1,G3BP2,GPX1,HK1,IL1R1,LGALS8,MAX,MMP9,MTOR,PDGFB,PDGFRA,PLAU,RECK,RUNX2,SDC1,SDHC,SEC23B,SNAP23,TGFBR2,VPS4A,ZYX
EPB41		other			0.0105	EPB41L2,GYPC,TNFRSF1A
phenylamil		chemical reagent			0.0105	ID1,RUNX2,TRIB3
miR-34a-5p (and other miRNAs w/seed GGCAGUG)		mature microrna		-0.153	0.0114	BIRC5,CD47,CDK6,CREB1,FOXP1,KLF4,MAP2K1,MCM3,NOTCH2,PPARG,TRPS1
PARM1		other			0.0116	BMP2,BMP4
ACVR2A		kinase			0.0116	ID1,ID2
LAMA1	-6.247	other			0.0116	MMP9,PLAU
miR-615-3p (miRNAs w/seed CCGAGCC)		mature microrna			0.0116	LCOR,PPARG
ZNF350		transcription regulator			0.0116	GADD45A,MMP9
ADD2		other			0.0116	ADD1,ADD3
tanespimycin		chemical drug		1.016	0.0118	AHR,BIRC5,CALM1 (includes others),CDK6,CFLAR,DNAJB1,EIF4A1,HAT1,HNRNPAB,HNRNPM,HSPA1A/HSPA1B,HSPA8,LDHA,PDGFRA,PLAU,SERPINH1,SNRPB,SRSF2,TNFSF11
n-nitrosomethylbenzylamine		chemical toxicant			0.0125	ACTR2,AKR1B10,ANXA2,ARPC2,COPS5,DDX5,EIF4G2,FST,GOLGA7,GSTK1,H2AFZ,HMMR,KIFAP3,LAMB3,LAMP2,MAP2K3,MSN,PDCD10,PLS3,SDC1,TMED2,USP14
NFYA		transcription regulator	Inhibited	-2.53	0.0127	BBC3,CAT,CCNB2,CDC25B,CDC25C,CDC42,GADD45A,GPAM,LMAN1,MLH1,PKM,RHOB,SCD,TGFBR2,THOP1
HSF1		transcription regulator		-1.098	0.0129	BAG3,CCT7,CFLAR,CKS1B,CUL1,DNAJB1,FBLN1,HMGB1,HSBP1,HSPA1A/HSPA1B,HSPA8,JARID2,LMAN2L,LOC100996763/NOTCH2NL,MLH1,MRPL18,NCOR2,NFATC2,PDZD2,PROM2,PTOV1,RPL22,SERPINH1,STAG3,STIP1,TNFSF11,TRA2B
CD24	-1.489	other		0	0.0131	ADD3,CHAC1,DLG1,EDEM3,HMMR,HOMER3,LRPPRC,NCOA3,NRIP1,PDGFB,PDS5A,PLAU,SYNE2,TPR,TUFT1,ULBP2,UPF2,UROD,VPS13B
NR3C1		ligand-dependent nuclear receptor		1.401	0.0131	ANGPTL4,ANXA1,APOE,AQP1,ARPC2,ATG4B,BAG1,BAG3,BMP2,BRE,BRWD1,BTG1,C1QTNF7,CAPN2,CAT,CD47,CHIC2,CIDEC,CKS1B,CSRNP1,CTNNBL1,CUL1,DDX5,DPF2,DPP7,DUSP22,EBAG9,FADD,FAM89B,FASTKD5,GADD45A,GPX1,GRIN1,IGFALS,ING3,JADE1,KAT5,LGALS8,LMO4,LRRC8A,MAL,MAPK1,MAX,MDM2,MDM4,MEST,MMP9,OCLN,PAK1,POGK,PPARG,PRKACB,PRKCB,PRKCI,PTP4A2,PTRH2,RAD21,RERE,RGS2,RHOB,RRAGC,RUNX2,SERINC3,SH3KBP1,SLC19A2,SLC38A1,SON,SPPL2B,…
curcumin		chemical drug		0.926	0.0133	A4GALT,AKR1A1,APOE,AQP1,ATOX1,BBC3,BIRC5,CD24,CDK6,CFLAR,CLIC1,COPS5,COX7B,DNAJB1,DNMT1,DNTTIP1,ENTPD5,FASTK,GABBR1,GNA11,HELZ,HMGB1,HSPA1A/HSPA1B,HSPA8,MDM2,MLF2,MLH1,MMP9,MTOR,NOTCH2,OGDH,PAK1,PBX2,PGF,PLAU,POLR2C,PPARG,RUNX2,SOCS1,TCEB2,TGFBR2,TNFRSF1A,TNFSF11,UBA7
FMR1		other	Activated	2.538	0.014	AGAP1,ALDOA,ATP5L,ATP6V1E1,BASP1,EIF1AX,GAPDH,MMP9,MTOR,UQCRFS1
miR-124-3p (and other miRNAs w/seed AAGGCAC)		mature microrna	Activated	2.179	0.0142	AHR,AK2,CDK6,CERS2,CHSY1,CLDND1,CREB3L2,CTDSP2,DCTD,DFFB,DNAJC25-GNG10,DNM2,FAM129B,FAM83H,IQGAP1,LRRC1,MAD2L2,MAPK14,MAPK1IP1L,MMADHC,MYH9,NECAP2,NR3C2,PGF,PLOD3,PTPN12,RHOG,SLC15A4,SLC16A1,SLC50A1,SMAD5,STOM,TEAD1,TRIP11,VAMP3
MAP4K4		kinase		0.862	0.0142	ACADVL,AUH,CHSY1,CYC1,DHRS4,GYS1,NDUFA3,NDUFA5,NDUFAB1,NDUFB7,NT5C2,OGDH,PHYH,POLE3,PON2,PPARG,PTS,SCD,UQCRC1,UQCRFS1
RB1		transcription regulator	Activated	3.104	0.0156	ASF1B,AURKB,BIRC5,CDC25C,CLDN3,DNMT1,DYNLRB1,EZR,FANCL,FST,GMNN,ID1,LIG1,MAF,MAPK1,MCM2,MCM3,MCM5,MCM7,MCM8,MCMBP,MFAP1,MTOR,OAZ2,PPARG,RAD51,RECQL4,RFC4,SAFB,SNTB2,SRPR,TFDP1,TUBA1A,TUBG1,UXT,YWHAE,ZNF638
UPF1	-3.886	enzyme		0.808	0.0157	FXYD5,IQGAP1,SMG1,SMG6,SMG7,UPF2
vancomycin		biologic drug		-1.763	0.0161	AASS,ANXA1,ANXA2,C3,CAT,FMO2,FXYD5,GSTK1,LAMC2,LGALS3,MCM3,PRTFDC1,S100A10,SCD,TMSB10/TMSB4X
2,5-bis(5-hydroxymethyl-2-thienyl)furan		chemical reagent			0.0193	BBC3,GADD45A,MDM2
CACNA1C	1.929	ion channel			0.0193	ANXA2,CACNA1C,S100A10
miR-491-5p (and other miRNAs w/seed GUGGGGA)		mature microrna			0.0193	GIT1,MMP9,PTK2
miR-125b-5p (and other miRNAs w/seed CCCUGAG)		mature microrna	Activated	2.373	0.02	ABTB1,ACSS1,CDK6,CEBPG,DICER1,H3F3A/H3F3B,ID1,ID2,JARID2,KLF13,MAP2K1,MAP3K11,MAPK14,SCD,UBE2I,VPS4B
USP7	-1.874	peptidase		1.715	0.0226	GK,KAT5,MDM2,PPARG,USP7
MEL T1		chemical - kinase inhibitor		0.447	0.0226	ATP5D,COPS8,HSPA1A/HSPA1B,PRDX1,PSMA1
4-nitroquinoline-1-oxide		chemical toxicant		-1.951	0.0226	AURKB,CCNB2,CDK6,MDM2,MMP9
miR-129-5p (miRNAs w/seed UUUUUGC)		mature microrna		0.152	0.0236	CAMTA1,FNDC3B,PDS5A,ZFP91
miR-143-3p (and other miRNAs w/seed GAGAUGA)		mature microrna		0.108	0.0236	FNDC3B,MAPK7,MDM2,PRC1
AK1		kinase			0.0236	GAPDH,GLUD1,LDHA,PKM
BRD7	1.325	transcription regulator			0.0236	BBC3,DICER1,MDM2,PYCARD
MYBL2		transcription regulator		-1	0.0237	BIRC5,CCNB2,CDC25B,CLTA,COPA,HSPA8,ID1,IQGAP1,TFEC
IND S1		chemical - kinase inhibitor		0.816	0.0252	ATP5D,COPS8,HSPA1A/HSPA1B,PRDX1,PSMA1,STIP1
miR-204-5p (and other miRNAs w/seed UCCCUUU)		mature microrna		0.64	0.0252	AURKB,CDC25B,EFNB1,MMP9,PPARG,TRPS1
cadmium chloride		chemical toxicant		-0.765	0.0276	ANXA5,ATF4,EEF1D,GADD45A,LPAR1,MCM7,OCLN,PLAU,TXN
PAX3		transcription regulator		-1.982	0.028	ANXA1,BMP4,CD151,CDH3,DBN1,FILIP1L,FKBP1A,GPR1,GTF2H1,ICAM2,ID2,LAMB3,MDM2,MEST,MMP9,PCDHGC3,PGF,PRMT2,PTPN12,PXDN,RAB31,RARRES2,RBM25,RHOB,SFN,SHMT1,SNRK,STX3,URB2,YWHAE
doxifluridine		chemical drug		0.6	0.0293	GADD45A,MDM2,RPL10A,RPS27L,RRM2B
trichloroethylene		chemical toxicant		-0.905	0.0302	CD47,CDK6,ECE1,ID2,IL13RA1,MDM2,PLS3,RHOB,SLC16A1,STOM,TNFRSF1A
benzene		chemical toxicant		-0.905	0.0302	CD47,CDK6,ECE1,ID2,IL13RA1,MDM2,PLS3,RHOB,SLC16A1,STOM,TNFRSF1A
vitamin A		chemical - endogenous mammalian		0.797	0.0307	AHR,AQP1,BMP2,GPRC5B,KCNG1,RARA,RXRB
ACLY		enzyme			0.0311	GPAM,SCD,SDC1
PLCB1		enzyme			0.0311	CD24,GAPDH,MAPK1
TSG101	-3.662	transcription regulator			0.0311	FAM89B,MDM2,TSG101
USP6		peptidase			0.0322	BMP4,MMP9
PLCL2		enzyme			0.0322	ID1,RUNX2
RREB1	1.568	transcription regulator			0.0322	CALCA,SLC39A3
BBC3	1.952	other			0.0322	BBC3,PRDX1
PDK4		kinase			0.0322	PKM,RHEB
mir-130		microrna		0.152	0.0325	GTF2H1,KLF4,MAFB,STX6
ACTB		other		0	0.0325	AURKB,CCNB2,CIT,DSTN
NFE2L2		transcription regulator	Inhibited	-2.798	0.0326	AHR,AKR1A1,AKR1B10,ALDOA,APBA3,ARF1,ATF4,CA11,CAT,CCT7,CLPP,CLPTM1L,COPS5,CUL1,DDX39B,DSTN,EIF3G,EIF4G2,ENTPD5,GABBR1,GNA11,GNAI2,GPX1,IFNGR2,KCNMB4,LGALS8,LMNA,MAFF,MCFD2,MMP9,PAFAH1B1,PCBP1,PDIA4,PRDX1,PRKCB,PSMA1,PSMA4,PSMA5,PSMB3,PSMB4,PSMB5,RARS,RPLP0,SERINC3,SLC35B1,STIP1,TMED2,TXN,USP14
FLT1		kinase		1.387	0.0342	ACTR2,ADD1,BIRC5,CAPN2,EIF5A,EWSR1,G3BP2,HK1,MAX,SDHC,SNAP23,TGFBR2,VPS4A
CUL4B		other		1	0.0343	CABLES2,MCM8,NME1,PSMA1,RNASEH1,SOCS1,TPM3,UBXN1
CP-55940		chemical reagent			0.0343	BCL9,GADD45A,GAPDH,GRK5,MAP2K1,MDM2,PRKCB,RPS9
APP		other		-0.567	0.0354	ALDOA,AMPH,APOE,ARF4,ARF5,ARL6IP5,ATF1,ATOX1,ATP5A1,ATP5D,ATP6V1E1,BASP1,BBC3,BMP4,BSG,C3,CALML4,CAP1,CAT,CD151,CD82,CDC42,CDH3,CDK6,CFLAR,CLIC1,CLTA,COMMD7,CRYL1,CYFIP1,DBN1,DSTN,ENSA,EVL,FGFR1,FKBP1A,GALK1,GAPDH,GLIS3,GOT2,GPC1,GRIN1,HK1,HMGB1,HSPA1A/HSPA1B,HSPA8,ICAM2,LDHA,LGALS3,LMO4,LRP5,MAF,MAFB,MAFF,MAPK1,MBP,MECP2,MMP9,MTHFD1L,NAPB,NCOA3,NDUFA5,NDUFB11,NME1,NRP2,NXPE3,PAK1,PDGFB,PDGFRA,PD…
E2F4		transcription regulator			0.036	ASF1B,AURKB,BUB3,CALM1 (includes others),CDC25C,CKS1B,GMNN,H2AFZ,HMGB1,HMMR,KIF22,LPAR1,MCM3,MCM5,MLH1,NAP1L4,PKN2,PPARG,PPP1R13B,PPP2R2B,PRC1,PRKCSH,RAD51,RFC4,SLC3A2,SPAG7,SRPR,SRRM2,SRSF2,UXT,ZNF160,ZNF267
nitroprusside		chemical drug		0.328	0.0366	BIRC5,CAT,CFLAR,CREB1,IFNGR1,IFNGR2,MDM2,TNFSF11,ZFP91
EIF4G1		translation regulator		-0.447	0.0371	BIRC5,GADD45A,MRE11A,RAD51,RFC4
tripterine		chemical - endogenous non-mammalian		-1.387	0.0371	BAG3,DNAJB1,GBA,HSPA1A/HSPA1B,NF2
APOB		transporter			0.0377	APOE,BIVM,PPARG,RUNX2,SCD,UBE2D3
FOXP3		transcription regulator		0.104	0.041	ANXA1,BBC3,ENTPD1,ID2,LIG1,MAF,MGAT1,MMP9,NTRK3,RGS1,RRM2B,SATB1,TONSL,USP21
guanidinopropionic acid		chemical - endogenous non-mammalian		-0.333	0.0417	ATP2C1,ATP5S,ATP8A1,CYC1,NDUFA3,NDUFA5,NDUFB2,PPARG,SDHB
LAMA2		other		1.067	0.0431	CSK,MBP,MMP9,OCLN
MIR124		group		1.342	0.0453	CDK6,IQGAP1,NR3C2,RHOG,SET,SPI1
LTBP4		growth factor			0.0459	BMP4,ID1,ID2
S100A10	-1.191	other			0.0459	ANXA2,ASIC1,S100A10
HSP90AA1		enzyme			0.0459	ADRBK2,BIRC5,TCF12
miR-193a-3p (and other miRNAs w/seed ACUGGCC)		mature microrna			0.0459	PLAU,PTK2,SRSF2
GRM1		g-protein coupled receptor			0.0459	BIRC5,GRIN1,MTOR
ZNF143		transcription regulator			0.0459	AKR1A1,SNORD61,TALDO1
selenite		chemical toxicant			0.0459	MMP9,PLAU,TXNRD2
N-chlorotaurine		chemical - kinase inhibitor			0.0459	CAT,PRDX1,TXN
SLC29A1		transporter		0.447	0.046	GADD45A,MDM2,RPL10A,RPS27L,RRM2B
miR-291a-3p (and other miRNAs w/seed AAGUGCU)		mature microrna		-0.417	0.0476	ANKRD52,BAZ1A,C3,CD24,CMTM4,FAM13B,KLF13,MED28,NIN,PRC1,PRKACB,RECK,TRPS1,UBXN1,ZNF226
NANOG		transcription regulator		0.577	0.0479	AHR,BIRC5,CDK6,HSPA1A/HSPA1B,IER5L,IFNGR1,JARID2,KLF4,MAX,MTF2,NRIP1,POLE4,SET,SMARCC1,TBX3,YWHAE,ZFHX3
ZAP70		kinase		-1.342	0.0479	ANXA1,EDIL3,PLEC,SCD,SEC14L1,SNRNP70,SSR4,TAF15,TFEC,VPS4B
HGF		growth factor		-1.707	0.0492	ACKR4,AHR,AIMP2,AKAP12,ANGPTL4,AURKB,BIRC5,BMP2,BNC1,CALM1 (includes others),CDC25B,CDC25C,CFLAR,CKS1B,CNBP,COPB1,CSE1L,ENTPD1,EPHA4,FASTK,GBA,GMNN,GRB14,GRK5,HK1,HMMR,ID1,IL5RA,IRX5,KIF22,LAMC2,LDHA,MAP2K3,MAPK14,MCM2,MCM5,MDM2,MMP9,MPHOSPH10,NRIP1,NUMA1,OCLN,PGF,PLAU,PLOD1,PMP22,PPAP2A,PRC1,RAC1,RARRES2,RGS2,RHOB,RUNX2,SLC19A2,SMAD5,SNRNP70,TAGLN2,TGFBR2,TNFRSF1A,TRIB1,VDR
PML		transcription regulator		1.901	0.0533	AKR1A1,APOE,BIRC5,CAT,CIAPIN1,CIT,GADD45A,GPAM,ID2,MAF,MAFF,MAP2K1,MAPK1,PRDX1,SCD,STIP1,TXN,YWHAG
MTORC1		complex		-1.778	0.0578	ATF4,KLF4,LDHA,MBP,PKM,PRF1,SCD
dichlorovinylcysteine		chemical toxicant		1.987	0.063	AKR1A1,CDK6,PKM,PRDX5,PSMA1,STIP1
acetyl-L-carnitine		chemical - endogenous mammalian	Activated	2	0.0847	BBC3,GADD45A,PPARG,RRM2B
TBX2		transcription regulator	Inhibited	-2.887	0.104	ASF1B,AURKB,CKS1B,DBP,DNMT1,LIG1,MCM2,MCM5,MCM7,PRC1,SRF,TRIB3
SNAI2		transcription regulator		-1.764	0.107	BBC3,BSG,CDC42,MMP9,TRPS1,UBE2D3,VDR
pirinixic acid		chemical toxicant		-1.772	0.114	ACADVL,ADIPOR2,AKR1B10,ANGPTL4,ANXA2,APOE,BSG,C3,CAT,CCT7,CD200,CIDEC,CYP7B1,ECI1,ELOVL6,ENTPD1,FKBP1A,GADD45A,GAPDH,GLCE,GOT2,GPAM,HSD17B10,ID2,LAMB3,LGALS3,LIG1,MEST,MGST2,MMP9,PAICS,PPARG,PSMA1,PSMA4,PSMA5,PSMB3,PSMB4,PSMB5,PSMC2,PTPN21,RBFOX2,RORA,RXRB,RXRG,SCD,STK36,TALDO1,TCEB1,TXN,USP14
2-bromoethylamine		chemical reagent	Inhibited	-2.138	0.115	ANXA1,ANXA2,FXYD5,LAMC2,LGALS3,MCM3,S100A10,TMSB10/TMSB4X
PAK1	-1.727	kinase		-1.982	0.124	MAPK14,MMP9,NF2,OCLN,SRF
phenylbutazone		chemical drug	Inhibited	-2.178	0.131	ANXA1,ANXA2,FXYD5,LAMC2,LGALS3,MCM3,PRTFDC1,S100A10,TMSB10/TMSB4X
PTHLH		other	Activated	2.213	0.138	BMPR1A,CDC25B,HSPA1A/HSPA1B,MMP9,PLAU,RGS2,TNFSF11,VDR
HDAC1		transcription regulator	Activated	2.689	0.142	AKAP12,ATG5,CCNB2,CDC25C,GNAS,ID1,LIG1,MCM3,MCM5,MCM7,MDM2,MMP9,PDGFB,PLAU,POLE4,PPARG,PPP2R2B,PTPN6,RECK,RECQL4,RHOB,RRM2B,RUNX2,SATB1,TGFBR2,USP7,VDR,VHL
camptothecin		chemical reagent	Inhibited	-2.336	0.145	AIM1,AKAP9,ALDOA,ANXA2,APBB2,APOE,BBC3,BIRC5,BIRC6,CD200,CD47,CDK6,CFLAR,CHAC1,CREB1,CSNK1G2,CYTH2,DDX39B,DLG1,DPAGT1,FADD,FNDC3B,FUT8,GADD45A,GAPDH,GIGYF2,GNAI2,GNAQ,GRK5,GTPBP6,H3F3A/H3F3B,ID1,IL13RA1,LGALS3,MAFF,MAP3K11,MDM2,MMP9,NUMA1,NVL,OLFM4,PDZD2,PIP4K2B,PKN2,PLEC,PRKAR2B,PRKCI,PSMD2,PTP4A2,PVRL1,PYCARD,RARA,RBM48,RECQL4,RHEB,RRM2B,SDC1,SFN,SMG8,SNTB2,SOCS1,SYNE1,TAGLN2,TIAF1,TIAL1,TLK1,T…
mibolerone		chemical drug		-1.812	0.152	AHR,ALCAM,ARF4,CLTA,EIF4A1,FKBP1A,GMNN,GOT2,HEXB,HYOU1,IDH3G,IFNGR1,MAL,NME1,NME2,SEC23B,TUBA1A
gentamicin C		chemical drug	Inhibited	-2.333	0.154	ANXA1,ANXA2,FXYD5,LAMC2,LGALS3,MCM3,PRTFDC1,S100A10,TMSB10/TMSB4X
RBL2		other	Activated	2.132	0.157	AURKB,CCNB2,CDC25C,CDR2,DNMT1,ELK1,KIFC1,MAP2K3,MTOR,TMEM11,TRAF5,UCK2,UXT
CD38		enzyme	Inhibited	-2.065	0.161	ALDOA,ANXA2,CISD1,CPEB3,EAF2,GALK1,GPAM,HMMR,IFI30,IL5RA,LFNG,LGALS3,MTDH,PKM,PRDX4,RBPMS,SAP30,SDC1,SOCS1,UCK2
lomustine		chemical drug	Inhibited	-2.333	0.179	ANXA1,ANXA2,FXYD5,LAMC2,LGALS3,MCM3,PRTFDC1,S100A10,TMSB10/TMSB4X
FOXC1		transcription regulator	Activated	2	0.183	LFNG,MMP9,PLOD1,RUNX2
CASR		g-protein coupled receptor		1.964	0.183	BIRC5,CLDN14,GABBR1,VDR
ITGA1		other		1.961	0.183	MMP9,PPARG,RAC1,TNFSF11
hexachlorobenzene		chemical toxicant		-1.913	0.191	ANXA1,ANXA2,FXYD5,LAMC2,LGALS3,MMP9,S100A10,TMSB10/TMSB4X
triamterene		chemical drug	Inhibited	-2.345	0.192	ANXA1,ANXA2,FXYD5,LAMC2,LGALS3,MCM3,PRTFDC1,S100A10,TMSB10/TMSB4X
gentamicin		chemical drug	Inhibited	-2.909	0.204	ALCAM,AQP1,ATP6V1D,DNAJA2,DNASE1,EAF1,EIF3B,EXOC3,GADD45A,GUK1,H3F3A/H3F3B,HSPA1A/HSPA1B,HYOU1,KLF6,MAF,MDM2,MYBBP1A,MYO1G,NME1,NVL,PAFAH1B1,PDIA4,PLLP,PPP1R10,RPS27L,TARS,TMEM120A,ZNF354A
SMAD7		transcription regulator		-1.93	0.211	BMP2,BMPR1A,CDC25C,CFLAR,FST,GADD45A,GAS6,MMP9,PROM1,RAC1,SCD,TGFBR2,TPM3,TXN,VDR
eicosapentenoic acid		chemical drug	Activated	2.035	0.213	ACADVL,ANGPTL4,APOE,CAT,IL1R1,MMP9,PSMB3,PSMC2,SPI1,TGFBR2,TNFRSF1A
FGFR1	2.192	kinase	Inhibited	-3.148	0.213	BIRC5,BMP4,EIF1AX,EIF5A,FGFR1,MBP,NCK1,PCSK1,PLAU,SFN,STAC3
prostaglandin J2		chemical - endogenous non-mammalian	Inhibited	-2.219	0.215	CFLAR,HSPA1A/HSPA1B,PSMA5,PSMB3,PSMB4
mir-15		microrna	Activated	2.4	0.22	BIRC5,CD82,CDC42,CDK6,DICER1,EIF4G2,HSPA1A/HSPA1B,MMP9
FOXM1		transcription regulator	Inhibited	-2.412	0.222	ANXA1,AURKB,BIRC5,CCNB2,CDC25B,CKS1B,FZD1,LDHA,MCM8,MMP9,PRC1,TGFBR2
fenamic acid		chemical reagent	Inhibited	-2.36	0.232	ANXA1,ANXA2,FXYD5,LAMC2,LGALS3,MCM3,PRTFDC1,S100A10,TMSB10/TMSB4X
SNAI1		transcription regulator	Inhibited	-2.619	0.251	CD55,CDC25B,CLDN3,ID1,MMP9,OCLN,SDC1,VDR
PTEN		phosphatase		1.879	0.262	ABTB1,ANXA1,AURKB,BBC3,BIRC5,BTG1,C3,CCNB2,CDK10,CDK6,CKS1B,COX8A,CTNNBL1,CX3CR1,EZH1,GTPBP6,GYS1,H2AFY,HEXB,HSPA1A/HSPA1B,IDH3G,IFI30,IFNGR2,KLF6,LGALS3,MAPK14,MBP,MDM2,MMP23B,MMP9,MTOR,NDUFB3,PABPC4,PLAU,PLEC,PLOD1,PPARG,PRKCB,PTP4A2,RAD51,RAD51C,RNASEH1,SCD,SDC1,SDHB,SERINC3,TRAM1
VHL	-2.393	transcription regulator		1.996	0.263	ARPC1A,ATF4,BBC3,COPS5,DAB2,EIF5,FILIP1L,GLCE,GPX1,JADE1,LMNA,MAF,PDGFB,RAP1B,SEC61G
allopurinol		chemical drug		-1.897	0.27	ANXA1,ANXA2,CAT,FXYD5,LAMC2,LGALS3,MCM3,PRTFDC1,S100A10,TMSB10/TMSB4X
CDKN2A		transcription regulator		1.873	0.281	ASF1B,AURKB,BIRC5,C3,CDC25B,CDC25C,CUL1,DDR1,DYNLRB1,FANCL,FGFR1,FHL2,FST,GNAS,IL5RA,KAT5,KIFC1,MCM5,MCM7,MCM8,MCMBP,MDM2,MDM4,PSMA5,RECQL4,RFC4,RRM2B,SNTB2,TFDP1,TNFRSF1A
Collagen type I		complex		-1.982	0.282	APOE,MMP9,PLAU,PRRX2,RAC1,RECK,RUNX2,S100A10
NCOA1		transcription regulator	Activated	2.017	0.283	ADAM22,AHR,C3,CD24,LOC102724594/U2AF1,NCAPH2,PPARG,RPL36,SMARCC1,SMG6,SORBS1,STRN
IL2		cytokine		-1.844	0.293	AHR,BAG1,BBC3,BMP2,C3,CALCA,CAPN5,CD58,CD8A,CDK6,CFLAR,CREB1,CSRNP1,CX3CR1,DUSP7,EEF1E1,EPHA4,EVL,FGFR1,GAPDH,GCNT1,HSPA1A/HSPA1B,IFNGR1,IFNGR2,IL1R1,KLF13,KLF6,LAPTM5,MAF,MAP2K1,MMP9,NME1,PLA2G2D,PPP2R2B,PRF1,PRKX,PTPN6,PTRH2,RGPD4 (includes others),RGS2,RHOB,RPL21,SATB1,SNAP23,SOCS1,STIP1,TIAL1,TNFRSF1A,TNFSF11,TRAF5,TRIB3,UCK2
ANXA2	-1.601	other		-1.953	0.304	CDK6,GADD45A,MDM2,S100A10
mir-25		microrna		-1.961	0.304	BBC3,GADD45A,MDM2,ZNF512B
Rb		group	Activated	2.2	0.315	AURKB,BIRC5,DNMT1,GMNN,MCM3,MCM5,MCM7,RFC4
SHH		peptidase		1.998	0.338	BMP2,BMP4,CNBP,GPC1,ID1,IMPDH2,LFNG,MCM2,MCM3,MCM5,MYBBP1A,NR2F2,OCLN,PDGFRA,PGF,PMP22,RAD51,RUNX2,TFDP1
forskolin		chemical toxicant		-1.77	0.388	ACTR2,AKAP12,ALDOA,ARHGAP1,ARHGEF5,ARL4C,ARL6IP5,ARPC1A,ATP6V0B,ATP6V0D1,ATP6V1B2,BAG1,BAG3,BIRC5,CALM1 (includes others),CCNB2,CD200,CD55,CD8A,CIDEC,CREB1,DAB2,EIF5A,EZR,FST,GAB2,GADD45A,GK,GNAS,GPRC5B,GRK5,H3F3A/H3F3B,HSPA1A/HSPA1B,ID1,ID2,KLF4,LARGE,MAP2K3,MAPK1,MDM2,MMP23B,MMP9,OCIAD2,PCSK1,PDE4C,PLAU,PPAP2A,PPIH,PRDX1,PRKAR2B,PRKX,PTPN21,RAB31,RAB33B,RGS2,RHOB,RPL38,RUNX2,S100A10,SMARCD1,STK…
NS-398		chemical reagent	Activated	2.18	0.401	BIRC5,CAPN2,DNM2,MMP9,PPARG,PRDX1,PSMB5,RECK,XRCC6
TFEB		transcription regulator		-1.987	0.406	ATP6V1H,GBA,GLA,NAGLU
ITGB3		transmembrane receptor	Activated	2	0.415	LAPTM4A,MMP9,PLAU,RUNX2,SDHC,SNRPA,TGFBR2
thioacetamide		chemical toxicant		-1.97	0.424	ADD3,AKAP12,ANXA1,ANXA2,B4GALT6,CD200,CD55,CIDEC,DBN1,GNG11,GYG1,HAT1,HK1,LAMC2,LGALS3,MCM3,NUPR1,PDGFB,PDGFRA,PKM,PMP22,PROM1,PTGFRN,RFC4,S100A10,TMSB10/TMSB4X
resiquimod		chemical drug	Inhibited	-2.309	0.424	ATP5A1,ATP6V1B2,CALCA,CAT,GPX1,HHEX,KCNMA1,LMNA,MSN,PKM,PLAU,PRDX1,PRDX6,PSMB4,PYCARD,SFN,YWHAE
KLF5		transcription regulator	Inhibited	-2.194	0.434	BIRC5,BRE,LAMA1,MMP9,PDGFB,PPARG
EGFR		kinase	Inhibited	-2.258	0.436	ANXA1,BIRC5,BTG1,CAPZA2,CD47,CDK6,CUL1,EIF6,ELK1,GADD45A,GPC1,ID1,MACF1,MMP9,PARP2,PKM,PLAU,PRF1,PRKCZ,PROM1,PSMB3,PSMB4,PSMB5,RHOB,RUNX2,S100A2,TNFSF11,TUBG1,VCL,VDR
HDAC2		transcription regulator	Activated	2.111	0.455	ATG5,LIG1,MCM3,MCM5,MCM7,MDM2,MMP9,PDGFB,PLAU,POLE4,RHOB,RRM2B,SATB1
NRF1		transcription regulator	Inhibited	-2.177	0.476	CD47,COX6A1,COX7B,COX8A,TFB1M
TOB1		transcription regulator	Activated	2.236	0.498	ATR,GMNN,MIS18BP1,SNRK,SON
ESR2		ligand-dependent nuclear receptor	Activated	2.463	0.501	ADORA1,AKAP12,APOE,ARRDC4,BBC3,BIRC5,BMP2,BMP4,C3,CAPN2,CBFA2T3,KCNT2,KLF4,LMNA,NDRG2,OCLN,OOEP,PLEC,RARA,RUNX2,TNFSF11
ARNT		transcription regulator		-1.912	0.502	AHR,ALDOA,EIF6,GAPDH,ID2,LDHA,MYL6,MYO1C,PGM2,PRF1,S1PR1
SET	-1.7	phosphatase	Activated	2	0.504	H2AFZ,MRPS30,PHIP,TMED2
zVAD-FMK		chemical - protease inhibitor		1.969	0.504	ANXA5,BIRC5,CDK6,MDM2
morphine		chemical drug		1.827	0.524	CALCA,CREB1,GNAI2,GNAS,GRIN1,MAP2K1,MAPK1,MBP,MMP9,NTRK3,SRF,TXN
RBL1		transcription regulator	Activated	2.2	0.54	AURKB,MCM2,MCM3,MCM5,MCM7,MTOR,UXT
SPP1		cytokine		-1.762	0.549	CAPNS1,MMP9,NDRG2,PLAU,PPARG,RUNX2,TGFBR2,TNFSF11
asoprisnil		chemical drug	Activated	2	0.551	LAMB3,PRF1,SFN,TGFBR2
herbimycin		chemical - kinase inhibitor		1.982	0.573	CDK6,MMP9,PLAU,TNFRSF1A
calcitriol		chemical drug	Activated	2.99	1	ACKR4,ANXA2,ATG5,C3,CA11,CACNA1C,CALCA,CSE1L,DCTPP1,GADD45A,GAPDH,GIT1,GNAI2,GRK5,H2AFZ,ID1,ID2,KIF22,KLF4,KRT23,LIG1,LPAR1,MAF,MAL,MCM2,MCM3,MCM5,MCM7,NDC1,NUP37,NUP93,NUPR1,OCLN,PPARG,PRC1,RAD51,RBPMS,TAGLN2,TLK1,TNFSF11,TXN,VCL,VDR,WSB1,XPO1
SMARCB1		transcription regulator	Activated	2.897	1	ACTR2,ADD3,AMPH,BAG3,BTG1,FASTK,GADD45A,GMNN,MCM2,MCM3,MCM5,MDM2,PPARG,PRKAB2,SMAD5,TFDP1
thapsigargin		chemical toxicant	Activated	2.845	1	ADIPOR2,ATF4,BBC3,CAPN5,CAPN7,CREB3L2,CSK,GADD45A,IL1R1,KLF4,LMAN1,MMP9,PTPN6,VCL
PSEN2		peptidase	Activated	2.611	1	CAP1,COX8A,DBP,GAPDH,PDGFRA,PRC1,UEVLD
tretinoin		chemical - endogenous mammalian	Activated	2.598	1	ADA,ADD3,AHR,AKAP12,AKR1A1,ANGPTL4,ANXA1,ANXA2,ANXA5,APOE,AQP1,ATF4,ATP6V1B2,BIRC5,BMP2,BMP4,BMPR1A,BTG1,C3,CACNA1C,CALM1 (includes others),CAPN2,CAPN7,CD82,CDC42,CDK6,CEBPG,CSE1L,CSRNP1,CX3CR1,DAB2,DHX15,DHX33,DNMT1,ECE1,EEF1D,EFNB1,EIF3B,EIF4A1,EIF5,EIF6,ELK4,ERCC3,FAM86C1,FARSB,FASTK,FERMT1,FGFR1,FST,GMNN,GNAS,GPX1,GRIN1,HK1,HMCES,HNRNPD,HNRNPF,ID1,ID2,IFNGR1,IL1R1,IMPDH2,KLF13,LAMP2,MAFB,MAP2…
medroxyprogesterone acetate		chemical drug	Activated	2.414	1	BIRC5,CCNB2,LMNA,MCM5,PLAU,PRC1
KLF4	1.614	transcription regulator	Activated	2.318	1	ALCAM,BMPR1A,EXT2,FARP1,KLF4,LAMA1,NF2,PDGFRA,POLE4,PROM1,SERPINH1,SOCS1,TBX3,TEAD1,TNFSF11
AR		ligand-dependent nuclear receptor	Activated	2.305	1	ACBD7,ATP13A4,BASP1,C3,CACNA1C,CFLAR,CLDN3,CYC1,DCTPP1,ELK4,FAM89B,IL1R1,IMPDH2,MCM2,NUPR1,OCLN,PDGFRA,PLAU,PLS3,RHOB,SMARCC1,SRD5A2,SRY,TEAD3,TFF3,TGFBR2,TNFSF11,VCL,ZYX
Pkc(s)		group	Activated	2.263	1	AHR,CACNA1C,CD55,DBP,GPER1,MAPK1,PDIA4,PPARG,RARA,RGS2,ULBP2,VDR
resveratrol		chemical drug	Activated	2.242	1	BIRC5,BMP2,BSG,CDK6,CNBP,CX3CR1,DNTTIP1,ECE1,GPX1,MAP2K1,MAPK14,MMP9,NDUFA2,NRIP1,PDGFB,PLAU,PPARG,PPP1R13B,PSMB5,RICTOR,ULBP2,VDR
Growth hormone		group	Activated	2.184	1	ANGPTL4,BMP4,CDH3,DDR1,IGFALS,MMP9,PPARG,SOCS1,TGFBR2
silibinin		chemical drug	Activated	2.176	1	BBC3,BIRC5,CDC25C,CDK6,MMP9,PLAU
aspirin		chemical drug	Activated	2.172	1	BIRC5,MMP9,PLA2G4A,RECK,YWHAE
TGM2		enzyme	Activated	2.069	1	C3,CDK6,CFLAR,CSRNP1,CX3CR1,DHX33,FAM86C1,FARSB,FERMT1,MAFB,MMP9,OLFM4,PAK1,RARA,RUNX2,SEMA6B,SLC16A1,UBA7,VHL
HNF1A		transcription regulator		1.997	1	AK2,CD55,FAM107B,FUK,FUT8,GLA,GTPBP3,HNF4G,KDM2B,MTF2,NOP16,OGDH,PCSK1,PHF2,PSMA5,RAB33B,RUNX2,SNX17,TARS,TROVE2,UROD,WDFY2,WDR12,WDR46
MEF2C		transcription regulator		1.982	1	CACNA1C,ITGB1BP2,NFATC2,RUNX2
brefeldin A		chemical - endogenous non-mammalian		1.982	1	BBC3,KLF4,SERINC3,TFDP1
VitaminD3-VDR-RXR		complex		1.98	1	GADD45A,KLF4,LRP5,TNFSF11
chloroquine		chemical drug		1.969	1	S1PR1,SOCS1,TXN,ULBP2
TGFBR1		kinase		1.941	1	AHR,BIRC5,BMP4,NFATC2
IKZF1		transcription regulator		1.929	1	AQP1,CD8A,CDK6,CYP7B1,DOCK9,FGFR1,HNRNPLL,RHCE/RHD,SERPINH1,SPI1
CEBPD		transcription regulator		1.907	1	BIRC5,C3,CCNB2,MBP,PDGFRA,PPARG,TNFSF11
uric acid		chemical - endogenous mammalian		1.89	1	ATF1,LIG1,MAP3K4,MDM2,PARP2,RAD51,RFC4
pyrrolidine dithiocarbamate		chemical reagent		1.834	1	ANXA1,BMP2,GNAI2,MMP9,PDGFRA,PPARG,PRF1
geldanamycin		chemical - endogenous non-mammalian		-1.811	1	ADRBK2,BIRC5,CFLAR,COX18,DNAJB1,FGFR1,HDAC11,HSPA1A/HSPA1B,MAP3K11,MDM2,RPS6KA2,TRIM3
Jnk		group		-1.849	1	ANXA5,ATG5,BTG1,CD55,DNMT1,GADD45A,MAP3K11,MMP9,OCLN,PDGFB,PLAU,PON2,RAD51,RARA,TGFBR2
NKX2-3		transcription regulator		-1.85	1	ANGPTL4,BMP2,BMP4,BTG1,CCNB2,CLEC1A,CSRNP1,HMMR,KLF4,NT5DC2,PARP12,TFF3,UBA7
CTGF		growth factor		-1.863	1	ABCF1,BIRC5,CFLAR,FLNB,MMP9,PDE7A,PDGFB,TMOD3
methamphetamine		chemical drug		-1.934	1	MMP9,OCLN,TNFRSF1A,TXN
SRC		kinase		-1.958	1	ID1,LAMP2,MMP9,PLAU,SRF
CREB1	2.004	transcription regulator		-1.962	1	APOE,ARHGAP33,ATF1,ATP6V0B,ATP6V0D1,BAG3,BRD9,CACNA1C,CAPN5,CARS,COX8A,CREB1,CRIM1,CSRNP1,EDIL3,GADD45A,GLA,ID1,LGALS8,LSM11,MEST,MVK,NEURL1B,NRP2,OCIAD2,OTOF,PCSK1,PDGFRA,POLE4,PPARG,RGS2,RHEB,RNH1,SCD,SERTAD1,SH3KBP1,SLC16A1,SSR4,TAGLN2,THOP1,TNFSF11,TRPS1,TXN
RAC1	-1.548	enzyme		-1.969	1	MMP9,NF2,PAK1,RAC1,SRF
ITGA5		transmembrane receptor		-1.969	1	APOE,MMP9,PLAU,TGFBR2
SCD	-1.56	enzyme		-1.974	1	ACADVL,ANGPTL4,GADD45A,GPAM
EOMES		transcription regulator		-1.982	1	AFAP1,NRP2,PRF1,ZNF521
Ras		group	Inhibited	-2	1	CDK6,GRIN1,MMP9,PDGFB,PLAU,PRDX1
bleomycin		chemical drug	Inhibited	-2.066	1	ALKBH8,CDC25B,FGFR1,FZD1,ID1,IL13RA1,LAMA1,MAP4,MMP9,MSN,PLA2G15,STOM,VHL
estrogen		chemical drug	Inhibited	-2.07	1	AP3D1,APOE,BMP2,CALCA,CCNB2,CDC25C,CKS1B,DNMT1,FBLN1,GALK1,LIG1,MCM3,MCM5,MCM7,NCOA3,NME1,NRIP1,RARA,S1PR1,SRSF2,TNFSF11,VDR,WDR73
IRF1		transcription regulator	Inhibited	-2.102	1	DST,EIF4A3,MMP9,NSMCE2,SOCS1,SPI1
TGFA		growth factor	Inhibited	-2.191	1	BIRC5,DDX5,LAMC2,MMP9,PLA2G4A,S100A10
phorbol esters		chemical - other	Inhibited	-2.204	1	ANXA1,IL1R1,MMP9,PLAU,PRKCB,SLC12A2,TXN,VDR
FGF1		growth factor	Inhibited	-2.37	1	AHR,AKR1B10,APOE,DNMT1,FZD1,GPX1,SGMS1
IRF3		transcription regulator	Inhibited	-2.425	1	CD58,FST,MMP9,PARP12,PHF11,SAP30,USP8
EGF		growth factor	Inhibited	-2.586	1	ADA,ALCAM,ARTN,AURKB,BBC3,BIRC5,CDC25C,CFLAR,CLDN3,DDX5,ELK1,EZH1,EZR,FAM89B,FST,GAB2,GADD45A,GGT5,GPER1,ID1,ID2,IGFALS,IL1R1,LDHA,MAPK1,MMP9,OCLN,PLAU,PPARG,PSMB3,PSMB4,PSMB5,PTPN12,RAC1,RHOB,RUNX2,S100A10,SCD,SDC1,SPI1,TFDP1,TGFBR2,VCL,VDR,XRCC6

## Sheet: Clin PNI vs Inc PNI Upstream
Clinical PNI vs Incidental PNI t-test MTC Upstream Regulators
Upstream Regulator	Fold Change	Molecule Type	Predicted Activation State	Activation z-score	Notes	p-value of overlap	Target molecules in dataset	Mechanistic Network
TINCR	-13.451	other	Inhibited	-2.828	bias	2.31e-15	ABCA12,ALOX12B,ALOXE3,ELOVL3,FLG,KRT1,KRT10,LOR
STAU1		transporter	Inhibited	-2.646		2.51e-10	ALOX12B,ALOXE3,ELOVL3,FLG,KRT1,KRT10,LOR
TP63		transcription regulator		-1.65		7.26e-09	ADAMTS1,F2R,FN1,GPX2,HES5,IGFBP7,IVL,KLF6,KRT1,KRT10,LOR,MAPK8,PKLR,POSTN,RUNX2,TAGLN,TPM1,UGT1A1,UGT1A9 (includes others),ULK1
ROCK2		kinase	Inhibited	-2.157	bias	7.56e-09	CEBPA,DSC1,DSG1,IVL,KRT1,KRT10,SCEL,SPINK5
IL13		cytokine		-1.497		1.8e-07	ADAM28,ARG1,CEBPA,CFI,CTGF,CTSV,CXCR4,DEFB4A/DEFB4B,FLG,IRAK3,IVL,KLF6,MAF,MSMO1,NFE2,POSTN,SERPINB4,SLA,TGM2,TNF	75 (10)
OSM		cytokine		1.167		7.83e-07	ADAMTS1,ARG1,CDA,CDSN,CEBPA,COL8A1,CST6,CTSV,CYP4F3,DEFB4A/DEFB4B,FLG,FN1,GLUL,KLK13,KRT34,LCE2B,LOR,LY6G6C,MAP2,SERPINB4,SLC15A1,SULT2B1,TNF,TPM1
KRT14		other				1.34e-06	DSC1,DSG1,IVL,KLK13,KLK6,KLK8,KRT1
RUNX2	2.318	transcription regulator		0.028		1.78e-06	C4A/C4B,CEBPA,COL10A1,COL11A1,FN1,GADD45B,RUNX2,TAGLN,TLN1,TPM1	36 (5)
TAZ		enzyme				3.01e-06	ADAMTS1,CTGF,ESM1,FLG,FN1,KRT34,SERPINB7,TAGLN
SMARCA2		transcription regulator		-0.816		3.21e-06	COL11A1,DCT,HES5,PMEL,TAGLN,TUFT1,TYRP1
MYC		transcription regulator	Inhibited	-2.921		3.5e-06	ACACA,ACSL4,ADAMTS1,ARG1,ASPRV1,CEBPA,CNFN,COL8A1,CST6,CTSV,F2R,FN1,GADD45B,GGH,GLUL,GRK4,KLF6,KLK6,LOR,LXN,MYL9,PKLR,PLAUR,PPID,SARDH,SCEL,TGM1,TLN1,TMSB10/TMSB4X,TNF,UGT1A1,WNT3	47 (5)
dexamethasone		chemical drug		1.08		4.06e-06	ACACA,ADAMTS1,ALAS1,ALDH1B1,ALOX15B,BNIPL,CEBPA,COL10A1,COL11A1,CTGF,CTSV,CXCR4,DCT,DEFB4A/DEFB4B,ELOVL3,FN1,GADD45B,GEM,GLUL,HLA-DRB1,IDE,IRAK3,ITGA5,KCNK6,MAF,MAP2,MATN3,OLR1,PCSK6,PLEC,PLOD2,POSTN,RARB,RGS1,RUNX2,SLA,SLC5A1,SULF2,TAGLN,TGM2,TNF,TPM1,UGT1A1,UGT1A9 (includes others)	88 (15)
GATA3		transcription regulator		0.666		4.25e-06	ASPRV1,CNFN,CST6,DTX1,ELOVL3,ELOVL4,GLUL,LOR,MAF,TGM1,TNF
LY294002		chemical - kinase inhibitor		0.189	bias	4.42e-06	ACACA,ADAMTS1,CEBPA,CTGF,DEFB4A/DEFB4B,F2R,FN1,GEM,GPR183,GSTA4,HLA-DRB1,IDE,IVL,MAF,MAP2,PKLR,POSTN,RGS1,RUNX2,SLA,TNF	74 (13)
HRAS		enzyme		-0.12		7.86e-06	CALD1,CCL27,CTGF,CTSV,F2R,FAM167A,FN1,HES5,ITGA5,IVL,LGALS7/LGALS7B,LXN,MSMO1,MYL9,PLAUR,PLOD2,POSTN,RARB,TAGLN,TGM2,TMSB10/TMSB4X,TNF	73 (14)
PDGF BB		complex	Activated	2.611		1.05e-05	CALD1,CTGF,FN1,GEM,GLUL,GPR183,ITGA5,KLF6,MAP2,OLR1,OSBPL2,POSTN,RGS1,SLC25A11,TAGLN,TGM2	57 (12)
Tgf beta		group	Activated	2.279		1.13e-05	COL10A1,CTGF,CXCR4,FN1,GADD45B,ITGA5,KRT1,MAF,NEDD9,POSTN,RUNX2,TAGLN,TNF	73 (13)
phorbol myristate acetate		chemical drug		-1.007		1.2e-05	ACSL4,ADAM28,ADAMTS1,ALAS1,ALOX15B,ARG1,ATP12A,CBS/LOC102724560,CEBPA,CTGF,CTSV,CUL3,CXCR4,DCD,DEFB4A/DEFB4B,DSG1,GEM,IRAK3,IVL,KRT10,KRT34,LOR,MAF,OLR1,PLAUR,RARB,RGS1,SERPINB7,TGM1,TNF	87 (14)
ciglitazone		chemical drug		-0.507		1.34e-05	ABCA12,FN1,IVL,OLR1,RARB,SULT2B1,TGM1,TNF	59 (12)
SB203580		chemical - kinase inhibitor		-0.24	bias	2.02e-05	ADAMTS1,ARG1,C4A/C4B,CTGF,DEFB4A/DEFB4B,FN1,GSTA4,IVL,LOR,PLAUR,POSTN,RUNX2,TAGLN,TGM1,TGM2,TNF	72 (16)
SOX2		transcription regulator	Inhibited	-2.849		2.2e-05	ASPRV1,CNFN,CST6,CTGF,CXCR4,GADD45B,HES5,HOPX,KLF6,LHX2,LOR,OTX1,SOX21,TGM1,WNT3	16 (2)
SGPP1		phosphatase				3.26e-05	LOR,SPINK5,TGM3
TAF4		transcription regulator		-0.478	bias	3.76e-05	ABL2,CTGF,HOPX,KRT34,LOR,MLANA,TGM1,TGM3
VHL		transcription regulator				6.34e-05	CTGF,CXCR4,FN1,ITGA5,MAF,NEDD9,NFE2,TAGLN,TNF	33 (5)
TRPV6		ion channel				6.45e-05	IVL,KRT10,TGM1
NOTCH1		transcription regulator		-0.876		7.29e-05	CEBPA,CTGF,DTX1,ESM1,HES5,IVL,LOR,RUNX2,TAGLN,TNF,WNT3	39 (6)
IgG		complex	Activated	2.527		8.57e-05	ALDH3B2,FN1,IVL,KLK6,KLK8,KRT10,LGALS7/LGALS7B,PLAUR,SERPINB7,TNF	32 (6)
WNT3	-3.633	other				0.000112	POSTN,RUNX2,WNT3
PRKCH		kinase				0.000112	IVL,LOR,TGM1
XDH		enzyme		1.091		0.000123	CEBPA,CTGF,CXCR4,PLAUR,TNF	64 (10)
dihydrotestosterone		chemical - endogenous mammalian		0.507		0.000128	ACACA,ADAMTS1,ALAS1,C4A/C4B,CACYBP,CEBPA,CST6,CTGF,F2R,FN1,GLUL,IGFBP7,KRT1,MAF,POSTN,RUNX2,SFRP4,TGM2,TNF	64 (9)
IL22		cytokine		0.624		0.000131	CALML3,DEFB4A/DEFB4B,FLG,IVL,KRT1,LOR,TNF
forskolin		chemical toxicant		-0.463		0.000138	ADAMTS1,C1orf68,COL10A1,CTGF,CTSV,CXCR4,DCT,ESM1,FN1,GADD45B,GEM,LOR,MSMO1,PKLR,RAB20,RARB,RUNX2,SLC15A1,SMARCA1,TNF,TPM1,TYRP1	71 (14)
hexamethylene bisacetamide		chemical reagent		0.728		0.000164	ALAS1,FN1,MAP2,NHP2L1,TYRP1
EHF		transcription regulator		-1.89		0.000168	CNFN,FOXN1,KLK6,KLK8,PLAUR,SCEL,SPRR2G
sodium dodecyl sulfate		chemical drug				0.000177	IVL,KRT1,TNF
nicotine		chemical drug		0.238		0.000189	CTGF,DEFB4A/DEFB4B,FLG,FN1,IVL,KRT10,PLAUR,POSTN,TGM1,TNF	85 (16)
Ca2+		chemical - endogenous mammalian	Inhibited	-2.104		0.000193	CXCR4,FLG,FLG2,FN1,IVL,KRT1,KRT10,LOR,RUNX2,TAGLN,TGM1,TNF	59 (12)
HOXD3		transcription regulator		1.964		0.000198	DSG1,ITGA5,TAGLN,TGM2
KLF4		transcription regulator		-1.339		0.000216	ASPRV1,CNFN,COL8A1,CST6,FN1,IVL,LOR,PLAUR,TAGLN,TGM1,WNT3	25 (3)
RNA polymerase II		complex				0.000217	ALAS1,ARG1,CEBPA,CXCR4,GADD45B,MAPK8,PKLR,RARB,RUNX2,TLN1,TNF,ZNF451
arginase		group				0.000224	ARG1,OLR1
tacalcitol		chemical drug				0.000224	FLG,IVL
cilomilast		chemical drug				0.000224	CXCR4,TNF
Sb202190		chemical - kinase inhibitor		0.865	bias	0.000238	CTGF,DEFB4A/DEFB4B,FN1,IVL,LOR,MAPK8,TGM1,TNF	67 (11)
wortmannin		chemical - kinase inhibitor		-0.365		0.000253	ACACA,CTGF,DSG1,F2R,FN1,IDE,MAF,POSTN,TNF,TPM1	78 (13)
BMP6		growth factor		0.762		0.000267	ADAMTS1,CTGF,ITGA5,PCSK6,SCEL,SMARCA1,TAGLN
D-fructose		chemical - endogenous mammalian		-1.253	bias	0.000277	ACACA,CEBPA,FN1,SLC5A1,TNF	58 (7)
IL4		cytokine		-0.7		0.000288	ALAS1,ALOX15B,ARG1,CTGF,CXCR4,DCT,DEFB4A/DEFB4B,DSC1,DSG1,F2R,FN1,IDE,KLF6,KRT1,KRT10,LGALSL,MAF,NEDD9,POSTN,SERPINB4,TGM2,TNF	79 (15)
n-3 fatty acids		chemical drug		0.391		0.000313	ALOX15B,CBS/LOC102724560,GPX2,PKLR,TNF
ITGA3		other				0.00037	CTSV,FN1,TLN1
ACE2		peptidase				0.00037	CTGF,FN1,TNF
FOXC2		transcription regulator		1.474	bias	0.000395	CEBPA,CXCR4,FN1,HES5,RUNX2	42 (7)
EDN1		cytokine		1.6	bias	0.000399	CTGF,CXCR4,DCT,FN1,ITGA5,IVL,OLR1,PLAUR,TGM2,TYRP1	70 (12)
streptozocin		chemical drug		0.948		0.000399	ACACA,CBS/LOC102724560,CEBPA,CTGF,FN1,MAPK8,PKLR,RUNX2,SLC25A11,TNF	71 (11)
BMP2		growth factor		0.884		0.000399	COL10A1,FN1,GADD45B,HES5,PCSK6,POSTN,RUNX2,SOSTDC1,TAGLN,TGM2	49 (9)
IL1B		cytokine		0.194		0.000401	ADAMTS1,ARG1,CCL27,CEBPA,COL10A1,CSRNP1,CTGF,CXCR4,DEFB4A/DEFB4B,FN1,GADD45B,GEM,IL36RN,IRAK3,ITGA5,OLR1,PLA2G3,POSTN,RARB,RUNX2,TGM1,TGM2,TNF,UGT1A1	82 (16)
TWIST2		transcription regulator				0.000415	FN1,MAF,POSTN,TNF
methylprednisolone		chemical drug		-0.583		0.000416	ALAS1,ARG1,CTGF,CTSV,CYP4F3,DHRS9,DSG1,FN1,HAL,IVL,KRT10,PLAUR,SCEL,SERPINB7,SLC25A11,SOSTDC1,TMSB10/TMSB4X,TNF	30 (3)
hydrocortisone		chemical - endogenous mammalian		-0.456		0.000482	CEBPA,CTGF,CXCR4,FN1,GADD45B,GLUL,IGFBP7,IVL	92 (14)
C1QA		other				0.000503	F2R,MAP2,TNF
MAP2K1		kinase		0.695	bias	0.000512	ACSBG1,CEBPA,CTGF,F2R,ITGA5,IVL,PLAUR,TGM2,TNF	60 (10)
prostaglandin E2		chemical - endogenous mammalian	Activated	2.221		0.000528	ADAMTS1,CTGF,CXCR4,F2R,FN1,IGFBP7,ITGA5,NEDD9,PKLR,RUNX2,SLC5A1,TNF	65 (13)
IGFBP2		other	Activated	2.213	bias	0.000547	COL11A1,FN1,ITGA5,NEDD9,POSTN
bisindolylmaleimide		chemical - kinase inhibitor		-0.391	bias	0.00057	CTGF,FN1,IVL,TNF	75 (14)
CGA		other		-0.927		0.00057	ADAMTS1,CTSV,SFRP4,UGT1A1
ENG		transmembrane receptor				0.00057	CTGF,CXCR4,FN1,ITGA5	38 (6)
CEBPA	-2.007	transcription regulator		0.041		0.000587	ACACA,ARG1,ASPRV1,CEBPA,CNFN,COL10A1,CXCR4,GGH,IVL,KLK8,LOR,OLR1,PCSK6,PLOD2,RUNX2	61 (8)
MKL1		transcription regulator		0.789		0.000604	CXCR4,DMKN,DSG1,F2R,IVL,MYL9,TAGLN
2-bromoethylamine		chemical reagent		1.342	bias	0.000606	ADAMTS1,C4A/C4B,GPX2,LXN,TMSB10/TMSB4X
ESR2		ligand-dependent nuclear receptor		1.3		0.000661	ARRDC4,CBS/LOC102724560,COL11A1,NEDD9,OTUB2,PLEC,RUNX2,SFRP4,TGM2,TNF
MLX		transcription regulator				0.000663	ACACA,ARRDC4,PKLR
SMURF2		enzyme				0.000663	FN1,NEDD9,RUNX2	14 (3)
doramapimod		chemical - kinase inhibitor				0.000665	CTGF,TNF
LDL-cholesterol		complex				0.000665	CXCR4,ULK1
cercosporin		chemical - endogenous non-mammalian				0.000665	CTGF,FN1
TPM1	1.422	other				0.000665	CALD1,TPM1
PIK3C2B		kinase				0.000665	IVL,KRT1
acetate		chemical - endogenous mammalian				0.000665	PKLR,TNF
CREB1		transcription regulator		0.404		0.000666	ALAS1,ALOXE3,BPIFC,CDA,CSRNP1,CXCR4,FN1,GADD45B,GEM,HPCA,LOR,MSMO1,NDUFA4,NRP2,SFRP4,SULT2B1,TNF,ZFPM2	20 (2)
thioacetamide		chemical toxicant		0	bias	0.000734	ADAMTS1,C4A/C4B,CTGF,F2R,GPX2,LXN,PCSK6,TAGLN,TGM2,TMSB10/TMSB4X,TNF	61 (7)
PTHLH		other		-0.391		0.000739	ADAMTS1,COL10A1,FN1,IVL,TGM1	28 (6)
VTN		other		1.067		0.000762	ITGA5,PLAUR,RUNX2,TNF	77 (14)
Rar		group				0.000762	ARG1,CYP4F2,RARB,TGM2
WISP2		growth factor		-1		0.000813	CEBPA,CTGF,FN1,IGFBP7,ITGA5
GW9662		chemical reagent		0.685		0.000849	ACACA,CEBPA,CTGF,FN1,RARB,TNF	48 (9)
NSD1		transcription regulator				0.000853	KLF6,KRT10,KRTAP5-2
corticosterone		chemical - endogenous mammalian		1.536		0.000868	ACACA,CALD1,CTGF,GLUL,IDE,MAPK8,TNF
ADAM17		peptidase		1.387		0.000874	FN1,KRT1,LOR,TNF
F2		peptidase		1.905	bias	0.000876	ALDH1B1,CALD1,CTGF,CXCR4,DHRS9,ESM1,F2R,FN1,KLF6,PLAUR,TNF	106 (17)
Pkc(s)		group		-0.044	bias	0.000919	CTGF,CXCR4,FN1,ITGA5,IVL,LOR,RARB,TGM1,TNF	70 (14)
F2R	1.93	g-protein coupled receptor	Activated	2.219	bias	0.000977	CTGF,F2R,FN1,TAGLN,TGM2	40 (7)
POU5F1		transcription regulator		1.237		0.00101	ASPRV1,CNFN,CST6,HOPX,LHX2,LOR,OTX1,PCSK6,TGM1,WNT3
vancomycin		biologic drug		1.706		0.00105	ADAMTS1,C4A/C4B,GPX2,GPX8,LXN,TMSB10/TMSB4X
carbonyl cyanide m-chlorophenyl hydrazone		chemical toxicant		-1.231	bias	0.00107	CHRNA9,CTSV,ESM1,KRT34,TMEM154
vemurafenib		chemical drug				0.00107	DCT,PMEL,TYRP1
MMP1		peptidase				0.00107	FN1,RUNX2,TAGLN	72 (11)
pirfenidone		chemical drug				0.00107	CTGF,FN1,POSTN
PPARG		ligand-dependent nuclear receptor		-1.125		0.00107	ACACA,ACSL4,CEBPA,CTGF,FN1,IGFBP7,KLF6,KLK6,MAP2,OLR1,RARB,RUNX2,TNF,UGT1A9 (includes others)	79 (13)
SPHK1		kinase		0.922		0.00113	CTGF,DEFB4A/DEFB4B,FN1,TNF	72 (13)
SOX9		transcription regulator				0.00117	COL10A1,CTGF,CXCR4,DCT,RUNX2	24 (3)
mycophenolic acid		chemical drug		1.342	bias	0.0012	CTGF,CXCR4,FN1,OLR1,RUNX2,TUFT1	31 (4)
PTH		other				0.0012	ADAMTS1,CTGF,CXCR4,FN1,POSTN,RGS1,RUNX2,SFRP4	59 (11)
decitabine		chemical drug	Activated	2.232	bias	0.0012	CTGF,CXCR4,ELOVL4,FLG,FN1,GADD45B,IGFBP7,KLF6,LXN,MAF,PKLR,PYDC1,RARB,TMSB10/TMSB4X,TNF,UGT1A1	60 (10)
KAT2B		transcription regulator				0.00128	CTGF,IVL,RARB,TNF	17 (3)
Creb		group		-0.816	bias	0.00131	ABL2,ARG1,CEBPA,COL8A1,IVL,KRT1,MAPK8,NEDD9,TNF,WNT3
sucralose		chemical reagent				0.00132	CEBPA,SLC5A1
MITF-p300/CBP		complex				0.00132	DCT,TYRP1
Mcpt4		peptidase				0.00132	FN1,TNF	37 (6)
POU2F3		other				0.00132	FLG,KRT10
HOPX	-4.075	transcription regulator				0.00132	FLG,LOR
C4A/C4B	4.696	other				0.00132	C4A/C4B,TNF
MAP3K5		kinase				0.00133	IVL,LOR,TGM1
IL19		cytokine				0.00133	CXCR4,FN1,TNF	58 (7)
CTNNB1		transcription regulator		1.293	bias	0.00133	CTGF,DCT,ELOVL3,F2R,FN1,GADD45B,GLUL,GPX2,KRT1,LHX2,NRP2,PCSK6,PLAUR,QPCT,RUNX2,SCGB2A2,SFRP4,TGM2	33 (4)
Cg		complex	Activated	2.012	bias	0.00135	ADAMTS1,CEBPA,CEP170,COL11A1,CTSV,CXCR4,ESM1,MAF,PLAUR,RUNX2,SFRP4,SMARCA1,TNF	49 (8)
phenylbutazone		chemical drug		1.432	bias	0.00138	ADAMTS1,C4A/C4B,GPX2,LXN,TMSB10/TMSB4X
GATA4		transcription regulator		1.254		0.00144	ACACA,ASPRV1,CNFN,CTGF,LOR,POSTN,TAGLN,TPM1
PD98059		chemical - kinase inhibitor	Inhibited	-2.178		0.00149	CEBPA,CTGF,CXCR4,DEFB4A/DEFB4B,DSG1,F2R,FN1,PCSK6,PLAUR,PLEC,POSTN,RAB20,RGS1,RUNX2,SERPINB7,TNF,TYRP1	75 (13)
EPAS1		transcription regulator		1.294	bias	0.0015	ACACA,ARG1,CTGF,CXCR4,DTX1,FLG,FN1,GADD45B,PLOD2	38 (5)
miR-146a-5p (and other miRNAs w/seed GAGAACU)		mature microrna		1.664	bias	0.00155	CXCR4,IL1F10,IL36RN,IL37,PGLYRP2,TNF
roscovitine		chemical drug		-1.067		0.00161	CEBPA,CTGF,FN1,UGT1A1	18 (3)
CD36		transmembrane receptor		-1.96		0.00161	ACACA,ARG1,DEFB4A/DEFB4B,TNF	75 (13)
conjugated linoleic acid		chemical drug				0.00161	CBS/LOC102724560,CEBPA,CXCR4,TNF	67 (10)
NFIB		transcription regulator				0.00161	ACSBG1,CACNA2D2,DCT,PKLR
gentamicin C		chemical drug		1.342	bias	0.00162	ADAMTS1,C4A/C4B,GPX2,LXN,TMSB10/TMSB4X
SMARCA4		transcription regulator		-0.025	bias	0.00168	CTGF,CXCR4,DCT,FN1,GPR183,ITGA5,NRP2,PLAUR,PMEL,TAGLN,TPM1,TYRP1
HIF1A		transcription regulator	Activated	2.799	bias	0.00172	ADAMTS1,CTGF,CXCR4,CYP4F3,DTX1,FN1,GADD45B,ITGA5,PLAUR,PLOD2,RAB20,TMEM79,TNF	30 (4)
D-glucose		chemical - endogenous mammalian		-0.234		0.00173	ACACA,CALD1,CEBPA,CTGF,CTSV,CXCR4,FN1,GLUL,ITGA5,NUP98,PKLR,PLAUR,SLC25A11,SLC5A1,TGM2,TNF	97 (18)
DUSP1		phosphatase		-0.853		0.00175	ELOVL3,OLR1,PLAUR,SERPINA12,TNF
PPP3CA		phosphatase				0.00189	CTSV,FN1,LOR,RUNX2,TNF	28 (4)
Pka		complex		-1.236		0.00193	COL10A1,CTGF,DCT,KLF6,PKLR,TNF,TYRP1	33 (5)
WWTR1		transcription regulator				0.00194	CTGF,FN1,RUNX2	13 (3)
triamterene		chemical drug		1.387	bias	0.00204	ADAMTS1,C4A/C4B,GPX2,LXN,TMSB10/TMSB4X
12(S)-hydroxyeicosatetraenoic acid		chemical - endogenous non-mammalian				0.00217	FN1,TNF	37 (6)
ZNF536		other				0.00217	MAP2,RARB
GLIS1		transcription regulator				0.00217	IVL,TGM1
CXCL16		cytokine				0.00217	FN1,TNF
ACTG1		other				0.00217	CALD1,TAGLN
HMGB2		transcription regulator				0.00217	COL10A1,RUNX2
famotidine		chemical drug				0.00217	COL10A1,TNF
jasplakinolide		chemical - endogenous non-mammalian				0.00217	CTGF,TAGLN
KIAA1524		other		-1.432		0.00219	COL8A1,CYSRT1,GPR183,LXN,PLAUR
CTGF	3.612	growth factor		1.654		0.00221	ADAMTS1,COL10A1,COL8A1,CTGF,FN1,SFRP4
losartan potassium		chemical drug		-1.632		0.00221	CTGF,FN1,MAP2,OLR1,POSTN,TNF	65 (11)
SMAD1		transcription regulator		1.981	bias	0.00221	COL10A1,CTGF,GADD45B,RUNX2	13 (3)
herbimycin		chemical - kinase inhibitor		0.218	bias	0.00221	ARG1,CTGF,F2R,TNF	46 (7)
ITGB2		transmembrane receptor		0		0.00221	FN1,GADD45B,RUNX2,TNF	84 (14)
fasudil		chemical drug		-0.975		0.00221	ARG1,CTGF,TAGLN,TNF	66 (10)
OTX2		transcription regulator		-1.387	bias	0.00236	COL8A1,DCT,PMEL,TRPM1,TYRP1
SB 216763		chemical toxicant		-0.152		0.00244	ACACA,CTGF,RGS1,TNF	71 (12)
TGFB3		growth factor		1.961	bias	0.00247	COL11A1,FN1,PLAUR,PLOD2,TAGLN,TPM1	46 (5)
aldosterone		chemical - endogenous mammalian		1.136	bias	0.00247	ADAMTS1,CTGF,FN1,OLR1,PLAUR,TNF	73 (17)
cyclosporin A		biologic drug		1.556		0.0025	ALAS1,C4A/C4B,CTGF,CXCR4,FN1,GPX2,LOR,LXN,MAF,NFE2,POSTN,TAGLN,TMSB10/TMSB4X,TNF	68 (12)
TREM1		transmembrane receptor		1.044		0.00251	ABL2,ARRDC4,CXCR4,DEFB4A/DEFB4B,GADD45B,GEM,IL36RN,RGS1,TNF	68 (10)
fenamic acid		chemical reagent		1.387	bias	0.00253	ADAMTS1,C4A/C4B,GPX2,LXN,TMSB10/TMSB4X
SP600125		chemical - kinase inhibitor		-0.744		0.0026	COL8A1,CTGF,DEFB4A/DEFB4B,FN1,PLEC,POSTN,RARB,TNF,TPM1	82 (16)
U0126		chemical - kinase inhibitor		-0.083	bias	0.00265	CEBPA,CTGF,CYP4F2,CYP4F3,FN1,GADD45B,GSTA4,ITGA5,LOR,PLAUR,POSTN,RUNX2,TGM2,TNF,TPM1	68 (14)
SHH		peptidase		0.391	bias	0.00269	ADAMTS1,COL10A1,DTX1,FN1,HES5,OTX1,RUNX2,SOSTDC1	41 (7)
CSF3		cytokine		0		0.00269	ARG1,CEBPA,CXCR4,GADD45B,GPR183,HLA-DRB1,RGS1,TNF	68 (10)
advanced glycation end-products		chemical - endogenous mammalian		1.091		0.00269	CTGF,F2R,FN1,TNF	53 (8)
fingolimod		chemical drug				0.00269	CTGF,FN1,RUNX2,TNF	53 (8)
MNT		transcription regulator				0.0027	GADD45B,KLF6,TNF
bucladesine		chemical toxicant		1.538		0.00271	ADAMTS1,CXCR4,ESM1,GADD45B,GEM,GLUL,LXN,RARB,SLC15A1,SMARCA1,TNF	66 (9)
spironolactone		chemical drug		-0.505		0.00271	ACACA,CTGF,CXCR4,FN1,TNF	43 (5)
JUND		transcription regulator				0.00271	ALAS1,IVL,PLAUR,RUNX2,TNF
GLI2		transcription regulator	Activated	2.177		0.00276	COL10A1,IVL,KRT1,KRT10,RUNX2,TNF
CCL5		cytokine		0.868	bias	0.0029	F2R,OLR1,PLAUR,PLEC,TNF
SP1		transcription regulator		0.597	bias	0.00291	ADAMTS1,ALOX15B,CBS/LOC102724560,CEBPA,COL8A1,CTGF,F2R,FN1,LOR,PLAUR,RUNX2,SLC5A1,TAGLN,TGM1,TNF,UGT1A9 (includes others)	33 (4)
U73122		chemical reagent		0.124	bias	0.00296	FN1,IVL,TNF,TPM1	69 (16)
PRKACA		kinase		-0.106	bias	0.00296	ALAS1,LOR,RARB,SFRP4	20 (3)
lipopolysaccharide		chemical drug		0.811		0.00301	ARG1,CARD18,CEBPA,CTGF,CTSV,CUX2,CXCR4,CYP4F2,DEFB4A/DEFB4B,F2R,FN1,GADD45B,GEM,GPR183,HES5,IRAK3,ITGA5,KLF6,LOR,MAF,MAPK8,MYL9,NFE2,OLR1,PCSK6,PLAUR,PNPLA1,RAB20,RGS1,RUNX2,SLC5A1,TGM2,TMSB10/TMSB4X,TNF,UGT1A1	88 (17)
PRKAA2		kinase		-0.93		0.00307	ALAS1,CEBPA,FN1,HIGD1A,PKLR,TGM2
Notch		group		1.091		0.0031	GADD45B,HES5,IVL,TAGLN,TNF	46 (9)
SB-431542		chemical reagent	Inhibited	-2.236		0.0031	CTGF,FN1,GADD45B,IGFBP7,RUNX2	34 (5)
IRAK4		kinase				0.0031	CSRNP1,GEM,IDE,OLR1,TNF	59 (7)
NOV		growth factor				0.00315	CTGF,HES5,RUNX2
THBS1		other				0.00315	CTGF,FN1,TNF	44 (9)
TEAD		group				0.00323	CTGF,FN1
CTSC		peptidase				0.00323	IL37,TNF
PHF8		enzyme				0.00323	RARB,TGM2
VCL		enzyme				0.00323	COL10A1,RUNX2
SLC2A1		transporter				0.00323	ACACA,FN1	56 (7)
PPP1CA		phosphatase				0.00323	CTGF,RUNX2
WNT10B		other				0.00323	CEBPA,RUNX2
Pde4d		enzyme				0.00323	CTSV,TNF
BQ 123		chemical drug				0.00323	CTGF,TNF
INSIG1		other		0.254	bias	0.00324	ACACA,ACSL4,CXCR4,CYP4F2,OLR1,PLA2G4F	19 (3)
HR		transcription regulator				0.00324	FOXN1,HAL,LOR,SOSTDC1
chloropromazine		chemical drug				0.00324	CYP4F2,MSMO1,TAGLN,TNF
SMAD3		transcription regulator		1.814		0.0033	ARID3A,COL10A1,CTGF,FN1,GADD45B,RUNX2,TAGLN,TNF,TPM1	49 (10)
RHOA		enzyme				0.00331	COL10A1,CTGF,FN1,RUNX2,TAGLN	65 (14)
ritonavir		chemical drug				0.00334	ALAS1,CYP4F2,MSMO1,PLEC,TNF,UGT1A1,UGT1A9 (includes others)	10 (2)
SREBF1		transcription regulator		-1.431	bias	0.00337	ACACA,ACSL4,CEBPA,CYP4F2,FN1,MSMO1,PKLR,TNF	68 (10)
INHA		growth factor		1.741		0.00341	ADAMTS1,CTGF,KRT79,MYL9,SFRP4,SMARCA1
PPARA		ligand-dependent nuclear receptor		0.566		0.00344	ACACA,ARG1,CEBPA,CFI,ELOVL3,GLUL,LOR,MSMO1,PKLR,QPCT,SARDH,TNF,UGT1A9 (includes others)	72 (12)
FOS		transcription regulator		-0.239		0.00348	ALAS1,ARID3A,CTGF,CTSV,ELOVL3,ESM1,FN1,IVL,KLF6,PLAUR,SERPINB7,SFRP4,SLURP1,SULF2,SULT2B1,TNF	17 (2)
NRF1		transcription regulator				0.00354	ALAS1,CHRNA9,ESM1,IDE
IRF8		transcription regulator		-0.98		0.00358	CEBPA,CUX2,KLF6,LHX2,MAF,TNF
PGF		growth factor				0.00363	CXCR4,NRP2,TNF
FOXC1		transcription regulator				0.00363	CXCR4,HES5,RUNX2
CASR		g-protein coupled receptor				0.00363	FLG,IVL,LOR	27 (6)
N-acetyl-L-cysteine		chemical drug		0.104		0.00363	CHRNA9,CTGF,CXCR4,ESM1,MAPK8,PLAUR,RARB,TNF	90 (16)
TNF	-4.677	cytokine		-0.31		0.00368	ACACA,ALOX15B,ARG1,CARD18,CCL27,CEBPA,CTGF,CXCR4,DCD,DEFB4A/DEFB4B,ESM1,FN1,GADD45B,GEM,IDE,IL36RN,IRAK3,ITGA5,KLF6,KRT34,LXN,NEDD9,NUP98,OLR1,PCSK6,PLA2G3,PLAUR,PNPLA1,POSTN,RGS1,RUNX2,TAGLN,TGM2,TNF	83 (17)
AHR		ligand-dependent nuclear receptor		0.057		0.00376	ALDH1B1,CEBPA,COL11A1,FN1,ITGA5,PKLR,SDR9C7,SERPINA12,TNF,TSPYL2,UGT1A1	51 (7)
CREM		transcription regulator		1.98		0.00379	COL8A1,CSRNP1,GADD45B,LOR,MSMO1,RARB,TNF	20 (2)
sphingosine-1-phosphate		chemical - endogenous mammalian		1.327		0.004	CTGF,FN1,RUNX2,TAGLN,TNF	76 (16)
ITK		kinase		0.277	bias	0.004	F2R,MAF,SCIMP,SULF2,TNF
LPIN1		phosphatase				0.00416	ACACA,CEBPA,TNF	47 (9)
cis-urocanic acid		chemical drug				0.00416	ADAMTS1,GADD45B,TNF
SEMA7A		transmembrane receptor				0.00416	CTGF,FN1,TNF
NFIX		transcription regulator				0.00416	ALAS1,PKLR,POSTN
zoledronic acid		chemical drug				0.00416	CXCR4,IRAK3,RUNX2
SFTPA1		transporter		-0.937		0.00425	CTGF,ESM1,LGALS7/LGALS7B,PMEL,TNF
indomethacin		chemical drug		1.281		0.0044	ADAMTS1,C4A/C4B,CXCR4,GPX2,LXN,PLAUR,SLC15A1,TMSB10/TMSB4X,TNF
ganglioside		chemical - endogenous mammalian				0.00447	DEFB4A/DEFB4B,TNF
cholesterol sulfate		chemical - endogenous mammalian				0.00447	FLG,IVL
ganglioside GT1		chemical - endogenous mammalian				0.00447	DEFB4A/DEFB4B,TNF
ganglioside GD1a		chemical - endogenous mammalian				0.00447	DEFB4A/DEFB4B,TNF
SAV1		other				0.00447	CTGF,TNF
ZNF100		other				0.00447	NEDD9,POSTN
ZNF85		transcription regulator				0.00447	NEDD9,POSTN
ZNF254		other				0.00447	NEDD9,POSTN
RASSF8		other				0.00447	NEDD9,POSTN
ZNF431		other				0.00447	NEDD9,POSTN
TRIB1		kinase				0.00447	ACACA,CEBPA	40 (3)
STAP2		other				0.00447	CXCR4,TNF
SELL		transmembrane receptor				0.00447	CXCR4,TNF
TOLLIP		other				0.00447	DEFB4A/DEFB4B,TNF
LGALS3BP		transmembrane receptor				0.00447	FN1,TNF
ZNF665		other				0.00447	NEDD9,POSTN
ZNF528		other				0.00447	NEDD9,POSTN
ZNF43		other				0.00447	NEDD9,POSTN
ZNF429		other				0.00447	NEDD9,POSTN
NKX3-2		transcription regulator				0.00447	POSTN,RUNX2
ROR2		kinase				0.00447	CEBPA,MAP2
GNA11		enzyme				0.00447	ADAMTS1,CTSV
ZNF708		other				0.00447	NEDD9,POSTN
CITCO		chemical reagent				0.00447	ALAS1,UGT1A1	5 (2)
cerivastatin		chemical drug				0.00451	CTGF,FN1,PLAUR,TMSB10/TMSB4X,TNF	79 (13)
PPRC1		transcription regulator		-0.784	bias	0.00455	CHRNA9,ESM1,KRT34,TMEM154
NOTCH2		transcription regulator				0.00473	DTX1,HES5,TNF
CCR1		g-protein coupled receptor				0.00473	CTSV,RUNX2,TNF
carbohydrate		chemical - endogenous mammalian				0.00473	ACACA,PKLR,SLC5A1
MAPK14		kinase		0.828	bias	0.00503	COL10A1,FN1,IVL,PLAUR,TAGLN,TGM2,TNF	78 (12)
palmitic acid		chemical - endogenous mammalian		0.227		0.00503	ACACA,CTGF,DEFB4A/DEFB4B,IDE,OLR1,PKLR,TNF	97 (18)
allopurinol		chemical drug		1.342	bias	0.00507	ADAMTS1,C4A/C4B,GPX2,LXN,TMSB10/TMSB4X
MTPN		transcription regulator		0.447	bias	0.00507	CEBPA,COL8A1,FN1,TAGLN,TNF
trichostatin A		chemical drug	Activated	2.263		0.00517	ADAMTS1,ARG1,CEBPA,CXCR4,F2R,HLA-DRB1,MAF,PMEL,RARB,RUNX2,SFRP4,TAGLN,TGM1,TGM2,TMSB10/TMSB4X,TNF	55 (11)
norepinephrine		chemical - endogenous mammalian		0.49		0.00523	CTGF,CXCR4,ELOVL3,FN1,GEM,SLC15A1,TNF	82 (14)
Y 27632		chemical drug		-1.206		0.00532	CEBPA,COL10A1,CTGF,TAGLN	52 (11)
GNAI2		other				0.00534	CXCR4,F2R,TNF
ethanol		chemical - endogenous mammalian		-0.475		0.00539	ACACA,ALOX15B,CEBPA,CTGF,CXCR4,DCT,ELOVL3,HAO2,MAP2,MAPK8,TNF	79 (15)
BMP7		growth factor		0.084		0.00551	CEBPA,COL10A1,FN1,PCSK6,RUNX2,SOSTDC1	45 (9)
ID1		transcription regulator		0.339		0.00573	CTGF,DTX1,FN1,TNF	18 (3)
SCAP		other		-0.152	bias	0.00573	ACACA,ACSL4,CYP4F2,MSMO1	17 (3)
sphingosylphosphocholine		chemical - endogenous non-mammalian				0.00591	TGM1,TGM2
ganglioside GM1		chemical - endogenous mammalian				0.00591	DEFB4A/DEFB4B,TNF
ZNF91		transcription regulator				0.00591	NEDD9,POSTN
latrunculin B		chemical reagent				0.00591	CTGF,TAGLN	8 (2)
cinnamaldehyde		chemical toxicant				0.00591	ACACA,TNF
FOXO1		transcription regulator		-0.443	bias	0.00594	ACACA,ALAS1,CTGF,CTSV,DEFB4A/DEFB4B,GADD45B,HAL,NDUFA4,PKLR,RUNX2,TNF	41 (6)
SMAD5		transcription regulator				0.00601	CTGF,NFE2,RUNX2
taurine		chemical - endogenous mammalian				0.00601	CEBPA,FN1,TNF	78 (13)
Mek		group		1.732		0.00608	CTGF,DCT,IVL,MLANA,PMEL,TNF,TYRP1	54 (7)
anisomycin		chemical - endogenous non-mammalian		0.762		0.00617	MAPK8,PLAUR,POSTN,TNF	21 (3)
vitamin D		chemical drug		-0.277		0.00617	ADAMTS1,DEFB4A/DEFB4B,RARB,TNF
BIRC5		other				0.00617	COL8A1,CTGF,FN1,ITGA5	21 (3)
tretinoin		chemical - endogenous mammalian		1.007		0.00619	ALAS1,ARG1,CALML3,CBS/LOC102724560,CEBPA,CSRNP1,CTGF,CXCR4,CYP4F2,CYP4F3,DHRS9,DSC1,DSG1,FN1,GPX2,IGFBP7,IVL,KRT1,MAP2,MAPK8,NFE2,PLAUR,POSTN,RARB,RNU11,RUNX2,SLA,TGM1,TGM2,TMSB10/TMSB4X,TNF	71 (12)
hydrogen peroxide		chemical - endogenous mammalian		0.66	bias	0.00635	CTGF,CXCR4,DCD,FN1,GADD45B,IDE,MAPK8,MSMO1,PLAUR,RUNX2,TAGLN,TGM2,TNF	84 (14)
NR1I2		ligand-dependent nuclear receptor		-1.016		0.00657	ALAS1,CEBPA,GLUL,TGM2,TNF,UGT1A1	63 (9)
salicylic acid		chemical drug		0.577		0.00663	CTGF,CUL3,OLR1,TNF	24 (4)
delta-9-tetrahydrocannabinol		chemical drug				0.00663	ACSL4,CEBPA,CXCR4,TNF	47 (7)
rosiglitazone		chemical drug		-0.713		0.00665	ADAMTS1,ARG1,C4A/C4B,CEBPA,CTGF,FN1,OLR1,POSTN,RARB,RUNX2,TNF,UGT1A9 (includes others)	79 (14)
F3		transmembrane receptor				0.00672	ARG1,CTGF,TNF
JAG1		growth factor				0.00672	RUNX2,TAGLN,WNT3	17 (4)
HOXA7		transcription regulator				0.00672	IVL,KRT10,TGM1
pentoxifylline		chemical drug				0.00672	CTGF,POSTN,TNF	67 (11)
POMC		other		0.728		0.00704	ACSL4,CXCR4,DCT,TNF,TYRP1	10 (3)
sodium arsenite		chemical drug				0.00711	CBS/LOC102724560,CEBPA,GADD45B,OLR1	46 (7)
PGR		ligand-dependent nuclear receptor		1.709	bias	0.00729	ADAMTS1,CALD1,CEBPA,FN1,GLUL,NEDD9,POSTN	61 (7)
CR1L		other				0.00747	COL8A1,CTGF,TNF
thalidomide		chemical drug				0.00747	GADD45B,PLAUR,TNF	74 (12)
S-adenosylmethionine		chemical - endogenous mammalian				0.00747	ACACA,MAF,TNF	28 (4)
eplerenone		chemical drug				0.00747	CTGF,FN1,TNF	66 (10)
orotic acid		chemical - endogenous mammalian				0.00752	ACACA,PKLR	17 (3)
clarithromycin		chemical drug				0.00752	FN1,TNF
(+)-catechin		chemical drug				0.00752	RUNX2,TNF
mannosylated lipoarabinomannan		chemical - endogenous non-mammalian				0.00752	IRAK3,TNF
COL2A1		other				0.00752	CXCR4,TNF
LOXL2		enzyme				0.00752	FN1,IVL
clotrimazole		chemical drug				0.00752	ALAS1,UGT1A1	9 (3)
rosmarinic acid		chemical - endogenous non-mammalian				0.00752	CTGF,TNF
tyrphostin AG 127		chemical - kinase inhibitor				0.00752	DEFB4A/DEFB4B,TNF
FN1	5.046	enzyme		0.505		0.00759	FN1,ITGA5,MAPK8,PLAUR,RUNX2,TAGLN,TGM2,TNF	80 (13)
hexachlorobenzene		chemical toxicant		1	bias	0.00761	C4A/C4B,GPX2,LXN,TMSB10/TMSB4X
ZAP70		kinase		-1	bias	0.00761	ALAS1,NFE2,PLEC,QPCT
ADIPOQ		other		-1.364		0.00777	ACACA,ARG1,CEBPA,CTGF,FN1,TNF	76 (15)
PRKAA1		kinase		-0.152	bias	0.0078	FN1,HIGD1A,PKLR,TGM2,TNF	21 (3)
Alpha catenin		group		-1	bias	0.00809	ADAMTS1,CTSV,IGFBP7,ITGA5,TGM2,TNF
IL17C		cytokine				0.00828	DEFB4A/DEFB4B,IL36RN,TNF	66 (10)
PRKG1		kinase				0.00828	CTGF,FN1,TAGLN	56 (12)
NPPB		other				0.00828	CTGF,FN1,MSMO1	18 (3)
miR-92a-3p (and other miRNAs w/seed AUUGCAC)		mature microrna				0.00828	ITGA5,OSBPL2,TNF
paricalcitol		chemical drug				0.00828	FN1,MAPK8,TNF
poly rI:rC-RNA		chemical reagent		0.945	bias	0.00841	AFAP1,CXCR4,CYP4F2,DEFB4A/DEFB4B,FN1,GADD45B,ITGA5,KLF6,OLR1,PLAUR,RGS1,TNF	75 (12)
SP3		transcription regulator		0.317		0.00856	ALOX15B,CBS/LOC102724560,CEBPA,F2R,LOR,PLAUR,TAGLN,TGM1
leukotriene D4		chemical - endogenous mammalian		0.528	bias	0.00869	ADAMTS1,GEM,NEDD9,TNF
PLAU		peptidase		-0.124		0.00869	ARG1,FN1,PLAUR,TNF	38 (6)
Nfat (family)		group		0.156	bias	0.00905	CALD1,DHRS9,ESM1,KLF6,TNF	9 (2)
NR1I3		ligand-dependent nuclear receptor		-0.116	bias	0.00905	ALAS1,GADD45B,NEDD9,RARB,UGT1A1
pregnenolone carbonitrile		chemical drug				0.00913	ALAS1,UGT1A1,UGT1A9 (includes others)	7 (2)
TG		other				0.00913	ACACA,CEBPA,NFE2
FOSL1		transcription regulator				0.00926	IVL,PLAUR,RUNX2,TNF	17 (3)
cetuximab		biologic drug				0.00931	FN1,PLAUR
highly active antiretroviral therapy		chemical drug				0.00931	CXCR4,TNF
T 0070907		chemical reagent				0.00931	CEBPA,TNF	41 (7)
MGP		other				0.00931	RUNX2,TAGLN	30 (6)
IGF2R		transmembrane receptor				0.00931	NEDD9,POSTN
RLIM		enzyme				0.00931	CTGF,FN1
NFKBIZ		transcription regulator				0.00931	DEFB4A/DEFB4B,TNF
GREM1		other				0.00931	RUNX2,TNF	33 (5)
clonidine		chemical drug				0.00931	RARB,TNF
docosahexaenoic acid		chemical drug		0.128		0.00948	ACACA,ARG1,CTGF,CXCR4,PKLR,TNF	75 (14)
RUNX1		transcription regulator		-0.364		0.00995	CEBPA,KRT1,MYL9,NFE2,RUNX2
TFAP2A		transcription regulator				0.00995	CEBPA,F2R,GEM,PLAUR,TPM1	21 (4)
OLR1	10.008	transmembrane receptor				0.01	FN1,OLR1,TNF
dextran sulfate		chemical drug				0.0102	ADAMTS1,ARG1,C4A/C4B,CTGF,IL37,TGM2,TNF,UGT1A1
THRB		ligand-dependent nuclear receptor		1		0.0102	ACACA,CEBPA,FOXN1,MAPK8,RUNX2,SFRP4,TNF
AMPK		complex		1.432		0.0104	ACACA,CYP4F2,PKLR,RUNX2,TNF
INSR		kinase		0	bias	0.0105	ACSL4,CEBPA,CTGF,CTSV,CXCR4,ITGA5,MSMO1,NDUFA4,OLR1,SEZ6L2,TNF
PTPN11		phosphatase		-0.154		0.0105	ACSL4,CEBPA,PLAUR,TNF
NCOA3		transcription regulator				0.0105	CEBPA,OTUB2,RARB,TAGLN
ITGB3		transmembrane receptor				0.0105	FN1,ITGA5,PLAUR,RUNX2
REL		transcription regulator		-0.218	bias	0.0105	ACSL4,CCNY,FN1,GADD45B,GPT2,KCNK6,NFE2,TNF
ERK1/2		group		0.882		0.0105	CCL27,CEBPA,CTGF,CTSV,CXCR4,PLAUR,POSTN,RUNX2,TNF
HNF1A		transcription regulator		-1.087	bias	0.0106	CBS/LOC102724560,DCT,DSC1,GLUL,GPX2,HAL,HOPX,PKLR,RARB,RUNX2,SLC5A1,UGT1A1,UGT1A9 (includes others)
Jnk		group		1.641	bias	0.0106	CTGF,CXCR4,FN1,PLAUR,POSTN,TGM2,TNF
CLDN7		other		0		0.0106	CTGF,FLG,IGFBP7,SCEL,SERPINB7,SOSTDC1
corticosteroid		chemical drug				0.011	DEFB4A/DEFB4B,POSTN,TNF
SOX7		transcription regulator				0.011	ASPRV1,CNFN,LOR
CALR		transcription regulator				0.011	CEBPA,FN1,TNF
ACVRL1		kinase				0.011	CXCR4,PLAUR,TAGLN
ICOS		transmembrane receptor				0.011	CXCR4,MAF,TNF
LG100268		chemical reagent				0.011	CYP4F2,CYP4F3,TNF
Am 580		chemical toxicant				0.011	RARB,RDH12,TGM2
GATA6		transcription regulator	Activated	2.449		0.011	ARG1,ASPRV1,C4A/C4B,CNFN,LOR,TAGLN
halofuginone		chemical drug				0.011	C4A/C4B,CTGF,F2R,PCSK6,TAGLN,TGM2
PRDM1		transcription regulator		-1.134		0.0111	CXCR4,FAM167A,HAL,LCE3D,LGALS7/LGALS7B,PCSK6,SERPINB4,TNF
5-hydroxytryptamine		chemical - endogenous mammalian		1.103	bias	0.0111	CTGF,F2R,RUNX2,TNF
Collagen type I		complex				0.0111	FN1,PLOD2,RUNX2,TNF
TCF4		transcription regulator				0.0111	DCT,FN1,RUNX2,TYRP1
NRIP1		transcription regulator				0.0111	ACACA,OTUB2,RARB,TNF
NELFB		other				0.0113	CTGF,GADD45B
PTPN22		phosphatase				0.0113	ARG1,TNF
CXCL3		cytokine				0.0113	POSTN,TNF
TAS1R3		g-protein coupled receptor				0.0113	CEBPA,SLC5A1
hydroquinone		chemical - endogenous mammalian				0.0113	CYP4F2,TNF
manumycin A		chemical reagent				0.0113	FN1,TNF
biochanin A		chemical toxicant				0.0113	RUNX2,TNF
TGFB1		growth factor	Activated	3.221		0.0114	ARG1,CALD1,CALML3,CCL27,CEBPA,COL11A1,COL8A1,CTGF,CXCR4,ESM1,F2R,FN1,GADD45B,GEM,GRHL1,IGFBP7,IRAK3,ITGA5,IVL,KRT10,MAF,MSMO1,NEDD9,OLR1,PLAUR,PLOD2,POSTN,PPID,RUNX2,TAGLN,TGM2,TNF,TPM1,ZFPM2
bexarotene		chemical drug		0.651		0.0119	MAF,PLAUR,PLOD2,RARB,TGM2
caffeic acid phenethyl ester		chemical toxicant		0.625	bias	0.0119	DEFB4A/DEFB4B,KLF6,OLR1,RARB,TNF
SELP		transmembrane receptor				0.012	CXCR4,PLAUR,TNF
TERT		enzyme				0.0123	CALD1,CTGF,F2R,FAM167A,KDM5C,PLOD2
PRKCA		kinase		0.271	bias	0.0125	CTGF,FN1,IVL,RUNX2,TNF
HDAC6		transcription regulator				0.0131	ADAMTS1,TAGLN,TNF
PTGS1		enzyme				0.0131	ARG1,GEM,KLK6
TYROBP		transmembrane receptor				0.0131	ITGA5,TCIRG1,TNF
ACOX1		enzyme		-1.342		0.0132	ADAMTS1,CTSV,ELOVL3,HAL,KLF6,QPCT
EP300		transcription regulator		-0.063	bias	0.0133	CEBPA,CXCR4,DTX1,FN1,LOR,MAF,OLR1,PKLR,RARB,RUNX2,TNF,TRPM1
NOD1		other				0.0134	DEFB4A/DEFB4B,TNF
MBTPS1		peptidase				0.0134	ACACA,COL10A1
HAVCR2		other				0.0134	CXCR4,TNF
UCP1		transporter				0.0134	ACACA,ALAS1
GABBR1		g-protein coupled receptor				0.0134	COL10A1,TNF
IRAK2		kinase				0.0134	DEFB4A/DEFB4B,TNF
RGS1	7.482	other				0.0134	LHX2,SLA
N,N-dimethylsphingosine		chemical reagent				0.0134	FN1,TNF
iloprost		chemical drug				0.0134	CTGF,TNF
VEGFA		growth factor		1.022	bias	0.0134	ADAMTS1,ALAS1,CTGF,CTSV,CXCR4,FN1,RUNX2,TMSB10/TMSB4X
progesterone		chemical - endogenous mammalian		-0.29		0.0135	ADAMTS1,CTSV,CXCR4,F2R,FN1,HOPX,IDE,ITGA5,LXN,POSTN,SFRP4,TGM1,TNF,UGT1A1
NR3C2		ligand-dependent nuclear receptor		0.246		0.0136	ADAMTS1,CTGF,FN1,MAP2,TNF
IL33		cytokine				0.014	ADAMTS1,ARG1,DEFB4A/DEFB4B,TNF
PXR ligand-PXR-Retinoic acid-RXRÎ±		complex				0.0142	ALAS1,UGT1A1,UGT1A9 (includes others)
pimagedine		chemical drug				0.0142	CTGF,GADD45B,TNF
PI3K (complex)		complex		1.946	bias	0.0148	ADAM28,CTGF,CXCR4,FN1,MAP2,PMEL,POSTN,TGM2,TNF
8-cyclopentyl-1,3-dipropylxanthine		chemical reagent				0.015	TNF
pregnanolone		chemical - endogenous mammalian				0.015	MAP2
taurolithocholic acid		chemical - endogenous mammalian				0.015	TNF
ganglioside GM2		chemical - endogenous mammalian				0.015	DEFB4A/DEFB4B
cortodoxone		chemical - endogenous mammalian				0.015	FN1
omalizumab		biologic drug				0.015	TNF
carnobyl iron		chemical reagent				0.015	CEBPA
CGP 57380		chemical reagent				0.015	TNF
ABLIM2		other				0.015	TAGLN
Cd209b		other				0.015	TNF
carteolol		chemical drug				0.015	TNF
9-hydroxybenzo(a)pyrene		chemical toxicant				0.015	UGT1A1
cis-4,5-dihydroxy-4,5-dihydrobenzo(a)pyrene		chemical toxicant				0.015	UGT1A1
6-hydroxybenzo(a)pyrene		chemical toxicant				0.015	UGT1A1
1-hydroxybenzo(a)pyrene		chemical toxicant				0.015	UGT1A1
trans-4,5-dihydroxy-4,5-dihydrobenzo(a)pyrene		chemical toxicant				0.015	UGT1A1
ceramidase		group				0.015	ABCA12
glutethimide		chemical drug				0.015	ALAS1
Mbl1		other				0.015	TNF
MALP-2R		chemical - endogenous non-mammalian				0.015	TNF
Silybum marianum extract		chemical - endogenous non-mammalian				0.015	TNF
CpG ODN M362		chemical reagent				0.015	TNF
nitrogen mustard compound		chemical drug				0.015	TNF
GNAT3		enzyme				0.015	SLC5A1
ABLIM3		other				0.015	TAGLN
ACER1	-12.328	enzyme				0.015	ABCA12
PPIP5K1		phosphatase				0.015	RUNX2
Ifn gamma receptor		group				0.015	TNF
NYX		other				0.015	TRPM1
FNDC3B		other				0.015	RUNX2
NFKBIL1		transcription regulator				0.015	TNF
alpha-pinene		chemical reagent				0.015	TNF
Skn1		other				0.015	FLG
ZG16B		other				0.015	CXCR4
RHBDF2		other				0.015	TNF
LILRA3		other				0.015	TNF
SGMS		group				0.015	ABCA12
Caveolin		group				0.015	TNF
NSC 270012		chemical reagent				0.015	TNF
dalcetrapib		chemical drug				0.015	TNF
deferasirox		chemical drug				0.015	TNF
hyaluronidase		group				0.015	FN1
RASGRF2		other				0.015	TNF
APBA3		transporter				0.015	TNF
Slpi (includes others)		other				0.015	TNF
TRIM16		transcription regulator				0.015	RARB
mir-338		microrna				0.015	RUNX2
Mir690		microrna				0.015	CEBPA
R333		chemical drug				0.015	MAF
LGMN		peptidase				0.015	TNF
PUS1		enzyme				0.015	RARB
FAU		other				0.015	TNF
CCL20		cytokine				0.015	POSTN
2009-09-01		enzyme				0.015	TYRP1
CKAP4		other				0.015	CTGF
MYO6		other				0.015	HES5
RYK		kinase				0.015	FN1
R-(+)-p-aminoglutethimide		chemical reagent				0.015	TNF
ZFP36L1		transcription regulator				0.015	TNF
TAS1R2		g-protein coupled receptor				0.015	RARB
HNRNPA0		other				0.015	TNF
ABLIM1		other				0.015	TAGLN
BCL2L14		other				0.015	TNF
MED17		transcription regulator				0.015	RARB
APOC2		transporter				0.015	TNF
CD164		other				0.015	CXCR4
SLC25A10		transporter				0.015	ACACA
CD300E		other				0.015	TNF
anagliptin		chemical drug				0.015	TNF
THRIL		other				0.015	TNF
tetramethylpyrazine		chemical - endogenous non-mammalian				0.015	CXCR4
MTUS1		other				0.015	TNF
Cd209d		other				0.015	TNF
LGALS9B		other				0.015	TNF
MARCKS		other				0.015	TNF
HIST1H3E		other				0.015	PKLR
ursodeoxycholate-lysophosphatidylethanolamide		chemical reagent				0.015	MAPK8
merck C		chemical - kinase inhibitor				0.015	TNF
vesnarinone		chemical drug				0.015	TNF
justicidin A		chemical - endogenous non-mammalian				0.015	TNF
deoxyspergualin		chemical drug				0.015	TNF
PD 173958		chemical - kinase inhibitor				0.015	LOR
RP 48740		chemical drug				0.015	TNF
propagermanium		chemical drug				0.015	TNF
2,4-dichlorobenzamil		chemical reagent				0.015	CTGF
PD173955		chemical - kinase inhibitor				0.015	PLAUR
aldehyde		chemical - endogenous mammalian				0.015	TNF
daclizumab		biologic drug				0.015	MAF
NSC 95397		chemical reagent				0.015	TNF
3-hydroxybenzo(a)pyrene		chemical toxicant				0.015	UGT1A1
allotrap 1258		chemical drug				0.015	TNF
(des-Arg10,Leu9)-kallidin		chemical reagent				0.015	CTGF
polysaccharide		chemical - endogenous mammalian				0.015	TNF
juvenile hormone III		chemical - endogenous non-mammalian				0.015	IVL
methyl palmitate		chemical - endogenous mammalian				0.015	TNF
tirofiban		chemical drug				0.015	TNF
ergothioneine		chemical - endogenous non-mammalian				0.015	MAP2
E-64c		chemical - protease inhibitor				0.015	MAP2
L-cystine		chemical - endogenous mammalian				0.015	TNF
cyanoketone		chemical reagent				0.015	TNF
dexanabinol		chemical drug				0.015	TNF
beta-tocopherol		chemical - endogenous mammalian				0.015	CTGF
L-tartaric acid		chemical - endogenous mammalian				0.015	TNF
GRB2		other				0.0153	ASPRV1,CNFN,LOR
PAX1		transcription regulator				0.0153	ASPRV1,CNFN,LOR
RBL1		transcription regulator				0.0156	FOXN1,IVL,KRT10,TNF
pirinixic acid		chemical toxicant		-0.768	bias	0.0156	ACACA,ACSL4,ALAS1,CFI,ELOVL3,GADD45B,GLUL,PKLR,PPID,PXMP4,TNF,UGT1A9 (includes others)
octanoic acid		chemical - endogenous mammalian				0.0157	CEBPA,PKLR
FZD8		g-protein coupled receptor				0.0157	CTGF,FN1
IDH2		enzyme				0.0157	CEBPA,FN1
COL9A1		other				0.0157	FN1,MATN3
APBB1		transcription regulator				0.0157	TAGLN,TPM1
CRY1		enzyme				0.0157	CEBPA,TNF
LGALS9		other				0.0157	CXCR4,TNF
lauric acid		chemical - endogenous mammalian				0.0157	DEFB4A/DEFB4B,TNF
valproic acid		chemical drug		-1.651		0.016	ACACA,CACYBP,CEBPA,CXCR4,ELOVL3,GADD45B,GLUL,MSMO1,TGM2,TNF,UGT1A1
bleomycin		chemical drug		0.417	bias	0.0162	CEBPA,CTGF,CXCR4,F2R,FN1,TNF
cobalt chloride		chemical reagent		1.96	bias	0.0164	ADAMTS1,CXCR4,PLAUR,RGS1
tributyrin		chemical drug		1	bias	0.0164	CTGF,CXCR4,OLR1,TUFT1
Wnt		group				0.0165	CEBPA,COL10A1,RUNX2
IRS2		enzyme				0.0165	ACACA,CEBPA,TNF
ethionine		chemical toxicant				0.0165	C4A/C4B,GPX2,TMSB10/TMSB4X
CLOCK		transcription regulator				0.0168	ACSL4,CEBPA,F2R,GADD45B,LGALS7/LGALS7B,MAPK8
paclitaxel		chemical drug				0.0169	CDA,CTGF,CYP4F2,CYP4F3,GADD45B,ITGA5,PLAUR,TNF,WNT3
NFE2L2		transcription regulator		-1.237	bias	0.017	ALAS1,CTGF,FN1,GPX2,GSTA4,HPCA,IDE,MSMO1,PSMD5,TNF,UGT1A1
PTEN		phosphatase		1.098		0.0171	ACACA,ARG1,CST6,CTSV,CXCR4,DEFB4A/DEFB4B,DTX1,KLF6,MAPK8,PKLR,PLEC,TNF
KLF2		transcription regulator		-0.277		0.0173	CEBPA,CTGF,CXCR4,PLOD2,RUNX2,TNF
IGF1		growth factor		0.83		0.0176	ACACA,C4A/C4B,CTGF,DEFB4A/DEFB4B,FN1,ITGA5,NFE2,PLAUR,RARB,RUNX2,TNF
lysophosphatidylcholine		chemical - other				0.0178	OLR1,PLAUR,TNF
TET2		other				0.0178	HAL,RGS1,TGM1
NOTCH3		transcription regulator				0.0178	FN1,HES5,TAGLN
P38 MAPK		group		0.083	bias	0.0179	CEBPA,CTGF,CYP4F3,FN1,IVL,PLAUR,POSTN,RUNX2,TNF,ULK1
reactive oxygen species		chemical toxicant		-0.017	bias	0.018	CTGF,CXCR4,DEFB4A/DEFB4B,RARB,TNF
tacrolimus		chemical drug		0.114		0.0181	CEBPA,COL10A1,CXCR4,FN1,MAF,RUNX2,TNF
xanthine		chemical - endogenous mammalian				0.0181	CXCR4,PLAUR
VIMP		other				0.0181	CEBPA,TNF
GRHL2		transcription regulator				0.0181	NRP2,TGM1
CHRNA7		transmembrane receptor				0.0181	CHRNA9,TNF
STK3		kinase				0.0181	CTGF,TNF
S1PR1		g-protein coupled receptor				0.0181	MAF,TNF
SUV39H1		enzyme				0.0181	NFE2,RARB
Cdc42		enzyme				0.0181	CEBPA,TNF
SCGB1A1		cytokine				0.0181	FN1,SERPINB4
spermine		chemical - endogenous mammalian				0.0181	RUNX2,TNF
cyclic AMP		chemical - endogenous mammalian		-0.156	bias	0.0187	ARG1,CEBPA,CTGF,DCT,FN1,RARB,TNF,TYRP1
imatinib		chemical drug		0.205		0.019	CEBPA,CXCR4,FN1,TNF
LHX1		transcription regulator		-1.982	bias	0.019	HAO2,HES5,KLK6,SOSTDC1
CBFB		transcription regulator				0.019	CEBPA,NFE2,RGS1,RUNX2
PIK3CA		kinase				0.0191	CALD1,DEFB4A/DEFB4B,TGM1
genistein		chemical drug		0.97		0.0193	ALAS1,ARG1,CEBPA,CTGF,CTSV,CYP4F2,DEFB4A/DEFB4B,IVL,PXMP4,RUNX2,TNF
alitretinoin		chemical drug		-0.533		0.0197	ADAM28,CYP4F2,CYP4F3,DHRS9,FN1,RARB
captopril		chemical drug		-0.762		0.02	C4A/C4B,GPX2,POSTN,TMSB10/TMSB4X
CREBBP		transcription regulator		-1.474		0.0201	ALAS1,CEBPA,CXCR4,DTX1,LOR,MAF,PKLR,RUNX2,TAGLN,TNF,TRPM1
IL6		cytokine		0.413		0.0201	ADAMTS1,ALAS1,ARG1,CEBPA,CTGF,CXCR4,DEFB4A/DEFB4B,FN1,GADD45B,GSTA4,MAF,MAP2,RUNX2,SCGB2A2,TGM2,TNF
IL1		group		-0.932	bias	0.0202	ACACA,ADAMTS1,DEFB4A/DEFB4B,FN1,NRP2,RUNX2,TGM2,TNF,TRAF3IP2
RET		kinase				0.0202	CTSV,CXCR4,PLAUR,PLOD2,TNF
lipid A		chemical toxicant				0.0205	ITGA5,OLR1,TNF
GPX1		enzyme				0.0205	CTGF,GPX2,TNF
mannitol		chemical - endogenous mammalian				0.0207	CTGF,FN1
ZC3H12A		other				0.0207	MAF,TNF
NREP		other				0.0207	ITGA5,TAGLN
EGLN1		enzyme				0.0207	CXCR4,TNF
GDF15		growth factor				0.0207	PLAUR,TNF
mir-30		microrna				0.0207	CTGF,RUNX2
WNT7A		cytokine				0.0207	PLAUR,RUNX2
NCAM1		other				0.0207	GLUL,MAP2
KLK5		peptidase				0.0207	FLG,TNF
isoprenaline		chemical drug				0.0207	CTGF,TNF
heme		chemical - endogenous mammalian				0.0207	ALAS1,TNF
carbenoxolone		chemical toxicant				0.0207	ACACA,CTGF
alpha-tocopherol succinate		chemical drug				0.0207	MAPK8,TNF
MITF		transcription regulator	Inhibited	-2.439	bias	0.0216	DCT,FN1,MLANA,PMEL,TRPM1,TYRP1
androgen		chemical drug				0.0216	C4A/C4B,COL10A1,CTSV,CXCR4,GPT2,RUNX2
mir-181		microrna				0.0219	KLF6,RUNX2,TGM2
candesartan		chemical drug				0.0219	FN1,OLR1,TNF
IGF2		growth factor				0.0222	CTGF,CTSV,CXCR4,FN1,ITGA5,SEZ6L2
SRC		kinase		0.447		0.0225	CTSV,F2R,FN1,PLAUR,POSTN
Ras		group		0.106		0.0225	CEBPA,CTGF,IVL,PLAUR,TNF
arachidonic acid		chemical - endogenous mammalian		0.975		0.023	ACACA,ACSL4,PKLR,TNF
isotretinoin		chemical drug		0.152	bias	0.023	ATP12A,IVL,OLR1,RARB
Rock		group				0.0234	CTGF,FN1,RUNX2
mir-8		microrna				0.0234	ABL2,CUL3,ZFPM2
FOXO4		transcription regulator				0.0234	ACACA,CTGF,GADD45B
glucosamine		chemical - endogenous mammalian				0.0234	ACACA,CEBPA,SLC25A11
TLR1		transmembrane receptor				0.0234	DEFB4A/DEFB4B,TNF
MST1R		kinase				0.0234	ARG1,TNF
PPP1R15A		other				0.0234	CEBPA,TNF
metyrapone		chemical drug				0.0234	ALAS1,CXCR4
acadesine		chemical drug				0.0234	ACACA,PKLR
RXRA		ligand-dependent nuclear receptor		0.293		0.0236	ACACA,CEBPA,NEDD9,OLR1,PKLR,RARB,TNF,UGT1A9 (includes others)
CD44		enzyme	Activated	2		0.0236	FN1,IRAK3,ITGA5,MAPK8,TCIRG1,TNF
RORA		ligand-dependent nuclear receptor				0.0236	ACSL4,ELOVL3,GADD45B,SDR9C7,SULF2,TNF
LGALS3		other				0.024	CTSV,FN1,LGALS7/LGALS7B,TNF
TLR2		transmembrane receptor		-0.549	bias	0.0242	ARG1,DEFB4A/DEFB4B,FN1,IRAK3,TNF
cycloheximide		chemical reagent		0.513		0.0248	CTGF,CXCR4,FN1,GADD45B,OLR1,PLAUR,RUNX2,SULT2B1,TNF,TRAF3IP2
RETN		other				0.0249	ACACA,CTGF,TNF
brefeldin A		chemical - endogenous non-mammalian				0.0249	ABCA12,GADD45B,TNF
SMAD2		transcription regulator		1.086		0.0251	CTGF,GADD45B,RUNX2,TPM1
calcitriol		chemical drug		-1.659		0.0256	CEBPA,DEFB4A/DEFB4B,FLG,FN1,GEM,KLK13,KLK6,KLK8,MAF,NEDD9,SERPINB7,TNF
CSF1		cytokine		0.782	bias	0.0257	ARG1,CEBPA,F2R,FN1,ITGA5,TNF
STK11		kinase		0		0.0257	ASPHD2,FBXO9,GADD45B,NEDD9,RGS1,SARDH
cholecalciferol		chemical - endogenous mammalian		-1.067		0.0262	CDA,CEBPA,RUNX2,TNF
phorbol esters		chemical - other				0.0262	GRK4,IVL,TGM1,TNF
BMP		group				0.0263	CTGF,RUNX2
fontolizumab		biologic drug				0.0263	TGM3,TNF
NFIA		transcription regulator				0.0263	PKLR,RUNX2
CTSS		peptidase				0.0263	CTSV,TNF
mir-124		microrna				0.0263	LHX2,RUNX2
CDK8		kinase				0.0263	CXCR4,RARB
TLR6		transmembrane receptor				0.0263	DEFB4A/DEFB4B,TNF
TFE3		transcription regulator				0.0263	DCT,TYRP1
CEP-1347		chemical drug				0.0263	MAPK8,TNF
farnesol		chemical reagent				0.0263	IVL,LOR
IFNG		cytokine		0.685		0.0264	ARG1,C4A/C4B,CEBPA,CTGF,CTSV,CXCR4,DCT,DEFB4A/DEFB4B,ESM1,F2R,FN1,GLUL,HLA-DRB1,IDE,ITGA5,KLF6,MLANA,NEDD9,NUP98,PLAUR,PMEL,RUNX2,TGM1,TNF,TYRP1
nitrofurantoin		chemical drug		-1.664		0.0272	ADAMTS1,C4A/C4B,CFI,CTSV,GPX2,MAPK8
N-nitro-L-arginine methyl ester		chemical drug		1.706		0.0274	CTGF,FN1,OLR1,TNF
MKL2		transcription regulator				0.0274	CXCR4,DMKN,F2R,TAGLN
FADD		other				0.0274	CXCR4,GADD45B,KLF6,TNF
DICER1		enzyme		1		0.028	ARID3A,CXCR4,MAF,MAP2,SFRP4,TNF
platelet activating factor		chemical - endogenous mammalian				0.0281	FN1,PLAUR,TNF
omeprazole		chemical drug				0.0281	CTGF,CXCR4,UGT1A1
RB1		transcription regulator		-0.391		0.0287	CEBPA,CTGF,FN1,FOXN1,IVL,KRT10,MAF,TNF
8-bromo-cAMP		chemical reagent		-0.973		0.0288	ACSL4,ARG1,COL10A1,CTGF,TNF,UGT1A1
SPI1		transcription regulator				0.0288	ARID3A,CEBPA,IRAK3,ITGA5,NHP2L1,TNF
MAPK13		kinase				0.0293	IVL,TNF
SOCS6		other				0.0293	SLA,TNF
CTSB		peptidase				0.0293	CTSV,PLAUR
ACKR3		g-protein coupled receptor				0.0293	CXCR4,IGFBP7
KLF13		transcription regulator				0.0293	ALAS1,TNF
mangiferin		chemical - endogenous non-mammalian				0.0293	ACACA,TNF
bilirubin		chemical - endogenous mammalian				0.0293	RUNX2,UGT1A1
Lh		complex		0		0.0293	ADAMTS1,CXCR4,GEM,MSMO1,RUNX2,SFRP4,TLN1,TPM1
SMAD4		transcription regulator	Activated	2.581		0.0294	COL10A1,CTGF,GADD45B,IRAK3,RUNX2,TNF,TPM1
CDKN1A		kinase		0.928		0.0294	CTGF,FN1,LOR,MAF,TGM1,TNF,WNT3
FOXO3		transcription regulator		-0.307		0.0296	CTGF,CTSV,DEFB4A/DEFB4B,GADD45B,GLUL,TNF
diphosphoryl lipid A		chemical toxicant				0.0298	TNF
1,4-glucan		chemical - endogenous mammalian				0.0298	TNF
syringin		chemical - endogenous non-mammalian				0.0298	TNF
loganin		chemical - endogenous non-mammalian				0.0298	CTGF
myo-inositol		chemical - endogenous mammalian				0.0298	RARB
FAM132A		other				0.0298	TNF
abciximab		biologic drug				0.0298	TNF
AMOT		other				0.0298	CTGF
aliskiren		chemical drug				0.0298	FN1
PLA2		group				0.0298	TNF
Metalloprotease		group				0.0298	FN1
endrin		chemical toxicant				0.0298	CEBPA
RAR-RXR		complex				0.0298	TGM2
imidazoquinolines		chemical - other				0.0298	TNF
Calcb		other				0.0298	TNF
LEPROT		other				0.0298	COL10A1
Vacuolar H+ ATPase		complex				0.0298	TNF
THOC5		other				0.0298	CEBPA
lentinan		chemical drug				0.0298	TNF
SLC27A4		transporter				0.0298	CEBPA
LEPROTL1		other				0.0298	COL10A1
CYP26B1		enzyme				0.0298	FLG
POPDC2		other				0.0298	TNF
TRAF		group				0.0298	TNF
C1QL4		other				0.0298	CEBPA
AGO1		translation regulator				0.0298	CXCR4
ABRA		transcription regulator				0.0298	TAGLN
STAB1		transporter				0.0298	TNF
LILRA4		other				0.0298	TNF
CLEC4D		other				0.0298	TNF
ARID5A		transcription regulator				0.0298	TNF
ADNP		transcription regulator				0.0298	TNF
SMYD5		other				0.0298	TNF
DHCR24		enzyme				0.0298	TNF
MLXIP		other				0.0298	ARRDC4
AGO3		translation regulator				0.0298	CXCR4
strontium ranelate		chemical drug				0.0298	RUNX2
(S,R)-3-phenyl-4,5-dihydro-5-isoxazole acetic acid		chemical drug				0.0298	TNF
PRKAB2		kinase				0.0298	PKLR
RAP1B		enzyme				0.0298	FN1
PF-251802		chemical drug				0.0298	TNF
PF-4308515		chemical drug				0.0298	TNF
ITGB7		transmembrane receptor				0.0298	TNF
LAIR1		transmembrane receptor				0.0298	TNF
ARFGEF2		other				0.0298	TNF
TCDD-AHR		complex				0.0298	DCT
YARS		enzyme				0.0298	TNF
cyproconazole		chemical drug				0.0298	GADD45B
ARID5B		transcription regulator				0.0298	TAGLN
SLC40A1		transporter				0.0298	TNF
CD7		other				0.0298	TNF
mir-217		microrna				0.0298	RUNX2
mir-368		microrna				0.0298	HES5
CD34		other				0.0298	TNF
FERMT2		other				0.0298	FN1
IGHG1		other				0.0298	TNF
PDE4A		enzyme				0.0298	TNF
HLA-C		other				0.0298	TNF
GDF3		growth factor				0.0298	PCSK6
HPS1		other				0.0298	TNF
HOXD4		transcription regulator				0.0298	RARB
OSTF1		transcription regulator				0.0298	RUNX2
PPAP2B		phosphatase				0.0298	FN1
Dst		other				0.0298	MAP2
CCG-1423		chemical reagent				0.0298	CTGF
MAML3		transcription regulator				0.0298	HES5
STAG2		other				0.0298	TNF
SIGLEC1		other				0.0298	TNF
PRMT2		enzyme				0.0298	TNF
ADRA2A		g-protein coupled receptor				0.0298	TNF
ITGAE		other				0.0298	TNF
AGO4		translation regulator				0.0298	CXCR4
NLRC3		other				0.0298	TNF
Trim30a/Trim30d		other				0.0298	TNF
EFEMP2		other				0.0298	CTGF
RNF8		enzyme				0.0298	RARB
CD8B		other				0.0298	TNF
GIPR		g-protein coupled receptor				0.0298	TNF
6-n-octylaminouracil		chemical - kinase inhibitor				0.0298	TNF
CIDEA		other				0.0298	TNF
STAMBP		enzyme				0.0298	CXCR4
RAN		enzyme				0.0298	TNF
CASP10		peptidase				0.0298	TNF
TMPRSS4		peptidase				0.0298	ITGA5
Acp5		phosphatase				0.0298	TNF
Madcam1		other				0.0298	TNF
MAML2		transcription regulator				0.0298	HES5
BST2		other				0.0298	TNF
PVRL1		other				0.0298	LOR
BR-4628		chemical reagent				0.0298	CTGF
mycobacterium smegmatis lipoarabinomannan		chemical reagent				0.0298	TNF
GTS 21		chemical drug				0.0298	TNF
metoclopramide		chemical drug				0.0298	TNF
nitrous oxide		chemical drug				0.0298	TNF
SK & F 86002		chemical - kinase inhibitor				0.0298	TNF
isobutylamine		chemical - endogenous non-mammalian				0.0298	TNF
talarozole		chemical drug				0.0298	KRT10
dilazep		chemical drug				0.0298	TNF
hexaarginine-neomycin B conjugate		chemical reagent				0.0298	CXCR4
dihydrosphingosine 1-phosphate		chemical - endogenous mammalian				0.0298	TNF
glyoxal		chemical toxicant				0.0298	TNF
oxazepam		chemical drug				0.0298	GADD45B
NSC 651016		chemical reagent				0.0298	CXCR4
procaine		chemical drug				0.0298	RARB
2,4-dinitrothiocyanatobenzene		chemical toxicant				0.0298	TNF
eptifibatide		biologic drug				0.0298	TNF
bacitracin		biologic drug				0.0298	TNF
medicarpin		chemical - endogenous non-mammalian				0.0298	TNF
isorhamnetin		chemical - endogenous non-mammalian				0.0298	OLR1
strychnine		chemical drug				0.0298	TNF
aluminum		chemical drug				0.0298	RUNX2
tyrphostin B56		chemical - kinase inhibitor				0.0298	TNF
glycosylphosphatidylinositol		chemical - endogenous mammalian				0.0298	TNF
trehalose dimycolate		chemical - other				0.0298	TNF
D-erythro-C16-ceramide		chemical - endogenous mammalian				0.0298	TNF
12(S)-HPETE		chemical - endogenous mammalian				0.0298	TNF
bis-pom-pmea		chemical drug				0.0298	TNF
SR 31747		chemical drug				0.0298	TNF
dimethylglycine		chemical - endogenous mammalian				0.0298	TNF
glucuronoxylomannan		chemical - endogenous non-mammalian				0.0298	TNF
N-cor		group				0.0298	ACACA,OLR1,RARB
ELK1		transcription regulator				0.0298	RUNX2,TAGLN,TNF
CSHL1		transcription regulator				0.0298	COL10A1,CTGF,CUX2
PSEN1		peptidase		0.747		0.0308	ATP12A,CALML3,F2R,GADD45B,HES5,HPCA,IDE,MAP2,TNF,TYRP1
FOXP3		transcription regulator				0.0309	MAF,MAPK8,RGS1,TNF
thapsigargin		chemical toxicant		0.078		0.0312	ABCA12,FN1,GADD45B,OLR1,TGM2,TNF
deoxycholate		chemical - endogenous mammalian				0.0315	GLUL,PLAUR,TNF
PTPRJ		phosphatase				0.0315	LHX2,SLA,TNF
enalapril		chemical drug				0.0315	ADAMTS1,C4A/C4B,GPX2
IL7		cytokine		-0.771	bias	0.0316	CXCR4,FN1,MAF,RUNX2,TNF
TGFB2		growth factor		1.23		0.0322	COL10A1,CTGF,FN1,TAGLN
Akt		group		0.789		0.0322	CTGF,CXCR4,FN1,MAP2,NRP2,RUNX2,TNF
RAF1		kinase		0.059	bias	0.0322	PCSK6,PLAUR,PLEC,RGS1,SERPINB7,TGM2,TNF
sodium selenite		chemical drug				0.0324	GPX2,TNF
EBF2		other				0.0324	NTM,SFRP4
PRMT1		enzyme				0.0324	NFE2,RARB
FASN		enzyme				0.0324	PKLR,TNF
mezerein		chemical - endogenous non-mammalian				0.0324	FN1,TNF
butaprost		chemical drug				0.0324	CTGF,TNF
GABA		chemical - endogenous mammalian				0.0324	FN1,TNF
curcumin		chemical drug		0.216		0.0326	CEBPA,CTGF,CXCR4,GLUL,HPCA,IVL,OLR1,RUNX2,TNF
LIPE		enzyme		0		0.0326	CEBPA,POSTN,RARB,RUNX2,TNF
FOXA2		transcription regulator				0.0329	ALAS1,CEBPA,CXCR4,MYL9,RARB,TAGLN
WNT3A		cytokine	Activated	2.174		0.033	ARRDC4,CEBPA,CTGF,FN1,RUNX2,TNF,TYRP1
FLI1		transcription regulator				0.0333	CTGF,NHP2L1,RARB
NOG		growth factor				0.0333	CTGF,LOR,RUNX2
iron		chemical - endogenous mammalian				0.0333	CEBPA,GADD45B,TNF
GSTP1		enzyme				0.0346	ATP12A,CBS/LOC102724560,KRT34,SERPINB7,TNF
Go 6976		chemical - kinase inhibitor				0.0351	FN1,ITGA5,IVL
INPP5D		phosphatase				0.0356	IRAK3,TNF
Collagen type IV		complex				0.0356	PLAUR,TAGLN
CLDN6		other				0.0356	LOR,TGM3
ALOX15		enzyme				0.0356	FN1,TNF
HSPA9		other				0.0356	NEDD9,RARB
NFIL3		transcription regulator				0.0356	GADD45B,TNF
SIN3B		transcription regulator				0.0356	GADD45B,KLF6
paroxetine		chemical drug				0.0356	MAP2,TNF
interferon beta-1a		biologic drug				0.0357	CXCR4,GADD45B,KRT1,NFE2,PLAUR
APP		other		-0.459		0.0361	ARG1,ATP12A,C4A/C4B,CALML3,CTGF,CTSV,CUL3,CXCR4,FN1,HPCA,IDE,MAF,MAP2,NRP2,OLR1,TAGLN,TNF,TPM1
GDF2		growth factor		-0.152	bias	0.0362	CXCR4,GADD45B,LOR,POSTN
PTGS2		enzyme		1.371		0.0368	CXCR4,FN1,LOR,RUNX2,TNF
arsenic trioxide		chemical drug		-0.598		0.0368	FN1,MAF,MSMO1,RARB,TNF
KLF6	1.608	transcription regulator				0.037	ARG1,RARB,TNF
KLF5		transcription regulator				0.037	ARG1,CXCR4,TAGLN
COL18A1		other		-0.762	bias	0.0375	F2R,FN1,MAPK8,TNF
oleic acid		chemical - endogenous mammalian		-1.974		0.0375	ACACA,DEFB4A/DEFB4B,GADD45B,OLR1
sirolimus		chemical drug		0.796		0.0378	ACACA,ARG1,CDA,CEBPA,CXCR4,FN1,MAF,PLAUR,POSTN,RUNX2,TNF
BMP4		growth factor		-0.277		0.0379	FOXN1,POSTN,RUNX2,TAGLN,TGM2
MEF2C		transcription regulator		0.132	bias	0.0389	POSTN,RUNX2,THEM5,TPM1
MYOC		other				0.0389	ADAMTS1,FN1,RUNX2,SOSTDC1
SBDS		other				0.0389	CTGF,GADD45B,HES5,IGFBP7
RAC1		enzyme				0.0389	CTGF,FN1,MAPK8,PLAUR
ERBB2		kinase		0.707		0.039	ACSL4,ALAS1,CTGF,CUL3,F2R,FN1,ITGA5,LXN,MYL9,NEDD9,PLAUR,TAGLN,TGM1,TNF,TPM1
LEF1		transcription regulator				0.039	DCT,FN1,RUNX2
YAP1		transcription regulator				0.039	CTGF,MYL9,TAGLN
carbon monoxide		chemical - endogenous mammalian				0.039	FN1,PLAUR,TNF
lithocholic acid		chemical - endogenous mammalian				0.039	PLAUR,TNF
Fibrin		complex				0.039	FN1,TAGLN
FAM3B		cytokine				0.039	FN1,ITGA5
oxymatrine		chemical drug				0.039	FN1,TNF
DLL4		other				0.039	DTX1,MAF
PRMT5		enzyme				0.039	CEBPA,IVL
REN		peptidase				0.039	CTGF,TNF
BGN		other				0.039	RUNX2,TNF
ITGA1		other				0.039	COL10A1,TNF
lipoarabinomannan		chemical - endogenous non-mammalian				0.039	CXCR4,TNF
cannabidiol		chemical drug				0.039	FN1,TNF
APOE		transporter		-0.025		0.0402	CTGF,CTSV,F2R,ITGA5,MAP2,TCIRG1,TNF
Salmonella enterica serotype abortus equi lipopolysaccharide		chemical toxicant		0.74	bias	0.0403	ABL2,ARRDC4,GADD45B,GEM,RGS1,TNF
miR-125b-5p (and other miRNAs w/seed CCCUGAG)		mature microrna		1.091	bias	0.0404	ADAMTS1,ARG1,ARID3A,TNF
TCF		group				0.0404	GPX2,PCSK6,QPCT,SCGB2A2
EOMES		transcription regulator				0.041	AFAP1,CXCR4,NRP2
CXCR4	1.854	g-protein coupled receptor				0.041	CXCR4,IGFBP7,RUNX2
NFKBIB		transcription regulator				0.041	CTSV,DEFB4A/DEFB4B,TNF
CCR2		g-protein coupled receptor				0.041	ARG1,FN1,TNF
NR1H4		ligand-dependent nuclear receptor		1.225		0.0414	ACACA,CEBPA,PKLR,RARB,TNF
Tlr		group		-0.163	bias	0.0418	ARG1,IRAK3,RGS1,TNF
dexamethasone phosphate		chemical drug				0.0425	CXCR4,HES5
oleoyl-estrone		chemical drug				0.0425	ACACA,TNF
IL17a dimer		complex				0.0425	DEFB4A/DEFB4B,TNF
MST1		growth factor				0.0425	CTGF,TNF
MLXIPL		transcription regulator				0.0425	ACACA,PKLR
urethane		chemical toxicant				0.0425	ARG1,CEBPA
clodronic acid		chemical drug				0.0425	ARG1,TNF
epicatechin gallate		chemical drug				0.0425	ARG1,RARB
arotinoid acid		chemical toxicant				0.0425	RARB,TNF
kaempferol		chemical toxicant				0.0425	RUNX2,TNF
RORC		ligand-dependent nuclear receptor				0.0425	ELOVL3,GADD45B,SDR9C7,SULF2,TNF
MAP3K1		kinase				0.043	IVL,PLAUR,TNF
SIN3A		transcription regulator				0.043	GADD45B,KLF6,RARB
1,4-bis[2-(3,5-dichloropyridyloxy)]benzene		chemical toxicant		-0.085	bias	0.0433	ALAS1,GADD45B,NEDD9,UGT1A1
TLR4		transmembrane receptor				0.0436	DEFB4A/DEFB4B,IRAK3,LHX2,RGS1,SLA,TNF,TPM1,UGT1A1
ciprofibrate		chemical drug		1.342		0.0438	ADAMTS1,CTSV,ELOVL3,HAL,QPCT
kainic acid		chemical toxicant		-0.468	bias	0.0438	CSRNP1,GADD45B,KLK6,TNF,TYRP1
treprostinil		chemical drug				0.0443	TNF
MAP1LC3		group				0.0443	TNF
Calcineurin B		group				0.0443	LOR
HSP		group				0.0443	TNF
Smad1/5/8		group				0.0443	COL10A1
Pld		group				0.0443	FN1
Tropomyosin		group				0.0443	TPM1
F Actin		complex				0.0443	CTGF
irisolidone		chemical - endogenous non-mammalian				0.0443	TNF
dietary fat derivative		chemical drug				0.0443	TNF
CACTIN		other				0.0443	TNF
NLR		group				0.0443	TNF
FCGR3A/FCGR3B		transmembrane receptor				0.0443	TNF
GALNT6		enzyme				0.0443	FN1
SPON2		other				0.0443	TNF
Fascin		group				0.0443	CTGF
ZFP64		other				0.0443	TNF
PLCL2		enzyme				0.0443	RUNX2
2-(3-chlorophenylamino)phenylacetic acid		chemical drug				0.0443	FN1
IRF2BP2		transcription regulator				0.0443	TNF
NFAM1		transmembrane receptor				0.0443	TNF
NDST2		enzyme				0.0443	FN1
SFRP5		transmembrane receptor				0.0443	CXCR4
TMEM119		other				0.0443	RUNX2
MAGEA3/MAGEA6		other				0.0443	TNF
LAX1		other				0.0443	TNF
glucuronyl glucosamine glycan sulfate		chemical drug				0.0443	FN1
pinoresinol		chemical - endogenous non-mammalian				0.0443	TNF
LPXN		transcription regulator				0.0443	TAGLN
DCB 3503		chemical reagent				0.0443	TNF
satratoxin G		chemical toxicant				0.0443	TNF
Raet1b		other				0.0443	TNF
HOXB8		transcription regulator				0.0443	TAGLN
DHX15		enzyme				0.0443	TNF
TYRO3		kinase				0.0443	TNF
CCL17		cytokine				0.0443	CCL27
EMP2		other				0.0443	ITGA5
AHSG		other				0.0443	TNF
GNLY		other				0.0443	TNF
MC3R		g-protein coupled receptor				0.0443	TNF
MADD		other				0.0443	TNF
miR-125b-1-3p (miRNAs w/seed CGGGUUA)		mature microrna				0.0443	TNF
miR-184 (and other miRNAs w/seed GGACGGA)		mature microrna				0.0443	SFRP4
H60a		other				0.0443	TNF
FGA		other				0.0443	TNF
PRDX4		enzyme				0.0443	MAPK8
FGG		other				0.0443	TNF
PLA2G6		enzyme				0.0443	RUNX2
CEACAM3		other				0.0443	TNF
EIF2AK1		kinase				0.0443	TNF
DOK2		other				0.0443	TNF
GMFG		growth factor				0.0443	TNF
AZU1		peptidase				0.0443	TNF
RAB10		enzyme				0.0443	TNF
DSG1	-17.334	other				0.0443	TNF
CA9		enzyme				0.0443	COL10A1
CFH		other				0.0443	TNF
WNT6		other				0.0443	RUNX2
SLC27A1		transporter				0.0443	CEBPA
GJC1		ion channel				0.0443	TNF
Yap1		transcription regulator				0.0443	TAGLN
SOX21	-30.61	transcription regulator				0.0443	HES5
GPS1		other				0.0443	MAPK8
GDF5		growth factor				0.0443	WNT3
GNG2		enzyme				0.0443	F2R
SHOX2		transcription regulator				0.0443	RUNX2
TNIP1		other				0.0443	TNF
ARHGEF2		other				0.0443	TNF
CTSK		peptidase				0.0443	CTSV
graptopetalum paraguayense methanol extract		chemical - endogenous non-mammalian				0.0443	TNF
CALCRL		g-protein coupled receptor				0.0443	TNF
MATK		kinase				0.0443	CXCR4
DHCR7		enzyme				0.0443	TNF
CD300LD		other				0.0443	TNF
Casp12		peptidase				0.0443	TNF
AMELX		growth factor				0.0443	RUNX2
PPP1CC		phosphatase				0.0443	TNF
PTPN12		phosphatase				0.0443	TNF
ANXA6		ion channel				0.0443	RUNX2
BCKDHA		enzyme				0.0443	RARB
sulfinpyrazone		chemical drug				0.0443	UGT1A1
benzoquinone		chemical - endogenous mammalian				0.0443	TNF
neopterin		chemical - endogenous non-mammalian				0.0443	TNF
methacholine		chemical drug				0.0443	FN1
gabexate		chemical drug				0.0443	TNF
saccharin		chemical reagent				0.0443	CEBPA
glyceollin		chemical - endogenous non-mammalian				0.0443	TNF
trimetazidine		chemical drug				0.0443	CTGF
1,1-dimethyl-4-phenylpiperazinium iodide		chemical drug				0.0443	TNF
halothane		chemical drug				0.0443	TNF
oseltamivir		chemical drug				0.0443	TNF
minodronate		chemical drug				0.0443	CXCR4
ketotifen		chemical drug				0.0443	TNF
benzamide		chemical - endogenous non-mammalian				0.0443	TNF
diacerein		chemical drug				0.0443	TNF
cromolyn		chemical drug				0.0443	TNF
mycophenolate mofetil		chemical drug				0.0443	FN1
magnesium chloride		chemical drug				0.0443	TNF
tretinoin tocoferil		chemical reagent				0.0443	RARB
aripiprazole		chemical drug				0.0443	TNF
glutathione diethyl ester		chemical reagent				0.0443	PLAUR
vitamin K		chemical - endogenous mammalian				0.0443	TNF
palmatine		chemical toxicant				0.0443	TNF
dextromethorphan		chemical drug				0.0443	TNF
pentazocine		chemical drug				0.0443	SLC15A1
1-methyl-DL-tryptophan		chemical drug				0.0443	TNF
desmosterol		chemical - endogenous mammalian				0.0443	ACSL4
epiallopregnanolone		chemical - endogenous mammalian				0.0443	TNF
TGFBR2		kinase		1.064		0.0443	CTGF,FN1,GADD45B,RUNX2,TAGLN,TNF
hyaluronic acid		chemical - endogenous mammalian		0.564		0.0449	DEFB4A/DEFB4B,FN1,IRAK3,TNF
THRA		ligand-dependent nuclear receptor				0.0449	ACACA,CEBPA,RARB,TNF
RBL2		other				0.0449	FOXN1,IVL,TNF,TRAF5
SGK1		kinase				0.0451	CTGF,HES5,SLC5A1
sodium chloride		chemical - endogenous mammalian				0.0451	CTGF,MAPK8,TNF
HGF		growth factor		1.504	bias	0.0454	ADAMTS1,COPB1,CTGF,CUL3,CXCR4,DSG1,ESM1,FN1,GEM,PLAUR,RUNX2,TNF
NR3C1		ligand-dependent nuclear receptor		-0.496		0.0454	C4A/C4B,CEBPA,CSRNP1,F2R,FN1,GADD45B,GEM,GLUL,LOR,NLRP10,OLR1,RUNX2,TNF,TRAF3IP2,TRAF5
NfkB1-RelA		complex				0.0461	DEFB4A/DEFB4B,TNF
CA4		enzyme				0.0461	LOR,TGM3
CCL3		cytokine				0.0461	ITGA5,TNF
IHH		enzyme				0.0461	COL10A1,RUNX2
NODAL		growth factor				0.0461	ARG1,TNF
NPR1		enzyme				0.0461	FN1,TNF
COL4A3		other				0.0461	CTGF,FN1
CD9		other				0.0461	ITGA5,TNF
BMPR1B		kinase				0.0461	POSTN,RUNX2
PLAT		peptidase				0.0461	FN1,TNF
alpha-tocopherol		chemical drug				0.0461	CTGF,TNF
SOD2		enzyme				0.0464	ACER1,ALOX12B,MAP2,RDH12
GNA15		enzyme				0.0464	GLUL,MAP2,OLR1,TAGLN
fluticasone		chemical drug		0.816		0.0464	ALOX15B,DEFB4A/DEFB4B,GADD45B,OLR1,SLA,TGM2
NR4A2		ligand-dependent nuclear receptor				0.0472	ABL2,RARB,TNF
lipoteichoic acid		chemical - endogenous non-mammalian				0.0472	CXCR4,DEFB4A/DEFB4B,TNF
GFI1		transcription regulator		0.025	bias	0.048	CEBPA,CXCR4,F2R,TNF
PLAG1		transcription regulator				0.0494	MAP2,PLEC,TGM2
CRH		cytokine				0.0494	IVL,KRT1,TNF
Sn50 peptide		chemical toxicant				0.0494	CTGF,DEFB4A/DEFB4B,TNF
EGFR		kinase		1.284		0.0496	COL8A1,CTGF,CUL3,F2R,POSTN,RUNX2,TGM2,TNF
bisindolylmaleimide I		chemical - kinase inhibitor		0	bias	0.0496	CTGF,FN1,KRT10,TNF
caspase		group				0.0498	GLUL,TNF
Raf		group				0.0498	RARB,TAGLN
leucine		chemical - endogenous mammalian				0.0498	ACACA,TNF
xanthohumol		chemical - endogenous non-mammalian				0.0498	RUNX2,TNF
CASP3		peptidase				0.0498	RUNX2,TNF
APOB		transporter				0.0498	ACACA,RUNX2
TRIB3		kinase				0.0498	CEBPA,RUNX2
TAF4B		transcription regulator				0.0498	CTGF,FN1
diazoxide		chemical drug				0.0498	ACACA,PKLR
rolipram		chemical drug				0.0498	CXCR4,TNF
hemozoin		chemical - endogenous non-mammalian				0.0498	CXCR4,TNF
WNT5A		cytokine		1.871		0.0547	CXCR4,FN1,RUNX2,TNF
vorinostat		chemical drug	Activated	2.176		0.0614	ADAMTS1,CEBPA,MAPK8,NFE2,TNF
MYCN		transcription regulator	Inhibited	-2.619		0.0644	COL8A1,CTGF,FN1,IGFBP7,TAGLN,TGM2,TPM1
SRF		transcription regulator		1.908		0.0704	CALD1,CTGF,CXCR4,DMKN,MYL9,SOSTDC1,TAGLN,TLN1
mifepristone		chemical drug	Inhibited	-2.611		0.0805	ALAS1,ARG1,CTGF,POSTN,RUNX2,SFRP4,TNF
PDX1		transcription regulator	Activated	2		0.086	ARRDC4,CXCR4,KLF6,LXN,MAP2
glucocorticoid		chemical drug		1.756		0.111	CALD1,CTGF,CXCR4,FN1,GLUL,TNF
E. coli serotype 0127B8 lipopolysaccharide		chemical - endogenous non-mammalian	Inhibited	-2.144		0.13	CTGF,CXCR4,F2R,GLUL,TNF
FGF2		growth factor		1.877		0.179	CXCR4,FN1,ITGA5,PLAUR,RUNX2,TAGLN,TNF
FAS		transmembrane receptor		-1.849		0.257	COL8A1,CTGF,PLEC,RUNX2,TGM3,TNF,TPM1
NUPR1		transcription regulator	Activated	2.333		0.342	ABL2,ALOXE3,CACNA2D2,CXCR4,GSTA4,KLF6,PLEKHM3,RAB20,RNU11
NFKBIA		transcription regulator	Activated	2.416		0.539	ALOX15B,CXCR4,ESM1,FN1,GADD45B,TNF
