# Supplementary material for: Expression profiling of cutaneous squamous cell carcinoma with perineural invasion implicates the p53 pathway in the process
Source: Sci Rep. 2016 Sep 26;6:34081. doi: 10.1038/srep34081 (PMC5035993; doi:10.1038/srep34081)
Supplement: Supplementary Table S6 [file srep34081-s6.xls]

## Sheet: TRANSFAC_and_JASPAR_PWMs_table
Term	Overlap	P-value	Adjusted P-value	Z-score	Combined Score	Genes
E2F1 (human)	1503/4207	0.000000000000000000000000000000000000000000000000000000000000000291304104315510103382987557803699150524239954882518669783325837381613546789404771286248801835830358469138645539443740063266138901140642922874672741051533064282445806281174327523331157863140106201171875	4.74826e-62	-1.55861	220.079	COBRA1;PGLYRP4;CHIC2;SLC4A1AP;TSEN54;PTPDC1;FAM134C;LSM12;ALKBH5;COMTD1;PPP4R1;LSM11;ZFYVE27;DPYSL4;C19ORF54;PPP4R2;PSMD5;GPBP1;RAVER2;FAM19A5;ATG3;FAM108A1;CXADR;NGDN;DNTTIP1;RFX3;PHKA1;UPB1;ZNF16;SLC5A6;MYL5;MYL6;NGFRAP1;ASPHD1;SCO2;TMEM79;TMEM126B;C19ORF66;ATF5;ATF3;NGEF;SF1;SLBP;TSTA3;ZNF273;AIRE;MRPL18;CDCA5;HHLA3;MFI2;CDCA7;TPRG1L;MRPL16;PDGFB;MRPL17;PLA2G3;AGAP1;GATA3;ZC3HAV1;RNF216;EPB41L…
PPARG (human)	1270/3580	1.70877e-51	1.85686e-49	-1.58165	177.473	PGLYRP4;COBRA1;POP5;MDC1;FAM108B1;GMFG;ACCS;TMEM93;FAM134C;SCAMP4;LSM12;LSM11;DIMT1L;GPBP1;PRKACA;KRTDAP;GSTK1;ZNF282;TYW3;ZFYVE21;PHKA1;TMEM85;FAM158A;RNASE1;LRRC37B;C20ORF43;MYL6;SPINT1;RUFY3;CLNS1A;C19ORF66;LETMD1;ATF3;SF1;TSTA3;ZBTB8A;ZNF274;SET;ZNF273;AIRE;DHH;SHMT1;C5ORF4;MRPL16;MRPL17;PLA2G3;MRPL14;BAZ2B;IQGAP1;DEDD2;C3;RDH12;RNF216;EPB41L1;SFN;KCNE1L;RDH13;HCRT;RHBDL2;HAO2;PPARGC1B;CADM4;…
GATA2 (human)	2781/9985	5.39984e-41	4.40087e-39	-1.73813	153.51	LOC641518;SCOC;SPI1;ITSN1;ACCS;SNORD121A;PTPDC1;ALKBH3;ALKBH5;ISLR;ALKBH4;RAVER2;ANKFY1;AKT1;C19ORF56;PRKACB;FAM19A5;GSTK1;LOC613038;PRKAB2;CXADR;CACNA2D1;SECISBP2;CACNA2D2;FRS2;FAM158A;PRKAB1;ZNF16;CH25H;SPINT1;ASPHD1;SCO2;FEZ1;UNC50;JTB;FAR2;ATF5;SKAP2;SF1;FLG;SET;NLRX1;CRABP2;CDCA5;CRABP1;C5ORF4;LYPD1;PDGFB;CDCA7;PLA2G3;ZNF22;BAZ2B;ZNF24;LYPD5;ADAMTS14;SCGB1D2;EPB41L2;RDH16;RDH14;LTA4H;RDH13;H…
TP53 (human)	1020/2866	8.3358e-41	5.43494e-39	-1.57598	138.857	C5ORF24;FAM108B1;POP1;ACCS;PTPDC1;C19ORF50;ALKBH2;PSMD9;SCAMP4;ALKBH4;CAPNS1;GPBP1;PRKACB;GABARAPL2;GSTK1;FAM108A1;SDS;RNASE4;TMEM85;GAPVD1;PRKAB1;UPB1;LRRC37B;RC3H2;BCR;AR;ASPHD1;PSME4;RABL3;FAR2;C19ORF66;ATF3;FLG;SLBP;ZNF275;SET;NLRX1;SHMT1;BAZ2B;ZC3HAV1;LYPD5;HMGXB4;RDH12;SCGB1D2;LTA4H;RHBDL2;HAO2;EDEM3;PMM1;NCAPH2;ABCA4;FN1;EIF2AK2;MRPL21;EIF1;FAM111A;SULT1B1;VANGL2;FXYD2;SFXN3;PSMG4;FERMT2;A…
RUNX1 (human)	1272/3857	1.12379e-38	6.10593e-37	-1.52507	127.17	MDC1;POP5;PGLYRP3;SCOC;SLC4A1AP;SPI1;POP1;ITSN1;TMEM97;PTPDC1;ALKBH3;C19ORF50;ALKBH2;NDST1;NSDHL;ISLR;LIPC;SYNGAP1;LSM11;TDO2;CAPNS1;CAPNS2;PSMD5;LIPG;CKMT1B;AKT1;STRA13;PRKACA;PRKACB;GSTK1;WDHD1;GABARAPL2;SDS;CSNK2A1;STARD7;TYW3;NGDN;DNTTIP1;ZFYVE21;CACNA2D2;FAM158A;HDHD2;PRKAB1;SCAMP2;RUFY1;BCR;CH25H;EML5;C19ORF60;MTHFD2;FEZ1;TMEM79;RABL3;UQCRC2;FAR2;C19ORF66;LETMD1;SF1;FLG;NLRX1;AIRE;MFI2;CRAB…
PITX2 (human)	1184/3528	2.12928e-38	9.91636e-37	-1.51899	125.926	ATF1;MDC1;POP5;PGLYRP3;C5ORF24;SCOC;OSGEPL1;POP1;GMFG;C19ORF50;PSMD9;ISLR;LSM12;COMTD1;LSM11;DIMT1L;C19ORF56;PRKACB;GSTK1;FAM108A1;ZNF282;STARD8;TYW3;TMEM85;HDHD2;LRRC37B;MYL6;CLNS1A;PSME4;UQCRC1;JTB;LETMD1;ATF3;SF1;MTMR2;ZBTB8A;MTMR3;SET;ZNF273;C5ORF4;SDR39U1;ADAMTS13;RDH12;RNF216;KCNMB2;RDH13;HCRT;RHBDL2;HAO2;HEXIM2;HACE1;PMM1;JUP;EIF2AK1;EDEM2;FN1;C20ORF24;ABCA8;LYZ;C20ORF20;MRPL21;EIF1;C12ORF…
JUN (human)	1034/2976	6.50693e-38	2.65157e-36	-1.54489	126.554	C5ORF22;PGLYRP4;COBRA1;MDC1;PGLYRP3;SCOC;PGAP1;GMFG;ALKBH8;ALKBH3;PSMD9;NDST1;ALKBH5;PPP4R1;ZFYVE27;LSM11;DPYSL4;MPRIP;C19ORF54;PSMD2;LIPG;CKMT1B;LIPM;GSTK1;CXADR;STARD8;ZNF10;GAPVD1;ZNF16;EML3;AR;C19ORF60;SCO2;RFX4;CLNS1A;RABL3;FAR2;UQCRC2;ATF5;MYL9;SKAP1;SF1;FLG;MTMR2;SET;CRABP2;AIRE;MFI2;GATA3;DEDD2;RDH12;EPB41L1;SCGB1D2;EPB41L2;MYO6;KCNMB4;RDH13;LTA4H;ZNF267;CADM4;NCAPH2;CYP4F3;ABCA4;ERLIN1;B…
NR5A2 (human)	1254/3815	1.62439e-37	5.8839e-36	-1.46112	118.527	ATF1;PGLYRP4;COBRA1;POP5;CHIC2;SPINT2;ACCS;PTPDC1;LSM12;ZFYVE27;PPP4R1;C19ORF54;ANKFY1;SAMD12;FAM19A5;WDHD1;SDS;STARD8;ZFYVE20;DNTTIP1;CACNA2D2;PHKA1;RNASE4;TMEM85;C20ORF43;RUFY1;AR;EWSR1;ZC3H11A;TMEM126B;C19ORF66;LETMD1;ATF3;NGEF;C11ORF10;NLRX1;SAR1A;DHH;AIRE;CDCA5;SHMT1;MFI2;CDCA7;MTMR8;PDGFB;LYPD2;PLA2G3;AGAP1;LYPD3;MRPL14;PRKAR2B;EPB41L2;KCNE1L;ZBTB7C;JAG2;PMM1;NCAPH2;ERLIN1;CYP4F8;FAM136A;NR…
LEF1 (human)	1467/4658	6.67933e-37	2.17746e-35	-1.37807	109.987	C5ORF22;MDC1;SCOC;SLC4A1AP;FAM108B1;PGAP1;POP1;TMEM97;SPINT2;ACCS;CLDN1;PTPDC1;ALKBH3;ALKBH4;PSMD7;C19ORF54;GPBP1;LIPM;C19ORF56;STRA13;PRKACB;GABARAPL2;GSTK1;TSTD1;ZNF282;STARD8;CSNK2A2;PHKA1;RNASE4;RNASE1;SCAMP3;SLC5A6;CH25H;AR;PRKAR1A;RFX4;C19ORF63;RABL3;TBPL1;TMEM126B;SKAP1;CGGBP1;FLG;ZBTB8A;CRABP2;DHH;MRPL18;PDGFB;PLA2G3;SDR39U1;MRPL14;ZNF22;ZNF23;SLC5A1;LYPD5;MRPL11;HMGXB4;ADAMTS13;GRPEL1;PR…
CREB1 (human)	963/2749	3.3922e-36	1.00532e-34	-1.51266	118.415	ATF1;C5ORF22;POP5;C5ORF24;FAM108B1;GMFG;ITSN1;PTPDC1;ZFYVE27;SYNGAP1;PPP4R2;GPBP1;LIPM;C19ORF56;PRKACA;GSTK1;CXADR;NGDN;RFX3;ZNF10;BCR;EML4;CH25H;FLG2;PRKAR1A;ASPHD1;RFX4;RUFY3;C19ORF63;RABL3;ATF3;SF1;SKAP2;SLBP;ZNF275;ZNF273;SAR1A;AASDH;COPS7B;LYPD5;DEDD2;UGT8;HMGXB4;PRKAR2B;SCGB1D2;RDH14;EIF2AK1;C20ORF29;APCDD1L;FN1;ERLIN1;LARP7;BTBD11;C20ORF24;CYP4F8;LYZ;SETX;FAM111A;VANGL2;LAS1L;LYPD6B;PSMG3;…
NFIC (human)	1393/4403	1.62497e-35	4.41451e-34	-1.60303	123.118	ATF1;PGLYRP3;SCOC;FAM108B1;SPI1;GMFG;ITSN1;ACCS;SCAMP4;ALKBH5;ISLR;NSDHL;ZFYVE27;LSM11;SYNGAP1;PSMD7;MPRIP;TDO2;C19ORF54;PPP4R4;LIPN;SNORA34;STRA13;PRKACA;SDS;STARD7;FNBP1;TYW3;NGDN;ZFYVE20;ZFYVE21;FAM158A;SNORA2B;UPB1;RC3H2;ZNF16;CH25H;MYL5;MTHFD2;RFX4;RUFY3;SNORA27;RUFY2;RABL3;FAR2;UQCRC2;LETMD1;SNORA21;ATF3;SKAP1;CGGBP1;SF1;CDCA4;ABCB7;HHLA3;TPRG1L;LYPD1;MTMR8;SDR39U1;FPR3;ZC3HAV1;LYPD5;MTMR4;…
USF2 (human)	1225/3792	7.90927e-34	1.9834e-32	-1.42047	103.692	ATF1;ATF2;PGLYRP3;FAM108B1;ITSN1;ACCS;ALKBH5;ALKBH4;LIPC;SYNGAP1;PSMD7;C19ORF54;DPYSL4;PSMD5;SAMD12;FAM19A5;ATG3;ZFYVE20;UPB1;HSPG2;EML4;CH25H;MYL5;NGFRAP1;EWSR1;ASPHD1;SCO2;CLNS1A;ZC3H11A;C19ORF63;TMEM79;RABL3;ATF3;NGEF;TSTA3;MTMR2;SET;LXN;SAR1A;CDCA4;ABCB7;CDCA7;LYPD1;PDGFB;PLA2G3;AGAP1;SDR39U1;MRPL14;SLC5A1;LYPD5;MRPL11;PRKAR2B;GRPEL2;RDH13;RHBDL2;HAO2;ZBTB7C;EDEM3;ZNF260;EIF2AK1;CYP4F3;C20ORF…
TCF4 (human)	1331/4210	1.37504e-33	3.20189e-32	-1.35189	98.0377	SCOC;FAM108B1;GMFG;POP4;TMEM97;SPINT2;CLDN1;MYLK;CAPNS2;GPBP1;LIPM;SAMD12;PRKACB;KRTDAP;ATG3;STARD8;NGDN;CSNK2A2;TMEM85;FAM158A;UPB1;SCAMP3;C20ORF43;ZNF16;RFX4;FEZ1;ZC3H11A;RABL3;FAR2;LETMD1;SF1;SKAP2;ZNF275;ZBTB8A;CDCA4;SHMT1;MRPL16;FPR3;BAZ2B;SLC5A1;ZNF24;MRPL11;C3;CYB5R2;UGT8;RNF216;SCGB1D2;PRKAR2B;RDH16;PPARGC1B;LYN;ABCA4;NR2F1;LARP7;LNPEP;NR2F2;FAM136A;CS;MOV10;ALS2CR11;FERMT1;FAM111A;PPFIBP…
THRB (human)	749/2034	4.73343e-33	1.02873e-31	-1.52233	108.621	COBRA1;FAM108B1;RNH1;TMEM200B;TMEM97;SMC3;BACH1;SMC4;SOX21;C14ORF166;GPATCH8;SCAMP4;ZMIZ2;GPBP1;NAMPT;ZXDC;PROK2;C19ORF56;AP1S3;UNC13B;PRKCI;WSB1;PRKCH;RPL21;WDR74;FNDC3B;GAPVD1;RNASE1;EML4;GPR162;C19ORF60;NGFRAP1;CLNS1A;FEZ1;PSME4;RPL28;ATF6;GLT25D1;VPS28;SKAP1;ZNF397;TSTA3;ZNF274;SAR1A;CRABP2;MRPL18;CRABP1;TPRG1L;NAIF1;LYPD2;SDR39U1;IQGAP1;ANAPC11;PRDX3;CHST12;ST3GAL5;HMOX1;PLCG1;HCRT;GTF2IRD2B…
WT1 (human)	927/2689	1.03158e-32	2.10184e-31	-1.42672	100.78	ATF1;ACCS;TSEN54;PPP4R1;MPRIP;PPP4R2;DPYSL4;CAPNS1;RAVER2;ANKFY1;STRA13;FAM19A5;ZNF282;CSNK2A2;CACNA2D2;HSPG2;UPB1;SCO2;RFX4;RUFY3;PSME4;UQCRC1;LETMD1;ATF3;SF1;TSTA3;SET;CDCA4;MRPL17;AGAP1;MRPL14;EPB41L1;RDH13;ZBTB7C;JAG2;CREBBP;CADM4;PMM1;C5ORF38;ABCA7;NR2F2;GRIN2C;NR2F6;SETX;PYDC1;PSMG2;FERMT2;C19ORF48;ARHGAP9;LAD1;ARF1;PIGO;PIGQ;PIGZ;PRKAG2;LRRC32;MED16;JPH1;AACS;BBC3;MED11;SMPD4;PPP2R4;TCP11L…
SRF (human)	1114/3420	1.35681e-31	2.60187e-30	-1.39982	95.3575	MDC1;CHIC2;PGLYRP3;SCOC;FAM108B1;SPI1;OSGEPL1;POP1;ITSN1;ACCS;PTPDC1;SCAMP4;NSDHL;ZFYVE27;LSM11;SYNGAP1;TDO2;CKMT1B;STRA13;PRKACA;KRTDAP;GSTK1;GABARAPL2;SDS;STARD7;CACNA2D1;NGDN;DNTTIP1;ZFYVE21;RNASE4;FAM158A;LRRC37B;ZNF16;RUFY1;BCR;SLC5A6;EML4;CH25H;EML5;FLG2;MTHFD2;RFX4;ZC3H11A;TBPL1;FAR2;UQCRC2;MYL9;ATF3;SKAP1;CGGBP1;SF1;FLG;AIRE;MRPL17;LYPD3;FPR3;ZNF22;ZNF23;SLC5A1;ZC3HAV1;MTMR4;SLC30A10;ZNF2…
STAT3 (human)	938/2759	2.21579e-31	4.01304e-30	-1.38445	93.7104	PGLYRP4;SCOC;FAM108B1;SLC4A1AP;CLDN1;FAM134C;DIMT1L;PRKACA;KRTDAP;TYW3;RNASE1;C20ORF43;FAM133B;AR;CLNS1A;TMEM126B;FAR2;LETMD1;ATF3;ZNF274;AASDH;LYPD1;MRPL16;PLA2G3;BAZ2B;ZC3HAV1;SLC30A10;ZNF24;UGT8;RDH12;EPB41L1;EPB41L2;KCNE1L;SFN;RDH13;RHBDL2;HAO2;LYN;PMM1;EDEM2;NR2F1;FN1;BTBD11;FAM111A;SULT1B1;NOX4;L1TD1;ARHGAP9;ZNF45;PIGW;TRIOBP;IL18BP;BBC3;MECP2;IKBKB;SMPD1;MED10;FLVCR2;MYBPC2;DUSP1;ARG1;EMP1…
ETS1 (human)	1471/4827	2.98389e-31	5.11973e-30	-1.50477	101.488	ATF2;SNORA40;CHIC2;SNORA3;FAM108B1;SPI1;OSGEPL1;POP1;GMFG;SNORA8;GHITM;SPINT2;ISLR;LSM12;ZFYVE27;DPYSL4;C19ORF54;GPBP1;RAVER2;ANKFY1;AKT1;STRA13;LOC100131244;PRKACB;FAM19A5;KRTDAP;GSTK1;TSTD1;CSNK2A1;FNBP1;TYW3;RFX3;CACNA2D2;SCAMP3;C20ORF43;EML3;SLC5A6;CH25H;C19ORF60;SPINT1;ASPHD1;PRKAR1A;RFX4;RUFY3;RUFY2;PSME4;RABL3;PADI3;SNORA25;SNORA26;TBPL1;UQCRC2;FAR2;C19ORF66;ATF4;FLG;LOC148413;ZNF274;AASDH…
YY1 (human)	1770/6042	4.46341e-31	7.27536e-30	-1.44415	96.8923	POP5;LOC641518;SCOC;SLC4A1AP;SPI1;POP4;ITSN1;SNORD121A;PTPDC1;C19ORF50;ALKBH3;C19ORF54;CAPNS2;GPBP1;RAVER2;FAM19A5;SDS;TSTD1;ZNF10;PRKAB1;RC3H2;ZNF16;SPINT1;ASPHD1;SCO2;C19ORF63;TMEM126B;SF1;NLRX1;CRABP2;AASDH;CDCA5;MFI2;LYPD1;ZNF23;LYPD5;ZNF24;ADAMTS14;EPB41L2;RDH13;HLA-DRB6;HEXIM2;EIF2AK1;FN1;LARP7;MOV10;STRN;C19ORF48;ARHGAP9;ZNF491;MTMR14;PRKAG2;C6ORF72;SHD;IL18BP;C12ORF35;PPP2R4;C19ORF12;ZNF4…
NFKB1 (human)	1128/3497	1.17721e-30	1.82748e-29	-1.33778	88.5234	MDC1;TSEN54;PTPDC1;SCAMP4;PSMD7;DPYSL4;GPBP1;AKT1;C19ORF56;STRA13;SAMD12;PRKACA;FAM108A1;CXADR;SDS;STARD8;TYW3;ZFYVE20;DNTTIP1;PHKA1;TMEM85;PRKAB1;UPB1;RC3H2;C20ORF43;RUFY1;SCO2;CLNS1A;C19ORF63;RABL3;TBPL1;TMEM126B;ATF5;ATF3;SKAP1;NGEF;MTMR2;SAR1A;CRABP2;AIRE;LYPD5;SLC30A10;MTMR4;MRPL13;DEDD2;ADAMTS13;HMGXB4;RNF216;EPB41L2;MYO6;RDH16;RDH13;JAG2;EIF2AK1;EDEM2;NR2F1;FN1;PBX2;ABCA7;CYP4F8;GRIN2C;C12…
RELA (human)	932/2775	1.12009e-29	1.65976e-28	-1.38112	88.3444	POP1;TSEN54;TMEM93;DPYSL4;PPP4R2;PSMD2;GPBP1;CKMT1B;AKT1;PRKACA;SAMD12;GABARAPL2;CXADR;FNBP1;STARD8;CACNA2D1;FAM158A;HSPG2;RC3H2;MYL5;SPINT1;ASPHD1;SCO2;RFX4;CLNS1A;DDIT3;ZC3H11A;C19ORF63;PSME4;SF1;NLRX1;PLA2G3;LYPD2;MRPL14;MRPL13;PRKAR2B;RHBDL2;GTF2IRD2B;PPARGC1B;JAG2;CREBBP;NCAPH2;EIF2AK1;APCDD1L;FN1;PBX2;C20ORF24;GRIN2C;MRPL21;SETX;MLLT11;FAM111A;VANGL2;FXYD2;STRN;FXYD5;HNRNPA1L2;FERMT2;SFTA2;…
HINFP (human)	990/3047	1.71293e-27	2.42789e-26	-1.3233	78.0485	COBRA1;SCOC;ITSN1;TSEN54;TMEM93;ISLR;DPYSL4;PPP4R4;GPBP1;CKMT1B;AKT1;STRA13;FAM19A5;CACNA2D1;TYW3;CACNA2D2;TMEM85;HSPG2;FAM133B;AR;MYL6;SCO2;RFX4;DDIT3;TMEM79;RABL3;FAR2;ATF3;FLG;SLBP;ZNF275;SAR1A;CDCA4;DHH;CDCA5;ABCB4;LYPD1;COPS7B;MRPL14;ZNF22;ZNF23;LYPD5;EPB41L1;KCNMB2;RDH14;CREBBP;CADM4;NCAPH2;APCDD1L;LNPEP;NR2F2;ABCA8;GRIN2C;NR2F6;SULT1B1;PSMG2;SRPX;LOC388588;SNX12;MRPL39;PIGZ;LRRC32;TRIOBP;M…
MEF2A (human)	919/2800	1.49279e-26	2.02771e-25	-1.34429	76.4332	MDC1;SCOC;PGAP1;PTPDC1;MYLK;RAVER2;LIPM;ZNF282;PRKAB1;ZNF16;EML5;NGFRAP1;SPINT1;PRKAR1A;RUFY3;PSME3;UQCRC1;LETMD1;ATF6;SKAP1;SF1;MTMR2;ZBTB8A;ZNF274;C5ORF4;LYPD1;SDR39U1;LYPD3;BAZ2B;LYPD5;ZNF24;UGT8;RNF216;EPB41L2;GRPEL2;KCNMB2;RDH13;RHBDL2;ZNF268;MCTS1;EIF2AK1;EIF2AK2;C20ORF30;PPFIBP1;NOX4;PSMG1;AVL9;HNRNPA1L2;LGMN;ODF3L2;RPLP1;PRKAG1;C6ORF72;MED11;B3GALT1;CTLA4;C5ORF62;TEX11;SIRT4;C6ORF62;MRPL4…
SP1 (mouse)	797/2360	9.30563e-26	1.21345e-24	-1.33281	73.3957	ATF1;ATF2;GMFG;ITSN1;TSEN54;PPP4R1;PPP4R2;MPRIP;PPP4R4;GPBP1;AKT1;PRKACA;FAM19A5;PRKAB2;FNBP1;CACNA2D1;CSNK2A2;ZFYVE21;HSPG2;EML3;SLC5A6;EML4;BCR;EML5;EWSR1;DDIT3;ATF5;CGGBP1;ATF3;CRABP2;SAR1A;CDCA4;DHH;LYPD1;AGAP1;MRPL14;ADAMTS14;KCNMB4;ZBTB7C;JAG2;CREBBP;CADM4;PMM1;NR2F1;PBX2;LNPEP;NR2F2;FAM136A;NR2F6;MLLT11;ABTB1;PPFIBP1;LYPD6B;FERMT2;PRKAG1;MRPL38;HOXC13;LRRC33;TRIOBP;BBC3;TMEM44;ENOPH1;DLGAP…
SREBF1 (human)	857/2587	1.14104e-25	1.43069e-24	-1.33718	73.4162	ATF1;MDC1;FAM108B1;POP1;C19ORF50;NDST1;LSM12;LIPC;DPYSL4;C19ORF54;CAPNS1;LIPM;STRA13;FAM19A5;ATG3;GABARAPL2;TSTD1;CACNA2D1;TMEM85;PRKAB1;UPB1;RUFY1;EML4;PRKAR1A;ASPHD1;TBPL1;TSTA3;SET;NLRX1;ZNF273;CDCA4;MFI2;MRPL16;PLA2G3;BAZ2B;ZC3HAV1;LYPD5;UGT8;RDH16;LTA4H;ZBTB7C;EDEM3;CADM4;CYP4F2;ABCA4;MRPL27;PBX2;LYZ;MRPL21;C20ORF20;MLLT11;ABTB1;ALS2CR11;C20ORF30;C19ORF43;TMEM98;FXYD2;SFXN3;PSMG2;FXYD5;C19OR…
GATA1 (human)	880/2679	1.85112e-25	2.23506e-24	-1.31507	71.6159	PGLYRP3;SCOC;FAM108B1;SPI1;GHITM;ALKBH8;MYLK;ALKBH3;PSMD2;LIPM;PRKACB;CXADR;CACNA2D2;FAM158A;PRKAB1;RNASE1;HSPG2;ZNF16;EML4;RUFY3;TMEM79;UNC50;UQCRC1;JTB;FAR2;LETMD1;ATF3;NGEF;ZNF275;MTMR2;ZNF274;LYPD1;MTMR8;MRPL17;AGAP1;GATA3;MRPL13;MRPL10;EPB41L2;GRPEL2;EPB41L3;KCNMB2;ZNF268;ZBTB7C;EDEM3;HEXIM2;CYP4F2;APCDD1L;NR2F1;CS;FERMT1;FAM111A;SULT1B1;PSMG4;SFXN4;SNX12;PRKAG2;C6ORF72;LRRC1;C6ORF70;TMEM47;…
CEBPD (human)	555/1495	4.90633e-25	5.71237e-24	-1.41249	75.5956	CDA;PGLYRP3;C5ORF24;SCOC;RNH1;PGAP1;POP1;GLDC;ACCS;SMC3;GPATCH8;SLC4A5;ELK4;LSM12;COMTD1;LSM11;CAPNS1;PSMD5;PSMD2;C19ORF56;MBNL1;WSB1;CXADR;WDR74;TMEM85;MED7;GTPBP3;SCAMP2;SULT2B1;CLNS1A;RPL24;YME1L1;NUP98;LETMD1;DUS3L;GLT25D1;RNF122;ZNF155;TSTA3;ZNF154;SET;DHH;SHMT1;CDCA7;IQGAP1;C3;PPP4C;NTHL1;HCRT;ZBTB7C;NFE2;AFAP1L2;EDEM2;UPF3A;CGN;HNRNPL;LASS3;GJB1;ZNF37A;C19ORF43;GJB6;HNRNPA1L2;SFTA2;GMEB1;C…
PITX1 (human)	539/1448	1.57422e-24	1.76964e-23	-1.40083	73.3878	ATF1;MDC1;CYFIP1;IPO11;C5ORF24;EPRS;SMC3;C9ORF50;RPL6;ELK4;C19ORF50;FAM122A;PSMD9;CAPNS1;PLCE1;RPL35;C19ORF56;DIP2B;RPL39;GSTK1;FAM108A1;MBNL1;ZNF282;SERPINF1;C9ORF66;AFAP1;LRRC37B;CLPX;MYL6;CLNS1A;HMBS;UQCRC1;RPL24;NUP98;FAR2;LETMD1;DUS3L;GLT25D1;ATF3;ZBTB8A;SET;ZNF273;SDR39U1;PRDX3;XKRX;PPP4C;RDH12;RNF216;KCNMB2;HCRT;PPAPDC1B;LRRC37A3;ZNF143;PMM1;ZNF140;FZD9;GPN2;HNRNPM;LASS3;ARL2BP;C19ORF43;LA…
ESR1 (human)	556/1513	2.8579e-24	3.10559e-23	-1.41569	73.3698	MDC1;RNH1;OSGEPL1;SERPINE1;C9ORF50;SMC4;C19ORF50;SCAMP4;ALKBH4;LIPC;CLP1;TEPP;DIP2B;C2ORF82;UNC13B;NGDN;MED8;ZFYVE21;ZNF10;PHKA1;HSPG2;UPB1;SYTL2;GTPBP3;RUFY1;ZFYVE16;CLPP;RUFY2;HMBS;UQCRC1;PADI3;RPL24;JTB;SRFBP1;NUP98;LETMD1;SF1;ZNF398;NLRX1;ZNF273;FICD;RPN1;MRPL16;DEDD2;PRDX3;C3;PPP4C;HMGXB4;HCRT;RHBDL2;GTF2IRD2B;S100A10;PRELID2;C9ORF82;PMM1;ZNF260;WDR53;C20ORF24;INO80;SLC16A13;C12ORF76;SETX;C2…
PLAU (human)	512/1362	4.77282e-24	5.01916e-23	-1.40411	72.0958	RB1;POP5;IPO11;RNH1;BACH2;FAM122A;ZFYVE27;SYNGAP1;GPBP1;ZXDC;CREB3L2;PROK2;TSPYL2;ATG3;WSB1;RPL21;GLCE;ZNF10;TMEM85;SND1;PRKAR1A;WDR82;ASPHD1;C19ORF63;PSME3;ZSCAN22;YME1L1;VPS24;NUP98;ATF6;DUS3L;GLT25D1;SF1;SKAP2;SLBP;AASDH;SHMT1;DEDD2;FAM100A;HMGXB4;ST3GAL5;HOXC4;RDH13;ZNF266;ZNF143;PRELID1;ACD;FN1;LARP7;C20ORF24;FOSL2;ABTB1;PPFIBP1;LYPD6B;OGDH;PSMG2;FARSA;FXC1;SETD3;BTG1;CLTC;PRKAG2;PRSS27;C1OR…
KLF5 (human)	535/1445	6.18069e-24	6.29658e-23	-1.34662	68.8385	COBRA1;RNH1;WIPF1;SPINT2;EPRS;FGFRL1;MYLK;FAM122B;C19ORF50;RNF114;LSM11;DPYSL4;CLP1;ZMIZ2;PSMD2;NAMPT;RPL35;OBFC1;DIP2B;PRKACA;SAMD12;NGDN;CSNK2A2;WDR74;RFX3;PHKA1;SOX11;FRS2;HSPG2;LRRC37B;SF3B14;MYL6;NGFRAP1;IFT81;WDR82;ASPHD1;CLNS1A;PSME4;NUP98;VPS28;SHOX2;IQGAP1;MTDH;ABR;KCNMB4;KIAA0319L;RREB1;SERF2;LRRC37A3;CREBBP;ICMT;PMM1;GRTP1;EIF2AK1;NCAPH2;C20ORF27;IRF2BP2;INO80;NR2F6;SETX;ABTB1;SULT1B1;…
NFYA (human)	835/2549	7.99042e-24	7.89356e-23	-1.25367	63.8034	C5ORF22;SCOC;FAM108B1;SLC4A1AP;SPI1;ITSN1;NSDHL;SYNGAP1;TDO2;STRA13;PRKACA;SAMD12;GSTK1;SDS;STARD7;NGDN;ZFYVE21;RNASE4;FAM158A;SCAMP3;ZNF16;RUFY1;BCR;EML4;CH25H;EML5;PRKAR1A;MTHFD2;RFX4;FAR2;UQCRC2;SF1;FLG;DHH;LYPD1;MRPL16;TPRG1L;FPR3;GATA3;MTMR4;MRPL11;GRPEL1;EPB41L3;MYO6;RDH14;ZBTB7C;MCTS1;JUP;CYP4F2;ABCA7;NR2F2;CYP4F8;C12ORF76;CS;FAM111A;TMEM98;LAS1L;HNRNPA1L2;LGMN;LRRC1;MECP2;TUBA1A;CTLA4;TPS…
FOXL1 (human)	1637/5755	2.55202e-23	2.44693e-22	-1.43378	71.348	LOC641518;ACCS;C19ORF50;CAPNS2;GPBP1;RAVER2;STRA13;PRKACB;ATG3;PRKAB2;FNBP1;CACNA2D1;ZNF16;C19ORF60;MTHFD2;C19ORF63;UNC50;JTB;C19ORF66;SF1;SKAP2;FLG;C5ORF4;PDGFB;BAZ2B;GATA3;LYPD5;SULT1A3;HLA-DRB6;HEXIM2;FN1;EIF2AK2;LARP7;FAM111A;LAS1L;FXYD2;PGCP;ZNF491;MTMR14;SNX12;PEAR1;C6ORF70;BBC3;ATIC;KIAA1147;PPP2R4;TCP11L2;DLGAP4;PHF20L1;SLC7A6;MMP16;SDHAF2;C19ORF20;AGPS;MED20;RAPGEF5;LOC220930;ZNF471;ATL1…
SP3 (human)	499/1332	3.38096e-23	3.14912e-22	-1.32804	65.7508	COBRA1;RNH1;TMEM200B;ADARB1;BACH1;TSEN54;FGFRL1;MYLK;PPP4R1;DPYSL4;MPRIP;SOX18;PPP4R4;ZMIZ2;ZXDC;AKT1;HOMER3;STRA13;PRKACA;FAM19A5;PRKCD;CSNK2A2;SOX11;HSPG2;ATG12;EML3;SF3B14;IFT81;ASPHD1;DDIT3;NGEF;SF1;SEH1L;CTBP1;CDCA4;MRPL14;GATA3;IQGAP1;ABR;CHST12;KCNMB4;PLCG1;RREB1;BARD1;LRRC37A3;CREBBP;F8A1;ICMT;CADM4;PMM1;GRTP1;NCAPH2;FZD7;C5ORF38;H3F3A;IRF2BP2;GRIN2C;PRDX6;C20ORF20;NR2F6;SETX;HNRNPL;SULT1…
PCBP1 (human)	505/1360	7.95633e-23	7.2049e-22	-1.31535	64.0339	COBRA1;TRIO;RNH1;TMEM200B;ADARB1;BACH1;TSEN54;FGFRL1;TMEM93;PPP4R1;DPYSL4;MPRIP;SOX18;PPP4R4;ZMIZ2;ZXDC;AKT1;HOMER3;PRKACA;FAM19A5;FNBP1;CSNK2A2;FNDC3B;SOX11;HSPG2;ATG12;GTPBP3;SF3B14;C9ORF69;IFT81;ASPHD1;RUFY2;ATF3;SF1;CTBP1;NAIF1;MRPL14;GATA3;IQGAP1;ABR;CHST12;KCNMB4;PLCG1;RREB1;BARD1;CREBBP;ICMT;CADM4;SIVA1;PMM1;GRTP1;NCAPH2;FZD7;H3F3A;RAB3IP;C5ORF38;IRF2BP2;GRIN2C;PRDX6;C20ORF20;NR2F6;FOSL2;A…
ZFHX3 (human)	545/1504	1.01814e-22	8.97067e-22	-1.31211	63.5887	IPO11;RNH1;PGAP1;POP4;ACCS;SLC4A5;MYLK;FAM122B;SCAMP4;LSM12;RNF114;LSM11;PPP4R2;FDXR;PLCE1;C19ORF56;SAMD12;ACOT9;CXADR;ZNF160;SERPINF1;LRRC37B;DYNC1LI1;MYL6;NGFRAP1;IFT81;WDR82;ADPRH;C19ORF66;DUS3L;ENPEP;MTMR2;ZBTB8A;ZNF274;LXN;SAR1A;DHH;SHMT1;LYPD1;MRPL17;SDR39U1;LYPD3;SLC30A10;MEFV;HBXIP;RNF216;CHST12;PLCG2;ST3GAL5;PPARGC1B;PRELID2;PMM1;EDEM2;NR2F2;FOSL2;C20ORF30;FERMT1;C19ORF43;LAS1L;GIPC1;SSP…
IRF8 (human)	557/1550	1.44572e-22	1.24028e-21	-1.2642	60.8574	MDC1;RPL30;SCOC;IPP;SPINT2;ABCA12;WDR89;ELK1;PTPDC1;DCAF6;ALKBH2;GJA1;FDXR;ANKFY1;RPL35;C2ORF82;ACOT9;TSPYL1;GLCE;RPL22;PRKCD;ZFYVE20;FNDC3B;RNASE4;GTPBP8;FAM158A;RNASE1;SCAMP3;IFT88;NGFRAP1;TEP1;PADI3;RPL24;UQCRC2;RPL28;ATF6;ATF3;ZNF398;ZNF397;CDCA5;MRPL18;C5ORF4;LYPD1;PHYHIPL;PPP3R1;LDHA;GRPEL1;MYO6;NCKAP1L;FDFT1;VPS16;EDEM2;APCDD1L;C14ORF179;FAM111A;FXYD2;GJB6;PSMG4;ARHGAP9;ARHGAP1;PRKAG1;IL1F…
NFE2 (human)	860/2681	2.1941e-22	1.83404e-21	-1.14717	54.7746	PGLYRP4;MDC1;SCOC;GMFG;ITSN1;TMEM97;ALKBH8;TMEM93;ALKBH2;ISLR;ALKBH4;PPP4R1;AKT1;STRA13;PRKACA;SAMD12;KRTDAP;GSTK1;CXADR;STARD8;CACNA2D1;SCAMP3;EML3;MYL5;MYL6;CLNS1A;DDIT3;C19ORF63;UQCRC2;NGEF;FLG;TSTA3;MTMR2;AIRE;ABCB4;PLA2G3;MRPL14;FPR3;SLC5A1;GATA3;DEDD2;RDH12;EPB41L1;MYO6;SFN;LTA4H;SULT1A3;PPARGC1B;ZBTB7C;CADM4;NCAPH2;CYP4F3;C20ORF29;ABCA4;C20ORF24;GRIN2C;NR2F6;ABTB1;LYPD6B;FXYD2;SFXN3;FXYD5;…
NRF1 (human)	500/1356	4.19293e-22	3.41724e-21	-1.24619	58.7273	MDC1;IPO11;C5ORF24;PGAP1;RNH1;SLC4A1AP;POP4;ENO1;SMC4;TSEN54;TMEM93;FAM134C;FAM122A;ZFYVE27;CAPNS1;ZXDC;AP1S1;DIP2A;PRKCH;ZFYVE20;REV1;ZNF10;SCAMP2;EML4;ZFYVE16;SCO2;C9ORF69;C19ORF63;DDIT3;UQCRC1;VPS28;SF1;SET;SRCAP;CDCA4;PHYHIPL;AGAP1;MRPL17;DEDD2;GJC1;LDHA;PRDX4;CHST12;RAD21;DNAJC25-GNG10;PLCG1;VPS16;PMM2;RAB3IP;WDR52;LARP7;C20ORF20;THAP11;TADA2B;HNRNPL;SQLE;HNRNPM;GLUD1;CDK10;ZNF256;ARF1;RPLP1…
GFI1 (human)	518/1427	9.72e-22	7.72859e-21	-1.2673	58.6877	MDC1;IPO11;C5ORF24;GMFG;HNRNPR;EPRS;TMEM93;C19ORF50;PSMD9;SCAMP4;LSM12;COMTD1;LSM11;CAPNS1;MYC;CDK5RAP1;ANKFY1;C19ORF56;DIP2B;FAM108A1;PRKCH;MAP1S;ZNF160;SERPINF1;WDR74;AFAP1;PHKA1;GAPVD1;UPB1;CLPX;MYL6;RUFY3;CLNS1A;CLPP;HMBS;PSME4;UQCRC1;NUP98;LETMD1;DUS3L;ATF3;RNF121;SLBP;TSTA3;ZBTB8A;SET;MTMR3;ZNF273;FICD;SDR39U1;FAM125A;MEFV;MTDH;PRDX3;ABR;PPP4C;ADAMTS13;RDH12;RNF216;EPB41L1;PRDX1;S100A13;NCK…
ZBTB16 (human)	556/1572	2.55269e-21	1.98137e-20	-1.22217	55.4474	GLDC;C2ORF89;C5ORF28;GMFG;THYN1;C15ORF24;SCAMP4;NSDHL;TDO2;PSMD5;ZXDC;PLCE1;RPL38;SAMD12;DDX18;TSPYL1;CSNK2A1;WDR74;PRKAB1;LRRC37B;SYTL2;FCAMR;EML4;LCE2A;FAR2;C19ORF66;DUS3L;ATF3;CGGBP1;MTMR2;ZBTB8A;PRKRIP1;MEFV;FAM125A;UGT8;NCSTN;PPP3R1;HMOX1;DNAJC25-GNG10;PPAPDC1B;VPS16;PRELID2;JUP;MRPL27;LARP7;MOV10;FAM123A;FXYD2;PSMG4;CPEB3;HNRNPA1L2;ZNF256;WDR47;MRPL39;C1ORF35;PRKAG2;PEAR1;MS4A4A;PHF8;MRPL42…
TCFAP2A (human)	498/1367	3.61591e-21	2.74137e-20	-1.22616	55.2304	TRIO;RNH1;RAPH1;ADARB1;BACH1;TSEN54;FGFRL1;PPP4R1;DPYSL4;MPRIP;ZMIZ2;ZXDC;AKT1;HOMER3;PRKACA;FAM19A5;CSNK2A2;WDR74;FNDC3B;CACNA2D2;SOX11;HSPG2;GTPBP3;VPS28;NGEF;SF1;TSTA3;CTBP1;NAIF1;PDGFB;AGAP1;ANAPC11;FAM171A1;ABR;KCNMB4;RREB1;VPS16;LRRC37A3;CREBBP;ICMT;CADM4;NCAPH2;FZD7;H3F3A;RAB3IP;C5ORF38;IRF2BP2;NR2F2;GRIN2C;PRDX6;C20ORF20;NR2F6;FOSL2;ABTB1;GLUD1;TADA2A;GJB6;STRN;PSMG2;FERMT2;PHF2;ARF1;WDR4…
TFAP2A (human)	1085/3613	1.60001e-20	1.16536e-19	-1.21453	52.9486	PGLYRP3;TSEN54;SCAMP4;ISLR;PPP4R1;DPYSL4;MPRIP;PPP4R4;GPBP1;SNORA37;AKT1;STRA13;PRKACA;FAM19A5;FAM108A1;CSNK2A2;ZFYVE20;CACNA2D2;RNASE4;HSPG2;EML3;MYL5;MYL6;ASPHD1;SCO2;RFX4;SNORA27;TMEM126B;ATF3;NGEF;ATF4;SF1;SLBP;CRABP2;CDCA4;AIRE;CDCA5;HHLA3;PDGFB;MRPL17;AGAP1;MRPL14;SNORA5A;EPB41L1;KCNMB2;KCNE1L;RDH13;ZBTB7C;JAG2;HLA-DRB6;CREBBP;CADM4;CYP4F2;NCAPH2;PMM2;C5ORF38;PBX2;NR2F2;CYP4F8;FAM136A;GRIN2…
CRX (human)	493/1362	1.60863e-20	1.16536e-19	-1.19658	52.1662	MDC1;IPO11;C5ORF24;GABPB2;GMFG;EPRS;GPATCH8;DCAF7;RPL6;C19ORF50;PSMD9;COMTD1;LSM12;LSM11;DIP2B;GABARAPL2;MBNL1;FAM108A1;ZNF282;FNBP1;SERPINF1;WDR74;AFAP1;PHKA1;MYL6;ZFYVE16;NGFRAP1;CLNS1A;CLPP;PSME4;UQCRC1;RPL24;NUP98;LETMD1;DUS3L;GLT25D1;RNF122;TSTA3;MTMR3;SET;ZNF273;SHMT1;FAM125A;DEDD2;MTDH;PRDX3;ABR;ADAMTS13;RNF216;RDH12;CHST12;PRDX1;RDH13;HCRT;RHBDL2;ST3GAL2;PMM1;EIF2AK1;EDEM2;FZD9;LASS2;HNRN…
HIF1A (human)	555/1586	1.72939e-20	1.22561e-19	-1.18748	51.7094	POP5;GMFG;SERPINE1;KIAA0141;HNRNPR;ENO1;SLC4A5;PTPDC1;ELK4;C19ORF50;FAM122A;RNF114;PSMD2;PIP4K2B;AP1S3;DIP2B;NFRKB;RPL39;UNC13B;GABARAPL2;WDR74;MED8;ZFYVE20;ANKHD1-EIF4EBP3;ZFYVE21;FAM158A;GAPVD1;MED7;ZNF16;C19ORF60;CLNS1A;HMBS;PSME4;UQCRC1;RPL24;JTB;YME1L1;NUP98;DUS3L;TSTA3;ZBTB8A;ZNF395;MTMR3;RPN1;MRPL17;SDR39U1;FAM125A;DEDD2;MTDH;PRDX3;RDH12;EPB41L1;CHST12;HMOX1;GTF2IRD2B;SULT1A3;PRELID2;GSDMA…
SMARCA2 (human)	541/1536	1.88562e-20	1.3079e-19	-1.21249	52.72	POP5;SCOC;GABPB2;ITSN1;RAX;PHAX;ANKRD20A1;GABPB1;WDR89;ELK1;PTPDC1;DCAF6;TMEM93;C19ORF50;TDO2;PPP4R4;FDXR;STRA13;PIP4K2C;PRSS3;NFRKB;TSPYL2;WDHD1;NGDN;AFAP1;FAM158A;UPB1;SYTL2;MED7;LCE2B;IFT81;ASPHD1;ADPRH;UQCRC1;RABL3;NUP98;TMEM126B;LETMD1;SF1;ZNF397;FICD;CRABP2;DHH;HIF1A;PRDM10;ADAMTS13;GRPEL1;ATRIP;ZNF267;FDFT1;LRRC37A3;PLK3;CYP4F2;H3F3A;RAB3IP;WDR52;C20ORF24;CGN;MRPL21;C14ORF179;C12ORF76;SLC6…
SMAD4 (mouse)	553/1580	1.98142e-20	1.34571e-19	-1.0864	47.2063	ATF1;TMEM200B;WIPF1;GMFG;ITSN1;RAPH1;HNRNPR;ADARB1;ISLR;PPP4R1;MPRIP;PPP4R4;AKT1;PRKACA;FAM19A5;DDX18;MBNL1;CSNK2A1;STARD7;CACNA2D1;FNDC3B;REV1;SOX11;WDR78;MED7;SLC5A6;NGFRAP1;MTHFD2;PSME4;VPS24;CGGBP1;CTBP1;LYPD2;AGAP1;MRPL14;FPR3;WDR67;GJC1;JAG2;CREBBP;HOMER2;RDX;RAB3IP;NR2F1;FZD9;IRF2BP2;UPF3A;NR2F2;MEX3D;THAP11;NR2F6;LYPD6B;GTF2IRD1;MMS19;PHF2;GMEB1;MED16;SMG7;MCEE;RBPMS2;GPR137;RSPO1;JARID2;…
CEBPB (human)	504/1420	1.30834e-19	8.70449e-19	-1.13348	47.1363	MDC1;SCOC;PGAP1;GLDC;DCAF7;DCAF6;PSMD9;ALCAM;PPP4R1;ZFYVE27;SYNGAP1;C19ORF54;ZMIZ2;MYC;OBFC1;PRSS3;KRTDAP;GSTK1;ZNF10;TMEM85;EML3;BCR;AR;IFT88;RFX4;CLNS1A;HMBS;RABL3;PADI3;NHLRC2;CGGBP1;MTMR2;AIRE;CDCA7;LYPD3;MEFV;LDHA;MYO6;KCNMB4;SFN;RDH13;ZBTB7C;SLC19A2;CREBBP;ZNF260;NCAPH2;EDEM2;RAB3IP;APCDD1L;ERLIN1;WDR53;C20ORF24;MLLT11;FAM111A;GPR183;TNFSF9;GTF2IRD1;EZH1;ZNF134;DENND1C;PHF3;SERPINA1;TINAGL1…
ELF3 (human)	521/1488	2.65256e-19	1.72947e-18	-1.09968	44.9755	COBRA1;CYFIP1;SPI1;RPL34;POP4;CLEC10A;WDR85;SPINT2;SLC4A5;LSM12;C19ORF54;ZMIZ2;PRR20C;AKT1;RPL38;C19ORF56;STRA13;STARD8;ATG12;EML3;BCR;C19ORF60;EWSR1;ASPHD1;TEP1;ADPRH;VPS28;SF1;ENPEP;MTMR2;CDCA7;NAIF1;PDGFB;LYPD2;AGAP1;SLC5A1;ARPP19;LDHA;ADAMTS13;S100A13;LTA4H;PPAPDC1B;PPARGC1B;ST3GAL3;ZBTB7C;MCTS1;NCAPH2;RDX;H3F3A;EIF2AK2;MTHFS;NR2F6;FAM111A;SULT1B1;GJB2;TMEM99;FXYD2;GJB6;GIPC1;ARHGAP9;LAD1;WDR…
ZBTB7A (human)	489/1373	2.84148e-19	1.81632e-18	-1.08936	44.5	RB1;CYFIP1;CHIC2;RNH1;TMEM200B;RAX;ADARB1;SMC4;TSEN54;FGFRL1;C19ORF50;PPP4R1;DPYSL4;MPRIP;SOX18;PLCE1;HOMER3;MPV17;PRKACB;FAM19A5;FNBP1;FNDC3B;ZNF10;CACNA2D2;SOX11;GTPBP3;SF3B14;ATF3;NGEF;RNF121;ASF1B;SLBP;CTBP1;AIRE;MRPL18;NAIF1;PDGFB;MRPL14;ABR;PRDX5;BARD1;JAG2;CREBBP;ZNF141;SIVA1;GRTP1;NCAPH2;H3F3A;C5ORF38;FN1;IRF2BP2;GRIN2C;C20ORF20;NR2F6;SLC6A5;LASS2;HNRNPL;ABTB1;TADA2A;GJB6;SFXN3;CDK10;FERM…
SND1 (human)	516/1473	3.71438e-19	2.32863e-18	-1.06139	43.0938	TMEM200B;MAML2;WDR86;HNRNPR;ENO1;ABCA12;ELK1;SLC4A5;LCE1B;NUB1;LSM11;PSMD7;CREB3L2;GPBP1;PRR20C;RPL38;C19ORF56;DIP2B;PRKACA;SAMD12;NCKAP5;CXADR;TYW3;RPL22;WDR74;DNTTIP1;ARMC8;QTRTD1;RC3H2;EML5;RFX4;RUFY3;VPS28;LIPT1;CFH;CTBP1;DHH;PHYHIPL;HIF1A;MRPL13;PRDX3;PLCG2;SFN;RHBDL2;BTF3;STARD13;PMM1;FZD6;RDX;FN1;ABCA9;EIF2AK2;LNPEP;GPN2;FAM111A;VANGL2;ZNF37A;H2AFY2;C19ORF43;TNFSF4;FXYD2;GPR182;NOX4;FERMT2…
CBEPB (human)	815/2598	4.32245e-19	2.65872e-18	-0.975746	39.4872	PGLYRP4;ATF2;POP5;SCOC;OSGEPL1;PTPDC1;ALKBH8;CAPNS2;PSMD5;RAVER2;PRKACB;ZNF282;FRS2;PRKAB1;LRRC37B;SCAMP2;SLC5A6;NGFRAP1;DDIT3;RABL3;TMEM126B;ZBTB8A;SET;LYPD1;FPR3;ZNF23;LYPD5;ZNF24;UGT8;HMGXB4;EPB41L2;GRPEL2;LYN;HEXIM2;ZNF260;LARP7;LNPEP;BTBD11;ABCA8;LYZ;ALS2CR11;FERMT1;TMEM98;LAS1L;NOX4;EZH1;ZNF256;ARF4;HEXA;MED16;PIGY;TRIOBP;TUBA1A;PPP2R4;NKRF;B3GALT1;APPL2;ZNF486;APPL1;DUSP3;ELOVL4;ARG1;KIAA1…
STAT1 (human)	568/1667	5.51231e-19	3.3278e-18	-1.0367	41.7211	RB1;ROPN1B;PGLYRP3;FAM108B1;TES;GLDC;CLEC10A;RPL34;POP4;KIAA0141;ENO1;GABPB1;SMC4;C14ORF166;PTPDC1;FAM122B;ZFYVE27;DPYSL4;C19ORF54;CAPNS2;PPP4R4;RAVER2;MPV17;RPL39;UNC13B;FAM108A1;MAP1S;STARD8;CACNA2D2;PHKA1;TMEM85;PRKAB1;LRRC37B;ATG12;MED7;SYTL2;BCR;DYNC1LI1;IFT88;WDR82;ADPRH;HMBS;UQCRC1;YME1L1;TSPYL4;ZNF155;TSTA3;ZBTB8A;ZNF274;MTMR2;SET;CRABP2;ABCB7;MFI2;SHMT1;C5ORF4;LYPD1;NAIF1;LYPD5;MRPL13;MT…
FOS (human)	493/1394	5.87491e-19	3.48222e-18	-1.08018	43.4219	C5ORF22;MDC1;CYFIP1;IPO11;PGLYRP3;SCOC;GLDC;SERPINE1;PSMD9;ALKBH5;ALCAM;PPP4R1;C19ORF54;ANKFY1;LIPM;OBFC1;PIP4K2B;PIP4K2C;PRKACA;CMKLR1;GSTK1;PRKCI;STARD8;ZNF10;EML3;LCE2C;IFT88;SCO2;RABL3;RPL24;CGGBP1;MTMR2;SET;AIRE;SHOX2;ADH7;MEFV;LDHA;RDH12;MYO6;S100A13;SFN;RDH13;SLC19A2;BARD1;NCAPH2;RAB3IP;RDX;BTBD11;C20ORF24;MRPL21;SLC6A9;GPR183;FXYD2;GTF2IRD1;CPEB3;ZNF134;ARHGAP9;PHF3;PIGO;IL1F8;BBC3;TRIM9;…
REPIN1 (human)	512/1466	8.28285e-19	4.8218e-18	-1.06029	42.2774	ATF1;TRIO;RNH1;HNRNPU;PHAX;DCAF7;MYLK;FAM122B;ISLR;NSDHL;ALCAM;ALKBH4;DPYSL4;MPRIP;CAPNS1;CLP1;RAVER2;AP1S3;ZNF160;RPL22;REV1;HSPG2;GTPBP3;DYNC1LI1;EML5;BIN2;WDR82;SCO2;DDIT3;ADPRH;RPL28;VPS28;NGEF;CDC42SE1;LIPT1;CTBP1;CDCA5;ANAPC11;CYB5R2;PRDX5;LDHA;HMGXB4;MYO6;PLCG1;KIAA0319L;SERF2;ST3GAL3;VPS16;JAG2;CADM4;ZNF260;NCAPH2;NR2F2;C20ORF20;FOSL2;SETX;SLC6A5;ABTB1;GJB6;PSMG1;FXYD5;LAD1;RPLP1;PIGQ;ARP…
POU2F2 (human)	862/2792	1.09206e-18	6.24581e-18	-0.928701	36.7901	SCOC;FAM108B1;ITSN1;MYLK;PPP4R2;TDO2;CAPNS2;GPBP1;RAVER2;LIPM;PRKACB;TYW3;ZNF10;PRKAB1;UPB1;ZNF16;BCR;RFX4;PSME3;FAR2;TMEM126B;ATF3;CGGBP1;SF1;MTMR2;NLRX1;CDCA4;CDCA7;MRPL17;CYB5R2;ADAMTS13;HMGXB4;EPB41L1;EPB41L3;MYO6;RDH14;SULT1A3;PPARGC1B;LYN;EIF2AK1;ABCA4;EIF2AK2;BTBD11;MAGOHB;SETX;FAM111A;SULT1B1;PPFIBP1;VANGL2;TMEM99;NAPEPLD;PSMG4;PYDC1;HNRNPA1L2;SFTA2;ZNF45;C6ORF72;TRMT112;NIPBL;TUBA1A;C5OR…
SMAD4 (human)	532/1542	1.14291e-18	6.42392e-18	-1.04582	41.4004	PGLYRP3;TMEM200B;SERPINE1;ELK1;CLDN1;DCAF7;ISLR;ALCAM;ZFYVE27;SYNGAP1;C19ORF54;CAPNS1;ZMIZ2;MYC;CDK5RAP1;C2ORF82;RPL39;CSNK2A1;KRTAP17-1;NGDN;MED8;RNASE4;HSPG2;EML3;FCAMR;EML4;SULT2B1;CH25H;ZFYVE16;TEP1;RABL3;PADI3;TMEM126B;NHLRC2;FLG;C11ORF10;NUP205;ABCB4;LYPD5;C3;ABR;S100A16;PRDX1;MYO6;PLCG2;HMOX1;SFN;RDH13;ZBTB7C;VPS16;PRELID1;RAB3IP;C20ORF24;NR2F6;PPFIBP1;FXYD2;TNFSF4;NOX4;TNFSF9;GTF2IRD1;DEN…
ATF2 (human)	525/1517	1.21417e-18	6.70881e-18	-0.992607	39.2508	COBRA1;ATF2;CDA;PGLYRP3;SCOC;TES;RNH1;POP1;GMFG;WDR86;BACH1;DCAF6;NSDHL;C19ORF54;PRR20C;PLCE1;PRKACB;WDHD1;ZNF160;PRKCD;RNASE4;GAPVD1;SYTL4;ATG12;GTPBP3;ZNF16;NUP93;BCR;FLG2;IFT81;ADPRH;C19ORF66;LETMD1;FLG;ZNF397;ZNF275;ZNF274;AASDH;MEFV;UGT8;GRPEL2;HOXC4;RDH14;HAO2;ZBTB7C;VPS16;BTF3;NFE2;AFAP1L2;ZNF141;RDX;MTHFR;LNPEP;MTHFS;ABCA8;NR2F6;HNRNPL;FAM111A;PPFIBP1;GPR183;FXYD2;GJB6;PSMG3;CPEB3;FERMT2;…
MAX (human)	637/1934	1.48155e-18	8.04973e-18	-0.994669	39.151	COBRA1;CDA;FAM108B1;RNH1;GLDC;C2ORF89;GMFG;SERPINE1;ITSN1;HNRNPR;ENO1;ACCS;BACH1;BACH2;FGFRL1;LIPC;SYNGAP1;C19ORF54;DPYSL4;SOX18;RAVER2;FDXR;PROK2;ATG3;WDR74;AFAP1;SOX11;PRKAB1;UPB1;GTPBP3;EML4;NGFRAP1;SCO2;RFX4;ZC3H11A;RABL3;NUP98;UQCRC2;ATF3;NGEF;SF1;SET;CTBP1;CDCA4;C5ORF4;PDGFB;AGAP1;WDR66;MTDH;GJC1;LDHA;NTHL1;S100A16;RDH13;SERF2;VPS16;BTF3;EDEM3;STARD13;RAB3IP;WDR52;FZD9;IRF2BP2;MTHFR;NR2F2;M…
HOXD9 (human)	531/1543	1.84496e-18	9.85993e-18	-0.966329	37.8396	C5ORF24;OSGEPL1;GLDC;C2ORF89;MYLK;EPS8;LCE1B;GPBP1;CDK5RAP1;FDXR;SAMD12;PRKACB;GSTK1;FAM108A1;CXADR;RPL21;ZNF282;TYW3;HCFC2;HSPG2;RC3H2;SYTL2;RUFY1;DYNC1LI1;IFT81;RPL28;MYL9;SF1;ZNF398;ZNF397;ZBTB8A;SAR1A;AASDH;SHMT1;C5ORF4;MRPL16;GATA3;FAM125A;FAM171A1;HMGXB4;KCNMB2;NCKAP1L;PPAPDC1B;HAO2;PPARGC1B;PLK3;NDFIP1;FZD6;NFATC2;UPF3A;ZNF37A;C19ORF43;TMEM99;L1TD1;RNF220;PHF3;DENND1A;PHF1;PRKAG2;CYB561D1;…
ELK4 (human)	505/1453	3.0839e-18	1.62153e-17	-0.993849	38.4228	RB1;RPL30;ZNF175;KIAA0141;WDR89;GLDN;LACTB;PSMD9;ISLR;NSDHL;SYNGAP1;ANKS1A;RPL21;TSTD1;MED8;ZFYVE20;PRKAB1;ATG12;SYTL2;SULT2B1;SF3B14;DYNC1LI2;DAAM1;UNC50;PSME4;ATF4;ZNF398;SLBP;LIPT1;ZNF395;MTMR8;SDR39U1;WDR66;ANAPC11;PRDX5;PPP4C;SSR1;DNAJC25-GNG10;ZNF148;ZNF268;ST3GAL2;ZNF143;EDEM2;BTBD11;C20ORF24;GPN1;NPLOC4;LAS1L;SASS6;NOX4;L1TD1;C19ORF44;FARSA;ITPA;MYOM1;SETD8;SNX12;IL1F9;MRPL35;WDR43;WDR44;…
ATF4 (human)	489/1398	4.30618e-18	2.22828e-17	-0.94598	36.2714	POP5;RNH1;RPL34;ABCA12;BACH2;FAM122A;RNF114;ZFYVE27;ALKBH4;SYNGAP1;GPBP1;CREB3L2;FDXR;RPL35;PROK2;CMKLR1;TSPYL2;ATG3;WSB1;RPL21;ZNF10;QTRTD1;PRKAR1A;WDR82;ASPHD1;C19ORF63;PSME3;YME1L1;VPS24;NUP98;GLT25D1;SF1;SKAP2;LIPT1;CRABP2;AASDH;MRPL17;SDR39U1;ZNF23;DEDD2;FAM100A;LDHA;ST3GAL5;HOXC4;RDH13;ZNF266;EDEM3;ZNF143;ACD;HOMER2;FN1;LARP7;C20ORF24;ABTB1;PSMG3;OGDH;GTF2IRD1;PRKAG2;C1ORF35;PRSS27;WDR45;KR…
E2F6 (human)	477/1358	6.25104e-18	3.18412e-17	-0.917401	34.8482	RNH1;TMEM200B;FRMPD1;KIAA0141;WDR86;HNRNPR;FGFRL1;GPATCH8;FAM134C;SCAMP4;C19ORF54;PPP4R2;MYC;LIPG;RAVER2;PLCE1;STRA13;ZNF160;RFX3;HSPG2;NGFRAP1;WDR82;C9ORF69;SCO2;PRKAR1A;TBPL1;ZNF155;TSTA3;PDGFB;PHYHIPL;AGAP1;MRPL14;FAM100A;ABR;RNF216;PRKAR2B;EPB41L2;MYO6;PLCG1;PPARGC1B;CREBBP;AFAP1L2;ZNF141;GRTP1;HOMER2;RAB3IP;C5ORF38;H3F3A;IRF2BP2;UPF3A;NR2F2;GRIN2C;NR2F6;FOSL2;ABTB1;NAPEPLD;AVL9;CPEB3;C9ORF91…
SP1 (human)	490/1406	6.83728e-18	3.42916e-17	-0.946882	35.8979	TRIO;RNH1;TMEM200B;ADARB1;BACH1;BACH2;TSEN54;FGFRL1;TMEM93;PPP4R1;MPRIP;DPYSL4;SOX18;PPP4R4;ZMIZ2;ZXDC;AKT1;HOMER3;PRKACA;FAM19A5;TSPYL2;CSNK2A2;FNDC3B;SOX11;HSPG2;EML3;SF3B14;IFT81;ASPHD1;SCO2;RFX4;SF1;CTBP1;CDCA4;PLA2G3;MRPL14;IQGAP1;GATA3;ABR;KCNMB4;PLCG1;RREB1;LRRC37A3;BARD1;CREBBP;F8A1;CADM4;SIVA1;GRTP1;NCAPH2;FZD7;H3F3A;C5ORF38;IRF2BP2;GRIN2C;PRDX6;C20ORF20;NR2F6;FOSL2;ABTB1;TADA2A;PSMG2;FE…
TBP (human)	777/2486	7.13123e-18	3.52239e-17	-0.770107	29.1753	MDC1;PTPDC1;LACTB;TDO2;GPBP1;SAMD12;PRKACB;RFX3;RC3H2;SCAMP3;RUFY1;FAM133B;SLC5A6;CH25H;FLG2;EWSR1;RFX4;RUFY3;ATF6;PDGFB;LYPD5;CYB5R2;ZNF266;APCDD1L;FN1;ERLIN1;FAM111A;MTMR10;ODF3L2;MTMR14;ZNF45;LRRC32;LMBR1;MYOC;PTH2R;PLSCR4;AGPS;ACRV1;RAPGEF1;SYNPO2;TMEM70;NEURL1B;SNX27;STX6;FLNA;NHEDC2;DMD;RICTOR;PABPC1L2B;P4HTM;ZNF223;NKTR;CENPT;ZNF462;ODAM;GOLM1;SAMD4A;KIR3DL3;C12ORF23;C6ORF48;FABP4;TMEM54;T…
RXRA (human)	494/1422	7.9585e-18	3.87234e-17	-0.922246	34.8518	MDC1;GMFG;SERPINE1;IPP;SMC4;ELK4;C19ORF50;SCAMP4;LIPC;CLP1;PSMD2;RPL38;C2ORF82;MBNL1;PRKCH;MAP1S;MED8;ZNF10;UPB1;SYTL2;GTPBP3;RUFY1;CLNS1A;CLPP;C19ORF63;RUFY2;HMBS;UQCRC1;PADI3;RPL24;JTB;SRFBP1;NUP98;LETMD1;SF1;ZNF398;ZNF273;MRPL16;PRDX3;PPP4C;HMGXB4;HCRT;ST3GAL2;SERF2;C9ORF82;PMM1;JUP;NR2F2;INO80;C12ORF76;SETX;HNRNPM;GJB2;FAM160A2;TADA2A;NPLOC4;ARL2BP;C19ORF43;PSMG3;CDK10;L1TD1;FARSA;SETD8;ZNF44…
TEAD4 (human)	474/1354	1.30217e-17	6.24276e-17	-0.866003	32.3127	TRIO;RNH1;TMEM200B;BACH1;TSEN54;FGFRL1;MYLK;DPYSL4;SOX18;PPP4R4;ZMIZ2;ZXDC;FDXR;PRR20C;HOMER3;STRA13;SAMD12;FAM19A5;TSPYL2;TYW3;ZNF10;RFX3;CACNA2D2;SOX11;FRS2;EML3;SCAMP2;EML4;NGFRAP1;ASPHD1;RFX4;C19ORF66;MYL9;CDCA4;NAIF1;AGAP1;SLAIN2;MRPL14;GATA3;FAM125A;ABR;PPP3R1;PLCG1;RREB1;BARD1;CREBBP;PHC2;PRELID1;F8A1;CADM4;GRTP1;HOMER2;NCAPH2;C5ORF38;H3F3A;FN1;NFATC3;NFATC2;IRF2BP2;GRIN2C;PRDX6;NR2F6;GIPC…
RELB (human)	505/1469	1.61106e-17	7.61168e-17	-0.86912	32.2567	IPO11;C5ORF24;FAM108B1;MAML2;WIPF1;GMFG;WDR86;ABAT;SOX21;DCAF7;PTPDC1;LCE1B;GPBP1;FDXR;PRKACA;GABARAPL2;GSTK1;WDR74;FNDC3B;PRKAB1;RC3H2;SULT2B1;MYL5;RFX4;C19ORF63;PADI3;NUP98;RNF122;ATF3;ZBTB8A;CTBP1;DHH;CLCNKA;AGAP1;COPS7B;WDR67;PRDM10;WDR66;NTHL1;EPB41L2;MYO6;RDH16;PLCG2;CEP72;RHBDL2;S100A10;GSDMA;FZD7;FZD6;APCDD1L;FN1;PBX2;C1ORF186;ABCA7;GRIN2C;CS;VANGL2;C19ORF43;FXYD2;GPR182;SFXN3;NOX4;CHRFAM…
SPI1 (human)	550/1638	2.19719e-17	1.02326e-16	-0.930544	34.2611	ROPN1B;TES;GABPB1;WDR89;GPATCH8;DCAF6;MYLK;C19ORF50;COMTD1;PPP4R1;DPYSL4;PRKACB;FAM19A5;CMKLR1;TSPYL2;FAM108A1;FNBP1;STARD8;SECISBP2;RPL22;GTPBP8;FRS2;C14ORF156;EWSR1;ATF4;SF1;ZC3HAV1;MEFV;MRPL10;UGT8;ABR;PRDX1;PLCG2;NCKAP1L;ATRIP;SULT1A3;ZNF266;PHC2;STARD13;H3F3A;RDX;ABCA4;MTHFR;NR2F2;GPN1;GJB1;NPLOC4;EIF6;LAS1L;LYPD6B;TNFSF4;ITPA;ARHGAP9;FXC1;NRSN2;CDKN1A;BTG1;SERPINA1;CDKN1B;TINAGL1;ZNF491;TGF…
E2F1 (mouse)	918/3056	2.92699e-17	1.34394e-16	-0.69249	25.3076	MDC1;SCOC;GMFG;ITSN1;SPINT2;PTPDC1;MYLK;PSMD9;NDST1;COMTD1;MPRIP;PPP4R4;STRA13;PRKACB;STARD7;STARD8;TYW3;DNTTIP1;PHKA1;SLC5A6;EWSR1;FEZ1;CLNS1A;ATF5;ATF3;SF1;SKAP2;TSTA3;SLBP;SET;SAR1A;CDCA4;AIRE;CRABP1;CDCA7;LYPD1;FPR3;SLC5A1;ZC3HAV1;MRPL13;HMGXB4;GRPEL1;MYO6;RDH13;EDEM3;JAG2;HEXIM2;CADM4;PMM1;LNPEP;MRPL21;LYPD6B;L1TD1;PGCP;MTMR10;DIS3L;PIGZ;MED16;MED18;SHD;TRIOBP;LRRC1;TMEM47;SMPD4;TPSAB1;JAK3;…
FOXF2 (human)	478/1379	3.91026e-17	1.77048e-16	-0.877391	31.8231	MDC1;IPO11;C5ORF24;GABPB2;GMFG;RPL6;C19ORF50;PSMD9;LSM12;COMTD1;LSM11;CDK5RAP1;DIP2B;FAM108A1;MBNL1;WSB1;MAP1S;SERPINF1;WDR74;AFAP1;GAPVD1;CLPX;MYL6;ZFYVE16;NGFRAP1;RUFY3;CLNS1A;CLPP;HMBS;PSME4;UQCRC1;YME1L1;NUP98;LETMD1;GLT25D1;TSTA3;SET;ZNF273;SHMT1;FAM125A;DEDD2;GJC1;ABR;ADAMTS13;RDH12;RNF216;PRDX1;GAR1;RDH13;HCRT;SERF2;ICMT;EDEM2;FZD9;GPN2;LASS2;SETX;LASS3;ARL2BP;C19ORF43;ITPA;ARHGAP9;DENND1C…
MIR133B (human)	511/1500	3.97984e-17	1.7773e-16	-0.830012	30.1014	PGLYRP4;WIPF1;GMFG;SERPINE1;RPL6;COMTD1;LIPG;RAVER2;FDXR;C19ORF56;DIP2A;STRA13;PRKCH;FNDC3B;AFAP1;WDR78;SYTL2;BCR;EML4;GPR162;C19ORF60;DAAM1;ASPHD1;RUFY2;TBPL1;RNF122;ZBTB8A;CRABP2;SRCAP;AIRE;PLA2G3;PHYHIPL;WDR66;FAM100A;ABR;EPB41L2;ST3GAL5;HOXC4;SFN;FZD1;JAG2;ZNF142;PHC2;EDEM2;C20ORF29;RDX;NFATC3;CYP4F8;GRIN2C;NR2F6;MLLT11;HNRNPL;FAM111A;FXYD2;GJB6;CDK10;RAD17;GTF2IRD1;CHRFAM7A;SFTA2;ARPC1A;CLTC…
MIB2 (human)	508/1490	4.4115e-17	1.94344e-16	-0.75545	27.3298	COBRA1;SCOC;FAM108B1;SPI1;GMFG;RPL34;RAX;HNRNPU;ABAT;ADARB1;BACH1;PTPDC1;ZFYVE27;SOX18;PSMD5;FDXR;PRR20C;RPL38;PRKACA;DDX18;ACOT9;VPS18;CXADR;STARD8;RPL22;FNDC3B;ZNF10;RNASE4;UPB1;GPR162;PRKAR1A;C19ORF63;ATF5;VPS28;ZNF274;AIRE;RPN1;C5ORF4;CLCNKA;LYPD2;AGAP1;CHST11;HOXC5;S100A13;HOXC4;DNAJC25-GNG10;KIAA0319L;RREB1;SLC19A2;BARD1;JAG2;ZNF141;CADM4;RAB3IP;C20ORF20;FOSL2;MLLT11;HNRNPL;FAM111A;GJB6;CDK…
HNF4A (human)	677/2127	5.63326e-17	2.44859e-16	-0.742022	26.6726	C5ORF24;TES;OSGEPL1;POP1;GMFG;RPL34;ITSN1;WDR85;ABAT;GABPB1;ELK1;ELK4;RNF114;CAPNS1;ZMIZ2;PSMD2;FDXR;PRKACB;DDX18;ACOT9;MBNL1;TSPYL1;CSNK2A1;MAP1S;ZNF160;KRTAP17-1;ZFYVE20;C14ORF156;LRRC37B;SCAMP2;FCAMR;SULT2B1;DYNC1LI1;HMBS;GLT25D1;ATF3;CGGBP1;ZNF275;ENPEP;MTMR2;ZBTB8A;ZNF274;SET;DHH;CDCA7;LYPD1;SDR39U1;LYPD5;NCSTN;CHST11;EPB41L1;PRDX1;EPB41L2;CEP70;HMOX1;DNAJC25-GNG10;HCRT;ZNF267;ST3GAL3;BARD1;…
UBTF (human)	508/1493	5.94559e-17	2.55035e-16	-0.794232	28.517	CYFIP1;C5ORF24;SPI1;TMEM200B;CLEC10A;ITSN1;RAX;THYN1;ABAT;DMP1;BACH1;SOX21;EPS8;RNF114;C19ORF54;ZMIZ2;RAVER2;RPL38;DIP2A;C19ORF56;PRSS3;ACOT8;ZNF160;PRKCD;FNDC3B;MED7;EML3;BCR;SULT2B1;DYNC1LI1;GPR162;ZFYVE16;BIN2;DAAM1;SPINT1;C19ORF63;NUP98;LETMD1;RPL28;TSTA3;AIRE;CDCA5;HHLA3;MFI2;CLCNKA;AGAP1;SLC5A1;FAM125A;PRDX5;RDH13;FDFT1;ST3GAL3;JAG2;NFE2;FZD7;RAB3IP;C20ORF29;FZD9;FN1;IRF2BP2;HNRNPL;ALS2CR11…
NR1I2 (human)	479/1387	6.13127e-17	2.59584e-16	-0.80279	28.8101	CYFIP1;MDC1;FAM108B1;RNH1;GMFG;KIAA0141;EPRS;SMC3;C9ORF50;PSMD9;SCAMP4;RNF114;CLP1;GPBP1;RPL35;DIP2B;C2ORF82;GSTK1;SDS;ZNF282;ZNF160;SERPINF1;AFAP1;PHKA1;FAM133B;DYNC1LI2;DDIT3;HMBS;RPL24;DUS3L;GLT25D1;ASF1B;SF1;TSTA3;ZNF273;SAR1A;MRPL17;VPS26A;PRDX3;ABR;RNF216;NTHL1;PRKAR2B;EPB41L1;PRDX1;PLCG2;HCRT;SERF2;SLC19A2;NFE2;ICMT;HACE1;JUP;EIF2AK1;MRPL27;FZD9;EIF2AK2;C20ORF24;UPF3A;C20ORF20;LASS2;HNRNPM…
GATA3 (human)	769/2505	3.46539e-16	1.44836e-15	-0.716677	24.4877	LOC641518;PGLYRP3;TMEM93;NSDHL;LIPC;MPRIP;PSMD2;LIPG;GPBP1;C19ORF56;PRKACB;GABARAPL2;CXADR;ZNF282;NGDN;RNASE4;LOC643923;RNASE1;ZNF16;SLC5A6;FLG2;NGFRAP1;PSME4;MYL9;ATF3;NGEF;FLG;C11ORF10;SET;DHH;HHLA3;LYPD1;MTMR8;SDR39U1;IQGAP1;GRPEL1;SCGB1D2;HCRT;ZNF268;HACE1;MRPL27;BTBD11;NR2F2;LOC731789;MRPL21;FXYD2;HNRNPA1L2;ARF1;RPLP1;HEXB;SNX12;PRKAG2;ZNF44;PIGW;TMEM47;C12ORF35;TUBA1C;NKRF;FASTK;FLVCR2;C5OR…
RARA (human)	472/1379	3.67081e-16	1.51479e-15	-0.774016	26.4121	POP5;FAM108B1;RNH1;GMFG;EPRS;SLC4A5;TMEM93;ELK4;FAM122B;SCAMP4;PPP4R2;CLP1;SDS;ZNF282;SERPINF1;AFAP1;FAM158A;SYTL2;ZFYVE16;SPINT1;PADI3;SF1;SET;LXN;PRKRIP1;RPN1;IQGAP1;DEDD2;HMGXB4;NTHL1;CEP70;ST3GAL5;SSR1;RDH13;HCRT;PPARGC1B;SERF2;NFE2;HEXIM2;C9ORF82;FZD9;C20ORF24;LYZ;C20ORF20;CS;SETX;PPFIBP1;LASS3;NPLOC4;ARL2BP;C19ORF43;TMEM98;GJB6;NAPEPLD;HNRNPA1L2;ARF1;PIGO;TGFB1I1;PRSS27;WDR45;MED18;SMG6;BBC…
FOXA1 (human)	492/1457	5.67538e-16	2.31272e-15	-0.754325	25.421	POP5;IPO11;SLC4A1AP;C2ORF89;POP4;CLEC10A;GMFG;KIAA0141;ABCA12;FAM134C;C19ORF50;PSMD9;RNF114;ALKBH4;RPL35;AP1S3;RPL39;CSRP2BP;FAM108A1;WSB1;ZNF282;GLCE;WDR74;HCFC2;DYNC1LI1;BIN2;SPINT1;C9ORF69;FEZ1;YME1L1;DUS3L;VPS28;ZNF398;ENPEP;SHMT1;RPN1;C5ORF4;MRPL16;VPS26A;MEFV;MRPL13;ABR;GRPEL2;PLCG2;RDH13;BTF3;PMM1;HOMER2;ZNF260;ABCA9;C20ORF27;GPN2;SLC16A13;HNRNPL;GLUD1;GJB1;TMEM98;SLC6A9;C19ORF43;LAS1L;GJB…
TP63 (human)	488/1443	6.11326e-16	2.4604e-15	-0.763417	25.6802	MDC1;CDA;GMFG;IPP;ABAT;ENO1;WDR89;SMC4;ELK4;C19ORF50;LSM12;TEPP;CREB3L2;ANKFY1;PLCE1;GJA9;AP1S3;DIP2B;UNC13B;GSTK1;FAM108A1;PRKCH;REV1;UPB1;SULT2B1;NGFRAP1;RFX4;RUFY3;RUFY2;HMBS;UQCRC1;PADI3;RPL24;JTB;RNF121;SET;NLRX1;MRPL17;MRPL14;LYPD5;ADAMTS13;RDH12;RNF216;EPB41L1;GAR1;HMOX1;SFN;RDH13;HCRT;RHBDL2;SULT1A3;ZNF267;PHC2;ICMT;PMM1;RDX;LARP7;FAM136A;LYZ;C20ORF30;GJB1;SLC6A9;LAS1L;GPR183;GPR182;CPEB3…
TFAP2D (human)	455/1324	7.6217e-16	3.03009e-15	-0.728484	24.3534	GABPB2;WDR85;GPATCH8;TMEM93;FAM134C;FAM122B;ALKBH5;LSM11;CAPNS1;RPL38;AP1S3;SDS;AFAP1;CLPX;C20ORF43;SYTL2;ZFYVE16;NGFRAP1;BIN2;HMBS;PSME4;UQCRC1;PADI3;NUP98;RNF121;TSTA3;ENPEP;SET;VPS26A;IQGAP1;ARPP19;PRDM10;GJC1;ADAMTS13;NTHL1;RDH13;SERF2;ST3GAL2;PPARGC1B;NFE2;ICMT;HOMER2;EIF2AK1;FZD9;NFATC2;SETX;FERMT1;LASS3;NPLOC4;GJB6;OGDH;NOX4;GTF2IRD1;FARSA;HNRNPA1L2;DENND1C;WDR47;ARF1;NRSN2;SETD8;HEXB;DIS3…
NRF1 (mouse)	549/1676	1.0622e-15	4.17202e-15	-0.630061	20.8616	ATF2;RPL30;IPO11;POP1;HNRNPR;SPINT2;TMEM97;ENO1;DCAF7;TMEM93;FAM134C;NUB1;ZFYVE27;ALKBH4;ALCAM;PPP4R2;MPRIP;CLP1;PPP4R4;NAMPT;ZXDC;RPL35;RPL38;PIP4K2B;NFRKB;CSRP2BP;GABARAPL2;DDX18;RPL21;WDR74;HDHD2;FAM133B;ZSCAN22;UQCRC1;ATF5;DUS3L;ASF1B;ANAPC13;NUP205;SEH1L;CTBP1;PRKRIP1;MRPL17;COPS7B;PHYHIPL;MRPL10;DEDD2;CYB5R2;LDHA;CHST12;RAD21;CEP70;HCRT;VPS16;EDEM3;BTF3;AFAP1L2;ACD;NDFIP1;JUP;MRPL27;NFATC2;…
APEX1 (human)	467/1373	1.25663e-15	4.87691e-15	-0.724052	23.8606	ROPN1B;RPL30;C5ORF24;SLC4A1AP;RNH1;C2ORF89;GMFG;C5ORF28;POP4;CLEC10A;C9ORF50;C19ORF50;ALKBH2;PSMD9;CLP1;ANKFY1;AP1S1;PLCE1;NFRKB;IER5;CMKLR1;UNC13B;ACOT8;DNTTIP1;IFT80;TMEM85;GTPBP3;ZNF16;SCO2;RUFY2;HMBS;UQCRC1;ATF6;GLT25D1;ATF3;NLRX1;PRKRIP1;SHMT1;SDR39U1;LYPD3;MEFV;ARPP19;PRDX3;GJC1;FAM171A1;ABR;LDHA;PPP4C;GRPEL1;SULT1A3;PPARGC1B;ZNF267;ZNF266;MCTS1;HACE1;PMM1;JUP;CYP4F3;FZD9;C20ORF27;LARP7;C20…
TFAP2C (human)	497/1485	1.4114e-15	5.41313e-15	-0.623028	20.4664	PGLYRP4;CYFIP1;STMN3;WDR86;ABAT;ENO1;SPINT2;DCAF7;DCAF6;EPS8;FAM122A;CAPNS1;ZMIZ2;MYC;TEPP;RAVER2;FDXR;STRA13;PIP4K2C;PRKACA;FAM19A5;FAM108A1;WSB1;FNDC3B;RNASE4;WDR78;GTPBP3;FAM133B;RUFY1;MYL5;EWSR1;WDR82;UQCRC1;NGEF;TPH1;NLRX1;AIRE;MRPL16;PDGFB;CLCNKA;PHYHIPL;MTMR4;WDR66;PPARGC1B;ZNF267;VPS16;NFE2;ZNF141;PMM1;HOMER2;H3F3A;ABCA9;IRF2BP2;GJB1;H2AFY2;CDC42SE2;SFTA2;PIGQ;PRKAG2;MRPL36;TCF20;SMG7;WDR…
NR3C1 (human)	525/1590	1.51262e-15	5.7339e-15	-0.612346	20.0803	CDA;CHIC2;SCOC;OSGEPL1;RAPH1;RAX;ACCS;CLDN1;SLC4A5;PSMD5;ANKFY1;PLCE1;HOMER3;C19ORF56;SAMD12;PRSS3;IER5;ATG3;KRTAP17-1;AFAP1;CACNA2D2;RNASE4;SYTL4;MED7;GPR162;EWSR1;C9ORF69;CLNS1A;ADPRH;LETMD1;NGEF;AIRE;MFI2;CRABP1;LYPD1;ABR;HAO2;SULT1A3;EDEM3;NFE2;ZNF141;CADM4;ERLIN1;FN1;C1ORF186;MTHFS;SLC16A13;CS;GJB1;FXYD2;GJB6;STRN;FXYD5;SFTA2;CDKN1A;SERPINA1;SPEF2;TINAGL1;ARPC1B;STON1;IL1F9;PIGW;ABCC11;FAM12…
ELK1 (human)	503/1511	2.00188e-15	7.50131e-15	-0.652819	21.2321	SERPINE1;PHAX;TMEM93;DCAF6;FAM122B;DPYSL4;LIPG;GPBP1;RAVER2;PRR20C;ANKFY1;AP1S1;FAM19A5;CSRP2BP;GABARAPL2;TSPYL1;STARD8;DNTTIP1;HSPG2;SYTL2;FAM133B;EML4;MYL5;IFT88;TEP1;DDIT3;RABL3;NUP98;RNF122;ZNF398;DHH;MRPL18;MFI2;TPRG1L;GATA3;MEFV;UGT8;ABR;LDHA;SCGB1D2;PRDX1;RDH16;KCNE1L;PPAPDC1B;RAB3IP;APCDD1L;EIF2AK2;LARP7;IRF2BP2;C20ORF24;NR2F2;LASS2;MOV10;LASS3;ZNF37A;GIPC1;CDK10;CHRFAM7A;PSMG2;AVL9;PRKAG…
NR1H3 (human)	468/1385	2.83678e-15	1.0509e-14	-0.672606	21.6489	POP5;IPO11;FAM108B1;RNH1;GMFG;SMC3;RPL6;SLC4A5;FAM122B;PSMD9;SCAMP4;LSM12;CLP1;GPBP1;C2ORF82;GABARAPL2;GSTK1;SDS;MAP1S;ZNF160;SERPINF1;AFAP1;PHKA1;LRRC37B;SYTL2;SULT2B1;SPINT1;NUP98;DUS3L;GLT25D1;TSTA3;SET;LXN;ZNF273;RPN1;C5ORF4;LYPD3;VPS26A;ABR;HMGXB4;RNF216;EPB41L1;CHST12;NTHL1;PLCG2;SSR1;RDH13;HCRT;PPARGC1B;SERF2;NFE2;HEXIM2;GSDMA;ICMT;HACE1;PRPF38A;FZD9;C20ORF20;SLC16A13;SETX;GLUD1;NPLOC4;C19…
EGR1 (mouse)	529/1617	4.48351e-15	1.64227e-14	-0.57361	18.2064	RB1;POP5;ATF2;CHIC2;TRIO;PGAP1;TMEM200B;TMEM200A;TRRAP;POP4;FGFRL1;TSEN54;ELK4;PPP4R1;PPP4R2;DPYSL4;MYC;ZXDC;AKT1;PIP4K2B;ATG3;MBNL1;UNC13A;CACNA2D1;PRKCD;FNDC3B;CACNA2D2;ATG12;EML4;NUP93;EML5;SPINT1;JTB;VPS24;ATF5;ATF3;SKAP2;ASF1B;ZBTB8A;MTMR3;CDCA4;CTBP1;ABCB4;LYPD1;PHYHIPL;MRPL14;ANAPC11;FAM100A;ADAMTS14;PRDX5;GRPEL1;PRKAR2B;CEP70;KCNMB4;RDH13;SLC19A2;ZBTB7C;JAG2;CREBBP;CADM4;FZD9;IRF2BP2;NR2F…
TEAD2 (human)	493/1486	6.241e-15	2.26063e-14	-0.605441	19.0233	RNH1;TMEM200B;GLDC;BACH1;SOX21;C14ORF166;TSEN54;GPATCH8;FGFRL1;C19ORF54;MYC;SOX15;ZXDC;GPBP1;PROK2;HOMER3;AP1S3;TSPYL2;TYW3;UPB1;EML4;MYL5;EWSR1;RFX4;MYL9;ZNF274;CRABP2;AIRE;GATA3;LYPD5;GJC1;XKRX;PRDX5;PLCG2;ST3GAL5;RREB1;PPARGC1B;ACD;CADM4;FZD7;H3F3A;PBX2;IRF2BP2;NR2F2;NR2F6;HNRNPL;ABTB1;GJB1;VANGL2;FXYD2;GJB6;GTF2IRD1;AVL9;C9ORF91;PIGO;PIGQ;TGFB1I1;DIS3L;KIAA1274;PIGZ;ZNF44;ING1;TUBA1C;C16ORF72…
RBPJ (human)	506/1535	6.52729e-15	2.33835e-14	-0.610264	19.1542	MDC1;IPO11;ZNF175;SCOC;KIAA0141;PHAX;ELK1;MPRIP;DIMT1L;RAVER2;CDK5RAP1;LIPM;AKT1;RPL38;PRKACA;PRSS3;NCKAP5;RPL39;CMKLR1;GSTK1;CSNK2A1;TYW3;FNDC3B;FAM158A;ZNF16;PRKAR1A;PSME3;LETMD1;ATF3;CLCNKA;SDR39U1;MRPL10;MRPL11;PPP3R1;ADAMTS13;S100A16;EPB41L2;RDH16;ZNF267;AFAP1L2;PMM2;THAP11;C14ORF179;SQLE;VANGL2;ZNF37A;TNFSF4;GPR182;SNAI2;RAD17;ITPA;LGMN;PYGB;ARF1;CDKN1B;TINAGL1;DIS3L;IL1F8;SNX12;C1ORF35;TCF…
KLF13 (human)	483/1453	9.23657e-15	3.27296e-14	-0.57146	17.7441	CDA;SPI1;STMN3;WDR86;ABAT;TMEM97;PTPDC1;ZFYVE27;C19ORF54;MYC;SOX15;RAVER2;LIPM;DIP2A;FAM19A5;UNC13B;PRKCH;CSNK2A1;STARD7;SOX11;FAM158A;RNASE1;LRRC37B;SCAMP3;SYTL2;BCR;IFT88;SPINT1;C19ORF66;MYL9;NGEF;SF1;CRABP2;AIRE;LYPD2;ZNF22;ABR;NCSTN;S100A16;S100A13;RDH14;KIAA0319L;SULT1A3;ZBTB7C;PRELID2;ZNF142;F8A1;AFAP1L2;DMPK;CYP4F2;C20ORF27;MLLT11;GJB1;TMEM98;LYPD6B;GIPC1;NOX4;PYDC1;FARSA;ZNF256;SMG1;TINAG…
IKZF1 (human)	461/1373	1.07614e-14	3.77226e-14	-0.578351	17.876	RPL30;GABPB2;GMFG;EPRS;SMC3;C9ORF50;C19ORF50;COMTD1;RNF114;CLP1;CDK5RAP1;ANKFY1;C19ORF56;PIP4K2C;DIP2B;FAM108A1;WSB1;MAP1S;ZNF282;TYW3;SERPINF1;FRS2;SCAMP2;SULT2B1;MYL6;NGFRAP1;RUFY3;CLNS1A;CLPP;C19ORF63;HMBS;UQCRC1;YME1L1;ATF5;DUS3L;RNF121;ZNF398;ZNF155;TSTA3;SET;MTMR3;ZNF273;CDCA4;PRKRIP1;SHMT1;RPN1;SDR39U1;FAM125A;MEFV;GJC1;ABR;PPP4C;RDH12;HMOX1;RDH13;GTF2IRD2B;SERF2;NFE2;ZNF143;ICMT;ZNF140;NC…
PRDM1 (human)	484/1468	2.60271e-14	9.02644e-14	-0.561703	16.8713	C5ORF22;MDC1;CDA;PGLYRP3;GLDC;ABAT;ENO1;ABCA12;C14ORF166;DCAF6;ALKBH8;ZFYVE27;FDXR;ANKFY1;IER5;WSB1;PRKCD;MED8;ZNF10;TMEM85;SYTL2;SCAMP2;SULT2B1;DYNC1LI2;HMBS;ATF5;ATF4;ZNF154;ZBTB8A;ZNF395;LXN;AASDH;MTMR8;BAZ2B;PRDM10;WDR66;EPB41L1;CEP70;KCNE1L;RDH13;LTA4H;HCRT;ZBTB7C;CYP4F2;EDEM2;APCDD1L;FN1;LNPEP;BTBD11;C19ORF43;EIF6;TMEM98;FXYD2;GIPC2;NOX4;CHRFAM7A;CPEB3;AVL9;EZH1;ARHGAP9;SFTA2;WDR48;TINAGL1;…
GLI2 (human)	483/1465	2.78259e-14	9.54866e-14	-0.522573	15.6666	PGLYRP4;CDA;PGLYRP3;FAM108B1;WIPF1;ITSN1;C9ORF50;RPL6;GPATCH8;RNF114;ZFYVE27;LIPC;PSMD7;PPP4R2;PPP4R4;ZMIZ2;SOX15;STRA13;CMKLR1;STARD7;HCFC2;BCR;NGFRAP1;C9ORF69;TMEM79;FAR2;VPS28;ZNF154;ZBTB8A;ZNF274;NLRX1;ABCB4;CDCA7;PLA2G3;MRPL14;SLC5A1;LYPD5;HIF1A;RDH12;S100A16;S100A13;HOXC4;RDH13;JAG2;PLK3;ZNF142;DMPK;NCAPH2;IRF2BP2;INO80;NR2F6;EIF1;GJB2;NPLOC4;ZNF37A;LYPD6B;GIPC1;CPEB3;ZNF256;ARHGAP9;PGCP;SE…
AHR (human)	463/1391	2.91759e-14	9.90767e-14	-0.567886	17.0042	SPI1;RPL34;WDR85;IPP;ADARB1;ACCS;BACH1;EPS8;SCAMP4;ALKBH5;LIPC;MYC;GPBP1;ANKFY1;AKT1;TSPYL2;CXADR;AFAP1;WDR73;HSPG2;RNASE1;RUFY1;NGFRAP1;DDIT3;UQCRC2;MYL9;SET;FICD;SRCAP;RPN1;CLCNKA;LYPD3;MRPL14;GJC1;GRPEL1;S100A16;ST3GAL5;EDEM3;PRELID1;SIVA1;JUP;CYP4F3;H3F3A;ERLIN1;EIF2AK2;LARP7;MAGOHB;POU6F1;GLUD1;FAM160A2;TADA2A;SLC6A9;GJB6;SNAI2;PSMG1;PSMG2;AVL9;MTMR10;CDKN1B;TINAGL1;WDR45;C6ORF70;CYB561D2;BB…
JDP2 (human)	488/1488	4.09985e-14	1.37789e-13	-0.525841	15.5718	POP5;CDA;SCOC;SPI1;TMEM200A;C5ORF28;RAPH1;BACH2;PSMD9;ZFYVE27;DPYSL4;MPRIP;PIP4K2B;PRKACA;IER5;FAM108A1;RPL21;IFT80;LCE1C;MYL6;CLNS1A;C19ORF63;ADPRH;PSME4;TBPL1;YME1L1;FAR2;ATF3;ZNF155;LIPT1;ANAPC13;ZBTB8A;AIRE;MRPL18;MFI2;ZNF22;BAZ2B;ZNF24;RDH12;PRDX1;EPB41L2;PLCG2;SSR1;RDH13;KIAA0319L;ZNF268;PPARGC1B;SERF2;PMM1;EDEM2;EIF2AK2;LARP7;MTHFS;MOV10;ARL2BP;ZNF37A;H2AFY2;GPR183;FXYD2;OGDH;NAPEPLD;PSMG4…
STAT5B (human)	458/1379	5.37786e-14	1.78896e-13	-0.51761	15.1929	ZNF175;POP1;CLEC10A;THYN1;SPINT2;SOX21;SMC4;ELK4;SCAMP4;GJA1;ALCAM;NAMPT;PRR20C;CKMT1B;MPV17;PRSS3;CSNK2A1;RNASE4;GTPBP8;RNASE1;C20ORF43;SYTL2;ZNF16;NUP93;PRKD3;WDR82;TEP1;RFX4;NUP98;LETMD1;ZNF155;CDCA7;LYPD1;SDR39U1;FPR3;WDR67;ADH7;MRPL13;HBXIP;C3;GRPEL2;KCNE1L;NCKAP1L;GTF2IRD2B;HEXIM2;NDFIP1;ZNF140;MTHFR;BTBD11;MOV10;FAM111A;VANGL2;H2AFY2;GIPC1;NAPEPLD;GALNTL4;NOX4;CPEB3;CDKN1A;ARPC1A;DIS3L;IL1…
FOXJ1 (human)	486/1484	5.60217e-14	1.84476e-13	-0.490773	14.3901	TES;PGAP1;MAML2;WIPF1;GMFG;SERPINE1;WDR85;ADARB1;ELK1;ELK4;ALKBH2;CDK5RAP1;PIP4K2B;UNC13B;SERPINF1;KRTAP17-1;FNDC3B;ZNF10;RNASE4;TMEM85;GTPBP3;SULT2B1;C19ORF60;IFT88;RUFY3;DDIT3;JTB;LETMD1;ZBTB8A;SHMT1;CRABP1;COPS7B;SLAIN2;SLC30A10;ZNF24;MRPL10;WDR66;HBXIP;HMGXB4;RNF216;PLCG2;HMOX1;RDH13;ST3GAL2;ZNF266;ZNF143;ZNF260;C20ORF24;C12ORF76;HNRNPL;NPLOC4;GIPC1;OGDH;RAD17;CPEB3;EZH1;DENND1C;SRPX;GMEB1;MT…
RUNX2 (human)	479/1458	5.71049e-14	1.86162e-13	-0.500738	14.6777	ATF1;CDA;CYFIP1;CHIC2;CLEC10A;KIAA0141;WDR85;RPL6;PSMD9;C19ORF54;CAPNS1;TEPP;PLCE1;SAMD12;NFRKB;VPS18;TSPYL1;TMEM85;FAM158A;WDR78;ATG12;GTPBP3;AR;ZFYVE16;UQCRC1;ATF5;SF1;ZNF398;ZNF275;ZNF274;AIRE;ADH7;PRDX1;RDH14;RDH13;SULT1A3;ZBTB7C;EDEM3;PHC2;BTBD11;LYZ;ELL3;PPFIBP1;ARL2BP;FXYD2;SSPN;GTF2IRD1;FARSA;HNRNPA1L2;ZNF256;SERPINA12;PYGB;CDKN1B;SPEF2;IL1F9;MRPL35;ABCC11;PRSS23;SHD;BBC3;MRPL42;UBL5;JPH2…
NR5A1 (human)	458/1389	1.34407e-13	4.33829e-13	-0.460325	13.1037	ATF1;PGLYRP3;SCOC;HNRNPU;ABAT;PHAX;ACCS;RPL6;DCAF6;GPBP1;PLCE1;MPV17;WDHD1;RPL21;STARD8;WDR74;TMEM85;WDR78;SCAMP3;C20ORF43;FLG2;BIN2;IFT81;ZC3H11A;FLG;ZNF154;LIPT1;ENPEP;ZNF274;SRCAP;MTMR8;MRPL17;MRPL14;MTMR4;DEDD2;XKRX;NCSTN;CHST12;EPB41L2;GAR1;NFE2;ZNF140;SIVA1;SLC16A13;FERMT1;C20ORF30;GJB1;GPR183;CDK10;GTF2IRD1;FARSA;PYGB;ODF3L2;TCF20;SERPINA9;HOXC13;ABCC11;JPH1;PIGY;SHD;MS4A4A;LRRC1;ADAMTSL1;…
MYOG (human)	460/1404	2.64271e-13	8.44631e-13	-0.450695	12.5293	IPO11;SPI1;MAML2;WIPF1;C5ORF28;HNRNPU;BACH1;BACH2;DCAF7;PPP4R1;ALCAM;SOX15;KRTDAP;WDHD1;CXADR;TSTD1;RPL22;NGDN;REV1;HCFC2;SYTL4;RNASE1;ZNF16;LCE2B;FCAMR;ZFYVE16;BIN2;RFX4;ZC3H11A;HMBS;PSME4;UQCRC2;ATF6;ZNF395;AIRE;DHH;LYPD1;LYPD5;MEFV;RDH16;KCNMB4;HMOX1;NCKAP1L;LTA4H;ZNF268;NFE2;HEXIM2;PRPF38A;RAB3IP;EDEM2;RDX;CYP4F8;NR2F6;MLLT11;MOV10;ALS2CR11;GJB2;SLC6A9;GIPC1;SSPN;PSMG4;SNAI2;TINAGL1;PIGO;MRPL…
NFAT2 (human)	450/1376	6.12114e-13	1.93737e-12	-0.453408	12.2283	ATF2;GLDN;LCE1B;CREB3L2;ACOT9;GSTK1;PRKCB;STARD8;GLCE;FAM158A;C14ORF156;RNASE1;SYTL2;ZNF16;LCE2B;AR;LCE2A;VPS24;TMEM126B;ATF6;TSPYL4;SKAP1;SF1;ZBTB8A;MTMR3;FICD;ABCB7;MRPL17;SDR39U1;GATA3;MRPL13;UGT8;PRDX1;EPB41L3;KCNMB2;HOXC5;ST3GAL5;KCNMB4;NCKAP1L;ZNF148;HAO2;FZD1;STARD13;C9ORF82;EIF2AK1;FZD6;RAB3IP;APCDD1L;WDR52;BTBD11;TNFSF4;SASS6;AVL9;SPEF2;DIS3L;SNX12;TCF21;SMG6;TMEM47;IKBKB;ING3;NKRF;C1QTN…
CBEPA (human)	447/1366	6.83131e-13	2.14135e-12	-0.435964	11.7142	IPO11;SCOC;TMEM200A;ITSN1;STMN2;STMN3;SOX21;GLDN;FAM122B;ZXDA;RNF114;SOX15;GPBP1;HOMER3;PIP4K2B;MPV17;PRKACB;IER5;FAM19A5;CXADR;MAP1S;ZNF282;WDR73;GAPVD1;MED7;GPR162;SF3B14;IFT88;ASPHD1;YME1L1;ATF5;ATF3;CGGBP1;CRABP2;CDCA5;PRKRIP1;RPN1;ZNF22;C3;ABR;RNF216;RDH16;HOXC5;S100A12;RDH13;LTA4H;KIAA0319L;ZSCAN16;ZNF143;GRTP1;EDEM2;RAB3IP;NR2F1;PBX2;IRF2BP2;SLC6A5;FAM111A;EIF6;SLC6A9;GIPC1;OGDH;SFXN3;HNRN…
TEAD1 (human)	494/1547	9.4227e-13	2.92552e-12	-0.40511	10.7587	ROPN1B;PGLYRP4;MDC1;CDA;TES;WIPF1;C5ORF28;ITSN1;WDR85;SPINT2;C15ORF24;SLC4A5;FAM122B;CLP1;AKT1;OBFC1;NFRKB;GLCE;RNASE1;BCR;EML4;LCE2C;SPINT1;IFT81;TMEM79;LETMD1;ZNF398;ZNF275;C11ORF10;CFH;MFI2;LYPD5;SLC30A10;UGT8;NCSTN;GRPEL2;SSR1;SFN;PPAPDC1B;ZNF266;STARD13;ZNF141;EIF2AK1;NR2F1;EIF2AK2;C20ORF27;NR2F2;CYP4F8;FAM111A;SULT1B1;SLC6A9;GPR183;GJB6;SASS6;CDK10;ARHGAP9;SFTA2;SRPX;SMG1;PIGO;RPLP1;DENND1A…
EGR1 (human)	257/681	9.94425e-13	3.05833e-12	-0.496764	13.1708	C5ORF22;SLC23A2;CCNK;LPGAT1;FAM89A;CISD1;ELK1;BACH2;FGFRL1;PPP4R2;SOX18;GPBP1;SOX8;STRA13;DIP2B;PTGFRN;PRKACA;FAM19A5;ACSL4;EBF4;HSPG2;SCAMP2;SLC5A6;SULT2B1;EML4;GPR162;ZFYVE16;CDC34;PDE12;ULK1;TTLL12;HRASLS;ATF3;TMEM87A;MACF1;MAOB;TSHZ3;ABCB4;AGAP1;IQGAP1;PIK3R1;LYPD5;FAM100A;ABR;SEC14L1;CHTF8;MYO6;CREBBP;ICMT;DTNB;GADD45A;FN1;NFATC3;WDR53;MEMO1;GRIN2C;PRDX6;NR2F6;EIF1;SQLE;CAMSAP1L1;ADCK2;STAG3…
HOXA5 (human)	864/3000	1.04404e-12	3.18091e-12	-0.517996	13.7133	C5ORF24;SCOC;OSGEPL1;MYLK;ZFYVE27;TDO2;GPBP1;RAVER2;KRTDAP;ZNF10;GAPVD1;PRKAB1;SPINT1;SCO2;C19ORF63;TMEM79;SNORA25;CDCA4;CDCA5;C5ORF4;CDCA7;LYPD1;MTMR8;MRPL17;MTMR4;MIR570;RDH16;HEXIM2;EIF2AK2;LARP7;BTBD11;C20ORF24;MAGOHB;FAM136A;LAS1L;PSMG2;SNORA42;ARF4;HEXA;DIS3L;PRKAG2;C6ORF70;LMBR1;NIPBL;SNORA7A;TMEM44;DLGAP4;IKBIP;DUSP3;TEX11;PTH2R;BAZ1A;SLC39A14;HIST2H2BF;SLC7A8;RAPGEF2;SNORA68;ERGIC2;SAMD8…
RORB (human)	356/1035	1.14669e-12	3.46131e-12	-0.451821	11.9233	IFI27L2;AHCYL2;SCOC;TRAF3IP2;TRRAP;HHIP;CXORF21;CBLC;HNRNPU;GCC1;CALML4;ANTXR1;TXNDC15;CCAR1;AQP1;C19ORF50;PSMD9;ALKBH2;EDNRA;EFR3A;FRAT2;LIPC;ZNF607;CAPNS2;FLAD1;ZNF845;LIPM;LONP2;OBFC1;FAM65A;ZNF600;NCKAP5;UNC13B;VCX3B;TSTD1;KRT2;MIF;HDHD2;SFRP4;IFT88;SNTN;PRKAR1A;SCO2;COL8A2;TBPL1;NGEF;SPRR2E;ZNF275;PTGFR;MACF1;SP140;PEX11B;NAIF1;CLCNKA;COPS7B;AGAP1;C10ORF47;ADH7;PRDM10;ZBTB2;MTDH;TRPM1;SEC14L…
SAMD9L (human)	458/1415	1.33583e-12	3.99522e-12	-0.386304	10.1389	C5ORF22;CDA;WIPF1;IPP;BACH1;MYLK;ALKBH2;COMTD1;ZFYVE27;MYC;PRKACA;GSTK1;TSTD1;ZNF282;RFX3;LRRC37B;EML4;LCE2B;DYNC1LI1;MYL5;EWSR1;MTHFD2;UNC50;PRR15;ZNF155;ZBTB8A;ZNF395;ZNF274;SRCAP;CTBP1;AGAP1;SLC30A10;WDR66;ABR;GRPEL2;HAO2;PPARGC1B;ZNF267;VPS16;MCTS1;NFE2;F8A1;ACD;GSDMA;CADM4;JUP;C12ORF76;POU6F1;FXYD2;PSMG4;GTF2IRD1;CHRFAM7A;C19ORF44;NRSN2;GMEB1;PIGO;IL1F9;PIGW;ABCC11;FAM127B;TRIOBP;LFNG;C1QTNF…
LTF (human)	444/1363	1.41271e-12	4.18676e-12	-0.347687	9.10907	ROPN1B;GLDC;GMFG;SERPINE1;KIAA0141;THYN1;HNRNPR;ENO1;ANKRD20A1;GLDN;ELK4;C19ORF54;NAMPT;HOMER3;DIP2B;NFRKB;C2ORF82;VPS18;GSTK1;MBNL1;SDS;CXADR;STARD8;UPB1;MYL5;NGFRAP1;WDR82;ZC3H11A;RUFY3;HMBS;PADI3;ZNF397;FLG;SET;MFI2;CFI;RPN1;PLA2G3;MTMR4;ABR;PPP4C;CHST11;EPB41L1;ST3GAL5;KCNMB4;ATRIP;SERF2;BARD1;EDEM3;MCTS1;MTHFR;MTHFS;MAGOHB;GPN1;MRPL21;C12ORF76;HNRNPL;C20ORF30;ALS2CR11;FXYD2;LAD1;CDKN1A;SETD3…
RELA (mouse)	520/1656	2.09271e-12	6.14616e-12	-0.272534	7.03551	TMEM200B;POP4;GMFG;PHAX;EPRS;TMEM93;ZFYVE27;SOX18;PPP4R4;TEPP;NAMPT;LIPG;NCKAP5;TSPYL2;TSPYL1;CXADR;RPL21;RFX3;SND1;ATG12;MYL6;IFT81;ASPHD1;PRR15;NUP98;SKAP1;RNF121;SEH1L;SAR1A;LYPD2;MRPL14;FAM100A;CHST12;S100A13;KCNE1L;PPAPDC1B;PHC2;ACD;DMPK;SIVA1;NFATC2;LARP7;PRDX6;FOSL2;SFXN3;OGDH;RAD17;FXC1;ARF1;SETD3;TGFB1I1;DIS3L;CLTC;HOXC13;LRRC32;PIGW;WDR46;PHF8;IKBKB;ZCWPW1;LMBR1;PPP2R4;TMEM44;NKRF;RBPMS…
HNF1A (human)	571/1855	2.55395e-12	7.43381e-12	-0.288159	7.38408	ATF1;C5ORF24;FAM108B1;TES;SPI1;TMEM200A;C2ORF89;GHITM;ACCS;GABPB1;PTPDC1;CAPNS2;PSMD5;PLCE1;PIP4K2C;ACOT9;MBNL1;STARD8;CACNA2D1;ZNF10;HDHD2;PRKAB1;UPB1;CLNS1A;ADPRH;FAR2;RNF122;TSPYL4;LIPT1;MTMR2;ZBTB8A;ZNF395;HHLA3;CDCA7;MRPL17;AGAP1;VPS26A;NCSTN;ADAMTS13;NTHL1;SCGB1D2;CEP70;PLCG2;ST3GAL3;BARD1;FZD6;RAB3IP;CYP4F3;RDX;ABCA9;C1ORF186;FHDC1;MAGOHB;FA2H;NPLOC4;ARL2BP;TMEM98;RAD17;CHRFAM7A;L1TD1;CPEB…
NR2F1 (human)	364/1073	2.72323e-12	7.8564e-12	-0.394837	10.0959	IFI27L2;AHCYL2;SCOC;TRAF3IP2;VARS;TRRAP;HHIP;CXORF21;CBLC;HNRNPU;GCC1;CALML4;ANTXR1;TXNDC15;CCAR1;AQP1;C19ORF50;PSMD9;ALKBH2;EDNRA;EFR3A;FRAT2;LIPC;ZNF607;CAPNS2;FLAD1;ZNF845;LIPM;LONP2;OBFC1;TRIM26;FAM65A;ZNF600;NCKAP5;UNC13B;VCX3B;TSTD1;KRT2;MIF;HDHD2;SFRP4;IFT88;SNTN;PRKAR1A;SCO2;COL8A2;TBPL1;NGEF;SPRR2E;ZNF275;PTGFR;MACF1;SP140;PEX11B;NAIF1;CLCNKA;COPS7B;AGAP1;C10ORF47;ADH7;PRDM10;ZBTB2;MTDH;…
ETS2 (human)	435/1341	3.94568e-12	1.12833e-11	-0.254453	6.41417	CHIC2;TES;C5ORF28;LACTB;ALCAM;ZMIZ2;GPBP1;RPL38;PRSS3;CMKLR1;TSPYL2;KRTDAP;PRKAB2;TSTD1;RNASE4;EML4;SULT2B1;AR;LCE2A;NGFRAP1;TEP1;RFX4;ATF5;SKAP2;ABCB4;SLC5A1;WDR67;ARPP19;ADAMTS13;CHST11;KCNMB2;SFN;KCNE1L;HCRT;PPARGC1B;LYN;STARD13;AFAP1L2;RAB3IP;FN1;GPN1;FAM111A;FAM160A2;SFXN4;SNAI2;MMS19;CPEB3;C9ORF91;SFTA2;LAD1;FXC1;SMG1;CDKN1B;CLTA;ZNF45;CYB561D1;ABCC11;PIGY;IKBKB;TRIM9;SMPD1;DLGAP4;BRD2;WDR3…
MYB (human)	453/1409	3.99394e-12	1.1322e-11	-0.300457	7.5728	ATF2;TES;POP1;C5ORF28;HNRNPU;DMP1;GABPB1;SLC4A5;ALKBH8;LCE1B;TDO2;CAPNS2;ZXDC;LIPM;PROK2;MPV17;SAMD12;PRSS3;NCKAP5;PRKACB;DDX18;CSNK2A1;MED8;QTRTD1;ATG12;LCE1C;FCAMR;CH25H;RFX4;PSME3;UNC50;PRR15;CFH;ABCB7;HHLA3;C5ORF4;PHYHIPL;LYPD5;ADH7;UGT8;GRPEL1;EPB41L2;CEP70;KCNMB2;KCNMB4;BTF3;FZD1;HEXIM2;PRPF38A;FZD6;FN1;ABCA9;NR2F2;ABCA8;FERMT1;CPEB3;CDC42SE2;PIGO;IL1F8;PIGY;MS4A4A;C6ORF70;UBL3;AIFM1;NKRF;C…
MZF1 (human)	447/1389	5.00164e-12	1.40563e-11	-0.269967	6.74592	PGLYRP4;ATF2;RAX;ABAT;SMC4;NDST1;SOX18;MYC;TEPP;LIPG;GPBP1;PRKACA;NCKAP5;CMKLR1;VPS18;PRKCH;MAP1S;CACNA2D2;SULT2B1;SF3B14;ASPHD1;RFX4;DDIT3;NGEF;DHH;LYPD2;PLA2G3;MRPL14;ABR;CHST11;EPB41L1;S100A16;CEP72;SFN;RREB1;PPARGC1B;FDFT1;JAG2;PRELID2;ZNF142;F8A1;CADM4;PMM1;SIVA1;DMPK;GRTP1;PBX2;BTBD11;ABTB1;SULT1B1;LYPD6B;FXYD2;CDK10;MMS19;HYOU1;CPEB3;FERMT2;SFTA2;TINAGL1;ARPC1A;STON1;KIAA1274;WDR45;CYB561D…
BCL6 (human)	449/1399	6.14233e-12	1.71145e-11	-0.225308	5.58564	CYFIP1;GLDC;CLEC10A;ITSN1;RAX;THYN1;DMP1;HNRNPR;SLC4A5;ISLR;PPP4R1;CREB3L2;PLCE1;NFRKB;PRKACB;PRKCH;SECISBP2;MED8;RFX3;QTRTD1;PRKAB1;FLG2;PRKD3;WDR82;TEP1;RFX4;CLNS1A;HMBS;ADPRH;NUP98;FAR2;TMEM126B;ATF6;ZNF155;ZBTB8A;ABCB4;CDCA7;MRPL13;MRPL10;RDH12;RNF216;RAD21;ST3GAL5;KCNE1L;ZNF140;H3F3A;EDEM2;FN1;ERLIN1;ABCA9;EIF2AK2;BTBD11;FAM111A;SULT1B1;H2AFY2;GPR183;ARF4;WDR48;PIGQ;CLTC;IL1F9;WDR45;WDR46;MS…
SREBF2 (human)	437/1361	1.13926e-11	3.14745e-11	-0.259067	6.26473	ATF1;C5ORF24;MAML2;POP4;SERPINE1;STMN3;ELK1;GPATCH8;ALKBH2;CAPNS1;ZMIZ2;AP1S1;CKMT1B;PLCE1;HOMER3;RPL38;PIP4K2C;DIP2B;KRTDAP;PRKCI;RPL22;HCFC2;LRRC37B;SF3B14;SCO2;IFT81;DDIT3;RUFY2;NUP98;VPS28;SKAP1;RNF121;NLRX1;SRCAP;MRPL18;LYPD2;VPS26A;LYPD3;LYPD5;MRPL10;XKRX;C3;ABR;LDHA;S100A16;S100A13;CEP72;ST3GAL5;HOXC4;RDH13;FDFT1;GRTP1;NFATC3;C20ORF27;FAM111A;C20ORF30;HNRNPM;SLC6A9;GJB6;GPR182;RAD17;SMG1;T…
SNAI2 (human)	454/1428	1.409e-11	3.85995e-11	-0.261443	6.26881	ATF1;ROPN1B;RNH1;WDR85;SPINT2;ANKRD20A1;FGFRL1;FAM122B;ALKBH4;DPYSL4;PPP4R2;PSMD5;PIP4K2C;AP1S3;SAMD12;FAM19A5;SERPINF1;SULT2B1;SF3B14;MYL5;IFT88;SCO2;C19ORF63;GPLD1;SET;LXN;PLA2G3;MRPL14;SLC5A1;HMOX1;NCKAP1L;RDH13;RHBDL2;SERF2;ZBTB7C;NFE2;EIF2AK1;CYP4F3;RAB3IP;FZD9;EIF2AK2;NFATC2;ABCA7;HNRNPL;ABTB1;FERMT1;LASS3;NPLOC4;ARL2BP;CDK10;MMS19;PYGB;FXC1;ARF1;CDKN1A;SERPINA1;ZNF491;ODF3L2;C1ORF35;PRKAG2…
MTF1 (human)	457/1440	1.47881e-11	4.01742e-11	-0.251446	6.01905	IPO11;RNH1;WIPF1;WDR86;SMC3;BACH1;TSEN54;FGFRL1;TMEM93;SCAMP4;CLP1;ZXDC;PROK2;C19ORF56;AP1S3;FAM19A5;CACNA2D1;REV1;PHKA1;SOX11;GAPVD1;C9ORF69;RPL24;LETMD1;RPL28;ATF3;TSTA3;SET;SAR1A;SRCAP;PDGFB;PRDM10;MRPL11;PRDX3;CHST12;CEP72;NFE2;SIVA1;FZD7;EIF2AK2;LARP7;IRF2BP2;C20ORF24;NR2F2;SETX;FAM111A;C19ORF43;PSMG3;CDK10;RAD17;GTF2IRD1;PYGB;PHF1;ARPC1A;C6ORF72;TRIOBP;SMG6;UBL5;C16ORF72;FLVCR2;TK1;PLEKHN1;…
IRF2 (human)	449/1412	1.79893e-11	4.84671e-11	-0.219284	5.20803	ATF2;CDA;PGLYRP3;SCOC;POP1;RAPH1;HNRNPR;ENO1;RPL6;SLC4A5;DCAF6;ALKBH2;GPBP1;RAVER2;PRR20C;C19ORF56;IER5;UNC13B;FAM108A1;MBNL1;CSNK2A1;PRKCB;ANKHD1-EIF4EBP3;AFAP1;IFT80;TMEM85;PRKAB1;CLPX;SCAMP2;SF3B14;ADPRH;RABL3;SRFBP1;VPS24;RPN1;VPS26A;ADH7;MEFV;PRDX3;C3;RNF216;PLCG2;KCNE1L;HAO2;MCTS1;ICMT;PMM1;RDX;EDEM2;IRF2BP2;SLC16A13;C20ORF30;FAM111A;SULT1B1;ZNF37A;EZH1;C19ORF48;ARHGAP9;PIGR;NRSN2;WDR48;MRP…
SNAI1 (human)	453/1428	1.91878e-11	5.08555e-11	-0.223727	5.30279	ATF1;ROPN1B;RNH1;WDR85;SPINT2;ANKRD20A1;FGFRL1;FAM122B;ALKBH4;DPYSL4;PPP4R2;PSMD5;PIP4K2C;AP1S3;SAMD12;FAM19A5;SERPINF1;SULT2B1;SF3B14;MYL5;IFT88;SCO2;C19ORF63;GPLD1;SET;LXN;PLA2G3;MRPL14;SLC5A1;HMOX1;NCKAP1L;RDH13;RHBDL2;SERF2;ZBTB7C;NFE2;EIF2AK1;CYP4F3;RAB3IP;FZD9;EIF2AK2;NFATC2;ABCA7;HNRNPL;ABTB1;FERMT1;LASS3;NPLOC4;ARL2BP;CDK10;MMS19;PYGB;FXC1;ARF1;CDKN1A;SERPINA1;ZNF491;ODF3L2;C1ORF35;PRKAG2…
TCF3 (human)	453/1428	1.91878e-11	5.08555e-11	-0.210753	4.99526	ATF1;ROPN1B;RNH1;WDR85;SPINT2;ANKRD20A1;FGFRL1;FAM122B;ALKBH4;DPYSL4;PPP4R2;PSMD5;PIP4K2C;AP1S3;SAMD12;FAM19A5;SERPINF1;SULT2B1;SF3B14;MYL5;IFT88;SCO2;C19ORF63;GPLD1;SET;LXN;PLA2G3;MRPL14;SLC5A1;HMOX1;NCKAP1L;RDH13;RHBDL2;SERF2;ZBTB7C;NFE2;EIF2AK1;CYP4F3;RAB3IP;FZD9;EIF2AK2;NFATC2;ABCA7;HNRNPL;ABTB1;FERMT1;LASS3;NPLOC4;ARL2BP;CDK10;MMS19;PYGB;FXC1;ARF1;CDKN1A;SERPINA1;ZNF491;ODF3L2;C1ORF35;PRKAG2…
NFKB1 (mouse)	921/3284	2.19991e-11	5.78363e-11	0.0453054	-1.068	PGLYRP4;POP1;GMFG;FAM134C;ALKBH3;ALKBH5;LIPC;CAPNS1;GPBP1;PRKAB2;SDS;CSNK2A1;STARD7;FNBP1;RNASE1;RUFY1;EML5;MYL6;ASPHD1;ZC3H11A;RFX4;DDIT3;TMEM79;PSME4;RABL3;JTB;CGGBP1;LXN;CRABP1;MRPL16;LYPD2;LYPD3;MRPL14;IQGAP1;MTMR4;LYPD5;C3;KCNMB4;SFN;RHBDL2;JAG2;HEXIM2;CADM4;PMM1;NCAPH2;NR2F1;MRPL21;NR2F6;MOV10;LYPD6B;PSMG2;FERMT2;LGMN;SRPX;ARF4;MTMR14;DIS3L;PRKAG1;MRPL39;AACS;SHD;IL18BP;MECP2;MRPL42;MED11;S…
YY1 (mouse)	523/1700	2.49673e-11	6.51146e-11	-0.0804637	1.88727	TMEM200B;WIPF1;POP4;ITSN1;ABAT;ADARB1;TMEM93;RNF114;DPYSL4;PSMD5;SOX18;CAPNS2;AKT1;DIP2B;PRKACA;WDHD1;CACNA2D1;CSNK2A2;ZFYVE20;MED8;HDHD2;HCFC2;ATG12;RUFY1;GPR162;EWSR1;CLPP;JTB;MYL9;RPL28;NGEF;GLT25D1;ATF4;MTMR3;PHYHIPL;MRPL14;SLAIN2;FAM125A;LYPD5;MRPL10;MTDH;PPP3R1;HMGXB4;ADAMTS13;SSR1;CEP72;KCNE1L;HCRT;VPS16;EDEM3;CREBBP;GSDMA;EIF2AK1;NR2F1;FZD9;MTHFR;WDR53;FAM136A;ELL3;POU6F1;GIPC1;NAPEPLD;PS…
ZNF281 (human)	333/986	3.64943e-11	9.44217e-11	-0.231827	5.35131	TRIO;FAM89B;TMEM200B;C2ORF89;CCDC102A;TSEN54;MYLK;GOLGA2;FRAT2;ALKBH4;RASSF4;ZXDC;INSC;BSG;FAM53C;FBXO3;HOMER3;SAMD12;PRKACA;GLUL;C13ORF1;FNBP1;PRKCB;ZNF160;SOX11;OVOL1;EML3;EML4;KCNQ1;ULK1;TTLL12;HRASLS;KCTD17;ZNF398;ZNF274;NUMBL;SEH1L;FICD;TSHZ3;CRABP2;MRPL18;PEX11B;LPAR1;GATA3;KLK6;ANAPC11;ABR;PPP3R1;ZNHIT1;PCBP4;PCBP1;TSPAN2;DECR2;KIAA0319L;RREB1;ST3GAL2;S100A10;SRPK2;BARD1;CREBBP;PHC2;F8A1;M…
ARNT (human)	417/1303	4.95684e-11	1.27239e-10	-0.199534	4.54638	CHIC2;C5ORF24;GABPB2;RNH1;ISLR;LSM11;PPP4R2;MYC;AP1S1;STRA13;PRSS3;RPL39;UNC13B;ATG3;KRTAP17-1;ZNF10;HSPG2;SLC5A6;RABL3;UQCRC2;CGGBP1;ATF3;SAR1A;SRCAP;HHLA3;SHMT1;CDCA7;PDGFB;SDR39U1;LYPD5;ANAPC11;CYB5R2;PRDX1;BARD1;CREBBP;ZNF141;SIVA1;ZNF260;PMM2;ERLIN1;NR2F2;GRIN2C;MRPL21;FOSL2;EZH1;RNF220;C9ORF91;FXC1;ZNF491;SNX12;PRKAG2;KIAA1274;PEAR1;ZNF280D;NKRF;TCP11L2;TK1;SS18;DENND2C;HSFX1;FOS;ASH1L;PTGR…
MIR138 (human)	430/1356	6.70148e-11	1.70678e-10	-0.155923	3.50691	MAML2;POP1;C2ORF89;SOX21;BACH2;TMEM93;ALKBH2;CAPNS2;AKT1;DIP2A;VPS18;WDR73;SCAMP3;CLPX;SYTL2;EML3;RUFY1;GPR162;SCO2;RFX4;RPL28;SKAP2;SAR1A;CDCA5;CRABP1;TPRG1L;PDGFB;MEFV;MTDH;ANAPC11;C3;ABR;GRPEL1;ATRIP;ST3GAL3;VPS16;S100A10;LRRC37A3;F8A1;AFAP1L2;NCAPH2;RAB3IP;RDX;WDR53;SLC16A13;MLLT11;MOV10;GNPTG;ABTB1;FXYD2;SFXN3;SFTA2;SERPINA12;SMG1;SERPINA1;LOC388588;MRPL38;PRSS23;IL18BP;UBL5;TCP11L2;GPR137;T…
CREM (human)	241/662	8.40578e-11	2.12425e-10	-0.225359	5.0193	AHCYL2;AHCYL1;RPL34;PWP1;PALM2-AKAP2;FGFRL1;RNF114;NAMPT;OBFC1;CHAC1;PRSS3;PDK1;RPL21;EBF1;REV1;PTOV1;EBF4;SULT2B1;MTHFD2;IL23A;ZNF713;NUP98;SET;SEH1L;SAR1A;CRABP2;DCUN1D5;SDC4;SP140;DCUN1D3;ZC3HAV1;APCDD1;PLAC9;ZNHIT2;PTDSS1;SEC14L1;CHTF8;C7ORF55;GRPEL1;PRKAR2B;CEP70;ZNF823;DYM;ZNF148;RALGDS;MCTS1;SLC10A3;APCDD1L;FN1;NPLOC4;ARL2BP;NMU;NOL11;BAP1;C19ORF48;MRPS15;BTG1;SLC35F5;FAF1;ICA1;PCSK9;TCF21…
USF1 (human)	451/1441	9.8501e-11	2.4701e-10	-0.122913	2.71904	FAM108B1;RNH1;C2ORF89;SERPINE1;ITSN1;WDR86;ENO1;BACH2;FGFRL1;LIPC;SYNGAP1;C19ORF54;SOX18;PROK2;ATG3;MAP1S;AFAP1;UPB1;EML4;LCE2A;NGFRAP1;RFX4;ZC3H11A;RABL3;NUP98;ATF3;NGEF;SET;CTBP1;CDCA4;PDGFB;AGAP1;MTDH;RRP7B;LDHA;NTHL1;HMOX1;SERF2;VPS16;EDEM3;STARD13;RAB3IP;ABCA9;FZD9;MTHFR;NR2F2;HNRNPL;FXYD2;RAD17;GTF2IRD1;SFTA2;ARF4;KIAA1274;MRPL36;HOXC13;JPH1;BBC3;LFNG;C16ORF72;IMPA2;TPSAB1;UPF2;BRD2;MAMDC4;…
FOXF1 (human)	427/1352	1.21492e-10	3.0234e-10	-0.104737	2.29579	IPO11;POP4;CLEC10A;GMFG;KIAA0141;C19ORF50;ELK4;RNF114;ALKBH4;PROK2;AP1S3;FAM108A1;WSB1;ZNF282;GLCE;FCAMR;LCE2C;DYNC1LI1;BIN2;SPINT1;FEZ1;JTB;C19ORF66;DUS3L;ATF3;ZNF398;ENPEP;SHMT1;RPN1;MRPL16;MRPL13;ABR;PLAC9;UGT8;PPP4C;DNAJC25-GNG10;BTF3;PRELID2;PMM1;HOMER2;ABCA9;WDR52;C20ORF27;GPN2;SLC16A13;HNRNPL;ALS2CR11;GJB1;LAS1L;C19ORF43;TMEM98;TNFSF4;GJB6;RNF220;ZNF134;ARF1;GMEB1;MED16;UBL5;MED11;FAM102A;…
FOXO3A (human)	282/813	1.3416e-10	3.31335e-10	-0.179376	3.9154	TCERG1;IPO11;SMARCB1;C17ORF37;CLEC10A;LDLRAD3;CCNC;C19ORF50;PSMD9;HERC4;RNF114;FRAT2;ALKBH4;LONP2;AP1S3;RPL39;TKTL1;ATP6V1G1;FAM108A1;ALG8;ZNF282;FCAMR;DYNC1LI1;AR;BIN2;SPINT1;FEZ1;TRIB3;TTLL12;AURKAIP1;NBL1;DUS3L;RNF122;ZNF398;ENPEP;SEH1L;GYPC;SDC4;SHMT1;RPN1;MRPL13;PRDX3;SNX4;ABR;ATP5B;APOM;DHX34;HOXC4;HIATL1;ARSF;BTF3;PMM1;ABCA9;C20ORF27;PUM1;GPN2;ALOX15B;SLC16A13;SMU1;HNRNPL;HNRNPM;RAET1E;SNW…
MYC (human)	412/1302	2.14367e-10	5.2544e-10	-0.0838608	1.79184	ATF1;CHIC2;SERPINE1;ENO1;BACH2;FGFRL1;PSMD9;LIPC;SYNGAP1;C19ORF54;SOX18;PROK2;NFRKB;KRTDAP;ATG3;MAP1S;AFAP1;SYTL4;UPB1;EML4;NGFRAP1;ZC3H11A;TMEM79;RABL3;NUP98;NGEF;SKAP1;ATF3;SET;CTBP1;CDCA4;PDGFB;MTDH;LDHA;NTHL1;PRKAR2B;RDH13;SERF2;VPS16;EDEM3;STARD13;FZD9;MTHFR;NR2F2;RAD17;FARSA;PIGR;ARF1;MTMR10;KIAA1274;MRPL36;HOXC13;JPH1;BBC3;LFNG;JPH2;C16ORF72;CTLA4;TPSAB1;UPF2;BRD2;MAMDC4;SERPINB2;MYOC;NSUN…
CRTC3 (human)	329/1008	1.06329e-09	2.5868e-09	-0.135365	2.67655	EPHB6;ATF2;IL1RN;CCNI;GMFG;RPL34;ITSN1;THUMPD2;GDE1;SLC4A5;CCAR1;PPP4R2;RASSF4;CAPNS2;PEG10;PSMD2;PPP4R4;SIL1;VCX3B;GABARAPL2;SMARCC1;ACOT8;TSPYL1;CXADR;GOLPH3L;WDR73;HDHD2;SND1;LRRC37B;C19ORF60;AR;IFT88;ZNF839;CFDP1;IFT81;PSME4;UQCRC1;PRR15;C19ORF66;KCTD18;ATF6;KPRP;FLG;NUP205;MFI2;MGST1;MGST2;PRH2;ZC3HAV1;ZNF24;WDR67;C10ORF47;ADH7;GSPT2;PRH1;UGT8;SNX1;SEC14L1;MAP2;ZNF821;RDH14;MAP4;ARSB;ATP6V1C…
BRCA1 (human)	535/1809	1.83137e-09	4.42242e-09	-0.194631	3.74403	RB1;SNORA40;RNH1;RPL34;POP4;ITSN1;SMC4;SOX21;LACTB;PSMD7;PSMD2;CREB3L2;GPBP1;OBFC1;HOMER3;GJA9;SNORA1;FAM108A1;TYW3;RPL22;SYTL4;HSPG2;RNASE1;SNORA2B;SCAMP2;RUFY1;BCR;IFT81;TMEM79;SNORA21;DUS3L;ZNF398;ANAPC13;ZNF274;SET;SAR1A;AIRE;LYPD1;ZC3HAV1;WDR67;ANAPC11;LDHA;CEP70;S100A13;NCKAP1L;RDH13;ZNF266;VPS16;SNORD9;STARD13;PRELID1;HACE1;JUP;C20ORF29;LARP7;MTHFR;C1ORF186;C20ORF24;UPF3A;MTHFS;NR2F2;ABCA8…
ETV4 (human)	431/1403	1.84563e-09	4.42409e-09	-0.00939568	0.180737	C5ORF24;PHAX;ENO1;GABPB1;SMC4;GLDN;ALCAM;ZFYVE27;C19ORF54;AKT1;OBFC1;RPL38;MPV17;PRSS3;UNC13B;ATG3;STARD8;KRTAP17-1;ATG12;LCE2B;LCE2C;BIN2;SPINT1;EWSR1;PRKAR1A;ASPHD1;RFX4;RABL3;ATF5;CRABP2;CTBP1;AIRE;ABCB4;PDGFB;MRPL10;RDH16;RDH13;PLCG1;PPARGC1B;NFE2;APCDD1L;NR2F2;GPN1;ABTB1;GJB1;SLC6A9;GJB6;LGMN;ARHGAP9;SFTA2;PHF2;STON1;KIAA1274;PRKAG2;SMG7;ING1;JPH1;TRIOBP;IL18BP;BBC3;LFNG;TRIM9;FCRLB;TUBA1C;M…
PGR (human)	442/1447	2.04965e-09	4.87727e-09	0.000256613	-0.00491124	ROPN1B;PGLYRP3;SLC4A1AP;WIPF1;GLDC;CLEC10A;ENO1;SLC4A5;FAM122A;LCE1B;COMTD1;CREB3L2;PLCE1;LIPM;NFRKB;IER5;MBNL1;WDR74;SYTL4;LCE1C;FAM133B;PRKD3;WDR82;ADPRH;ATF3;GPLD1;FPR3;SLC5A1;IQGAP1;LYPD5;XKRX;LDHA;EPB41L1;SCGB1D2;ST3GAL5;AFAP1L2;PBX2;NR2F2;ALS2CR11;FAM111A;FAM123A;GJB6;SFXN4;FXYD5;CPEB3;MYOM1;SPEF2;ABCC11;WDR46;TRIOBP;IL18BP;TMEM47;TRIM9;JPH2;TRIM5;C1QTNF7;OFD1;LRRC45;ANXA5;TCF12;RAB7L1;FAM1…
CRTC1 (human)	347/1086	2.54676e-09	6.01626e-09	-0.0261356	0.494716	IPO11;SCOC;TMEM41A;TES;WDSUB1;CLEC10A;C9ORF142;SERPINE1;IL27RA;ELK4;ZXDA;NSDHL;DIMT1L;FLAD1;ANKFY1;AKT1;C9ORF150;SKP2;IER5;PRKACB;SEC63;KRTDAP;PRMT10;MUCL1;MED8;ACSL5;ALG1;RUNX2;SF3B14;IFI27;BIN2;CYP2U1;CSNK2B;TTLL12;KCTD18;RIN2;VPS28;NGEF;EPHA3;ZNF155;GCDH;NUP205;DCUN1D5;FUT10;RPN1;LYPD2;FPR3;PIK3R1;ZBTB2;MBTD1;HBXIP;CHST11;SEC14L4;EPB41L2;VPS8;MAP7;S100A12;ZNF148;KCNN4;PPAPDC1B;PPARGC1B;ZBTB7C;…
MZF1_1-4 (human)	757/2705	2.56836e-09	6.02364e-09	-0.123721	2.34173	COBRA1;GABPB2;WIPF1;FRMPD1;C5ORF28;CLEC10A;RAX;GHITM;TMEM97;BACH1;C14ORF166;FGFRL1;GLDN;EPS8;ISLR;PPP4R2;PPP4R4;ZMIZ2;GPBP1;FDXR;PRR20C;AKT1;FAM19A5;CSRP2BP;MAP1S;STARD8;WDR74;ZFYVE20;REV1;SOX11;FAM158A;RUFY1;SULT2B1;MYL6;ZFYVE16;LCE2A;EWSR1;WDR82;ASPHD1;RUFY3;ADPRH;PADI3;ATF6;ZBTB8A;LOC148413;NLRX1;GALNTL1;AIRE;HHLA3;MFI2;PDGFB;CLCNKA;SDR39U1;LYPD5;SNORD114-4;DEDD2;ANAPC11;MIR567;CYB5R2;PLAC9;AB…
MAPK14 (human)	374/1190	2.86398e-09	6.66899e-09	-0.0148556	0.279668	EPHB6;AHCYL2;C5ORF24;SCOC;HHIP;C9ORF142;PITPNB;DMP1;ANTXR1;CCDC102A;MYLK;LCE1B;NUB1;TEPP;CDK5RAP1;CPNE1;PLCE1;FAM65A;PRSS3;KIFAP3;TKTL1;MTUS1;PTOV1;C8ORF4;IFT80;ANK2;LCE1C;MED7;SFRP4;AR;PRKD3;PADI3;CCDC86;TMEM126B;KIF20A;LAP3;TLN1;ZNF398;CDC42SE1;DEFB103A;ANAPC13;TMEM87A;ENPEP;SPRR2G;NUP205;MFI2;MYCBP2;ZBTB1;PIK3R4;LYPD5;ZNF708;SYNGR1;SEC14L1;CHTF8;GRPEL2;SSR1;ZNF821;TNRC18;PLCG1;HMGCLL1;RAB11FIP…
KLF4 (human)	450/1485	3.3499e-09	7.74516e-09	0.0772381	-1.44251	COBRA1;CDA;SPI1;SERPINE1;STMN3;ISLR;DPYSL4;PPP4R4;ZMIZ2;SOX15;HOMER3;CMKLR1;TSPYL2;RNASE1;ATG12;LRRC37B;SULT2B1;SLC5A6;SF3B14;C9ORF69;ASPHD1;SCO2;ZSCAN22;PADI3;RPL28;MYL9;NGEF;NLRX1;CRABP2;FICD;SRCAP;TPRG1L;PDGFB;CLCNKA;LYPD2;PLA2G3;LYPD5;MEFV;ABR;S100A16;EPB41L2;S100A13;CEP72;RDH13;KIAA0319L;ZBTB7C;BARD1;JAG2;F8A1;CADM4;PMM1;DMPK;GRTP1;NCAPH2;APCDD1L;PBX2;MTHFR;NR2F6;LASS2;MLLT11;ABTB1;GJB6;SFXN…
ELK1 (mouse)	511/1727	4.13099e-09	9.48382e-09	0.125653	-2.32127	MDC1;SCOC;PHAX;SOX21;FGFRL1;TMEM93;DCAF6;MYLK;PSMD9;LACTB;PPP4R4;FDXR;PLCE1;STRA13;DIP2B;KRTDAP;GABARAPL2;CXADR;CSNK2A1;SECISBP2;DNTTIP1;ZFYVE20;FNDC3B;HDHD2;FAM158A;RC3H2;EML3;IFT88;ADPRH;RABL3;DUS3L;RNF122;GLT25D1;SEH1L;AASDH;SHMT1;MFI2;MEFV;PRDX5;LDHA;ADAMTS13;NTHL1;KCNMB4;RREB1;SERF2;ZBTB7C;JAG2;PRELID1;PRPF38A;PMM1;GRTP1;NCAPH2;LNPEP;SLC16A13;CS;MOV10;LAS1L;EIF6;H2AFY2;FXYD2;SFXN4;GALNTL4;IT…
MYC (mouse)	501/1699	8.59467e-09	1.95934e-08	0.120639	-2.1411	RPL30;RNH1;ITSN1;WDR86;TMEM97;WDR89;TSEN54;PTPDC1;FGFRL1;COMTD1;ANKFY1;PROK2;STRA13;ATG3;MBNL1;WSB1;NHLRC3;SOX11;HCFC2;SCAMP3;PSME3;CLPP;SRFBP1;TMEM126B;NGEF;RNF121;ATF4;LXN;SET;SHMT1;VPS26A;HIF1A;MTDH;HBXIP;GJC1;PRDX3;FAM100A;PRDX5;LDHA;NTHL1;RREB1;SERF2;VPS16;PHC2;CADM4;HOMER2;FZD9;ERLIN1;MTHFR;UPF3A;MEX3D;PRDX6;GLUD1;TADA2A;GJB6;GPR182;GIPC2;OGDH;GMEB1;CDKN1B;RPLP1;HEXA;HOXC13;JPH1;LFNG;ATIC;I…
GATA6 (human)	436/1447	1.0497e-08	2.37641e-08	0.0676197	-1.18707	RB1;MDC1;IPO11;PGLYRP3;ZNF175;FAM108B1;GABPB2;SPI1;C2ORF89;ITSN1;HNRNPU;ABAT;RPL6;ALKBH3;PSMD7;LIPM;GJA9;TSTD1;ARMC8;FAM158A;RNASE1;SND1;SYTL2;ZNF16;DYNC1LI2;DAAM1;MTHFD2;PSME4;ATF6;ZNF155;FLG;ZNF395;HHLA3;ZNF24;PRDM10;MRPL11;RAD21;KCNMB2;GAR1;S100A12;NCKAP1L;DNAJC25-GNG10;PPAPDC1B;BTF3;STARD13;ABCA4;KIR2DS5;LARP7;ABCA8;C14ORF179;CS;FERMT1;FAM111A;LASS3;FXYD2;TNFSF4;PSMG4;TNFSF9;PGCP;ZNF491;RPLP1…
CBFB (human)	258/774	1.55197e-08	3.48925e-08	-0.01527	0.262201	MDC1;SLC23A2;C2ORF89;RAX;WDR86;HNRNPU;HNRNPR;FAM134C;ALKBH2;RPS14;ISLR;RPL18A;MYC;GPBP1;CHORDC1;CDK5RAP1;LGALS9;CCNL1;FAM19A5;UNC13B;ARSA;TSTD1;NHLRC3;QTRTD1;EML4;LCE2B;EML5;ZNF155;CETP;SLBP;ZNF273;CTR9;ZNF24;NLK;TRPM1;PTDSS2;SCFD1;PPP3R1;SEC14L1;EPB41L1;SNX7;ZNF148;SNX5;SEC31A;TMEM184A;EDEM3;NFE2;XBP1;FN1;SMARCA5;CIDEA;EIF2AK2;ABCA7;IGFL1;GNG12;ELL3;PTK2;ICK;GNPTG;CD320;DCP1B;FBXL6;ZNF134;NRP1;S…
MYOD1 (mouse)	489/1672	3.09387e-08	6.90824e-08	0.165442	-2.72781	PGLYRP4;HNRNPU;PHAX;ADARB1;TMEM97;BACH1;NDST1;PPP4R1;ZFYVE27;PSMD5;PSMD2;RPL38;HOMER3;KRTDAP;GABARAPL2;PRKCB;FNBP1;ZFYVE21;ATG12;MED7;GPR162;ANAPC13;NLRX1;SET;NAIF1;SLC30A10;FAM125A;MEFV;C3;GJC1;ABR;ADAMTS13;PLCG2;ST3GAL5;KCNE1L;HCRT;BARD1;PLK3;JUP;EIF2AK1;FZD6;FZD9;MTHFR;WDR53;ABCA7;FERMT1;VANGL2;GJB1;TMEM98;ADI1;ITPA;EZH1;ARHGAP9;PHF2;WDR47;ODF3L2;DIS3L;PRKAG2;PIGZ;SERPINA9;WDR46;IMPA2;C1QTNF6;…
SP3 (mouse)	348/1129	5.35129e-08	1.18675e-07	0.102905	-1.64102	EPHB6;AHCYL2;ANTXR1;TXNDC15;TSEN54;GJA1;BAIAP2L1;SAP130;FBXO3;RPL38;LGALS9;DIP2B;NFRKB;KRTDAP;VPS18;PAQR6;SMARCC1;KCNK10;RPL21;SLC6A15;ACSL6;ZFYVE21;ACSL4;UNC93A;MIF4GD;RUNX2;MED7;OVOL2;GPR162;POR;DYNC1LI2;TEP1;RFX4;FEZ1;DDIT3;ADPRH;COL8A2;SIK3;PRR15;SRFBP1;TAGLN3;KIF20B;TMEM87A;NUMBL;SDC4;IGSF3;SHMT1;NAIF1;LPAR1;KLK8;HIF1A;TRPM2;ABR;DGUOK;SNX1;ADAMTS13;PDCD10;CEP72;TNRC18;HIVEP2;TSPAN1;SPRR2B;RR…
FOXA1 (mouse)	495/1705	5.41094e-08	1.19187e-07	0.136604	-2.17783	CHIC2;TRRAP;WIPF1;LSM12;PSMD7;PPP4R2;CLP1;LIPG;CDK5RAP1;AP1S1;PIP4K2C;CSRP2BP;WSB1;NHLRC3;CSNK2A2;WDR74;REV1;PRKAB1;GTPBP3;SCAMP2;DYNC1LI1;DAAM1;ZC3H11A;PSME4;RPL28;GPLD1;ENPEP;DHH;PRKRIP1;FAM125A;MRPL10;ABR;PLAC9;GRPEL1;RDH12;CHST12;PLCG2;KCNMB4;ATRIP;MCTS1;BTF3;PRELID2;PMM1;ABCA4;EDEM2;FZD9;WDR52;NR2F2;EIF1;GPR182;SASS6;OGDH;CDK10;SRPX;SERPINA12;PIGO;SETD8;DENND1A;MRPL35;AACS;BBC3;UBL5;ATIC;AIF…
POU2F1 (human)	416/1399	7.90734e-08	1.73006e-07	0.144896	-2.25603	ZNF175;SCOC;FAM108B1;C2ORF89;RPL34;ITSN1;IPP;THYN1;ABCA12;MYLK;ALKBH3;ALCAM;TDO2;CAPNS2;TEPP;DDX18;PRKAB2;GLCE;SYTL2;ZNF16;BCR;FCAMR;EML4;SPINT1;ADPRH;FAR2;RPL28;ZNF275;CDCA4;SHOX2;CDCA7;MRPL17;VPS26A;MRPL13;XKRX;PRDX5;HMGXB4;CEP70;HOXC4;S100A10;MCTS1;LYN;NFE2;C9ORF82;PHC2;AFAP1L2;MTHFS;BTBD11;GJB2;SASS6;NAPEPLD;PSMG4;PYDC1;STRN;PYGB;DENND1A;MRPL39;ZNF45;MED16;FCRLA;TRMT112;RARS;C1QTNF6;RSPO1;DLG…
TP53 (mouse)	381/1266	1.02246e-07	2.22214e-07	0.150592	-2.30702	LTV1;ATF2;RPL30;TMEM41B;GLDC;THYN1;STMN3;HNRNPR;PHAX;CISD3;CCAR1;RPS15;RPS6KA4;PSMD9;FAM122A;NUB1;RASSF2;ALKBH4;RPS19;FLAD1;BSG;MAGOH;BCAP29;AP1S1;CCDC97;PIP4K2B;DENR;ATP6V1E1;CCDC93;SLC35A5;CSRP2BP;PDK1;VPS18;SMARCC1;LMAN1L;KRT2;PTOV1;RNASE4;RC3H2;CLPX;GTPBP3;SULT2B1;KATNAL1;ZC3H11A;RUFY3;COL8A2;CCDC86;TLN2;KIF20B;ASF1B;RNF121;SF1;L3MBTL2;SET;ABCB7;SHMT1;PRKRIP1;FAM125A;WDR67;LYPD5;PTDSS2;APOM;G…
PURA (human)	174/492	1.63294e-07	3.52542e-07	0.0272799	-0.405327	COBRA1;PHLDB1;SLC46A2;PLXND1;TPMT;C9ORF140;AMY2B;GMFG;CLSTN1;IPP;FBXO25;SLC4A5;FAM122B;PNN;CYSLTR1;ZFYVE27;C19ORF54;NAGLU;POFUT1;ZMIZ2;MYC;C1RL;TNFSF11;DENR;DIP2A;TBC1D22B;CMKLR1;IL13RA1;BNIP3L;TSTD1;FAM24B;TPM3;IL1R1;SLC30A5;KRTAP17-1;KRT78;RUNX2;DCTD;CACNB2;FRMD5;COL4A2;RAB37;KCNQ1;SCNN1B;UNC50;ZNF432;CGGBP1;DDX6;PXK;RAB5C;MAX;MFI2;GSTT1;CSF2RA;PMF1;PHF21B;CYB5R2;SOCS3;PPP3R1;LDHA;ZNHIT1;DHX33;…
ZNF148 (human)	460/1591	2.42411e-07	5.19908e-07	0.204826	-2.96375	COBRA1;CDA;SPI1;C2ORF89;SERPINE1;STMN3;DPYSL4;ZMIZ2;SOX15;ZXDC;AKT1;HOMER3;CMKLR1;TSPYL2;PRKCB;LRRC37B;ASPHD1;C9ORF69;ZSCAN22;RPL28;MYL9;NGEF;NLRX1;CRABP2;PDGFB;CLCNKA;LYPD2;PLA2G3;LYPD5;MEFV;ABR;PPP3R1;S100A16;S100A13;CEP72;RDH13;KIAA0319L;RREB1;ZBTB7C;JAG2;ZNF142;F8A1;CADM4;DMPK;GRTP1;NCAPH2;APCDD1L;PBX2;MTHFR;NR2F6;LASS2;GJB6;SFXN3;FXYD5;ITPA;ARF1;CDKN1A;TINAGL1;PHF1;WFIKKN2;STON1;PRKAG1;PRKAG…
XBP1 (human)	202/605	5.01922e-07	1.06946e-06	0.0240179	-0.330207	LTV1;RB1;CDA;C9ORF50;NUB1;FDXR;TNFSF11;PLCE1;C3ORF10;SEPHS2;CCDC94;TSPYL2;METTL1;ZFP3;ACSL5;ANK2;QTRTD1;SND1;THAP4;BIN2;ADPRH;CSNK2B;CD226;UHRF1BP1;ZNF830;ZNF154;LIPT1;HKR1;SHMT1;ZNHIT2;C7ORF55;ZNF823;FADD;KCNN3;RAB11FIP3;XBP1;XCR1;IGFL1;FHDC1;PPFIBP1;RAD17;DCP1B;INTS12;MRPS15;MRPS11;KRI1;CLYBL;TUBA1C;C14ORF2;C1QTNF7;OTUD6B;GPR137;EDARADD;COX8A;MRPS24;IFNGR2;TMEM40;FOS;HIST2H2BF;SUMF2;PSMA5;RNF16…
KLF11 (human)	405/1388	6.06798e-07	1.28452e-06	0.215415	-2.92214	COBRA1;CDA;SPI1;SERPINE1;STMN3;ISLR;DPYSL4;ZMIZ2;SOX15;HOMER3;CMKLR1;TSPYL2;RNASE1;LRRC37B;SULT2B1;SF3B14;C9ORF69;ASPHD1;ZSCAN22;PADI3;RPL28;MYL9;NGEF;NLRX1;CRABP2;SRCAP;PDGFB;CLCNKA;LYPD2;PLA2G3;LYPD5;MEFV;ABR;S100A16;S100A13;CEP72;RDH13;KIAA0319L;ZBTB7C;JAG2;F8A1;CADM4;DMPK;GRTP1;NCAPH2;APCDD1L;PBX2;MTHFR;NR2F6;LASS2;MLLT11;ABTB1;GJB6;SFXN3;FXYD5;ARF1;SERPINA1;TINAGL1;DENND1A;PHF1;STON1;PRKAG1;…
Myb (mouse)	533/1902	6.53457e-07	1.37437e-06	0.260087	-3.51053	MDC1;GMFG;RAX;SPINT2;TMEM97;FGFRL1;FAM122B;ALKBH3;NSDHL;COMTD1;LIPC;PSMD5;CAPNS2;FDXR;CSRP2BP;CMKLR1;GABARAPL2;ACOT8;CSNK2A1;STARD7;SECISBP2;ZFYVE20;DNTTIP1;SOX11;FAM158A;SCAMP3;RUFY1;CH25H;DYNC1LI2;MYL6;IFT81;DDIT3;RFX4;ADPRH;TBPL1;ATF5;DUS3L;RPL28;CGGBP1;CRABP2;CRABP1;COPS7B;SLAIN2;IQGAP1;PLAC9;PPP3R1;HMGXB4;ADAMTS13;S100A13;GAR1;HMOX1;SSR1;SFN;PPARGC1B;VPS16;SLC19A2;PRELID1;GSDMA;ABCA4;FZD6;NF…
CACYBP (human)	395/1350	6.67303e-07	1.39449e-06	0.219742	-2.96278	COBRA1;SPI1;TRRAP;WDR86;STMN3;ADARB1;NDST1;AKT1;HOMER3;FAM19A5;STARD7;FNBP1;LRRC37B;MYL5;SF3B14;NGFRAP1;SCO2;ASPHD1;C9ORF69;ATF5;NGEF;SRCAP;CRABP2;MRPL18;LYPD2;MTDH;ABR;PPP4C;S100A16;S100A13;SERF2;FDFT1;LRRC37A3;JAG2;F8A1;GSDMA;DMPK;NCAPH2;FZD9;C20ORF27;SLC16A13;LASS2;MLLT11;SULT1B1;ABTB1;LYPD6B;SFXN3;CDK10;GALNTL4;GTF2IRD1;FXYD5;ITPA;DENND1C;SERPINA12;PHF2;SMG1;PHF1;TGFB1I1;DENND1A;PRKAG1;MRPL38…
TEAD2 (mouse)	455/1591	7.65521e-07	1.58955e-06	0.245403	-3.27663	ATF2;MAML2;TMEM200B;SLC4A5;GPATCH8;TSEN54;DCAF6;ELK4;LSM12;AP1S1;HOMER3;CMKLR1;REV1;RFX3;IFT80;SOX11;WDR78;AR;DYNC1LI2;PRKD3;ASPHD1;DDIT3;RFX4;PADI3;CGGBP1;SKAP2;CLCNKA;MRPL14;ABR;RNF216;RAD21;SFN;RREB1;ST3GAL2;CREBBP;CADM4;DMPK;FZD7;RAB3IP;H3F3A;NR2F1;PBX2;NFATC2;UPF3A;CGN;NR2F2;MEX3D;GRIN2C;FOSL2;HNRNPL;MOV10;VANGL2;GIPC1;GIPC2;PSMG4;GTF2IRD1;MMS19;CDKN1A;DENND1A;CLTC;PRKAG2;TCF20;HOXC13;WDR46;…
NFIA (human)	408/1416	1.57645e-06	3.25268e-06	0.243259	-3.07382	CDA;TES;TRRAP;ACCS;ELK1;SOX21;DCAF6;NDST1;PPP4R1;TDO2;ZMIZ2;PIP4K2B;PRKACA;VPS18;PRKCD;KRTAP17-1;C9ORF66;HCFC2;SYTL2;EML3;AR;DYNC1LI2;C19ORF63;ATF5;NGEF;MTMR8;PDGFB;LYPD2;PLA2G3;MRPL14;MEFV;WDR66;FAM100A;S100A16;S100A13;KCNE1L;SFN;ZNF148;PPAPDC1B;ATRIP;SERF2;MCTS1;PRELID2;STARD13;PRELID1;NDFIP1;HACE1;JUP;CYP4F3;APCDD1L;EIF2AK2;NFATC2;BTBD11;ABCA8;EIF1;ABTB1;LAS1L;FXYD2;PYDC1;SRPX;ARPC1A;LRRC33;CY…
JUN (mouse)	475/1699	3.36452e-06	6.89833e-06	0.341146	-4.05426	PGLYRP3;OSGEPL1;PHAX;SMC3;ZFYVE27;SOX18;PSMD2;NAMPT;GPBP1;PLCE1;HOMER3;DIP2B;RPL39;VPS18;TSPYL1;WSB1;DNTTIP1;HCFC2;SYTL2;MYL6;WDR82;PRKAR1A;ASPHD1;NUP98;TSPYL4;GPLD1;AASDH;MRPL16;ABR;FAM100A;LDHA;PRDX4;S100A13;ACD;GSDMA;SIVA1;NCAPH2;LARP7;ABCA7;MAGOHB;FAM136A;GJB2;VANGL2;GPR183;NAPEPLD;SNAI2;SFTA2;MTMR14;TCF20;PIGW;SHD;TRIOBP;ING4;IKBKB;LMBR1;ATIC;FAM102A;TRIM7;NKRF;TMEM44;TIMP3;RNF150;TEAD1;IFNG…
JUND (human)	391/1380	9.4572e-06	1.92691e-05	0.263525	-2.86109	C5ORF24;SCOC;C5ORF28;STMN2;HNRNPU;ABCA12;CLDN1;GJA1;TDO2;DIMT1L;CAPNS2;PRR20C;PLCE1;LIPM;NCKAP5;MBNL1;TYW3;RNASE4;GTPBP8;IFT88;LCE2A;IFT81;RUFY3;RPL24;PRR15;FAR2;NHLRC2;SKAP2;C11ORF10;MTMR2;CFH;ZC3HAV1;PRDM10;PRDX1;EPB41L2;RDH14;S100A10;LYN;STARD13;KIR2DS5;MTHFS;SQLE;GPR183;TNFSF4;PSMG4;RNF220;CLTA;ABCC11;MS4A4A;TRIM9;MCEE;RFK;SS18;SIRT4;SERPINB9;SUMF2;PHF20L1;SLC7A8;BDH1;DPYD;GPR126;VAMP1;VAMP4;…
Pax6 (human)	71/169	1.01127e-05	2.04766e-05	0.411259	-4.44004	ITGB1;GPSM2;ZCCHC10;VARS;C17ORF37;POMT1;ZNF44;PLOD1;TNF;PALM2-AKAP2;DHTKD1;SMG6;C1GALT1C1;MFSD5;ZNF529;MAGOH;FLOT1;HIST1H1D;MLST8;TRIM26;CD36;RRP12;UNC45A;BRD2;USP48;SLC30A5;NCOA3;TEX11;MED8;MRPS18A;ANO6;ITFG3;HEXDC;COPZ1;SULT2B1;SLC5A6;TMBIM4;PDE12;TRAPPC6B;HAT1;HMBS;PADI3;SCGB2A2;DNASE2;ITGA5;ZNF398;TMEM55A;GCDH;LXN;DDX27;PALM2;LTBP2;COX5A;SLC25A26;RNF39;HCRT;EXOSC1;ATP6V1C2;ACBD7;C9ORF82;MTX1;…
CACYBP (mouse)	458/1656	1.23591e-05	2.48708e-05	0.378279	-4.01045	GABPB2;GMFG;WDR86;PHAX;SPINT2;TMEM97;RPL6;ALKBH5;RPL35;RPL38;HOMER3;PRSS3;NCKAP5;KRTDAP;TSPYL2;UNC13A;CSNK2A1;TSTD1;ZFYVE21;QTRTD1;SYTL4;SULT2B1;MYL6;EWSR1;ASPHD1;RFX4;FEZ1;DUS3L;VPS28;GALNTL1;CTBP1;SLC30A10;GJC1;LDHA;S100A16;PRDX1;HOXC4;RREB1;EDEM3;MCTS1;PHC2;CADM4;JUP;EIF2AK1;NCAPH2;RDX;NR2F1;NFATC3;ABCA7;GPN2;SLC6A5;GNPTG;SULT1B1;FXYD2;RNF220;SPEF2;DENND1A;RPLP1;ARPC1A;DIS3L;MED16;KRI1;MED18;M…
NR1H2 (human)	157/479	1.97416e-05	3.94831e-05	0.168706	-1.71062	IPO11;ATP8A2;UBXN2B;CTNND1;CBLC;TXNDC15;CCAR1;IPO5;FAM122B;PSMD9;C1GALT1C1;EFEMP2;BAIAP2L1;ZNF207;FAM53C;DAG1;TNFRSF4;GSTK1;TBCCD1;SDS;LMAN1L;METTL1;DNAJB12;ALG3;SYTL2;TPST2;TMEM134;AURKAIP1;GLT25D1;KANK4;ASF1B;CETP;GCDH;RWDD2B;C17ORF97;PXK;LXN;RPN1;LY96;FOXO4;GSPT2;ACACA;KLK6;TRPM1;ATP5B;SEC14L1;RNF216;DHX34;C6ORF125;PLCG2;RDH13;CD300LF;ZC3H14;SERF2;AP1M1;TMEM184A;EIF2B4;NFE2;MLKL;DTNB;MRPL27;FZ…
HMGA1 (human)	387/1379	2.10622e-05	4.18676e-05	0.311612	-3.14136	RB1;SCOC;HNRNPR;GHITM;ELK1;ALKBH3;NSDHL;CAPNS2;ZMIZ2;PIP4K2C;NCKAP5;MAP1S;IFT80;SCAMP3;SYTL2;MTHFD2;RUFY3;SKAP1;TSPYL4;FICD;LYPD1;IQGAP1;HIF1A;MRPL13;RAD21;KCNMB2;HCRT;ZSCAN16;NFE2;STARD13;RAB3IP;APCDD1L;LNPEP;BTBD11;FAM111A;TNFSF4;TNFSF9;NOX4;C9ORF91;SPEF2;HEXB;IL1F9;ABCC11;MED18;MS4A4A;TMEM47;IKBKB;ADAMTSL1;C12ORF35;C16ORF73;ING3;C1QTNF7;RFK;SSR3;RAB7L1;NSUN6;PTGR2;COPZ1;IL1F5;ACRV1;ANGPTL4;VAM…
CREB1 (mouse)	253/849	2.47722e-05	4.89439e-05	0.281915	-2.79796	RB1;EIF4A2;COBRA1;EIF4A1;AHCYL2;AHCYL1;FAM89A;POP4;NUDT1;GHITM;SOX21;NSDHL;LIPC;ALKBH4;LIPG;RPL35;CPNE3;PRKACA;FAM19A5;SDS;ZFP3;ENTPD6;CIRBP;FRS2;ACSL4;BCS1L;DHX40;CUTA;NUMBL;SHMT1;MRPL16;KLK8;ZBTB2;SNX3;GRPEL1;ERI3;ATP6V0A2;HIVEP3;RCE1;ATRIP;ACD;ICMT;IQSEC3;SLC10A3;SMARCA5;IFFO2;MTHFR;BTBD11;GPN2;PAICS;MRPL21;H2AFY2;INTS4;CALM3;PSMG2;ARF4;PIGR;CCDC125;RPLP1;ICA1;PCSK9;AATF;LRRC32;WDR45;ING1;COIL…
ETS1 (mouse)	460/1681	2.76129e-05	5.42277e-05	0.419812	-4.12353	POP5;COBRA1;TRIO;SERPINE1;IPP;HNRNPR;SPINT2;SLC4A5;FAM122B;PSMD9;SCAMP4;LSM12;ALKBH5;RNF114;ZFYVE27;LSM11;LIPC;NAMPT;CREB3L2;RPL35;PRKACB;CMKLR1;KRTDAP;WSB1;PRKCH;CXADR;SDS;TSTD1;TYW3;GTPBP8;SOX11;HDHD2;WDR78;HCFC2;HSPG2;UPB1;EML3;GTPBP3;SULT2B1;SLC5A6;NUP93;AR;IFT88;UNC50;ATF3;ATF4;PRKRIP1;WDR67;MRPL13;ANAPC11;ABR;PRDX5;RAD21;KCNMB2;PLCG2;PPAPDC1B;S100A10;PHC2;ACD;MRPL27;MTHFR;NR2F2;MRPL21;SLC6A…
LEF1 (mouse)	471/1730	3.31588e-05	6.47292e-05	0.44377	-4.2803	SLC4A1AP;PGAP1;MAML2;TMEM97;ELK1;MYLK;DCAF6;EPS8;ISLR;PPP4R4;CREB3L2;PLCE1;ANKFY1;LIPM;PIP4K2B;CACNA2D1;ARMC8;HCFC2;RUFY1;DAAM1;ASPHD1;TMEM79;FAR2;DUS3L;SET;CTBP1;DHH;RPN1;PLA2G3;MRPL14;ZC3HAV1;FAM125A;MEFV;MTDH;LDHA;RAD21;KCNMB4;SFN;MCTS1;PRELID2;HEXIM2;DMPK;GRTP1;WDR52;MTHFR;UPF3A;CS;FAM111A;GJB1;GPR183;GTF2IRD1;ITPA;PIGR;CDKN1B;PRKAG2;TCF20;HOXC13;LRRC32;WDR45;WDR46;ING3;ATIC;COL10A1;TPSAB1;TE…
NR5A2 (mouse)	475/1748	3.5648e-05	6.91742e-05	0.421242	-4.03503	GMFG;SPINT2;COMTD1;PSMD7;SOX18;AKT1;OBFC1;SAMD12;PRKACA;NCKAP5;UNC13A;STARD7;TYW3;PHKA1;PRKAB1;HSPG2;SULT2B1;SLC5A6;DYNC1LI1;ASPHD1;ADPRH;NGEF;GPLD1;SF1;SET;LXN;CRABP2;SAR1A;AASDH;RPN1;AGAP1;MEFV;ABR;PRKAR2B;SFN;PLCG1;HCRT;VPS16;EDEM3;PRELID1;HOMER2;FZD9;PBX2;NFATC2;INO80;MRPL21;SLC16A13;TADA2B;MOV10;NPLOC4;H2AFY2;LYPD6B;GIPC2;GTF2IRD1;DENND1C;CDKN1A;WDR48;SETD3;ODF3L2;MTMR14;HEXA;MRPL38;MED16;IL…
REL (mouse)	472/1752	7.32917e-05	0.000141379	0.454785	-4.03124	CYFIP1;RNH1;PGAP1;TRIO;MAML2;POP1;CLEC10A;SPINT2;ACCS;GLDN;BACH2;FGFRL1;TSEN54;TMEM93;FAM122B;ALKBH5;LSM11;MPRIP;GPBP1;RPL35;PROK2;DIP2B;VPS18;CXADR;FNBP1;RPL22;FNDC3B;ZFYVE21;TAAR1;HSPG2;SYTL2;AR;SPINT1;EWSR1;ZSCAN22;UQCRC1;RNF122;SKAP1;CDC42SE1;FICD;PHYHIPL;C3;CYB5R2;ADAMTS14;NCSTN;PRDX5;LDHA;PRDX4;ADAMTS13;KCNMB4;RREB1;S100A10;BARD1;FZD9;NFATC2;FAM136A;EIF1;GNPTG;FA2H;SULT1B1;MOV10;VANGL2;H2AF…
REL (human)	116/353	0.00020481	0.000392753	0.282251	-2.2135	SCARB2;RTKN;VARS;TPMT;MAML2;CLSTN1;IFIT1;TOMM20;IKZF3;TNF;LOXL2;DPYSL4;SAP130;GPBP1;DENR;TRIM26;RPL38;VPS18;HRASLS2;VRK1;CDYL;FOXP1;MED7;MSH5;VDAC3;CARD18;TSSK3;ERG;CGGBP1;FKBP2;SDC4;RRAD;FAM176A;STXBP6;ST3GAL2;PPARGC1B;POU2F1;CNTN5;FAM26E;SRD5A1;TMEM120A;NR2F1;RAB27A;EIF2AK2;DNAJC17;CDK5;PTPRA;NOL11;LSM14A;UBE2M;NFKBIB;CLIC3;POMT1;SNX12;SPN;ADAMTS4;SMPD1;FLOT1;PDE4B;ITGB8;RSPO1;FLJ36031;SLC36A1;…
RBPJ (mouse)	461/1735	0.000240194	0.000457913	0.483481	-3.71741	MAML2;ABAT;SMC3;GJA1;LIPC;PPP4R2;PSMD2;SOX15;MYC;ANKFY1;PROK2;UNC13B;WDHD1;ACOT8;REV1;IFT80;TAAR1;CLPP;UNC50;UQCRC1;UQCRC2;ATF6;NGEF;RNF121;NLRX1;CDCA7;LYPD2;IQGAP1;FAM125A;ARPP19;C3;XKRX;GRPEL1;BARD1;BTF3;CADM4;HOMER2;NCAPH2;FHDC1;NR2F6;LASS2;CS;MLLT11;ALS2CR11;GPR182;LGMN;LAD1;ARF4;TGFB1I1;TCF20;ING1;WDR46;PHF8;WDR44;ING4;LFNG;IKBKB;UBL3;ADAMTSL4;MED10;TCP11L2;JARID2;HAVCR2;DLGAP4;SS18;MYBPC2;W…
IKZF1 (mouse)	445/1674	0.000297526	0.000563915	0.506174	-3.78649	CYFIP1;PGLYRP3;GMFG;ALKBH4;MPRIP;PSMD2;SOX15;LIPG;OBFC1;SAMD12;ACOT8;CXADR;PRKCB;CSNK2A2;GTPBP8;WDR73;SYTL2;RUFY2;TSTA3;ZBTB8A;LXN;AIRE;RPN1;LYPD1;LYPD2;ADH7;LYPD5;ABR;S100A16;S100A13;SFN;RREB1;VPS16;NFE2;DMPK;NCAPH2;ABCA4;MTHFR;NFATC2;VANGL2;SLC6A9;FXYD2;LYPD6B;SFXN3;L1TD1;FARSA;SERPINA12;MYOM1;LAD1;CDKN1A;TGFB1I1;MRPL38;CYB561D1;LRRC33;WDR46;LFNG;UBL5;TRIM9;LMBR1;SMPD4;C1QTNF6;ADAMTSL2;COL10A1;…
THRA (human)	92/271	0.000372066	0.000701119	0.390127	-2.83343	ANKRD39;PRDM7;AHCYL2;SCOC;C1ORF172;TRRAP;CSE1L;HHIP;HEXB;DIS3L;GIMAP2;CBLC;SLA;HNRNPU;SAT2;KRI1;ANTXR1;TXNDC15;C19ORF50;ZNF280D;PSMD9;PCM1;EFR3A;LIPC;ZNF607;CAPNS2;POFUT1;FAM174A;EFCAB2;ANKRD1;NCK2;TLK1;KRTAP5-2;CTSH;UNC45A;BRD2;TSTD1;KRT2;PLEKHG6;PLA2G4A;ATP1B2;TMEM42;KCTD3;HDHD2;COMMD5;DDB1;PRKAR1A;RARB;TBPL1;FIZ1;KIAA0528;ZNF311;CLDND1;RNF180;SP140;RHOBTB3;CLCNKA;ADH7;PLD3;SSFA2;MTDH;ZBTB2;SLC…
ZNF354C (human)	384/1430	0.000415403	0.000777885	0.280047	-2.00484	SNORD45B;SPI1;TRIO;PGAP1;VARS;C9ORF140;POP1;GMFG;AQP9;SERPINE1;FCF1;SCARNA1;TMEM97;NADSYN1;ABCA12;BACH1;IKZF3;TSEN54;RPS14;AADACL4;ZFYVE27;DPYSL4;DAG1;PRR20C;TRIM26;FAM65A;FAM19A5;TP63;IL15RA;PRKCB;KRT2;MCCC1;NGDN;ALG3;IFT80;FAM158A;BCS1L;MAPK8IP2;RNASE1;LRRC37B;SCAMP3;SYTL2;BCR;SCO2;ZC3H11A;KIAA0368;FAM76A;ATF5;SNORA21;TRIM11;LLGL1;NGEF;GRB7;AIRE;KLK5;PDGFB;KLK4;MRPL11;ANAPC11;CHST12;MIR570;CSTF…
FEV (human)	64/172	0.000417576	0.000777885	0.58063	-4.15669	NOMO3;ARHGAP9;C9ORF103;SERPINA1;ERO1LB;FAM13B;VARS;GIMAP2;SCARNA3;TNF;LOC440926;PPP2R4;FLOT1;BCAP29;TRIM26;JAK3;BRD2;PHYH;DIO2;ACSL5;C17ORF81;IRAK3;C10ORF58;MIF4GD;CACNB2;FAM173A;IL23A;PLSCR4;C19ORF22;ISCU;TXNDC9;KCNE4;TMEM59L;TENC1;PAPSS2;PRTG;SLC25A26;PCBP4;MAN2A1;TTC21B;ZMAT5;RNF39;APBB2;BMF;TSNAX;CD74;SLC16A1;TXNRD2;H3F3A;RDX;MIB2;CFLAR;CYP4F8;BLCAP;MYO1E;COL3A1;DOLPP1;MAFF;SCGB1A1;ZYX;SERINC…
FOXO3A (mouse)	177/597	0.000466064	0.000863279	0.353987	-2.4973	EIF4A1;SRP19;CCNI;GPR172B;PRDM1;PARK7;CCAR1;LAPTM4A;PSMD2;EPC1;CAPN3;PLS3;LGALS9;MTPAP;PDE8A;PCID2;WSB1;TBCCD1;NHLRC3;LMAN1L;KRT2;CTNNBIP1;TAP2;ARID5A;DYRK1B;LAX1;SDCBP2;RUNX2;SCAMP2;FOXP1;FCAMR;TIAM1;RRAGA;MELK;LOX;ZC3H11A;TTLL12;RPL28;COL17A1;MACF1;FKBP2;TMED10;MTMR3;RBM8A;UBA7;NDUFB10;DHH;ELTD1;SOCS3;PLAC9;BCL2L11;MAN2A2;THEM5;ATRIP;RHBDL2;ST3GAL3;JUP;SETDB1;CNTN5;TMEM50B;GLMN;EDEM2;ZBTB10;CHC…
AHR (mouse)	139/454	0.000634188	0.00116805	0.334154	-2.25635	SRP19;TMEM167B;PITPNB;SERPINE1;CCNC;PARK7;PVR;RPS15;FPGS;BSN;GLUL;GOLGA7;CCDC93;SLC25A44;ZGPAT;TPM4;F2R;CTNNBIP1;PTOV1;THOC5;LAX1;NPAS4;ALDH3A1;ZC3H11A;PSME3;RUFY3;COL8A2;RPL28;GCDH;MRPL18;GLIS3;HMMR;PDS5A;RHOBTB2;APOM;PRDX4;THEM4;ANKRD10;FUK;SERF2;UVRAG;AFAP1L2;NOP14;CPSF6;CCDC138;STK11IP;SLC10A3;ZBTB10;NFATC3;RAB27A;DSTN;MTHFR;ABCA7;DNAJC15;CLK1;COPS6;MC1R;LPAR5;CDK4;GTF2IRD1;CCDC130;GCLM;ITPA;…
SOX10 (human)	52/139	0.0012426	0.00227577	0.87665	-5.3348	GSK3B;SCYL3;SCOC;ZNF175;ZCCHC10;AQP9;RPGR;C6ORF145;AKAP13;RGS2;ALKBH5;GM2A;CHP2;SDF2;CHAC1;RPP38;GABPA;BBS4;BNIP3L;KLF13;PDE4D;RAB7L1;MITF;SUB1;PLAA;ATG4A;TLN1;COL11A1;VPS4B;ISG20L2;TROVE2;NAPG;FAM129B;FXR1;SNX4;UGT8;UBB;DHRS7B;GPR116;NLRP1;SPEN;SMAD4;FOXJ3;CRYGN;SAMD4A;IL1F10;DLG1;GJB1;SNX16;PPP2R2B;KLHL7;OSBPL1A
LOC135440 (human)	81/247	0.00177326	0.0032295	0.525869	-3.01609	RPAIN;SNAP25;STEAP3;NARF;FAM13A;ECE1;TM7SF2;GRM7;NAGLU;LDOC1L;MYBPHL;NPTN;HMG20A;NEK3;UBXN4;TAPT1;IL10;OVGP1;BCAS3;ZBTB39;VCX3B;ENTPD1;RALGAPA2;USP2;GOLPH3L;VPS37A;KRT77;TUBG1;SLC7A8;NFX1;CD226;ARHGEF7;CD46;PLA1A;CHODL;ZFP106;CSTA;CARKD;DCTN1;PELI3;RHOBTB3;NEDD9;HSD17B4;SLC3A2;PIK3R1;PRICKLE1;HDAC9;RTN4;SSFA2;NCKIPSD;ABLIM1;WRN;FUT8;G3BP2;KCNN1;PDSS2;DMD;ZNF227;CD58;PDLIM5;TSPAN1;KLRG1;MARK1;WFDC…
POU3F1 (human)	57/162	0.00232809	0.00421643	0.778244	-4.25603	CLIC5;MCFD2;PTPRO;ABCA12;ANTXR1;SYNE2;PPP2R5E;ZMIZ2;BOC;FPGS;ADORA1;CASP1;FBXO3;TNKS1BP1;AP1S3;PLEKHG1;DBNL;DST;TSC22D3;SLC6A15;IL19;TMEM42;COMMD7;ZNF16;CLDN11;PHOSPHO2;GFOD1;MTF1;GEMIN4;CARD17;FETUB;WDFY3;MTFR1;CARD16;ERGIC3;B4GALT6;MTRF1L;BLZF1;DDX28;ZNF197;PRKX;TANK;ZNF669;PGGT1B;S1PR1;AOC3;TSNAX;DUT;DTNA;ZNF260;SCD5;DHCR24;BLCAP;KLHL9;KLF8;EXT2;BLID
HIVEP1 (human)	72/218	0.00265092	0.00477459	0.563012	-3.00899	C8ORF48;PLEKHB2;CCDC124;STMN2;C1ORF35;IL1F9;ZNF44;NUCKS1;ENO1;FGF1;C6ORF72;WDR44;IKBKB;RAB43;CCND3;TUBB6;ARL5B;NUB1;DUSP10;C1QTNF6;REV3L;HIST1H2AC;TGIF1;ZGPAT;ANXA1;TSC22D1;ATP5F1;RC3H2;LCE1C;THAP2;OLFM2;C1ORF116;AIM2;RAB31;RRM2B;TBC1D5;CD47;SNRPC;MOCS1;PPP1R12C;RIN2;ODC1;LTBP2;GSTT1;ROD1;TANK;MOBKL3;DUOX1;C15ORF39;TCEAL3;DHRS7B;VPS52;MYO6;PATZ1;TXNDC5;ZNF585A;MARK1;ZNF583;STARD13;CPSF6;IQSEC3;FZ…
NKX2-8 (human)	82/256	0.00281606	0.00501659	0.555503	-2.94139	IL1RN;DGKD;SRXN1;GPR65;SLC35F5;UBE2L6;CALML3;C10ORF28;SPN;ZFYVE27;AIFM1;NFKBIZ;HMGCS2;LDLRAP1;HIBCH;DLGAP4;TMEM150A;TSTD1;SLC6A15;ECH1;KRT1;SPINK5;EPDR1;NSUN6;C15ORF53;MUT;PRSS12;TSN;SERPINB6;MRAP;PLA2G16;NME6;BDH1;RPL7L1;MCM6;VAMP4;DSC1;TLR4;MATN3;NT5C3L;KIAA1324L;DDX1;VPS4B;GLRX;HSD17B11;C14ORF147;CAMKK2;RHOBTB2;RACGAP1;TCEAL3;SEC14L4;STX6;BSND;ZNF624;RHPN2;NPTX2;GRIA3;CCT5;MFAP3L;SLC25A24;ANKR…
POU1F1 (human)	367/1408	0.00281093	0.00501659	0.562884	-2.98048	EIF4A2;SCOC;TES;SPI1;TP53RK;POP4;CXORF21;LDLRAD3;PWP2;ABCA12;GBA3;AADACL2;PSMD9;GJA1;RNF114;ZNF607;RPS19;CAPNS2;CHORDC1;TNFSF11;CPNE3;GJA9;AP1S3;KIFAP3;NFRKB;NCKAP5;PRKACB;GOLGA7;TP63;FBXO9;EPHA5;DDX18;TSPYL1;GLCE;GOLPH3L;IFT80;ANK2;ARMC8;PRKAB1;LCE1C;RUNX2;SYTL2;EML4;FLG2;C7ORF44;XRN1;ATF6;DUS3L;PTGFR;MACF1;ZNF395;SDC4;MAGED1;PDE1A;GYPE;MGST1;BAZ2B;MRPL13;RPAP2;UGT8;EPB41L2;ATP5E;KCNMB2;MAP7;ARS…
EIF4EBP1 (human)	70/212	0.00302119	0.00535275	0.670323	-3.50588	CHRM2;CLIC4;SLC35B4;UBXN2B;RIF1;DOCK7;CTNND1;ECE1;BRCA1;CHD3;TOMM22;AADACL2;UBE2Q1;C14ORF2;ITGAX;GJA9;NEK3;CCDC93;ZFP37;OVGP1;GUCY1A2;DBNL;SPINK5;OCRL;ANK2;WIPI2;KRT31;C14ORF156;SCAMP2;SPOCD1;PLA2G16;DNAJC2;PPM1B;GPR126;RBMS2;TSG101;BRI3;ASB13;NOL6;CLN3;GNA15;KCTD20;PCBP2;CREG2;S100A13;G3BP2;PAK6;PPARGC1B;CD55;TBC1D16;SMARCE1;ACBD7;DR1;GALNT5;PLA2G2D;MTX2;FAM26E;SETDB2;ADAT1;KCNRG;CFLAR;PUM1;ENOX…
SMAD3 (human)	21/43	0.00345664	0.00609116	4.20269	-21.4376	IRX1;SPEN;NDRG4;PHF10;PHF11;SERPINE1;CTDSPL;SOX11;AMPD3;JMJD8;NPAS4;TWSG1;MPRIP;KIAA1267;C9ORF5;SAP130;ANKRD1;HAS2;PABPC1L2B;PPP1R12C;PDE9A
CEBPE (human)	46/127	0.0037477	0.00656855	1.11149	-5.58575	RGS18;OTUB2;C9ORF91;ANAPC13;MPG;ABCB7;SLC41A3;CISD1;DBI;RRBP1;HMMR;LRRC32;HSD17B11;AGER;RCBTB2;ADAM28;NUDCD2;SPOCK2;COTL1;RPL13;WDR7;DMAP1;STX3;FAM19A5;PDLIM7;BARD1;CXADR;SNRPN;GPX4;CBX4;RALGAPA1;FAM36A;TUBB;ERAP1;SGPP1;C20ORF111;ACAP3;GFOD1;SESTD1;RNF149;TMEM56;C6ORF136;FAM70A;SFT2D1;HNRNPA1L2;PPARD
TFAP2A (mouse)	425/1663	0.00414334	0.00722315	0.689139	-3.39778	RPL30;MAML2;GMFG;FRMPD1;PHAX;EPRS;ELK1;SLC4A5;RPL6;PSMD9;NDST1;ALKBH5;MYC;RPL35;HOMER3;DIP2B;TSPYL1;SDS;TYW3;PRKCD;RNASE1;NGFRAP1;ASPHD1;NGEF;SET;LXN;CRABP2;DHH;LYPD2;MRPL14;CYB5R2;PLAC9;FAM171A1;ADAMTS14;PRDX5;PPP4C;HMOX1;LTA4H;RREB1;ST3GAL3;DMPK;NFATC2;GRIN2C;MEX3D;POU6F1;PPFIBP1;FXYD2;GPR182;PSMG3;TNFSF9;MMS19;FXYD5;PGCP;SRPX;ARF1;ODF3L2;ARPC1B;ARHGAP1;PIGZ;MED16;SHD;CYB561D2;FCRLB;UBL3;IMPA2;…
MAFB (human)	27/63	0.00421277	0.00730512	2.73181	-13.4383	C14ORF104;TINAGL1;RTN4;HTN1;XKRX;RNF135;SCEL;SLC25A26;SNX1;RNF114;MAN1A2;ROMO1;ACAD11;LGALS7;TSPYL2;FOXJ3;APCDD1L;C4ORF21;KRT73;ASXL1;SQLE;ADAM17;KRT16;EIF3I;FAM96A;LCP2;SFT2D1
IRF7 (human)	37/99	0.00583278	0.0100608	1.60192	-7.3674	RPAIN;RNH1;SLC44A4;DDX46;SPO11;CSE1L;IL29;SAT2;IDE;SYNE1;PYCARD;KLC3;ATIC;TMEM169;DHX33;PSMB2;RAB25;ZNF704;FLNC;ZNF500;GADD45GIP1;ZYG11B;PRKCH;NEK6;PDE4C;DOLK;ASH1L;SRCRB4D;TJAP1;AES;TOM1L2;IFT88;SLC7A8;DRG2;TSSK4;EIF3C;ATG4D
MYOD1 (human)	39/109	0.00836996	0.0143611	1.41934	-6.02259	CCDC121;GABPB2;TGFB1I1;PALM2;RPN1;GSTT1;TMEM160;KIR2DL1;IDE;PALM2-AKAP2;NT5C3;TUBA3D;RNF114;RPS19;PRKAR2B;REPS2;RCC1;STAP2;DNAJC5G;KIF1B;FYN;FADD;USP30;TNPO2;PCK2;PLA2G2D;C11ORF87;TMEM150A;CAMLG;EIF2AK2;HIPK1;FBXO32;CRNN;TADA2A;TSR2;PEMT;PNPLA6;ZNF358;C3ORF26
PPARA (human)	82/271	0.00915255	0.0156216	0.619302	-2.57574	ROPN1B;MCFD2;ALAS1;SERPINA1;C2CD2;GDA;GCC2;LDLRAD3;TCF20;TCIRG1;SLC7A11;FGF1;DCAF6;ZNF280D;UBL5;ZFYVE27;CPT2;GM2A;C3ORF54;HMGCS2;C5ORF62;GAL3ST3;UPF2;IGFBP1;FAM24B;SPINK7;GLCE;BHMT2;AVPR1A;KRT5;C1ORF86;DUSP22;PRPF4;AEBP2;ASPH;PALLD;PAPPA;C19ORF63;KIAA1731;RUFY2;RARA;PICK1;MTCP1;PFDN1;FAM92B;MATN3;SF3B2;TMED10;CBFB;TAF9;MTMR8;BRP44;CSF2RB;LRP8;APOM;PRDX4;TCOF1;ST8SIA4;KCNMB4;CD59;NDUFV3;RCE1;PLCG1…
SPIB (human)	203/760	0.010239	0.017385	0.501487	-2.0321	RPL30;TRAF3IP2;VARS;FGFRL1;ZXDA;C7ORF31;OGFOD1;GPBP1;TRIM26;IMP3;MAP1S;CACNA2D2;TALDO1;IMP4;MED7;FLG2;NIF3L1;RRAGC;IFT81;RFX4;RABL3;CD226;AURKAIP1;GRB7;SUPT4H1;NCSTN;SYNGR1;LDHA;PPY;ZNF823;ST3GAL5;FAM55C;STXBP6;SPRR2B;MAP9;SNORD36A;CADM4;INTS1;STK11IP;TMEM98;GOLGB1;SNORD91A;MIR1288;FBXL5;CD200;ARHGAP9;ROBO2;PTPRS;DIRAS1;LOC388588;PRKAG2;WDR46;CLYBL;MS4A4A;NUDCD1;KRT28;EFCAB2;PRMT6;BRD2;AP3B2;B3GN…
ATF1 (human)	79/264	0.0127388	0.0215173	0.667363	-2.56194	PTPRS;PTPRO;GDE1;PRKAG2;SRA1;C15ORF63;BRCA1;CALML4;HK1;DCAF6;UXT;C6ORF145;ARL5B;TUBA1A;ZFYVE27;KAT5;CA2;COTL1;FAM53C;CAPN3;DENND5A;ZFP37;APPL2;BRD2;RPL21;MTUS1;TYK2;SLC39A14;RALGAPB;IL23A;RFX4;PPAP2A;ATP6V1B2;RPL24;ULK2;PLAA;HECA;RBM22;AGAP1;C10ORF88;C1ORF53;ACACA;MRPL55;MOBKL3;TCEAL7;ALDH3B2;SERTAD3;DNAJB6;PSMB2;TPR;KIAA1522;THEM4;CDIPT;HES4;LYN;PHF10;TPK1;FBXO38;C11ORF61;LRRC28;EAF2;GTF2H1;MLH1…
GTF2I (human)	72/237	0.0128778	0.02164	0.705888	-2.70582	MUS81;RERE;CDKN1A;SCHIP1;DOCK7;PLAT;PRDM1;IKBKAP;LRRC1;PODNL1;XPO1;SLC22A18;HIST1H1D;ZNF326;ANKRD5;C2ORF82;COG8;IK;GPX1;ZER1;MUCL1;USP3;KRT79;MTUS1;PPP2R5A;NDUFC1;CACYBP;FOS;WNT9A;GTF2F1;GFRA3;OLFM4;RC3H2;SETBP1;POLR1D;RBMS1;DCTPP1;IVL;ZNF154;SEH1L;BRI3;PDE1A;ASMT;TGFBRAP1;WAS;HDAC9;TYMP;RAP1B;SEPN1;LEO1;SLC15A4;SOCS5;NPM1;CPSF6;PLEKHA1;ABCA4;AHNAK2;UBE2G1;FANCB;PEX13;SULF2;FER;TMEM159;WT1;LCE4A;…
POU1F1 (mouse)	437/1754	0.0135893	0.0227186	0.782616	-2.96187	CYFIP1;CDA;GABPB2;WIPF1;GMFG;ITSN1;DMP1;ABAT;TMEM97;PSMD9;ZFYVE27;SOX18;AP1S1;ANKFY1;AP1S3;NCKAP5;KRTDAP;ACOT8;TYW3;RFX3;PHKA1;ARMC8;GTPBP3;FAM133B;SPINT1;DAAM1;WDR82;CLPP;VPS24;FAR2;ATF5;SF1;NUP205;TPH1;RPN1;CLCNKA;FPR3;ARPP19;GJC1;SSR1;HMOX1;PPARGC1B;ZBTB7C;MCTS1;PRELID1;CREBBP;CADM4;DMPK;GRTP1;HOMER2;FN1;ABCA7;INO80;PRDX6;LASS2;HNRNPM;FERMT1;MOV10;GPR182;GIPC2;PSMG3;SSPN;PSMG1;MMS19;ITPA;FERMT…
SMAD3 (mouse)	27/72	0.0161464	0.0268558	2.51245	-9.08823	POPDC3;TAGLN;SMARCD2;CITED4;CISD1;RPS27L;LSP1;CACNA1G;TRPM1;TCEAL7;HEBP2;RNF19A;NAE1;CYC1;LAIR1;TGM2;SEC31A;RFC1;INTS1;PDPK1;KCNJ15;NFATC2;PRDX6;PRR15L;FIBIN;SMPDL3A;ERGIC1
NKX3-1 (human)	78/264	0.0166613	0.0275714	0.690945	-2.48117	RPAIN;C17ORF37;VARS;BNC2;WDSUB1;PANK1;UBE2D3;SNX12;PSIP1;HNRPLL;IDE;COMT;TNF;IL27RA;TRIM5;KRT26;FLOT1;CPNE1;PLCE1;LRRFIP2;TRIM26;MAP3K4;BRD2;GABARAPL2;PDCD6IP;FBXW7;PDE4D;SIGMAR1;NAV2;THOC2;KCTD3;SERPINB7;DCN;RCN2;PALLD;POLR1B;PSME3;JTB;PLAA;WDFY3;SNORD84;SNRPB;WFDC12;DIABLO;PTGER3;ATP5A1;SRBD1;NOTCH2NL;RPS27L;PDS5B;BAZ2B;MRPS30;SCARNA15;RTN4;EFNB2;SLC25A26;LIMA1;TMEM65;SV2A;RNF39;ABL2;ANKRD52;AT…
MYCN (human)	18/42	0.0173962	0.0286422	4.85297	-17.242	DDX49;MLF1IP;ICA1L;SPNS2;PHYHIPL;WWP1;COMMD3;KRT5;GAPVD1;SAFB;PTK2;FOSL2;DUSP22;DUOX1;NEDD1;TMEM66;EEF1A2;LCOR
E2F4 (human)	79/270	0.0191157	0.0313152	0.712469	-2.46774	MOBKL2A;DDX46;MCM7;MLF1IP;C17ORF79;C1ORF131;SMG7;SMC3;COX7C;UBE2Q1;MAN1A2;ZIC3;EFCAB2;PHACTR2;TRIM26;DIP2B;ATXN7L3;CCDC94;FAM73B;C13ORF1;MKKS;MYBPC2;ZFYVE20;SHISA5;PPP2R5A;CYP7B1;PTGR2;C4ORF41;TFDP1;DMTF1;SCO2;ZSCAN22;ZPBP2;GEMIN4;PLAA;GARS;MCM5;CD47;MCM6;FYTTD1;UHRF2;STAU1;MRPL18;PDE1A;HIST1H2BK;MAZ;CDCA7;UBFD1;AURKB;HSD17B1;GNA11;HLTF;S1PR1;ATP6V1H;DNAJC5G;STXBP6;EXTL3;MBTPS1;RABGAP1L;ATAD5;SER…
NFATC2 (human)	39/117	0.0198339	0.0323292	1.48351	-5.0911	RGS18;MTMR10;TRIO;CCDC147;DIRAS1;TMPRSS4;NEDD9;SRI;GABPB1;TNF;C18ORF19;TM9SF3;SLC9A3R2;SDR16C5;LGALS3;CALD1;C7ORF30;MYH13;H1FX;PDSS1;NCKAP5;C3ORF57;BRD4;ZNF222;CPA3;SFMBT2;TNFRSF10B;SSTR1;DEF6;BACE1;DOK1;HEYL;IGDCC4;SESTD1;IRF4;ZNF713;CNTN4;NUPL1;SMPDL3A
SPI1 (mouse)	416/1680	0.020735	0.0336299	0.857483	-2.90887	CDA;PGLYRP4;IPO11;RNH1;POP4;SERPINE1;STMN3;TSEN54;LACTB;DIP2B;NCKAP5;PRKACB;KRTDAP;CSNK2A2;KRTAP17-1;UPB1;GTPBP3;FCAMR;DYNC1LI2;PRKAR1A;ASPHD1;FEZ1;RUFY2;PADI3;JTB;SRFBP1;VPS24;RNF121;ANAPC13;PDGFB;ZC3HAV1;LYPD5;ABR;RDH12;NTHL1;RDH13;PPARGC1B;PRELID1;GSDMA;ABCA9;HNRNPM;FAM111A;GJB1;GIPC1;SSPN;EZH1;LAD1;MYOM1;CDKN1A;STON1;PRSS27;TCF21;SMG7;WDR43;TRIOBP;PHF8;JPH2;TMEM44;C1QTNF6;GPR137;ANXA9;APPL1;D…
SRY (human)	128/469	0.0216603	0.0349568	0.606011	-2.03234	EPHB6;CD86;CD84;ITPRIP;VARS;NRK;C1ORF131;PARK7;COMT;TNF;PNN;PROK2;TRIM26;CSRP2BP;CMKLR1;DDX18;ARRDC5;GUCY1A2;SEMA6A;FBXW11;FBXW7;SLC6A15;OMD;SARS;WDR78;SDCBP2;TPST2;SLFN13;PREPL;LCE2A;VPS24;OR5AR1;ISG20L2;UBR4;ELTD1;MEFV;ADH7;SNORD59A;NKAPL;KLC4;PLAC9;UGT8;SNX1;DHX34;TXNDC3;RNF170;HIATL1;HIATL2;NDUFV2;ZNF267;ATP6V0A1;SRPK2;C9ORF82;DTNA;SLC35E2;RAB3IP;RCL1;GJB1;MIR221;HIST1H4E;ISY1;ARF4;INTS12;GME…
MYOG (mouse)	413/1675	0.0253799	0.0401643	0.962715	-3.09491	DMP1;ABAT;ENO1;SMC3;MYLK;LACTB;ALKBH5;PSMD2;TEPP;ZXDC;CSRP2BP;TYW3;ARMC8;HDHD2;WDR78;RNASE1;SULT2B1;HMBS;VPS24;ATF5;LETMD1;MYL9;RPL28;NGEF;GPLD1;SET;CRABP2;AIRE;AASDH;MFI2;CDCA7;ADAMTS13;CHST12;GRPEL2;PLCG1;HCRT;PPARGC1B;ST3GAL2;SLC19A2;AFAP1L2;PRPF38A;DMPK;NCAPH2;MTHFR;NFATC2;THAP11;SLC6A5;LAS1L;FXYD2;GJB6;GPR182;MMS19;MTMR10;ARF1;TINAGL1;ARPC1B;WFIKKN2;TCF20;SHD;IL18BP;TRMT112;JPH2;TMEM44;ADAMT…
SND1 (mouse)	31/90	0.0252953	0.0401643	2.07091	-6.65752	TRIO;TPMT;LTBP4;LCLAT1;GALNT10;GLIS2;EXOSC7;TMEM203;RPS6KC1;RASSF5;RNPEP;NPTX1;HMGCS2;CCR6;PAG1;DLGAP4;KCNK10;RYK;TNFRSF9;SLC6A15;MOCOS;ARAP3;SORBS1;ACYP1;EBF4;TOMM40L;FAS;ARHGEF4;LHX4;KCTD18;PCYOX1
HNF1B (human)	31/90	0.0252953	0.0401643	2.07113	-6.65821	CHODL;PGCP;SETD3;NDUFB6;POMT1;LYPD1;PIK3R1;ELK1;ABCC11;PTPDC1;SLC25A26;CALD1;PPP4R4;PDE8A;C11ORF46;GPX1;AKR1C2;KCNAB1;FBXO11;AES;GAP43;GALE;C15ORF29;ATP13A4;ATP6V1B2;PVRL4;FAM98A;CD69;SMAP2;SELT;IL18R1
TBX5 (human)	20/51	0.0251018	0.0401643	3.93632	-12.6544	TPH1;SEC24B;CDKN2C;ANKRD36;MMAB;XRCC3;SETDB2;PLEKHG6;RNF8;PPP2R5C;DMKN;POU6F1;TM7SF2;PARP10;ALDH3B1;EEF1A2;BSND;ATP6V1H;PNPLA5;BEND7
USF1 (mouse)	305/1219	0.0298111	0.0469489	0.859771	-2.62978	IL1RN;WDR85;NUDT1;CALML4;CCT6B;ZDHHC4;TXNDC17;COMTD1;ISLR;FBXO3;LIPM;CCDC97;UNC13B;IL15RA;ATP6V1G1;RPL21;MRPS18A;IFT80;YOD1;EBF4;KRT5;UPB1;EML3;RUNX1;FAM133B;CH25H;PAPPA;RPL24;RIN2;GLT25D1;PLA1A;MTMR3;L3MBTL2;CDCA4;DCUN1D3;PRDM10;ANAPC11;PRDX3;CYP27B1;SNX1;DPH5;TSPAN3;PATZ1;RALGDS;RAB11FIP3;TRPM4;ICMT;DMPK;IRF2BP2;NFATC2;KLHDC8B;UPF3A;IGF1;INO80;TRERF1;POU6F1;ICK;ALS2CR11;NMU;INTS5;OGDH;ECHDC2;MA…
SP4 (human)	17/42	0.0300556	0.0471064	5.22352	-15.9597	CYFIP1;KCNH3;GADD45B;NEK6;HPS1;RAPH1;TSC1;MEMO1;C17ORF62;SYTL4;VEGFA;NR2F6;PTK7;CBS;PACSIN3;HYOU1;DEGS2
TBX5 (mouse)	408/1663	0.032128	0.0501136	0.951966	-2.84967	COBRA1;GLDC;FRMPD1;HNRNPR;TMEM97;SLC4A5;TMEM93;PPP4R2;TEPP;L3MBTL;STRA13;NCKAP5;PRKACB;ATG3;SDS;CSNK2A2;KRTAP17-1;WDR74;DYNC1LI2;PSME3;RUFY3;UQCRC2;SAR1A;MRPL16;GRPEL1;MYO6;CEP72;NCKAP1L;RDH13;RHBDL2;PRELID1;PRPF38A;HOMER2;RAB3IP;NFATC2;ABCA7;BTBD11;FHDC1;LASS2;NOX4;MMS19;PHF2;ARF4;SMG1;BTG1;ARHGAP1;PRSS27;IL1F9;PRKAG2;PIGZ;MRPL36;KRI1;PIGY;IL18BP;CYB561D2;TUBA1C;MCEE;MED10;ADAMTSL3;B3GALT1;RSPO1…
Nkx3-2 (mouse)	281/1122	0.0346417	0.0537771	0.816293	-2.38595	CYFIP1;PGLYRP4;PLEKHB2;TRAF3IP2;HHIP;ICAM2;CISD1;THUMPD2;CCDC102A;SLC4A5;ZDHHC4;EDNRA;ALCAM;ZXDC;OBFC1;FAM53B;ANKFY1;CPNE3;FAM53A;LGALS9;LGALS8;PRKACB;CSRP2BP;UNC13B;GSTK1;STARD7;EBF1;TALDO1;TMEM85;RNASE4;KRT9;CDC34;HMBS;NGEF;LLGL1;SNORA20;CDC42SE1;SLBP;CFH;DCUN1D5;RPN1;PEX11B;SUPT4H1;CLCNKA;ELTD1;GATA3;HIF1A;MBTD1;ABR;ZNHIT1;ADAMTS13;ATP6V0A2;ATP6V0A1;INTS1;DTNB;LRRN3;SLC35E1;MTHFS;INO80;SNHG7;G…
STAT5B (mouse)	422/1729	0.0367882	0.0568386	0.991827	-2.8441	MDC1;RNH1;TMEM200A;WIPF1;WDR85;WDR86;ABAT;PHAX;GABPB1;SMC4;BACH2;SCAMP4;ISLR;NUB1;PSMD7;ALKBH4;PSMD2;MYC;GPBP1;AKT1;DIP2B;PRSS3;NCKAP5;CSRP2BP;DDX18;ACOT9;NHLRC3;PRKCB;RNASE4;IFT80;TAAR1;HSPG2;GTPBP3;SCAMP2;ADPRH;TYRO3;JTB;NUP98;RNF121;CFH;LYPD1;FPR3;BAZ2B;MTMR4;GRPEL1;PRDX1;RDH16;RDH13;ATRIP;BTF3;PLK3;GSDMA;HOMER2;H3F3A;FN1;WDR52;SLC6A9;SSPN;NOX4;FARSA;LAD1;PIGR;SPEF2;ARHGAP1;IL1F9;WDR45;LRRC33;…
NCOA1 (human)	27/79	0.0374183	0.0572694	2.58138	-7.38271	VAC14;TSSC4;FAM108B1;USP33;AKAP8L;ICA1;KLK5;AGAP1;GATA3;C20ORF4;AKAP12;C1ORF106;SCAND1;SEC63;NHLRC3;C20ORF29;ZDHHC12;DEK;LSM3;BMP6;IL1F10;DUSP7;ELF5;CLUAP1;MYL9;PHF19;RNF121
CBX5 (human)	16/40	0.0372935	0.0572694	5.70487	-16.3159	ANKRD29;PCDH9;IFNGR1;PTGER3;GTPBP10;AKR1C2;RPS27L;COMMD7;HDAC6;TMEM60;RPS15;ALS2CR11;C1GALT1C1;PDSS1;ERG;ANAPC2
FOXF1 (mouse)	60/206	0.039152	0.0596428	1.11745	-3.15052	RIF1;SLC44A1;C2CD2;GMFG;SNX12;GPATCH8;ZFP30;RPL18A;FCGRT;RARS;MAGOH;ANXA9;A4GALT;CCR5;TNPO3;ENTPD6;KRTAP17-1;MTUS1;ANXA11;AXIN2;TEX2;SND1;ARFGAP1;NCOR2;PACRGL;HAX1;DPYD;TLCD1;ZFP106;FOXC2;SPRR3;INO80B;CLDND1;DHH;SATB1;UTP23;DDX20;HSD17B10;RTN4;MRPL10;SRM;CLN3;CHN1;NT5DC3;AGR2;SSR1;RDH14;NDFIP1;CADM4;CNBP;PDE4DIP;UPF3A;SYNJ2;RANBP6;TMCO1;EIF1;MYBBP1A;RPA3;PSMC2;BRWD1
FOXM1 (human)	21/58	0.0404475	0.0613297	3.83067	-10.6933	PUS3;SLFN5;TYW3;IL29;RAP1B;NET1;CACNB2;FAM111A;NBEA;PTPRA;ZBBX;TMEM68;KRIT1;ABL2;LAP3;TEK;LCMT1;SPRR1A;C3ORF57;MRRF;APPL1
FOXA2 (mouse)	353/1441	0.0460048	0.0694331	1.00064	-2.66909	LTV1;AHCYL2;PGLYRP3;EIF4A3;HNRNPU;NUDT2;IKZF3;ANTXR1;CMAH;ACTB;ALKBH8;FAM122B;RPS6KA4;PNN;LCE1B;NDST1;ISLR;PSMD7;ZMIZ2;INSC;ZXDC;DENR;ACAD11;ZFPL1;BSN;SLC35A5;PRKACB;ATXN7L3;SEC63;ATG3;ENTPD1;TSPYL1;WSB1;UNC13A;MUCL1;LMAN1L;OMD;DNTTIP1;PTOV1;ALG1;TAAR1;GTPBP3;SYTL2;NUP93;TRIM17;CYP2U1;RRAGB;RFX4;ZC3H11A;ZSCAN22;PSME4;RNF122;KPRP;NLRX1;DHX9;PEX11B;PHYHIPL;CD99L2;PIK3R1;BAZ2B;PRH1;DGUOK;NCSTN;HMGXB…
NR5A1 (mouse)	254/1020	0.0504263	0.0757556	0.952423	-2.45748	COBRA1;SLC4A1AP;CMAS;GMFG;EPRS;PSMD9;LONP2;IL12A;FAM65A;ACAD11;CCNL1;ARRDC4;ARRDC5;COG8;STARD7;SERPINF1;COG4;SECISBP2;ZFYVE20;PTOV1;ALG1;ARMC8;SCAMP2;EML3;DYNC1LI1;ASPHD1;ULK1;CCDC82;SKAP1;NGEF;GCDH;SET;PDE1A;KLK5;PLA2G3;TEX261;PPL;MTDH;DHX30;ABR;NTHL1;GAR1;HAO2;WFDC13;XBP1;CADM4;PMM1;RDX;SLC10A3;MTHFR;PTK2;SLC16A13;SLC6A5;ANLN;GJB2;FXYD2;GJB6;FARSA;CDKN1A;CLIC3;SUV39H1;MRPS12;MRPL38;MRPL39;PIGZ;…
CPEB1 (human)	17/47	0.0612008	0.0915205	5.07009	-12.1236	BRD3;CIITA;FLJ22184;ANKRD30B;SFTPD;RAB27A;CFLAR;FBXO11;TMPRSS11F;FAM129B;PTP4A1;FBL;LRTOMT;TLK1;ZNF589;BCL2L1;GALK1
IRF8 (mouse)	426/1770	0.0620339	0.0923428	1.09652	-2.61219	OSGEPL1;RAX;HNRNPU;FGFRL1;ALCAM;CAPNS2;NCKAP5;CXADR;RPL21;FNBP1;ARMC8;FAM158A;GAPVD1;SND1;RC3H2;SCAMP2;IFT88;MYL6;DAAM1;MTHFD2;NUP98;DUS3L;SKAP1;MTMR2;MTMR3;GALNTL1;CRABP1;LYPD1;ZC3HAV1;ANAPC11;GAR1;ST3GAL2;SLC19A2;ST3GAL3;STARD13;PRPF38A;NFATC3;NFATC2;WDR53;MAGOHB;MEX3D;MLLT11;PSMG2;PHF2;SMG1;CDKN1A;SNX12;CLTA;IL1F9;CYB561D2;IKBKB;PPP2R4;RFK;C1QTNF6;RNF150;JARID2;TPSAB1;JAK3;ELOVL1;WDR37;SERPINB…
VDR (human)	28/88	0.0635134	0.0941153	2.42828	-5.73859	CX3CR1;WDR47;DCTN1;FAM89A;POMT1;LTBP4;DNAH9;PEPD;HSD17B10;PMF1;TBRG4;ATAD2B;KIAA1967;C19ORF54;KAT5;FLNC;MSL2;EIF2AK2;RNASE1;LOC285033;UCKL1;TTC39B;RPS25;NR4A3;GPR183;DNAJC10;BCAT1;PPARD
En1 (mouse)	237/957	0.0660271	0.0973974	0.957667	-2.23036	RNH1;PLEKHB2;TMEM41B;CISD2;ADARB1;FAM134C;PPP4R1;LIPC;FDXR;LIPM;OBFC1;LONP2;GOLGA7;SLC35A5;GABARAPL2;MBNL1;PHKA1;WDR73;IFT88;SPINT1;TEP1;IL23A;HMBS;PSME4;VDAC3;TRIB3;SNORA21;ATF3;CERKL;DCUN1D5;CSTF3;CDCA5;DCUN1D3;KLK5;CLCNKA;MGST2;ELTD1;ARPP19;GJC1;SEC14L1;ATP6V0A2;RREB1;RIMKLB;HAO2;HMGCLL1;RAB11FIP3;PAG1;LRRN3;IQSEC3;MRPL27;PARVB;GDF6;PRDX6;AIMP2;GJB2;PPFIBP1;GPR183;PSMG3;RAD17;CALM3;LGMN;FBXL6;…
PDX1 (human)	19/55	0.0672473	0.0987505	4.189	-9.6982	WDR1;HGD;NXN;NDUFA10;ARPC1A;LILRB1;NUCKS1;BLCAP;NR3C2;GIP;ING4;SLC25A26;PSMB4;INS-IGF2;SLC7A7;MBIP;CHMP2A;TRIM31;ST3GAL2
FOXA3 (human)	58/207	0.0685241	0.100174	1.19486	-2.74919	CLIC5;IL1RN;SNX12;RAX;HBD;COMT;ACCS;C6ORF72;FTCD;CCND3;DACH1;MFSD5;MED10;GRB10;TMED2;KRTAP3-2;KIFAP3;GLUL;GPRASP2;TRIM66;RPL21;COMMD3;CACYBP;TFB2M;CDYL;ETV5;RUNX1;C15ORF48;PRPF4;ADRB3;ACSS3;ATL1;C7ORF58;ARHGAP17;ADD3;RASGRP3;LDHA;PLN;VPS8;FYN;SLC35A2;PCDHGC3;HSD3B1;ERAP1;GBF1;KCNJ15;IMMT;ARHGAP28;TRERF1;EIF2S1;TRIT1;GSTA4;SSPN;GRB2;PI4KB;SMAP1;GLA;ZSCAN2
FOXI1 (human)	60/217	0.0764535	0.111267	1.17528	-2.58071	ARF1;MTMR10;UBXN2B;VARS;WDSUB1;HP1BP3;C1ORF131;TNF;DHTKD1;C14ORF2;PEG10;PRR20C;FLOT1;BBS9;TRIM26;DLAT;MAP3K6;SEPHS2;TKTL1;BRD2;PHYH;TBCCD1;TCF12;NSMCE2;ZNF10;COMMD3;BTN3A2;TERF1;GFRA3;NME1;EPN2;RILPL1;POLR1E;RTN3;PSMD12;MVK;DDX23;WNT8B;CXXC5;HDAC9;BOLA2B;SLC25A26;NT5DC2;PRRG1;RNF39;RBM39;CD163;DTNA;ZNF260;QPCTL;CBX2;RAB3IP;SCD5;PHF11;FBXO32;PEX13;RAD51;GIPC1;BLID;C11ORF58
Pdx1 (mouse)	224/907	0.0771163	0.111733	0.946183	-2.0737	EPHB6;MDC1;PANK2;BACH2;FGFRL1;TMEM93;NSDHL;PPP4R2;GOLGA7;KRT1;ECH1;RFX3;CACNA2D2;TALDO1;IFT80;ACSL4;LCE1F;SYTL2;TEP1;PAPPA;SNORD89;KCNQ5;SPRR2G;DCUN1D4;CRABP1;LYPD1;LPAR1;ELTD1;PTTG1IP;PRDM10;KLK8;MRPL10;MTDH;DPH2;TSPAN7;ATP6V0A2;HOXC4;SEC31B;RABGAP1L;STARD13;SMARCA5;NR2F2;PARP12;FOSL2;PM20D1;CRNN;ATM;SPRR1B;RNF220;DCP1B;ROBO2;SETD3;SH3KBP1;DENND1A;HEXA;ICA1;IL1F9;PIGZ;BRCA2;PIGW;PEPD;MRPL35;MECP…
MZF1_5-13 (human)	84/316	0.0790735	0.114062	0.994901	-2.15994	DOCK6;SNAP25;PHLDB1;NRP2;VARS;LEAP2;CLSTN1;CEP120;ICA1;CHRDL2;TNF;LCLAT1;PTPRF;SMG6;ZNF609;SNORD16;PPP4R4;RFK;FLOT1;TRIM26;CD36;ME2;BRD2;ZGPAT;MYBPC2;FBXO18;FKBPL;SSR4;MAP1S;THAP2;NIPSNAP1;AES;THAP4;NPEPL1;PRR15L;PKP2;ARHGEF2;ARHGEF7;RHCG;RAPGEF3;GLT25D1;FYTTD1;TMEM55A;SNAP47;C17ORF59;ODC1;NT5C2;THBS1;CSF2RA;PARL;EHBP1;RASGRP3;SLC25A26;ADAMTS14;RAB25;CHN2;LARGE;BMS1;ERBB2;PRRG1;C19ORF73;S100A13;R…
FOXA2 (human)	26/83	0.0805703	0.115709	2.76589	-5.96513	CCNT1;CRCT1;COX7A2;MLLT3;SLC4A5;RTN4;CLN5;SLN;CPNE3;ORAOV1;GYG1;RALGDS;OVGP1;WDR36;PKM2;IFT80;GRHL3;PPHLN1;CHD1L;HIPK1;HOPX;LOR;TMEM134;IL1F7;UQCRC1;FBXL5
Nkx2-5 (mouse)	131/515	0.0870466	0.123918	1.02293	-2.13601	CARS;VEZT;PGLYRP4;ERCC6L;HHIP;MRFAP1;CISD1;GHITM;SOX21;LCLAT1;CTGF;LAMP1;CAPNS2;ZXDC;DENND5A;FAM53A;SATL1;LGALS9;PRKACB;FADS1;SEMA6A;RPL21;TALDO1;ADAM10;ACSL4;ARMC8;SYTL4;KRT9;FOXP1;ZFYVE16;CDC34;SNORA74A;TAGLN3;MASP1;PPIB;S100A8;SLBP;CFH;UTP23;RPN1;CLCNKA;ELTD1;APCDD1;HIF1A;ABR;AMDHD1;MYO6;ZBBX;ATP6V0A2;ISOC1;MYH13;PLCG1;NPTX2;IP6K2;RABGAP1L;PSAPL1;MLKL;INTS1;BRPF3;RAB3IP;FN1;STAM;GBAS;ELL3;NET1…
ESR2 (human)	25/80	0.0867761	0.123918	2.74889	-5.74006	VARS;SH3KBP1;TNF;PRH1;EIF1AD;SLC25A26;RNF39;FLOT1;TRIM26;TSPAN2;EIF5A;OVGP1;CENPT;BRD2;CCL22;CCDC115;PTGES2;IMP4;TMCO1;GPR162;NPEPL1;FAM195B;TMEM99;PKN1;LIMS1
NFE2L1 (human)	21/65	0.0885519	0.125513	3.71591	-7.71181	TMEM184A;RWDD1;MDC1;USP32;GSS;TUBB;MAZ;CTR9;ADAM10;KATNB1;FOXK1;IKZF3;SYN1;SETX;PNKD;CXCL12;RAB20;SLC17A7;CEMP1;RELT;C3ORF37
PRDM1 (mouse)	54/196	0.0921974	0.130114	1.36159	-2.77675	GALNT11;RTKN;SH3KBP1;IFIT1;IL18BP;PSMD7;RPL18A;MYC;KYNU;RASSF5;ADORA1;ANKRD5;GOLGA7;ADAMTS6;CXADR;PLDN;TAP2;TFIP11;ARMC8;SYTL2;TAPBP;DNM3;RASA1;AGPS;ARL8B;PRKAA1;GLT8D1;CUL1;AURKB;HDAC7;LIMA1;ABLIM1;SCFD1;FIP1L1;GRK4;CEP70;FYN;TNFRSF14;NAE1;BID;GBP2;SNCA;CTHRC1;BARD1;NOP14;XCR1;XRCC4;TNFSF15;ERAP1;MRPL27;LIF;SLURP1;ST5;FRYL
GABPA (human)	32/108	0.0928237	0.130433	2.23537	-4.55321	TRABD;FAM108B1;CCNT1;UHRF2;LTBP3;TOB2;CLINT1;AKAP12;GRM2;RPS14;FCRLB;CDH2;TMEM208;DLAT;ZNF148;QSER1;SULT1A3;ATP6V1G1;CSNK2A1;RALGAPA2;MFSD6L;NDUFA2;KRT78;MRPL48;KCTD5;ZNF839;MTHFD2;DLC1;GOLGB1;ZNF436;ZNF335;C19ORF48
NR2C2 (human)	21/66	0.09761	0.13657	3.69131	-7.34909	LINGO1;CSTA;SEH1L;ICMT;NSUN5;MTMR8;SRP68;SCAMP3;IL27RA;NT5DC1;EMG1;TPO;CDC34;C19ORF63;PSMG4;TBC1D14;STRN;APOE;BRD7;CBLL1;CCDC71
FOS (mouse)	405/1708	0.110421	0.153225	1.27852	-2.39831	OSGEPL1;GLDN;GJA1;PLCE1;ACOT8;TYW3;ZFYVE20;PRKAB1;FAM133B;RUFY1;AR;MTHFD2;ZSCAN22;NHLRC2;RNF121;SEH1L;CRABP2;LYPD3;ZC3HAV1;MRPL13;ANAPC11;C3;ABR;ADAMTS14;RDH12;SFN;BARD1;PRELID1;CADM4;DMPK;MTHFS;BTBD11;CGN;NR2F6;SQLE;GLUD1;GPR183;TNFSF9;SFXN4;SERPINA12;GMEB1;WDR47;TGFB1I1;HEXA;IL1F8;PIGZ;LRRC32;MED18;UBL5;FCRLB;C1QTNF6;PLEKHN1;LDLRAP1;DENND2C;ARG1;MYOF;TMEM173;COQ10B;TMEM175;RNF168;PSMA4;AEBP2;IV…
NFYB (human)	1930-11-01	0.110453	0.153225	9.42245	-17.6751	CTSL1;ATXN3;CDKN1B;DDIT3;FPGS;ID1;GPC3;PTPN6;HSCB;ACTB;SLC25A35
NFATC3 (human)	33/116	0.123657	0.170814	2.12541	-3.75598	DDX1;SNAP23;LRRC17;ASMT;GRAMD4;TNF;NCALD;RPGR;GYS1;PPP2R3C;OSBP;NFKBIZ;TLK2;ITGB8;BID;ZSCAN16;TSNAX;ACOT9;FN1;UBE2E1;NSUN6;QTRTD1;SMAD5;SDHB;FAM133B;MYO1B;NPLOC4;SNX16;WDR82;C18ORF32;CCDC6;GOPC;ZNF134
SOX10 (mouse)	113/451	0.132263	0.181932	1.13255	-1.93001	ATF2;GLDC;STMN3;STK19;CALML3;TXNDC15;ZFYVE27;HEPHL1;CAPNS1;PSMD5;FLAD1;CAPN3;HIST1H2AD;PSPH;HIST1H2AC;IK;RALGAPA1;HIST1H2AH;HIST1H2AK;SPINK5;UBE2E1;MITF;PRPF4B;FLG2;DPM2;AR;DDIT3;MSH5;MYADM;HIST1H2BF;HIST1H2BG;PHLDB2;CHRNA7;KLK5;MBTD1;ARHGAP22;WBSCR22;MBIP;NPHP3;HIST1H3G;TBC1D14;SLAMF6;MBP;NPTX2;RAB11FIP3;NDUFV1;LYN;NTNG2;AKIRIN2;CD163;CDSN;HPS1;IFT122;WDR53;UCKL1;GJB6;CRYL1;SERINC3;MYD88;SERINC5…
ESR2 (mouse)	16/51	0.144967	0.198568	5.22379	-8.4449	FOXC2;ARF1;SET;RPN1;LY75;OVOL1;GPR81;CRLS1;MECP2;NELL2;BMP2;MPRIP;SYNJ1;LMNA;DAG1;NUDT18
RORA_1 (human)	30/107	0.151548	0.206714	2.31158	-3.64402	VARS;C1ORF172;IL1F8;SDAD1;TNF;PAPSS1;SLC25A26;ZNF627;FLOT1;RNF39;C19ORF6;TRIM47;TRIM26;MGAT1;HADH;SNX5;C8ORF45;SLC30A7;CAP1;ANKRD28;BRD2;DBNL;MTUS1;AKR1C2;NRG1;DYNC1LI1;DOK3;ADAM12;RBMS1;PNPLA6
HNF4A (mouse)	114/461	0.158853	0.215775	1.15244	-1.76729	CDA;FAM89B;DGKA;CLSTN1;PLAT;RPL10A;CISD3;DCAF6;RCBTB2;MYLK;RPS6KA4;POGZ;DENR;HMGN3;GSTK1;ZBTB38;STARD8;KRTAP17-1;ALDH3A2;SNTN;RUFY3;MRTO4;EHBP1L1;CSNK1G2;ANKRD17;UBA7;BRP44;XKRX;STIP1;PLAC9;ARHGAP21;BAG4;ALDH3B1;ST8SIA4;TXNDC5;BPTF;LYN;NTNG2;RAB4B;JUP;CBX4;RHBDD2;RAB3IP;LIF;SMARCA5;NR2F2;PM20D1;RPS26;SNW1;BMP1;PQLC1;FXYD2;USP37;SNX12;TCF20;PTPN22;PCSK7;NUDCD1;KCNT2;SEC61G;ITGB8;ERC1;RSPO1;ME2;GAL…
RORB (mouse)	243/1020	0.161112	0.217935	1.28079	-1.95136	ATF1;MDC1;SLC23A2;IL1RN;SLC35B4;SLC4A1AP;TES;OSGEPL1;CLEC10A;EIF4A3;RAPH1;SPATA20;CISD3;UBE2L3;PSMD7;ZFYVE27;CLP1;PEG10;GPBP1;ACAD10;GOLGA7;TKTL1;GSTK1;PAQR6;CXADR;PRMT10;NHLRC3;ACSL4;MAPK8IP2;OVOL1;GAPVD1;TAAR1;GTPBP3;TIAM1;RRAGB;PSME3;TRIM13;L3MBTL2;PEX11B;LYPD2;PRDX3;APOM;RDH12;TSPAN4;HOXC4;HIVEP3;DECR2;RBM10;FZD1;RABGAP1L;TNFSF14;PMM1;TRERF1;PARP12;DERA;PM20D1;CCDC88B;ANLN;SULT1B1;HNRNPM;FAM1…
NR2F1 (mouse)	243/1021	0.164478	0.220658	1.29519	-1.95721	ATF1;MDC1;SLC23A2;IL1RN;SLC35B4;SLC4A1AP;TES;OSGEPL1;CLEC10A;EIF4A3;RAPH1;SPATA20;CISD3;UBE2L3;PSMD7;ZFYVE27;CLP1;PEG10;GPBP1;ACAD10;GOLGA7;TKTL1;GSTK1;PAQR6;CXADR;PRMT10;NHLRC3;ACSL4;MAPK8IP2;OVOL1;GAPVD1;TAAR1;GTPBP3;TIAM1;RRAGB;PSME3;TRIM13;L3MBTL2;PEX11B;LYPD2;PRDX3;APOM;RDH12;TSPAN4;HOXC4;HIVEP3;DECR2;RBM10;FZD1;RABGAP1L;TNFSF14;PMM1;TRERF1;PARP12;DERA;PM20D1;CCDC88B;ANLN;SULT1B1;HNRNPM;FAM1…
NFE2L2 (human)	24/84	0.164104	0.220658	2.87993	-4.35198	BRD2;ZNF473;SLC13A4;VARS;PRKRIP1;TRAF2;FOXO4;TNF;SNAP91;COQ6;NME1;NME1-NME2;ABHD12;SLC25A26;TFAP4;ADI1;ZBBX;MAGOH;FLOT1;RNF39;SNORA23;TRIM26;CBR4;FAM73B
IRF9 (human)	17/57	0.175458	0.234423	4.66738	-6.77062	RRM1;POU2F1;HRASLS2;CLSTN1;NR2F1;IFI6;IFIT1;TOMM20;ARNTL;NEDD1;EVI2A;SAP130;C18ORF32;PDE4B;CARD18;ERG;TRMT61A
Esrrb (mouse)	19/65	0.176618	0.23501	4.08671	-5.91808	ANKRD46;GPX4;SLC31A1;SHMT1;MRFAP1;ICAM2;CRIM1;AGAP1;NUCKS1;PPP1R9B;CDC42;UBE2Q1;GCN1L1;ATP6V0A2;GRB2;HOMER3;GPRC5D;PCK2;SNRPB
ELF5 (mouse)	135/556	0.181497	0.24052	1.17845	-1.67924	GABPB2;POP1;WIPF1;PITPNB;AQP9;WDR86;LOXL4;DCAF7;GCET2;NUB1;C1GALT1C1;HABP4;BSN;GUCY1A3;KCNK10;IL1R1;ZFP3;TYW3;EBF1;SHISA5;KCTD6;DYNC1LI2;PSME3;PPIE;RTN3;MTMR2;LRRC57;INSIG2;SHMT1;FUT10;DCUN1D4;ARL1;SUPT4H1;TGFA;ZC3HAV1;EVPL;AGER;PRH1;GJC1;CHST11;MAN2A1;GRK4;ZNHIT3;ATP6V0A2;PPY;FAM55C;PLCG1;SNX7;CD300LF;SOCS5;IVNS1ABP;PHC2;POU2F1;RAB4B;NUP155;CNTN5;TNFSF14;DENND4C;FN1;MSN;FAM160A2;MAN2B2;GNAQ;OGN;…
Hand1::Tcfe2a (mouse)	30/110	0.182873	0.241363	2.45643	-3.49171	PFKFB2;DBR1;FLT1;WDSUB1;GPR68;PPM1M;MAX;PLCXD1;FUT8;CHN2;NPHP1;BTLA;ATP6V0A2;CCDC53;MUC4;RBM10;MAGI1;SNORD58B;SLC36A1;CAST;SPRYD4;CNTN5;DENND2A;AMPD3;RABGGTB;TMEM154;GPRIN3;TAF6L;AURKAIP1;PCYOX1
HNRNPK (human)	13/43	0.204889	0.26933	6.34096	-8.31819	RANBP1;ZFHX3;NRP2;TSC22D1;FAM24B;SHISA5;WDR12;SHD;MLLT6;SPN;ID2;EIF4E;RBM24
ARID3A (mouse)	438/1893	0.209368	0.274113	1.3535	-1.75172	RPL30;SCOC;RNH1;GABPB2;TES;MAML2;POP1;GMFG;HNRNPU;GHITM;ELK1;BACH1;RPL6;TMEM93;FAM134C;GJA1;ALKBH4;DPYSL4;PSMD5;CLP1;FDXR;RPL39;PRKACB;UNC13B;TSPYL1;RPL21;STARD8;MED8;RFX3;FRS2;WDR73;SYTL4;RC3H2;FCAMR;IFT88;MYL6;ZFYVE16;PRKAR1A;IFT81;RFX4;CGGBP1;SKAP2;ENPEP;TPH1;SET;ABCB4;LYPD2;ZC3HAV1;IQGAP1;WDR67;LDHA;RAD21;GRPEL2;RREB1;MRPL27;NFATC2;WDR53;FHDC1;PRDX6;LASS2;FAM111A;GLUD1;OGDH;PCDHB3;ITPA;RNF220…
Pax2 (mouse)	351/1516	0.23422	0.305422	1.32329	-1.5695	TMEM41A;GHITM;C4A;RNF114;CAPNS1;TEPP;CPNE1;ARL6IP5;FAM53C;DENR;ZFPL1;PRKACB;SMARCC2;IMP3;FNBP1;IL1R1;OXSM;CSNK2A2;ACSL6;FNDC3B;ALG3;YOD1;GTPBP8;ANK2;SOX11;EBF4;LCE1F;TAAR1;FAM133B;RUFY1;SNORD100;ZC3H11A;ZSCAN22;AKAP9;MYL9;NGEF;ATF4;LIPT1;MACF1;SPRR2G;LXN;STXBP2;CRABP1;PIK3R4;ATP5H;APCDD1;NLK;MRPL11;KLK6;SEC14L2;ABR;FAM100A;RAD21;WBSCR22;ATP6V0A2;SSR1;APOE;KCNN3;RDH13;TSPAN1;RHBDL2;FZD1;MCTS1;NMB;…
RXRA (mouse)	121/507	0.245496	0.318852	1.28209	-1.46546	PGLYRP4;RPL30;NARF;UBE2D2;ZFAND6;PHAX;WDR89;ZDHHC4;PYCARD;EPS8;ALKBH2;GOLGA4;ALKBH4;ZMIZ2;C1RL;NFATC2IP;FBXO3;LIPK;ENTPD1;FKBPL;FNBP1;COG4;PUS1;RDBP;KRTAP17-1;SHISA5;MYADM;PKP2;NHP2;FIZ1;TAGLN2;RIN1;PPIB;CCDC151;NBL1;MYL9;GYPC;CUL1;ATP5H;RASGRP1;CYB5R2;TRPM2;PENK;CSTF1;HOXC4;AP1M1;LYN;HHATL;CD163;DNAJC17;UCKL1;H1F0;OCLN;TMEM17;ARPC2;CNTN1;PSMG3;L1TD1;FBXL6;MAP3K12;RPAIN;POMT2;PRKCSH;SUV39H1;ARHGA…
HMGA1 (mouse)	402/1748	0.255125	0.330043	1.49662	-1.65905	IPO11;ITSN1;WDR85;IPP;DMP1;EPRS;CLDN1;LIPC;SOX18;TEPP;NAMPT;ZXDC;LIPM;CSRP2BP;NHLRC3;FNBP1;ZFYVE20;FNDC3B;TMEM85;PHKA1;WDR73;RC3H2;ATG12;SYTL2;FCAMR;ZFYVE16;UQCRC1;PRR15;RPL24;SRFBP1;FAR2;TSPYL4;CGGBP1;ATF4;ASF1B;MRPL14;SLC5A1;WDR67;MRPL11;MTDH;GJC1;PLAC9;NCSTN;KCNMB2;RDH14;FZD1;EDEM3;PRPF38A;H3F3A;ABCA9;WDR52;TADA2B;FA2H;PPFIBP1;VANGL2;GPR183;SFXN4;NOX4;IL1F9;WDR45;ING4;MCEE;SMPD1;COL10A1;TNKS1B…
Tal1::Gata1 (mouse)	2018-06-01	0.260516	0.335685	14.4972	-15.8249	GM2A;GRK5;DNAJC10;FCF1;ATP6V0A2;SHANK3
Arnt::Ahr (mouse)	51/207	0.271725	0.34875	1.65975	-1.74838	PTPN21;ILK;TNFAIP1;BBC3;SEC61A1;MPRIP;TIMP2;SOX8;TRIM26;LGALS9;CBR1;PLEKHG1;SDS;PLA2G4E;HAUS4;FRMD4A;DEXI;PTGR2;CLDN11;EML4;TRIM17;RAB37;RAB34;TAGLN2;ALDOA;MATN3;MTMR2;TEX101;CLCNKA;SLC38A10;CCDC106;DUOX1;NEURL1B;SLC25A29;TMEM169;DHX33;ADRBK2;ATP6V0A2;ANKRD10;PPP1R14A;SEMA4A;PHF11;TTC1;HPS6;MYO9A;TPCN2;ZZZ3;TRIM39;LYPD6B;SSPN;RGS11
MIR210 (human)	18/70	0.327227	0.418337	4.08979	-3.56411	CAST;ZNF141;CCDC125;TRAPPC5;C17ORF58;SNX12;ZNF10;ODZ4;NDRG2;PTGR1;MEIS2;ALDH3A1;SOCS1;TFDP1;MAP2;AXL;FAM20C;NOMO2
IRF2 (mouse)	388/1706	0.328776	0.418676	1.49745	-1.30377	MAML2;TMEM200A;DMP1;ABAT;GHITM;SMC3;RPL6;ALKBH8;NUB1;CLP1;MYC;PLCE1;PROK2;PRSS3;DDX18;FNBP1;RFX3;SLC5A6;IFT88;NGFRAP1;ZC3H11A;PSME3;RPL24;SRFBP1;ATF6;TSPYL4;TSTA3;NUP205;SEH1L;CTBP1;PRKRIP1;WDR67;MRPL11;XKRX;GJC1;PRKAR2B;HMOX1;RREB1;MCTS1;STARD13;ABCA9;THAP11;POU6F1;SETX;SULT1B1;PPFIBP1;TADA2A;LAS1L;H2AFY2;ADI1;GPR182;SSPN;STRN;PHF3;SPEF2;SMG7;MED11;C1QTNF7;RFK;EFCAB2;COL10A1;RRP12;DENND2C;NSUN6;…
SOX2 (human)	1945-12-01	0.334348	0.422471	6.489	-5.59115	ANKRD17;CAMSAP1L1;C11ORF80;C21ORF59;OLFML1;SSR3;FCF1;OTUD7B;PSIP1;TRIB3;ELK1;SNRPB
NME2 (human)	1945-12-01	0.334348	0.422471	6.50007	-5.60069	ARHGAP21;GGA1;RRM1;PTGIS;CANT1;MAPKAPK3;MYC;KIF26B;NPR3;SFXN3;CSMD2;GDF6
SOX9 (human)	26/105	0.340041	0.428005	2.72075	-2.30888	VARS;FUT10;MIR889;CLCN3;TNF;SLC25A26;FLOT1;RNF39;SNORD78;TRIM26;LCMT2;ANKS1A;WASF2;BRD2;FBXW11;DIO2;RNF138P1;TTC1;AVPR1A;C6ORF163;LCE2A;PPP2R2B;PSMC4;TTC4;MATR3;LIMS1
NFATC3 (mouse)	408/1801	0.350864	0.439929	1.5958	-1.31038	TRRAP;WIPF1;SMC3;PSMD9;LCE1B;NDST1;CLP1;DIP2B;CSRP2BP;GABARAPL2;WSB1;RFX3;SOX11;RNASE1;RC3H2;SCAMP2;SLC5A6;DYNC1LI1;DAAM1;ZC3H11A;UQCRC1;RPL24;RNF122;GLT25D1;SF1;NUP205;NLRX1;CTBP1;MRPL17;SLC30A10;MTDH;C3;PLAC9;PPP3R1;RAD21;HOXC5;RDH16;KCNMB4;RDH14;BTF3;PLK3;PRPF38A;JUP;GRTP1;EDEM2;ABCA7;MAGOHB;LASS2;SULT1B1;ARL2BP;GTF2IRD1;PHF3;PGCP;SPEF2;HEXB;WFIKKN2;ARHGAP1;LMBR1;ATIC;UBL3;FAM102A;SMPD1;COL10A…
PBX1 (human)	1946-12-01	0.357876	0.445296	5.86678	-4.74631	LYN;BRD2;SLC25A26;GMEB1;VARS;MCRS1;RNF39;FLOT1;ARHGAP28;TRIM26;ANKRA2;TNF
MXI1 (human)	1946-12-01	0.357876	0.445296	6.24168	-5.04962	CLDN11;LGALS3BP;FAM171A1;SEPX1;ODC1;EPC1;ALOX12;TOB2;ENOPH1;SLC16A3;SLC7A2;DHRS3
Zfx (mouse)	1943-11-01	0.38878	0.48191	6.85154	-5.00161	DDX28;RPIA;XCR1;CLDN14;MDK;GADD45A;GNA11;ATP6V0A2;ARHGEF4;PLEKHO1;CABLES2
Arnt (mouse)	33/139	0.391802	0.483816	2.30656	-1.67468	GRAMD1A;ARF1;AHCYL2;DNMT1;SRF;CCDC147;TMEM59L;LTBP4;PARD6G;NCALD;TGM1;PNN;SAP130;NUP62;ATP6V0A2;SNORD33;CAPN3;NUP43;TEAD1;NMB;DUSP3;RHBDD2;PUS1;ASPRV1;DERA;DUSP23;LSM6;RRM2B;TRIM39;TNNT3;NUMB;SRFBP1;PCYOX1
Sox5 (mouse)	165/728	0.411516	0.506242	1.44085	-0.980843	CD84;CCNI;CSF1;MAML2;LY75;LOXL4;RORA;PWP2;ACCS;CMAH;RPS6KA4;LCE1B;NSDHL;CYSLTR1;FRAT2;PSMD7;LIPG;CWC22;PROK2;FADS1;CSRP2BP;IFNAR2;MYLIP;COG7;ZGPAT;SNRPN;SEMA6A;PRKCH;RPL21;S100A1;PUS1;OXSM;RPL22;ADAM10;OLFM4;RC3H2;DCTD;ST7L;ALDH3A1;MYL6;FAM173A;GPD2;CD226;TSSK4;ADNP;PLA1A;TMEM87A;FKBP2;NNMT;SDC4;NTM;CDCA5;ARL1;SUPT4H1;UBR3;ARHGAP17;APCDD1;SLC9A3R2;SCFD1;NUAK2;ATXN1;PMVK;FAM164A;ATP6V0A2;KCNMB4;QS…
FOXO3 (human)	30/132	0.483116	0.59209	2.38643	-1.25072	PRPS2;PHF2;TINAGL1;SNORA14B;VARS;SLC41A2;TXNDC12;IFIT1;TNF;TRAM2;HSPA13;CAMKK2;HEBP2;SLC25A26;CLEC3B;FLOT1;RNF39;TRIM26;DLAT;IFT57;FBXO9;BRD2;ARHGEF12;EGLN2;RYK;DBNDD2;KLHL7;YME1L1;SLC28A3;CDC42SE2
NR4A2 (human)	18/79	0.499601	0.61	3.5919	-1.77546	PFKFB2;BRD2;ENTPD1;DTNA;VARS;CALML3;TNF;AKAP2;SULT1B1;SLC25A26;DUOXA1;IL21R;RNF39;FLOT1;EIF4H;TRIM47;HMG20B;TRIM26
AP1 (mouse)	41/183	0.50308	0.611955	1.98441	-0.974537	NNMT;PLXND1;POP1;TH1L;ARID4B;ARRB2;HDAC7;DHTKD1;GGA2;ZFP36;MFSD3;ATP6V0A2;SERAC1;NCDN;NUDT14;SNAP29;TM4SF19;SUPT16H;RANBP3;ST8SIA1;TSC22D3;DTNBP1;PDE4DIP;ARHGAP28;STAM;GPN2;AP3B2;UBAC1;HOPX;RUFY1;SQLE;NECAP2;RAP2A;PSMA4;COL4A2;CD7;TNFSF9;CALM3;FBXL5;ST6GALNAC4;XPR1
Prrx2 (mouse)	489/2205	0.506113	0.613357	1.63124	-0.797364	SCOC;RNH1;THYN1;GHITM;ABCA12;SOX21;CLDN1;BACH2;FGFRL1;EPS8;ZXDA;NSDHL;PPP4R2;CAPNS2;LIPN;RPL35;PROK2;WDHD1;DDX18;RPL21;RFX3;CACNA2D2;IFT80;PHKA1;ARMC8;SYTL4;ATG12;SYTL2;NUP93;FLG2;MYL6;ZFYVE16;DAAM1;TEP1;HMBS;SNORA74A;NHLRC2;NUP98;CFH;ABCB4;CRABP1;MRPL16;LYPD1;PHYHIPL;PRDM10;MRPL10;MTDH;PPP4C;MYO6;S100A13;PLCG1;MCTS1;EDEM2;RAB3IP;NR2F1;BTBD11;ELL3;CS;VANGL2;CDK10;RNF220;WDR47;BTG1;SETD3;DENND1A;I…
RUNX2 (mouse)	388/1750	0.50908	0.614667	1.73889	-0.846274	POP5;POP4;SERPINE1;SPINT2;ADARB1;RPL6;MYLK;ALKBH8;NDST1;MPRIP;AP1S1;HOMER3;STRA13;CSRP2BP;KRTDAP;SDS;FNBP1;SERPINF1;ZFYVE20;RNASE4;GTPBP8;FAM158A;RUFY1;DYNC1LI1;LIPT1;CFH;SAR1A;AASDH;SHMT1;FPR3;PRDM10;MRPL10;PRDX3;PRKAR2B;HAO2;MCTS1;PRELID2;GRTP1;ABCA9;WDR52;LARP7;ABCA7;BTBD11;GPN2;ELL3;FAM111A;PPFIBP1;ITPA;MYOM1;CDKN1A;PIGO;ODF3L2;MTMR14;ARPC1A;PRKAG2;PIGZ;PEAR1;KRI1;LRRC33;TIMP3;TK1;JAK3;DFFB;W…
IRF1 (human)	1939-09-01	0.515393	0.617713	8.13072	-3.91682	BRD2;SLC25A26;VARS;RFC1;RNF39;FLOT1;TRIM26;B9D2;TNF
EWSR1-FLI1 (human)	1939-09-01	0.515393	0.617713	8.19054	-3.94564	CACNB2;BRD2;SLC25A26;VARS;F2R;RNF39;FLOT1;TRIM26;TNF
Myf (human)	13/58	0.534166	0.637869	5.03603	-2.26431	BRD2;VARS;C15ORF62;N4BP2L1;ADD3;TNF;SLC25A26;RNF39;FLOT1;TRIM26;TNFRSF25;ZKSCAN4;PDE9A
HIF1A (mouse)	248/1124	0.539354	0.641713	1.68328	-0.746729	TCERG1;CDA;PLEKHB2;SERPINE1;CBLC;SPINT2;MYLK;ALKBH2;ISLR;BAIAP2L1;CDK5RAP1;DIP2A;AP1S3;KIFAP3;TBC1D22B;METTL1;SERPINF1;FRS2;MAPK8IP2;OVOL1;HSPG2;KRT9;NUP93;FCAMR;RRAGA;MTHFD2;RFX4;RPL24;ULK1;CD226;ZFPM2;RPL28;STXBP2;MGST2;LYPD2;FPR3;ARPP19;PCDH17;MRPL11;HCRT;KCNN4;RHBDL2;SPRR2D;STARD13;JUP;FN1;GNG11;NPLOC4;FXYD2;GIPC1;PSMG3;TNFSF9;GALNTL4;SPRR1A;ARHGAP9;ROBO2;MLF1IP;MOGAT1;ARPC1A;CITED4;IDE;MEOX1…
Tcfcp2l1 (mouse)	2017-04-01	0.54547	0.64663	16.8189	-7.33272	TSHZ3;ATP6V0A2;LCP2;POU3F1
Nobox (mouse)	44/201	0.556723	0.657038	1.99898	-0.839598	CARS;PPP1R15B;PANK2;GDA;POMT1;PHYHIPL;PTTG1IP;ACVR1B;PSMC3IP;CAPNS2;ATP6V0A2;MYH13;ST8SIA4;SVEP1;RNF150;NPTX2;SKIL;SNORD71;DDX39;PDGFRA;UBE2I;STARD3NL;DENND4A;ADRM1;ECH1;MSL3;ACSL4;ARMC8;STAM;THOC4;KRT9;RBL2;SPSB2;FMNL1;LYRM4;RFWD2;CANX;ARHGEF7;CD68;SPRR1B;S100A8;MEGF9;BET1;EIF3B
FOXD1 (human)	42/192	0.558281	0.657038	2.07902	-0.873218	PHF2;TINAGL1;SNORA14B;VARS;SLC41A2;MGST1;ARHGAP18;C1ORF131;TXNDC12;IFIT1;TNF;PRDM10;TRAM2;HSPA13;CAMKK2;SNORD114-17;HEBP2;SLC25A26;CLEC3B;FLOT1;RNF39;TRIM26;DLAT;IFT57;SBF2;HLA-DOB;FBXO9;BRD2;ATP8B4;ARHGEF12;RYK;RAB27A;FOS;NR2F6;FOSL2;DBNDD2;NBEA;KLHL7;WAC;YME1L1;SLC28A3;CDC42SE2
Sox17 (mouse)	109/500	0.58061	0.680859	1.61703	-0.621585	ISLR;TUBB6;LSM12;PSMD5;TEPP;ARL6IP5;LIPN;PIM3;PTGFRN;ENPP5;PRKACB;SNORA31;IL15RA;PRMT10;FBXW11;ATPBD4;REV1;ACSL6;MITF;ACSL4;LCE1C;DCTD;HECA;TSSK4;HIST1H2BG;KCTD17;SNRPC;PFKFB2;SPRR2E;CHRNA7;ARL2;LYPD3;HTATSF1;ZBTB2;FAM171A1;LDHA;ATP6V0A2;MBP;TNFRSF14;SNX7;SMAD2;API5;ERLIN1;GPN2;PAICS;DNAJC17;ARHGAP30;EIF6;FGF18;AVL9;GCLM;TCHHL1;ZNF512B;CPM;PTPRS;SPEF2;PYCRL;USP31;IL18BP;MDK;HYAL2;BDKRB1;TPSAB1;AD…
MIZF (human)	1937-08-01	0.586278	0.682595	9.1353	-3.48835	BRD2;SLC25A26;VARS;RNF39;FLOT1;TRIM26;TNF;SNORA64
MYC::MAX (human)	1937-08-01	0.586278	0.682595	9.20834	-3.51624	BRD2;SLC25A26;VARS;RNF39;FLOT1;TRIM26;TRAM2;TNF
RUNX1 (mouse)	1953-11-01	0.629549	0.730366	6.0836	-1.91152	RBM3;ANKRD16;CDKN2AIPNL;RNF149;OLA1;PACSIN2;ATP6V0A2;DPY30;GAS2L1;ADSS;DEF6
Klf4 (mouse)	34/163	0.655687	0.734725	2.38929	-0.73652	MAML2;ODC1;STON1;PIK3R1;RASAL2;NT5C2;MEOX1;LAGE3;NAPG;CDC14B;TMEM93;TGM1;RIMS3;NNT;L3MBTL;ATP6V0A2;RICTOR;FAM43B;PGLS;PDE8A;RPS12;IL10;TSTD1;GADD45A;FRS2;SLC39A14;ST7L;SPSB2;RRAGB;FXYD2;SCGB1A1;MFAP2;PADI3;EZH1
HLF (human)	1954-11-01	0.650998	0.734725	5.86115	-1.80675	BRD2;SLC25A26;PARP4;VARS;RNF38;RNF39;GCN1L1;FLOT1;RARB;TRIM26;TNF
TLX1::NFIC (human)	1939-08-01	0.638319	0.734725	8.62469	-2.65863	BRD2;SLC25A26;VARS;SSR4;RNF39;FLOT1;TRIM26;TNF
REST (human)	1935-07-01	0.660351	0.734725	10.1829	-3.13895	BRD2;SLC25A26;VARS;RNF39;FLOT1;TRIM26;TNF
RXRA::VDR (human)	1935-07-01	0.660351	0.734725	10.3605	-3.19372	BRD2;SLC25A26;VARS;RNF39;FLOT1;TRIM26;TNF
NR1H2::RXRA (human)	1935-07-01	0.660351	0.734725	10.3658	-3.19535	BRD2;SLC25A26;VARS;RNF39;FLOT1;TRIM26;TNF
INSM1 (human)	1935-07-01	0.660351	0.734725	10.4262	-3.21395	BRD2;SLC25A26;VARS;RNF39;FLOT1;TRIM26;TNF
CTCF (human)	1935-07-01	0.660351	0.734725	10.4811	-3.23089	BRD2;SLC25A26;VARS;RNF39;FLOT1;TRIM26;TNF
PLAG1 (human)	1935-07-01	0.660351	0.734725	10.4898	-3.23357	BRD2;SLC25A26;VARS;RNF39;FLOT1;TRIM26;TNF
NHLH1 (human)	1935-07-01	0.660351	0.734725	10.5297	-3.24585	BRD2;SLC25A26;VARS;RNF39;FLOT1;TRIM26;TNF
RREB1 (human)	1935-07-01	0.660351	0.734725	10.6049	-3.26904	BRD2;SLC25A26;VARS;RNF39;FLOT1;TRIM26;TNF
RXR::RAR_DR5 (human)	1935-07-01	0.660351	0.734725	10.6134	-3.27167	BRD2;SLC25A26;VARS;RNF39;FLOT1;TRIM26;TNF
TAL1::TCF3 (human)	1945-09-01	0.66572	0.73818	7.42069	-2.25268	SLC25A26;BRD2;VARS;RNF39;FLOT1;CASC4;RAPGEF2;TRIM26;TNF
POU2F2 (mouse)	378/1754	0.705941	0.779595	2.02964	-0.50534	IL1RN;TRAF3IP2;ITSN1;IPP;WDR86;GHITM;PWP2;NUDT5;ACCS;PWP1;ALKBH8;DPYSL4;TEPP;CPNE3;LIPK;PRKACB;KRTDAP;VPS18;PRMT10;UNC13A;OXSM;SERPINF1;ENTPD6;GOLPH3L;FRS2;RUNX2;MRPS18C;SYTL2;DHX40;THAP4;FLG2;DYNC1LI2;ZFYVE16;IL23A;PNLDC1;KCNQ1;TRIB3;KIF20A;TLN1;KCTD18;SPRR2E;SPRR2F;CERKL;NUP205;FICD;CSTF3;FUT10;SP140;STXBP2;EIF5A2;SHOX2;ELTD1;MEFV;HBXIP;ABR;HIVEP3;SLAMF6;RDH14;PATZ1;RIMKLB;SPRR2B;N4BP2;RBM10;SP…
NFIL3 (human)	1962-12-01	0.712391	0.779595	5.35774	-1.33397	CX3CR1;BRD2;SLC25A26;PHF10;VARS;RNF38;RNF39;FLOT1;SNORA58;TRIM26;CLUAP1;TNF
RORA_2 (human)	1942-08-01	0.708961	0.779595	8.10076	-2.01693	BRD2;SLC25A26;VARS;RNF39;FLOT1;TRIM26;TNF;SNX5
Evi1 (mouse)	2016-11-02	0.712636	0.779595	27.6355	-6.88071	SLTM;ATP6V0A2
EBF1 (mouse)	2022-04-01	0.720158	0.785189	15.1981	-3.67537	PLAC9;GALNTL1;ATP6V0A2;RPL28
Stat3 (mouse)	378/1762	0.734101	0.797723	2.12621	-0.48051	CYFIP1;AHCYL1;SLC35B4;PGAP1;WIPF1;CLEC10A;HHIP;AQP9;WDR85;GDE1;SPATA20;GLDN;PTPDC1;AQP1;TMEM93;SCAMP4;EDNRA;PSMD7;PSMD2;MYC;GPBP1;SAP130;HABP4;HOMER3;SKP2;IER5;PRKACB;PDK1;ARRDC4;JMJD4;ACOT9;PRKCH;METTL1;FNBP1;ZFP3;FNDC3B;WDR78;BCS1L;UPB1;SCAMP3;SCAMP2;SYTL2;ULK2;RPL24;CD226;TTLL12;NBL1;SKAP1;SEH1L;DCUN1D5;CRABP2;SP140;PLA2G3;LYPD3;MTMR4;KLK6;ZBTB2;C3;TRPM1;SNX1;COMMD9;RACGAP1;ATP5E;PRDX1;ATP6V0A…
HNF1B (mouse)	1944-08-01	0.750685	0.808399	8.10646	-1.72424	PROSC;VEZT;ALDH3A1;GDA;RIPK2;PCDHGC3;ATP6V0A2;CCDC94
PPARG::RXRA (mouse)	2016-12-02	0.751364	0.808399	24.1074	-5.12764	ATP6V0A2;MYLK
GABPA (mouse)	2016-12-02	0.751364	0.808399	25.278	-5.37663	FAM102A;ATP6V0A2
NFYA (mouse)	368/1748	0.831531	0.891708	2.13637	-0.244864	TCERG1;SMARCAL1;TES;GLDC;CLEC10A;STMN2;NUDT2;HNRNPR;GHITM;SPATA20;TMEM97;WDR89;ABCA12;PWP1;ELK1;DCAF7;FAM122B;NSDHL;MPRIP;TDO2;FLAD1;OGFOD1;RPS6KA2;STRA13;PRSS3;SLC35A5;GOLGA7;PRKACB;TSPYL2;ARRDC4;ARRDC5;MUCL1;SFMBT2;TYW3;NGDN;ZFYVE20;GOLPH3L;AFAP1;ZFYVE21;SYTL4;MED7;FAM133B;ZFYVE16;CFDP1;CYP2U1;BOLA3;RABL3;FLYWCH2;TLN2;TAGLN3;BLZF1;GPLD1;ASF1B;CUTA;SPRR2F;TPH1;PDE1A;DCUN1D4;TEX261;PTTG1IP;ADH7;N…
Lhx3 (mouse)	2016-02-01	0.86431	0.923819	20.0367	-1.58768	EDARADD;ATP6V0A2
JUND (mouse)	367/1764	0.880136	0.935448	2.1532	-0.143682	IFITM3;RB1;EIF4A2;MDC1;CDA;PANK2;IL1RN;MAML2;CCNI;PWP2;EPRS;CCDC102A;ZDHHC4;EPS8;FAM122A;LACTB;FRAT2;TDO2;CLP1;RASSF5;CDC26;INSC;HABP4;FAM53C;LONP2;AP1S3;RPS12;ACOT8;ALG6;OXSM;NSMCE2;MTUS1;ANK2;UNC93A;WDR78;PRKAB1;HSPG2;SYTL2;RUFY1;FLG2;NIF3L1;SNTN;DAAM1;COL8A1;PRR15;FAR2;DUS3L;MYL9;GLT25D1;SPRR2E;PDE1A;DCUN1D3;SLAIN2;SLC5A1;IQGAP1;PCDH17;DEDD2;HBXIP;GJC1;C3;TRPM2;HMGXB4;GRPEL2;PENK;RDH16;HMOX1;D…
Gata1 (mouse)	388/1863	0.883009	0.935448	2.22277	-0.148324	PGLYRP3;POP4;ENO1;ABCA12;LCE1B;SCAMP4;TDO2;CAPNS2;KRTDAP;WSB1;CSNK2A1;GLCE;SERPINF1;KRTAP17-1;MED8;REV1;RNASE4;TMEM85;SYTL4;HSPG2;EML3;SCAMP2;MED7;FLG2;PRKAR1A;CLNS1A;RFX4;HMBS;JTB;CDC42SE1;TPH1;SET;PDGFB;NAIF1;VPS26A;PRDM10;CHST11;S100A16;RDH13;RHBDL2;NDFIP1;HOMER2;ABCA7;GJB1;LAS1L;FXYD2;SSPN;NOX4;PSMG4;L1TD1;FXC1;LAD1;MYOM1;GMEB1;WDR47;SETD8;HEXB;PRKAG1;JPH1;ADAMTSL1;TMEM44;MED10;C1QTNF6;TRIM3;…
Pax4 (mouse)	2016-10-01	0.889537	0.935448	31.8513	-2.12542	ATP6V0A2
Pax5 (mouse)	2016-10-01	0.889537	0.935448	32.0109	-2.13607	ATP6V0A2
Pou5f1 (mouse)	2016-10-01	0.889537	0.935448	32.2122	-2.1495	ATP6V0A2
Nr2e3 (mouse)	24/139	0.894735	0.93789	3.05924	-0.196167	EIF5A;TRRAP;SNORD73A;TREX2;DCUN1D4;NFATC3;MAT2B;TRERF1;KLK7;NR4A2;ABHD12;DDX19A;EFNB1;EIF3M;TMEM8;ATG16L1;TMSB15A;MTERFD1;UCP3;CAPRIN2;ATP6V0A2;ITGBL1;METAP1;PELP1
NFYB (mouse)	360/1748	0.911325	0.949175	2.24359	-0.11703	TCERG1;SMARCAL1;TES;GLDC;CLEC10A;STMN2;NUDT2;HNRNPR;PHAX;GHITM;SPATA20;TMEM97;WDR89;ABCA12;NADSYN1;PWP1;ELK1;DCAF7;FAM122B;NSDHL;MPRIP;TDO2;FLAD1;OGFOD1;RPS6KA2;STRA13;PRKACA;PRSS3;SLC35A5;GOLGA7;PRKACB;TSPYL2;ARRDC4;ARRDC5;ACOT8;WSB1;MUCL1;SFMBT2;TYW3;ZFYVE20;GOLPH3L;AFAP1;ZFYVE21;JMJD8;SYTL4;MED7;ZFYVE16;CYP2U1;BOLA3;RABL3;FLYWCH2;TLN2;TAGLN3;NBL1;BLZF1;GPLD1;ASF1B;CUTA;SPRR2F;TPH1;PDE1A;DCUN1D…
T (mouse)	2016-11-01	0.909589	0.949175	28.6905	-1.49655	ATP6V0A2
CPEB1 (mouse)	359/1748	0.918909	0.954026	2.25889	-0.106312	TCERG1;SMARCAL1;TES;GLDC;CLEC10A;STMN2;NUDT2;HNRNPR;PHAX;GHITM;SPATA20;TMEM97;WDR89;ABCA12;NADSYN1;PWP1;ELK1;DCAF7;FAM122B;NSDHL;MPRIP;TDO2;FLAD1;OGFOD1;RPS6KA2;STRA13;PRKACA;PRSS3;SLC35A5;GOLGA7;PRKACB;TSPYL2;ARRDC4;ARRDC5;ACOT8;WSB1;MUCL1;SFMBT2;TYW3;ZFYVE20;GOLPH3L;AFAP1;ZFYVE21;JMJD8;SYTL4;MED7;ZFYVE16;CYP2U1;BOLA3;RABL3;FLYWCH2;TLN2;TAGLN3;NBL1;BLZF1;GPLD1;ASF1B;CUTA;SPRR2F;TPH1;PDE1A;DCUN1D…
Mycn (mouse)	2020-02-01	0.928294	0.95767	18.4445	-0.79776	ATP6V0A2;TEAD1
Spz1 (mouse)	2016-12-01	0.926002	0.95767	26.0738	-1.12774	ATP6V0A2
ETV4 (mouse)	362/1773	0.934696	0.961233	2.29503	-0.0907419	EIF4A2;CDA;SMARCAL1;AHCYL2;SMARCB1;MAML2;SLC35B1;RAPH1;GDE1;GHITM;SOX18;CDC26;PEG10;LIPG;FAM53C;RCC1;PLCE1;FAM53B;TNFSF11;LGALS9;LIPK;SKP2;CCDC93;PRKACB;TSPYL2;MUCL1;IL1R1;MCCC1;KRTAP17-1;EBF1;RFX3;ACSL5;GAPVD1;UPB1;RUNX2;RUNX1;EML4;SFRP4;DYNC1LI2;ASPHD1;TRIM13;RPL24;KCNQ5;ANKRA2;RIN2;TSPYL4;WFDC12;KPRP;MTMR2;RWDD2B;MAGED1;MGST1;FPR3;APCDD1;PRDM10;ABR;SCFD1;PRKAR2B;S100A16;GRPEL2;KCNMB2;RDH13;TSP…
SREBF1 (mouse)	352/1735	0.945762	0.969555	2.31946	-0.0717136	TCERG1;SMARCAL1;TES;GLDC;CLEC10A;STMN2;NUDT2;HNRNPR;PHAX;GHITM;SPATA20;WDR89;ABCA12;PWP1;ELK1;FAM122B;NSDHL;TDO2;FLAD1;OGFOD1;RPS6KA2;FAM53B;STRA13;PRSS3;SLC35A5;GOLGA7;TSPYL2;ARRDC4;ARRDC5;SFMBT2;NGDN;ZFYVE20;GOLPH3L;ZFYVE21;JMJD8;SYTL4;ZFYVE16;CFDP1;CYP2U1;RABL3;FLYWCH2;TLN2;NBL1;BLZF1;GPLD1;ASF1B;CUTA;PDE1A;MFI2;DCUN1D4;MRPL16;TEX261;PTTG1IP;KLK9;ADH7;NLK;ACTR3B;KRT33B;ADAMTS14;RDH12;GRPEL1;ZN…
CBEPA (mouse)	353/1764	0.968419	0.98967	2.29687	-0.0238505	IFITM3;GLTP;MDC1;IPO11;AHCYL1;TRAF3IP2;WDR85;WDR89;RPS15;FAM122B;AADACL2;TDO2;RPS19;CLP1;RPL35;BCAP29;FAM53B;EPC1;LIPM;HOMER3;SIL1;CSRP2BP;GABARAPL2;TMEM194B;COG7;SMARCC2;LMAN1L;SFMBT2;ECH1;GOLPH3L;WDR74;MTUS1;RNASE4;ARMC8;SYTL2;SULT2B1;FAM133B;DAAM1;PPA2;TRIM17;PDE12;RUFY3;KCNQ5;SET;IGSF6;ABCB7;DCUN1D3;CTR9;WDR67;MTDH;NCSTN;INPP5F;MYO6;CEP70;TSPAN4;HOXC4;HIVEP3;RBM10;SPRR2D;PHC2;PMM1;HOMER2;FZD7…
STAT1 (mouse)	1968-08-01	0.976165	0.994468	5.73205	-0.0317954	PRB1;CCDC56;RHBDD1;TCEB2;LY6G6C;KLF4;ACP1;TPCN2
POU2F1 (mouse)	328/1735	0.997458	1	2.34794	0	COBRA1;IL1RN;TRAF3IP2;ITSN1;TXNDC12;GHITM;PWP2;ACCS;PWP1;ALKBH8;LSM12;ALCAM;DPYSL4;FLAD1;TEPP;CHORDC1;CPNE3;LIPK;PRKACB;KRTDAP;ARSA;ENTPD1;PRMT10;UNC13A;PRKCB;OXSM;GOLPH3L;RUNX2;MRPS18C;SYTL2;DHX40;FLG2;ZFYVE16;IL23A;PNLDC1;KCNQ1;KIF20A;TLN1;RPL28;SPRR2E;CERKL;NUP205;DCUN1D5;FICD;CSTF3;STXBP2;ELTD1;MEFV;NLK;HBXIP;FAM100A;KCNMB2;RBM10;LYN;GADD45A;TMEM50B;CIDEA;IGF1;GNG12;FA2H;GOLGB1;PSMG3;ITGBL1;N…
TBP (mouse)	583/3182	0.999998	1	2.47538	0	IPO11;SCOC;MAML2;STMN2;SOX21;CLDN1;SMC4;GJA1;PSMD7;ALCAM;GPBP1;LIPN;OBFC1;PRSS3;NCKAP5;PRKACB;GSTK1;PRKCI;PRKCB;FRS2;LCE1F;SYTL2;FLG2;NGFRAP1;MTHFD2;RUFY3;UQCRC1;SRFBP1;NHLRC2;ATF6;ASF1B;TSTA3;NUP205;CFH;MRPL16;COPS7B;ZC3HAV1;GJC1;GAR1;LTA4H;MCTS1;HEXIM2;STARD13;FN1;MTHFR;BTBD11;THAP11;ALS2CR11;SULT1B1;FAM123A;ADI1;GPR183;SASS6;HYOU1;ITPA;PHF3;GMEB1;SPEF2;TGFB1I1;DIS3L;IL1F8;PRKAG1;SMG7;SMG6;WDR4…
Sox2 (mouse)	305/1797	0.999998	1	2.3099	0	EIF4A2;ATF2;SCOC;IL1RN;SLC4A1AP;MAML2;OSGEPL1;POP4;THUMPD2;RAPH1;LDLRAD3;ELK1;AADACL2;NIPAL1;HABP4;LIPN;LONP2;PRKACB;RPS13;TKTL1;FNBP1;ENTPD5;ECH1;GOLPH3L;SOX11;HDHD2;RUNX1;SYTL2;FCAMR;WDR82;PNLDC1;RUFY3;PSME4;SRFBP1;CD226;ATP6V0D1;L3MBTL2;MTMR3;GYPC;FICD;FUT10;NAIF1;MRPL17;ZBTB4;ARPP19;GSPT2;PRDX3;RDH12;RAD21;ATP6V0A2;HMOX1;N4BP2;ARSB;LYN;MCTS1;MSR1;MAGEE1;EDEM2;TYR;GNG11;SMARCA2;ICK;ACER1;SULT1…
CBEPB (mouse)	600/3275	0.999998	1	2.50842	0	CYFIP1;POP5;RPL30;IPO11;SCOC;POP1;SERPINE1;WDR85;STMN2;RAX;HNRNPU;ADARB1;PTPDC1;GPATCH8;LCE1B;SOX15;PLCE1;STRA13;PIP4K2C;LIPK;NCKAP5;PRKACB;WDHD1;GSTK1;CXADR;TMEM85;ARMC8;HDHD2;QTRTD1;SYTL4;CLPX;SYTL2;FAM133B;EML4;DAAM1;FEZ1;SRFBP1;FAR2;RPL28;SKAP1;LIPT1;ANAPC13;TPH1;ABCB7;SHMT1;MRPL16;ADH7;MTMR4;PRDX3;CYB5R2;CHST11;S100A13;SFN;RDH14;PPAPDC1B;SERF2;SLC19A2;EDEM3;BTF3;PHC2;HOMER2;EDEM2;MTHFR;PRDX6…
NR3C1 (mouse)	289/1775	1	1	2.36262	0	IFITM3;MDC1;PGLYRP3;PWP2;IFIT1;CMAH;RPL6;MYLK;AADACL2;PNN;LIPC;FAM53B;DIP2B;MPV17;LIPK;LGALS8;PRKACB;CMKLR1;ARSA;DDX18;COG7;KRT2;ANK2;ACSL4;TMEM85;SYTL2;FCAMR;FLG2;POR;PRKD3;RRAGB;HMBS;COL8A2;MTCP1;SRFBP1;ANKRA2;SKAP2;KPRP;GCDH;NLRX1;MAOB;DCUN1D5;PRKRIP1;SP140;EIF5A2;MRPL16;TGFA;PHYHIPL;APCDD1;ARPP19;PRH1;ATP5E;PCBP2;KCNMB2;HMOX1;HOXC4;NCKAP1L;RHBDL2;HMGCLL1;RAB11FIP3;SPRR2D;ATP6V0A1;ZBTB7C;FDFT1…
SRF (mouse)	255/1782	1	1	2.3818	0	TCERG1;EIF4A1;IL1RN;GMFG;SERPINE1;LDLRAD3;RCBTB2;CCT6B;ELK4;NFU1;UXT;PSMD2;LIPN;NCKAP5;ENTPD5;CACNA2D1;MCCC1;RFX3;ARMC8;LCE1F;MED7;SYTL2;EML4;FLG2;XRN1;MTHFD2;RRAGB;PAPPA;ZSCAN22;UQCRC1;COL8A1;HECA;ATF6;CERKL;ANAPC13;SET;MAOB;DCUN1D5;MAGED1;PDE1A;CTR9;RPN1;MGST2;RTF1;KLK9;PRDM10;HIF1A;PPL;PRH1;HBXIP;GJC1;CYB5R2;RAB11FIP1;RNF216;GAR1;HIATL1;NCKAP1L;SLAMF6;HMGCLL1;SPRR2D;EGR1;HACE1;EIF2AK1;H3F3A;NR…
FOXC1 (human)	3781/13142	0.00000000000000000000000000000000000000000000000000000000000000000000000000000000000000002111522872611773762816263284623256017126051960220139357594562827007886145697623468013395292953950144404764216322952857724799584911760316337774051314734657421673183706123261200401454200298975215680831189849283677380763213360381769234663806855678558349609375	0.00000000000000000000000000000000000000000000000000000000000000000000000000000000000000688356456471438263421081195273631396384609759910783391297165296391660647390870219727141805543098035290523767238646347182489562435736229809032427090184339400413343045569834156685083308204964860865503307289577799611690611669700956554152071475982666015625	-1.83769	364.59	SCOC;SPINT2;SNORD121A;PTPDC1;ALKBH8;ALKBH2;COMTD1;ALKBH5;ALKBH4;CAPNS2;GPBP1;CKMT1B;STRA13;PRKACA;PRKACB;FAM19A5;LOC613038;SDS;FNBP1;CACNA2D1;SECISBP2;PRKAB1;RC3H2;CH25H;SPINT1;MTHFD2;EWSR1;SCO2;FEZ1;UNC50;JTB;SF1;SLBP;SET;SAR1A;AASDH;SHMT1;C5ORF4;LYPD1;LYPD3;ZNF22;ZC3HAV1;LYPD5;ADAMTS13;LOC100132354;RDH14;LTA4H;HCRT;GTF2IRD2B;JAG2;HLA-DRB6;HEXIM2;CREBBP;PRPF38A;JUP;NCAPH2;PBX2;EIF2AK2;LARP7;LNPE…
