# Supplementary material for: Expression profiling of cutaneous squamous cell carcinoma with perineural invasion implicates the p53 pathway in the process
Source: Sci Rep. 2016 Sep 26;6:34081. doi: 10.1038/srep34081 (PMC5035993; doi:10.1038/srep34081)
Supplement: Supplementary Table S7 [file srep34081-s7.xls]

## Sheet: KEGG_2016_table
Term	Overlap	P-value	Adjusted P-value	Z-score	Combined Score	Genes
Pathways in cancer_Homo sapiens_hsa05200	171/397	0.00101779	0.203625	-2.10978	3.35767	RB1;SPI1;CSF3R;HHIP;CBLC;FGF1;ETS1;CRKL;FGF7;EDNRA;RASSF1;MYC;RASSF5;AKT1;PRKACA;SKP2;PRKACB;PDGFRA;MAP2K1;PRKCB;TPM3;F2R;MITF;PGF;RBX1;RUNX1;BCR;MSH6;AR;COL4A2;MSH3;RAF1;CSF1R;CTBP1;MAX;CUL2;PDGFB;LPAR1;TGFA;PIK3R1;HIF1A;CSF2RA;RASGRP1;RASGRP3;STK36;TPR;PLCG2;ABL1;DVL2;PLCG1;FADD;RALGDS;WNT3;FZD1;SMAD2;CREBBP;SMAD4;JUP;FZD7;FZD6;FZD9;FN1;IGF1;GNG12;GNG11;PTK2;FGF17;FGF16;BMP2;CXCL12;LPAR5;CDK4;G…
Protein processing in endoplasmic reticulum_Homo sapiens_hsa04141	83/169	0.00139469	0.203625	-1.79043	2.84942	TRAM1;ERO1LB;HSP90AB1;PRKCSH;UBE2D2;UBE2D3;NGLY1;ATXN3L;SEC61A1;MAN1A2;SEC61G;CAPN2;SIL1;SEC63;SSR4;LMAN1L;UBE2E3;SSR3;DNAJB12;UBE2E1;UBE2E2;YOD1;TRAF2;RAD23A;PDIA6;DDOST;RBX1;PDIA4;DNAJC1;DAD1;DDIT3;CANX;PLAA;ATF6;ATF4;PPP1R15A;SEC23A;ATF6B;SAR1A;SEL1L;RPN1;CUL1;DERL1;RRBP1;DNAJB2;ATXN3;DNAJB1;LMAN1;MAPK8;BAG2;UBQLN1;SSR1;DNAJC5G;SEC23B;SEC31B;UBQLN3;TXNDC5;SEC31A;UBQLN2;EDEM3;BCAP31;HSPA8;MBTPS…
Alzheimer's disease_Homo sapiens_hsa05010	81/168	0.00233869	0.227632	-1.79182	2.65193	GSK3B;COX7B;NDUFA13;CALML5;NDUFA10;CALML3;IDE;COX6A1;TNF;COX7C;ATP5G1;CASP9;PPP3CC;CASP3;CAPN2;UQCRFS1;COX8A;APAF1;ADAM10;NDUFC1;ATP5F1;SDHB;BACE1;ADAM17;UQCRC1;NDUFS3;NDUFS2;NDUFS1;UQCRC2;PLCB1;ATF6;GAPDH;NDUFB7;LRP1;NDUFB10;NDUFB6;NDUFB11;ATP5A1;NDUFB2;COX7A2;CACNA1C;PSEN1;ATP5H;COX5B;COX5A;HSD17B10;UQCRH;ATP5B;NCSTN;PPP3R1;ATP5E;ATP5D;MAPK1;NDUFV3;APOE;CYC1;FADD;NAE1;NDUFV2;BID;NDUFV1;SNCA;MAP…
Endocytosis_Homo sapiens_hsa04144	114/259	0.00396636	0.236686	-1.88789	2.72048	WIPF1;CBLC;ZFYVE27;KIF5C;AP2M1;PDGFRA;USP8;PRKCI;F2R;ZFYVE20;HLA-F;RNF41;RUFY1;ACAP3;ACAP2;ZFYVE16;RAB31;CHMP4C;CHMP4B;CHMP4A;VPS28;CSF1R;RAB5B;RAB5C;TSG101;AGAP1;VPS26A;PLD2;SNX3;SNX4;SNX1;RAB11FIP1;GRK5;GRK4;RAB11FIP3;SNX5;SMAD2;HSPA8;RAB4A;SMURF1;CAV1;IQSEC3;STAM;IGF2R;DAB2;ARPC2;ARPC3;CHMP2A;MDM2;FGFR3;ARF1;FLT1;SH3KBP1;ARPC1B;ARPC1A;CLTC;SNX12;CLTA;ARRB2;RAB22A;CAPZB;CCDC53;CCR5;LDLRAP1;RAB8…
Metabolic pathways_Homo sapiens_hsa01100	459/1239	0.00448076	0.236686	-1.91226	2.7556	CDA;PGAP1;GLDC;ABAT;ENO1;EPRS;NDST1;NSDHL;LIPC;TDO2;LIPG;NAMPT;CKMT1B;PLCE1;ACOT8;SDS;GLCE;UPB1;MTHFD2;HMBS;UQCRC1;UQCRC2;TSTA3;LIPT1;MTMR2;TPH1;MTMR3;SHMT1;RPN1;MTMR8;PLA2G3;MTMR4;ADH7;UGT8;LDHA;RDH12;RDH16;PLCG2;ST3GAL5;LTA4H;PLCG1;HAO2;ST3GAL2;ST3GAL3;FDFT1;PMM1;CYP4F2;PMM2;CYP4F3;MTHFR;MTHFS;CYP4F8;PRDX6;CS;SQLE;GLUD1;ADI1;OGDH;ITPA;PYGB;PIGO;PIGQ;HEXB;MTMR14;HEXA;PIGW;PIGY;MCEE;ATIC;SMPD4;IM…
Non-alcoholic fatty liver disease (NAFLD)_Homo sapiens_hsa04932	72/151	0.00486341	0.236686	-1.83402	2.64287	GSK3B;COX7B;NDUFA13;IRS1;NDUFA10;PRKAG1;PRKAG2;COX6A1;TNF;COX7C;IKBKB;CASP3;LEPR;AKT1;UQCRFS1;RAC1;COX8A;SREBF1;PRKAB2;TRAF2;NDUFC1;PRKAB1;SDHB;PIK3CA;DDIT3;UQCRC1;NDUFS3;NDUFS2;NDUFS1;UQCRC2;ATF4;CEBPA;PRKAA1;NDUFB7;NDUFB10;NDUFB6;NDUFB11;NDUFB2;COX7A2;PIK3R1;ADIPOR1;COX5B;ADIPOR2;COX5A;UQCRH;CDC42;SOCS3;MAPK8;BCL2L11;RXRA;NDUFV3;CYC1;NDUFV2;BID;NDUFV1;NDUFA9;NDUFA8;XBP1;NDUFA7;NDUFA6;PKLR;NDUFA…
Parkinson's disease_Homo sapiens_hsa05012	66/142	0.0103951	0.397162	-1.62462	1.5002	COX7B;NDUFA13;NDUFA10;UBE2L6;PARK7;COX6A1;COX7C;ATP5G1;UBE2L3;CASP9;UCHL1;CASP3;UQCRFS1;PRKACA;PRKACB;COX8A;GPR37;APAF1;NDUFC1;ATP5F1;SDHB;UQCRC1;NDUFS3;VDAC3;NDUFS2;NDUFS1;UQCRC2;SLC25A5;SLC25A4;SLC25A6;NDUFB7;NDUFB10;NDUFB6;UBA7;NDUFB11;ATP5A1;NDUFB2;HTRA2;COX7A2;ATP5H;COX5B;COX5A;UQCRH;GNAI2;ATP5B;UBB;ATP5E;ATP5D;NDUFV3;CYC1;NDUFV2;NDUFV1;SNCA;NDUFA9;NDUFA8;NDUFA7;NDUFA6;NDUFA5;NDUFA4;NDUFA2;U…
Neurotrophin signaling pathway_Homo sapiens_hsa04722	57/120	0.0119707	0.397162	-1.69916	1.56902	YWHAE;GSK3B;CALML5;IRS1;CALML3;CRKL;IKBKB;RPS6KA3;RPS6KA2;AKT1;RAC1;MAP2K1;RIPK2;PDPK1;PRKCD;MATK;GAB1;FRS2;IRAK3;NGFRAP1;PIK3CA;TRAF6;MAPKAPK2;RAPGEF1;RAF1;SOS1;CRK;ATF4;ZNF274;CAMK2D;SHC3;MAGED1;PIK3R1;PSEN1;RAP1B;CDC42;MAPK8;RAP1A;MAPK7;IRAK1;PLCG2;ABL1;MAPK1;PLCG1;MAPK3;MAP3K3;BAD;SORT1;NTRK3;MAPK14;MAPK13;BCL2;CALM3;GRB2;KRAS;CALM2;NFKBIB
MAPK signaling pathway_Homo sapiens_hsa04010	107/255	0.0147271	0.397162	-1.79411	1.6567	ATF2;FGF1;ELK1;TNF;CRKL;ELK4;RPS6KA4;RPS6KA3;FGF7;MYC;RPS6KA2;AKT1;PRKACA;MAP3K6;PRKACB;MAP3K4;MAP2K3;PDGFRA;MAP2K1;IL1R1;PRKCB;CACNA2D1;CACNA2D2;MAPK8IP2;CACNB2;MAPKAPK3;DDIT3;MAPKAPK2;MAPKAPK5;RAF1;ATF4;MAX;PDGFB;CACNA1C;NLK;CACNA1E;RASGRP1;CACNA1H;CACNA1G;RASGRP3;RAP1B;PPP3R1;RAP1A;HSPA8;GADD45B;GADD45A;NFATC3;GNG12;FGF17;FGF16;NR4A1;FGF18;NF1;GRB2;FGF12;FGFR3;MAP3K11;FGFR1;MAP3K12;ARRB2;IKBKB…
p53 signaling pathway_Homo sapiens_hsa04115	36/69	0.0152218	0.397162	-1.46024	1.34841	STEAP3;CDKN1A;CD82;EI24;SERPINE1;THBS1;BBC3;CASP9;TP53AIP1;CCNB2;CCND3;SESN3;ZMAT3;PERP;CASP3;SFN;BID;APAF1;GADD45B;GADD45A;IGFBP3;SHISA5;TSC2;TNFRSF10B;IGF1;SERPINB5;TP53I3;RRM2B;CDK4;RFWD2;CCNG1;MDM2;FAS;ATM;MDM4;ATR
Oxidative phosphorylation_Homo sapiens_hsa00190	61/133	0.0162999	0.397162	-1.56869	1.44855	COX7B;NDUFA13;NDUFA10;TCIRG1;COX6A1;ATP12A;COX7C;ATP5G1;UQCRFS1;ATP6V1E1;COX8A;ATP6V0B;ATP6V1G1;ATP6AP1;NDUFC1;ATP5F1;SDHB;PPA2;UQCRC1;ATP6V1B2;NDUFS3;NDUFS2;NDUFS1;UQCRC2;ATP6V0D1;NDUFB7;NDUFB10;NDUFB6;NDUFB11;ATP5A1;NDUFB2;COX7A2;ATP5H;COX5B;COX5A;UQCRH;ATP5L;ATP5B;ATP5E;ATP5D;ATP6V0A2;ATP6V1H;NDUFV3;CYC1;NDUFV2;ATP6V0E2;NDUFV1;ATP6V1D;ATP6V1F;ATP6V0A1;ATP6V1C2;NDUFA9;NDUFA8;NDUFA7;NDUFA6;NDUFA…
Epstein-Barr virus infection_Homo sapiens_hsa05169	87/202	0.0163217	0.397162	-1.67633	1.54795	RB1;YWHAE;ATF2;GSK3B;CD40;CDKN1A;SPI1;CDKN1B;YWHAB;AKAP8L;HSPB2;TNFAIP3;IKBKB;SPN;PSMD7;XPO1;YWHAQ;MYC;PSMD2;AKT1;CD38;PRKACA;SKP2;PRKACB;JAK3;YWHAG;IL10;MAP2K3;ENTPD1;USP7;SYK;CSNK2A1;CSNK2A2;TRAF2;TYK2;TRAF1;HLA-F;YWHAZ;SND1;NCOR2;FGR;PIK3CA;TRAF6;CSNK2B;TRAF5;POLR1C;POLR1D;TBPL1;PTMA;PSMD12;HDAC2;HDAC1;PIK3R1;GTF2E2;MAPK8;IRAK1;POLR2A;PLCG2;POLR2F;PLCG1;CD58;POLR2H;POLR2I;POLR2J;POLR2K;POLR2L;…
Cell cycle_Homo sapiens_hsa04110	57/124	0.0191112	0.397979	-1.42984	1.31739	RB1;YWHAE;GSK3B;CDKN1A;CDKN1B;MCM7;YWHAB;SMC3;CDC14A;CDC14B;CCND3;YWHAQ;CDC26;MYC;SKP2;YWHAG;SMC1A;YWHAZ;RBX1;RBL2;TFDP1;TFDP2;ESPL1;MCM3;ANAPC4;MCM5;MCM6;ANAPC1;MCM2;ANAPC2;ANAPC13;HDAC2;HDAC1;CUL1;ANAPC11;CCNB2;FZR1;RAD21;ABL1;E2F3;SFN;BUB3;SMAD2;CREBBP;SMAD4;CDKN2B;CDKN2C;GADD45B;GADD45A;MAD2L2;STAG1;STAG2;CDK4;MDM2;ATM;MAD2L1;ATR
RNA transport_Homo sapiens_hsa03013	75/172	0.019988	0.397979	-1.55185	1.42981	EIF4A2;CYFIP1;POP5;EIF4A1;NXT1;NUP188;POP1;POP4;EIF4A3;SUMO4;PHAX;PNN;XPO1;SUMO3;MAGOH;NUP62;XPO5;SUMO2;RPP38;UPF2;UPF1;PRMT5;NUP133;EIF1AX;THOC2;THOC5;NUP93;CLNS1A;EEF1A2;GEMIN4;STRAP;GEMIN6;NUP98;EIF4E2;WIBG;NUP205;SEH1L;RBM8A;SNORD3C;DDX20;RGPD5;SNORD3A;FXR1;NXF1;TPR;PABPC1L2B;NUP43;RAE1;EIF4E;PAIP1;EIF2B4;EIF2B3;UBE2I;NUP155;UPF3A;EIF2S2;MAGOHB;EIF2S1;EIF1;EIF2S3;XPOT;EIF3I;EIF3J;EIF3G;TACC3;…
Renal cell carcinoma_Homo sapiens_hsa05211	34/66	0.0204441	0.397979	-1.41813	1.3066	CUL2;PDGFB;TGFA;PIK3R1;HIF1A;ETS1;CRKL;RAP1B;CDC42;FLCN;RAP1A;AKT1;TCEB2;PAK6;MAPK1;TCEB1;VHL;RAC1;PAK2;MAPK3;CREBBP;MAP2K1;EGLN2;GAB1;ARNT;VEGFA;RBX1;PIK3CA;RAPGEF1;GRB2;KRAS;SOS1;RAF1;CRK
Adherens junction_Homo sapiens_hsa04520	37/74	0.0221579	0.404381	-1.36645	1.23718	CTNND1;WAS;PTPRM;IQGAP1;NLK;PTPRF;ACTB;CDC42;ERBB2;CTNNA1;MAPK1;FYN;RAC1;WASF2;ACP1;MAPK3;SMAD2;PTPN1;CREBBP;SMAD4;TCF7L1;CSNK2A1;CSNK2A2;SORBS1;BAIAP2;TGFBR1;TGFBR2;TJP1;FER;CSNK2B;SNAI2;CTNNB1;PTPN6;PVRL4;PVRL3;VCL;FGFR1
Ubiquitin mediated proteolysis_Homo sapiens_hsa04120	61/137	0.0249535	0.41158	-1.26451	1.12257	UBE3C;UBE2D2;UBE2D3;CBLC;UBE2L6;BRCA1;UBE2L3;HERC4;UBE2Q1;CDC26;SKP2;FBXW7;FBXW11;UBE2E3;UBE2E1;UBE4A;UBE2E2;RBX1;DDB1;CDC34;UBE2R2;TRAF6;ANAPC4;BIRC6;BIRC2;ANAPC1;ANAPC2;ANAPC13;UBA7;AIRE;CUL3;CUL2;CUL1;XIAP;RNF7;RHOBTB1;ANAPC11;RHOBTB2;SOCS3;FZR1;SOCS1;TCEB2;TCEB1;VHL;UBE2I;FANCL;SMURF1;SYVN1;WWP1;UBE2G1;UBE2G2;PML;KLHL9;ITCH;RFWD2;MDM2;UBE2O;UBA1;TRIP12;SAE1;UBE2M
FoxO signaling pathway_Homo sapiens_hsa04068	59/133	0.0284819	0.41158	-1.39421	1.23772	CDKN1A;CDKN1B;IRS1;FBXO25;PRKAG1;PRKAG2;IKBKB;AKT1;HOMER3;SKP2;IL10;GABARAPL2;USP7;PRKAB2;MAP2K1;PDPK1;PRMT1;PRKAB1;ATG12;TGFBR1;TGFBR2;RBL2;PIK3CA;CAT;SGK3;RAF1;SOS1;PRKAA1;FOXO4;PIK3R1;NLK;CCNB2;MAPK8;BCL2L11;S1PR1;MAPK1;PCK2;MAPK3;SMAD2;PLK3;CREBBP;SMAD4;CDKN2B;GADD45B;HOMER2;GADD45A;BNIP3;STAT3;IGF1;MAPK14;FBXO32;SOD2;KLF2;MAPK13;MDM2;GRB2;ATM;KRAS;IL7R
Vibrio cholerae infection_Homo sapiens_hsa05110	27/51	0.0287638	0.41158	-1.15889	1.02881	ARF1;KDELR1;TCIRG1;ACTB;SEC61A1;SEC61G;PLCG2;ATP6V0A2;ATP6V1H;PLCG1;ATP6V1E1;ATP6V0E2;PRKACA;ATP6V1D;PRKACB;ATP6V1F;ATP6V0A1;ATP6V1C2;SLC12A2;ATP6V1G1;ATP6V0B;ATP6AP1;PDIA4;TJP1;KCNQ1;ATP6V1B2;ATP6V0D1
Lysosome_Homo sapiens_hsa04142	55/123	0.0302599	0.41158	-1.2973	1.15168	SCARB2;HEXB;CLTC;HEXA;CLTA;TCIRG1;NAGPA;CTSS;MFSD8;LAPTM4B;LAPTM4A;LAMP1;NAGLU;GM2A;AP1G1;CTSK;SMPD1;LAMP2;AP1S1;IDS;CTSH;ACP2;AP1S3;AP3S1;CTSD;CTSC;ARSA;ATP6V0B;ATP6AP1;AP3B1;AP3B2;DNASE2;ATP6V0D1;GBA;CLN5;GGA2;GGA1;CLN3;GGA3;ATP6V0A2;ATP6V1H;ARSB;ATP6V0A1;AP1M1;CD164;PSAPL1;SORT1;LAPTM5;AP4B1;IGF2R;GALC;GNPTG;CD68;GLA;LGMN
Huntington's disease_Homo sapiens_hsa05016	81/193	0.0305872	0.41158	-1.40504	1.24733	COX7B;NDUFA13;CLTC;NDUFA10;CLTA;COX6A1;COX7C;ATP5G1;DNALI1;BBC3;CASP9;CASP3;CREB3L2;UQCRFS1;IFT57;AP2M1;TGM2;COX8A;GPX1;APAF1;NDUFC1;ATP5F1;SDHB;CREB1;UQCRC1;NDUFS3;VDAC3;TBPL1;NDUFS2;NDUFS1;UQCRC2;HAP1;PLCB1;SLC25A5;SLC25A4;SLC25A6;HDAC2;NDUFB7;NDUFB10;NDUFB6;DCTN2;NDUFB11;HDAC1;DCTN1;ATP5A1;NDUFB2;COX7A2;DNAH9;ATP5H;COX5B;COX5A;UQCRH;ATP5B;POLR2A;ATP5E;ATP5D;POLR2F;NDUFV3;CYC1;POLR2H;NDUFV2;POL…
Spliceosome_Homo sapiens_hsa03040	59/134	0.0314875	0.41158	-1.27898	1.13541	ISY1;TCERG1;RBM25;DDX46;EIF4A3;HNRNPU;USP39;MAGOH;DHX15;DHX16;TXNL4A;RBM17;BUD31;PRPF40B;PLRG1;THOC2;CDC40;PRPF4;PRPF6;SYF2;PRPF3;SNRNP27;PPIE;PPIH;RP9;SNRPF;SNRPC;SNRNP200;SNRPB;RBM22;SF3B5;SF3B2;DDX5;RBM8A;DDX23;U2AF1;PRPF8;ZMAT2;PUF60;U2AF2;PCBP1;HNRNPA1;HSPA8;HNRNPA3;PRPF38A;SF3A2;CDC5L;MAGOHB;LSM3;HNRNPM;LSM8;SNRNP40;LSM6;SNW1;ACIN1;PRPF31;HNRNPA1L2;RBMX;HSPA1B
Proteoglycans in cancer_Homo sapiens_hsa05205	84/203	0.0353783	0.41158	-1.44391	1.28183	ITGB1;CDKN1A;ITGB5;HSPB2;CBLC;ELK1;TNF;ACTB;PLAU;MYC;CASP3;AKT1;PLCE1;TIMP3;RAC1;PRKACA;PRKACB;MAP2K1;ARHGEF12;PRKCB;PDPK1;ITGA2;GAB1;PLAUR;FRS2;ANK2;WNT9A;NUDT16L1;HSPG2;DCN;TIAM1;MRAS;CTTN;PIK3CA;ITGA5;RAF1;PPP1R12B;SOS1;TLR4;PPP1R12C;DDX5;CAMK2D;SDC4;ROCK1;WNT8B;PIK3R1;IQGAP1;HIF1A;THBS1;CDC42;ERBB3;ERBB2;PLCG2;GPC3;FLNA;MAPK1;PLCG1;FLNC;WNT3;MAPK3;FZD1;SMAD2;FZD7;CAV1;FZD6;RDX;STAT3;FZD9;FN1;…
Fc gamma R-mediated phagocytosis_Homo sapiens_hsa04666	43/93	0.0355669	0.41158	-1.20767	1.07211	ARPC1B;ARPC1A;WAS;ASAP1;ASAP2;PIK3R1;PLD2;CRKL;CDC42;FCGR3A;PLCG2;AKT1;MAPK1;PLCG1;RAC1;WASF2;MAPK3;LYN;VAV3;MAP2K1;PLA2G4F;GSN;SYK;PLA2G4D;PLA2G4E;PRKCB;PLA2G4B;PRKCD;PLA2G4A;GAB2;VAV1;DNM2;HCK;PTPRC;PIK3CA;RPS6KB1;ARPC2;ARPC3;PPAP2A;FCGR2B;RAF1;CRK;LAT
Shigellosis_Homo sapiens_hsa05131	32/65	0.0365443	0.41158	-0.875757	0.777454	ITGB1;ROCK1;ARPC1B;UBE2D2;ARPC1A;WAS;U2AF1;ACTB;CRKL;CDC42;IKBKB;MAPK8;ABL1;MAPK1;RAC1;WASF2;MAPK3;FBXW11;RIPK2;RHOG;MAPK14;MAPK13;MAD2L2;DIAPH1;CTTN;ARPC2;ARPC3;ELMO2;ITGA5;CRK;VCL;NFKBIB
Pathogenic Escherichia coli infection_Homo sapiens_hsa05130	28/55	0.0366476	0.41158	-0.813524	0.722207	ITGB1;ROCK1;ARPC1B;ARPC1A;WAS;LY96;CLDN1;ACTB;CDC42;TUBA1C;TUBA3D;TUBB6;TUBA1A;YWHAQ;ABL1;NCK2;FYN;TUBB;YWHAZ;OCLN;TUBB2A;CTTN;ARPC2;ARPC3;NCL;CTNNB1;ARHGEF2;TLR4
Insulin signaling pathway_Homo sapiens_hsa04910	60/139	0.0393925	0.412041	-1.13304	1.00459	GSK3B;PYGB;CALML5;IRS1;PRKAG1;CBLC;PRKAG2;CALML3;ELK1;PTPRF;CRKL;HK1;IKBKB;GYS1;FLOT1;AKT1;PRKACA;PRKACB;SREBF1;PRKAB2;PRKCI;MAP2K1;PDPK1;TSC2;TSC1;PHKA1;PRKAB1;PIK3CA;PRKAR1A;RAPGEF1;RAF1;EIF4E2;SOS1;FBP1;CRK;RHOQ;PRKAA1;SHC3;PIK3R1;ACACB;ACACA;SOCS3;MAPK8;SOCS1;PRKAR2B;MKNK1;MAPK1;EIF4E;PCK2;MAPK3;PTPN1;PKLR;BAD;PHKB;SORBS1;RPS6KB1;CALM3;GRB2;KRAS;CALM2
Pentose phosphate pathway_Homo sapiens_hsa00030	17/29	0.0405542	0.412041	0.0470488	-0.041715	PRPS2;TKTL1;G6PD;H6PD;TALDO1;PGD;DERA;RPIA;PFKL;PGM2;ALDOC;PGLS;ALDOA;TKT;FBP1;PFKP;PGM1
Ribosome biogenesis in eukaryotes_Homo sapiens_hsa03008	41/89	0.0409219	0.412041	-1.10778	0.982195	POP5;NXT1;POP1;NVL;WDR3;POP4;HEATR1;SNORD3C;FCF1;NAT10;SNORD3A;PWP2;WDR43;NOL6;FBL;NXF1;EMG1;XPO1;TCOF1;NOB1;BMS1;GAR1;UTP14A;RPP38;NOP56;WDR36;REXO1;CSNK2A1;IMP3;CSNK2A2;IMP4;REXO2;GNL2;RCL1;GNL3L;XRN1;EIF6;DKC1;CSNK2B;NHP2;NOP10
HIF-1 signaling pathway_Homo sapiens_hsa04066	46/103	0.0450601	0.438585	-1.06319	0.876281	CAMK2D;CDKN1A;FLT1;CDKN1B;SERPINE1;CUL2;PDHB;PIK3R1;ENO1;HIF1A;HK1;LDHA;MKNK1;ERBB2;PLCG2;AKT1;TCEB2;HMOX1;MAPK1;TCEB1;PLCG1;VHL;EIF4E;PDK1;MAPK3;CREBBP;MAP2K1;ANGPT2;EGLN2;PRKCB;IFNGR1;IFNGR2;STAT3;ARNT;IGF1;RBX1;VEGFA;PFKL;PIK3CA;RPS6KB1;BCL2;TEK;EIF4E2;ALDOA;TLR4;GAPDH
NF-kappa B signaling pathway_Homo sapiens_hsa04064	42/93	0.047834	0.442611	-0.91459	0.74545	CD40;TNFAIP3;LY96;XIAP;TNFRSF11A;CXCL2;TNF;IKBKB;IRAK1;PLAU;BLNK;PLCG2;TNFSF11;PLCG1;ERC1;LYN;UBE2I;VCAM1;TICAM2;SYK;CSNK2A1;GADD45B;TNFSF14;IL1R1;PRKCB;CSNK2A2;TRAF2;CFLAR;TRAF1;CXCL12;TRAF6;TRAF5;CSNK2B;BCL2;LTA;ATM;TLR4;LAT;CARD11;MYD88;BIRC2;BCL2L1
Colorectal cancer_Homo sapiens_hsa05210	30/62	0.0485053	0.442611	-0.783703	0.638768	GSK3B;PIK3R1;CASP9;MAPK8;MYC;CASP3;AKT1;MAPK1;RAC1;RALGDS;MAPK3;APPL1;SMAD2;SMAD4;TCF7L1;MAP2K1;BAD;AXIN1;AXIN2;FOS;MLH1;TGFBR1;TGFBR2;MSH6;PIK3CA;MSH3;BCL2;CTNNB1;KRAS;RAF1
Small cell lung cancer_Homo sapiens_hsa05222	39/86	0.0527895	0.443357	-0.887741	0.722072	RB1;ITGB1;CDKN1B;LAMA2;MAX;LAMA4;XIAP;PIK3R1;CKS1B;RXRB;CASP9;IKBKB;RXRA;MYC;AKT1;E2F3;SKP2;CDKN2B;LAMB3;APAF1;ITGA3;ITGA2;FN1;LAMB1;TRAF2;TRAF1;PTK2;PIK3CA;COL4A2;TRAF4;CDK4;TRAF6;TRAF5;BCL2;CKS2;RARB;ITGA6;BIRC2;BCL2L1
Chronic myeloid leukemia_Homo sapiens_hsa05220	34/73	0.0531357	0.443357	-0.856995	0.697063	RB1;HDAC2;CDKN1A;SHC3;CDKN1B;HDAC1;CTBP1;CBLC;PIK3R1;CRKL;IKBKB;MYC;ABL1;AKT1;MAPK1;E2F3;MAPK3;SMAD4;MAP2K1;BAD;GAB2;TGFBR1;RUNX1;TGFBR2;BCR;PIK3CA;CDK4;MDM2;GRB2;KRAS;SOS1;RAF1;CRK;BCL2L1
Fc epsilon RI signaling pathway_Homo sapiens_hsa04664	32/68	0.0543057	0.443357	-0.848879	0.690462	PIK3R1;TNF;MAPK8;PLCG2;AKT1;MAPK1;FYN;PLCG1;RAC1;MAPK3;LYN;VAV3;MAP2K3;MAP2K1;PLA2G4F;SYK;PLA2G4D;PLA2G4E;PDPK1;PLA2G4B;PLA2G4A;GAB2;MAPK14;VAV1;MAPK13;PIK3CA;LCP2;GRB2;KRAS;SOS1;RAF1;LAT
Apoptosis_Homo sapiens_hsa04210	59/140	0.0550369	0.443357	-1.06164	0.863521	TNF;ACTB;LMNB2;CTSS;BBC3;TP53AIP1;CASP9;IKBKB;TUBA1C;TUBA1A;AIFM1;CTSK;CASP3;CAPN2;AKT1;CASP2;CTSH;CTSD;CTSC;DFFB;MAP2K1;PARP3;PARP4;APAF1;PARP2;PDPK1;TRAF2;TRAF1;FOS;PIK3CA;DDIT3;RAF1;BIRC2;ATF4;DIABLO;HTRA2;XIAP;CSF2RB;PIK3R1;TUBA3D;MAPK8;BCL2L11;LMNA;MAPK1;FADD;BID;MCL1;MAPK3;GADD45B;BAD;GADD45A;TNFRSF10B;CFLAR;EIF2S1;BCL2;FAS;ATM;KRAS;BCL2L1
VEGF signaling pathway_Homo sapiens_hsa04370	29/61	0.0596004	0.443357	-0.636586	0.517787	PIK3R1;CASP9;CDC42;PPP3R1;PPP3CC;PLCG2;AKT1;MAPK1;PLCG1;RAC1;MAPK3;MAP2K1;PLA2G4F;PLA2G4D;BAD;PLA2G4E;PRKCB;PLA2G4B;NFATC2;PLA2G4A;MAPK14;PTK2;VEGFA;MAPK13;PIK3CA;MAPKAPK3;MAPKAPK2;KRAS;RAF1
Ras signaling pathway_Homo sapiens_hsa04014	90/227	0.0604834	0.443357	-1.05155	0.855314	FLT1;CALML5;CSF1;CALML3;FGF1;ELK1;ETS1;IKBKB;RASSF1;FGF7;SYNGAP1;RASSF5;AKT1;PLCE1;RAC1;PRKACA;PRKACB;PDGFRA;PLA2G4F;MAP2K1;PLA2G4D;KSR1;PLA2G4E;PRKCB;PLA2G4B;GAB1;PLA2G4A;GAB2;PGF;TIAM1;PLA2G16;MRAS;PIK3CA;RASA1;RIN1;RAPGEF5;RAF1;SOS1;PLA1A;CSF1R;RAB5B;RAB5C;SHC3;PDGFB;PLA2G3;PIK3R1;RASAL2;FOXO4;RASGRP1;RASGRP3;PLD2;RAP1B;CDC42;MAPK8;GNG2;RAP1A;GNG5;PLCG2;ABL1;PAK6;ABL2;MAPK1;PLCG1;PAK2;RALGDS;M…
Non-small cell lung cancer_Homo sapiens_hsa05223	27/56	0.0605996	0.443357	-0.481757	0.391852	RB1;TGFA;PIK3R1;RXRB;CASP9;RASSF1;RXRA;RASSF5;ERBB2;PLCG2;AKT1;MAPK1;E2F3;PLCG1;MAPK3;MAP2K1;BAD;PDPK1;PRKCB;EML4;PIK3CA;CDK4;RARB;GRB2;KRAS;SOS1;RAF1
HTLV-I infection_Homo sapiens_hsa05166	101/258	0.0607338	0.443357	-0.96878	0.787987	RB1;ATF1;ATF2;SPI1;TRRAP;ELK1;TNF;ETS1;ELK4;CCND3;ZFP36;KAT5;CDC26;MYC;AKT1;PRKACA;PRKACB;HLA-DOB;PDGFRA;IL15RA;IL1R1;HLA-F;VDAC3;TBPL1;ANAPC4;TLN2;TLN1;ATF3;ANAPC1;ATF4;ANAPC2;PDGFB;PIK3R1;ANAPC11;CCNB2;PPP3R1;DVL2;WNT3;FZD1;SMAD2;EGR1;CREBBP;XBP1;SMAD4;VCAM1;FZD7;FZD6;FZD9;NFATC3;NFATC2;DLG1;CDK4;HLA-DRA;ATM;CALR;ATR;BCL2L1;NRP1;GSK3B;CD40;CDKN1A;ITGB2;IKBKB;PPP3CC;XPO1;JAK3;WNT9A;FOS;TGFBR1;TG…
Tuberculosis_Homo sapiens_hsa05152	72/178	0.0659439	0.469649	-0.829841	0.627168	CIITA;CALML5;ITGB2;CALML3;LSP1;TCIRG1;TNF;CTSS;CASP9;FCGR3A;PPP3CC;LAMP1;CASP3;LAMP2;ITGAX;AKT1;IL12A;HLA-DOB;CTSD;IL10;ATP6V0B;ARHGEF12;ATP6AP1;KSR1;APAF1;SYK;RIPK2;IFNGR1;IFNGR2;TLR1;CREB1;IL23A;TRAF6;RAF1;ATP6V0D1;TLR4;RAB7A;RAB5B;CAMK2D;RAB5C;CEBPG;C3;CYP27B1;PPP3R1;MAPK8;HLA-DMA;HLA-DMB;IRAK1;CLEC7A;ATP6V0A2;ATP6V1H;MAPK1;FADD;BID;ATP6V0A1;MAPK3;CD74;PLK3;CREBBP;BAD;VDR;STAT1;NFYC;RFXANK;MAP…
mRNA surveillance pathway_Homo sapiens_hsa03015	40/91	0.0679698	0.472552	-0.582781	0.436858	HBS1L;SMG1;NXT1;RBM8A;CSTF3;EIF4A3;CSTF2T;MSI2;SMG7;GSPT2;SMG6;PNN;NXF1;PPP2CB;FIP1L1;PPP2R5E;CLP1;PPP2R3C;MAGOH;CSTF1;PAPOLA;PABPC1L2B;UPF2;UPF1;CPSF6;CPSF1;PPP2R5B;SSU72;PPP2R5A;UPF3A;PPP2R5D;PPP2R5C;MAGOHB;WDR33;PPP2R2C;WDR82;PPP2R2B;ACIN1;RNPS1;WIBG
Carbon metabolism_Homo sapiens_hsa01200	48/113	0.0711521	0.483173	-0.625585	0.455039	PRPS2;H6PD;GLDC;SHMT1;DLST;PDHB;ENO1;ACAT2;HK1;MCEE;ME1;IDH3B;ME2;ACADM;PGLS;DLAT;HAO2;PSPH;HIBCH;IDH3A;TKTL1;G6PD;SDS;PKLR;MDH1;IDH3G;MDH2;GOT2;MTHFR;TALDO1;PGD;SDHB;MUT;CS;RPIA;GLUD1;PFKL;SUCLA2;PSAT1;PCCB;CAT;OGDH;ALDOC;ALDOA;TKT;FBP1;GAPDH;PFKP
mTOR signaling pathway_Homo sapiens_hsa04150	28/60	0.0729062	0.483832	-0.340469	0.247187	PRKAA1;IRS1;PIK3R1;TNF;HIF1A;IKBKB;RPS6KA3;RPS6KA2;MLST8;AKT1;MAPK1;RICTOR;EIF4E;MAPK3;PDPK1;PRKCB;TSC2;TSC1;IGF1;VEGFA;RRAGA;PIK3CA;RRAGC;RPS6KB1;RRAGB;ULK2;ULK1;EIF4E2
Transcriptional misregulation in cancer_Homo sapiens_hsa05202	72/180	0.0762765	0.489714	-0.713297	0.509247	CD86;ATF1;CD40;CDKN1A;CCNT2;SPI1;FLT1;CDKN1B;CCNT1;SIX1;PLAT;AFF1;ELK4;LYL1;HHEX;PLAU;MYC;NFKBIZ;WHSC1;SS18;IGFBP3;GOLPH3L;TRAF1;ETV4;RUNX2;DUSP6;ETV5;MLF1;RUNX1;TGFBR2;MAF;ZEB1;SPINT1;EWSR1;DDIT3;BMP2K;RARA;NUPR1;ERG;HIST2H3D;CSF1R;CEBPA;DDX5;HDAC2;HPGD;MAX;HDAC1;PRCC;DOT1L;MLLT1;MLLT3;RXRB;FUT8;RXRA;TSPAN7;HIST1H3G;GRIA3;CDKN2C;TAF15;JUP;FUS;H3F3A;ASPSCR1;IGF1;PML;PTK2;NR4A3;WT1;ID2;MDM2;ATM;BC…
Rap1 signaling pathway_Homo sapiens_hsa04015	83/211	0.0771467	0.489714	-0.830622	0.593009	ITGB1;FLT1;CALML5;CSF1;CTNND1;ITGB2;CALML3;FGF1;ACTB;CRKL;FGF7;RASSF5;AKT1;PLCE1;RAC1;MAP2K3;MAGI1;PDGFRA;PRKCI;MAP2K1;PRKCB;F2R;ARAP3;PGF;TIAM1;MRAS;PIK3CA;PRKD3;ADORA2B;RAPGEF1;RAPGEF2;LCP2;TLN2;TLN1;RAPGEF5;PLCB1;RAF1;RAPGEF6;CRK;SKAP1;RAPGEF3;CSF1R;PDGFB;LPAR1;PARD6G;PIK3R1;THBS1;ADCY6;FYB;GNAI2;RASGRP3;RAP1B;CDC42;PARD6B;RAP1A;P2RY1;KRIT1;MAPK1;PLCG1;RALGDS;MAPK3;ANGPT2;VEGFB;IGF1;MAPK14;MAP…
Pancreatic cancer_Homo sapiens_hsa05212	30/66	0.0800356	0.497243	-0.311208	0.217434	RB1;TGFA;PIK3R1;BRCA2;CASP9;CDC42;IKBKB;MAPK8;ERBB2;AKT1;MAPK1;E2F3;RAC1;RALGDS;MAPK3;SMAD2;SMAD4;MAP2K1;BAD;STAT1;STAT3;TGFBR1;TGFBR2;VEGFA;RAD51;PIK3CA;CDK4;KRAS;RAF1;BCL2L1
Toxoplasmosis_Homo sapiens_hsa05145	49/118	0.0869466	0.512414	-0.622072	0.415931	ITGB1;CD40;CIITA;TNF;CASP9;IKBKB;CASP3;AKT1;IL12A;CCR5;HLA-DOB;MAP2K3;IL10;IFNGR1;PDPK1;IFNGR2;TYK2;PIK3CA;TRAF6;ITGA6;TLR4;BIRC2;LAMA2;LAMA4;LY96;XIAP;PIK3R1;GNAI2;MAPK8;HLA-DMA;SOCS1;HLA-DMB;IRAK1;MAPK1;MAPK3;HSPA8;LAMB3;BAD;STAT1;STAT3;LAMB1;MAPK14;MAPK13;BCL2;HLA-DRA;HSPA1B;MYD88;BCL2L1;NFKBIB
Focal adhesion_Homo sapiens_hsa04510	79/202	0.0894791	0.512414	-0.715023	0.47808	ITGB1;GSK3B;FLT1;ITGB5;ILK;ELK1;ACTB;CRKL;MYLK;CCND3;CAPN2;AKT1;ITGB8;RAC1;VAV3;PDGFRA;MAP2K1;PRKCB;ITGA3;PDPK1;ITGA2;VAV1;PGF;MYL5;COL4A2;PIK3CA;COL6A2;COL6A1;RAPGEF1;ITGA6;TLN2;ITGA5;TLN1;RAF1;PPP1R12B;SOS1;MYL9;PPP1R12C;CRK;BIRC2;VCL;ITGA9;SHC3;ROCK1;LAMA2;LAMA4;PDGFB;XIAP;PIK3R1;THBS1;THBS3;RAP1B;CDC42;MAPK8;RAP1A;ERBB2;FLNA;PAK6;MAPK1;FYN;FLNC;PAK2;MAPK3;LAMB3;BAD;CAV1;FN1;VEGFB;LAMB1;IGF1;P…
Viral carcinogenesis_Homo sapiens_hsa05203	80/205	0.0905007	0.512414	-0.735872	0.49202	RB1;YWHAE;ATF2;CDKN1A;CDKN1B;YWHAB;HDAC11;CCND3;YWHAQ;CASP3;CREB3L2;RAC1;PRKACA;SKP2;CCR5;PRKACB;JAK3;YWHAG;USP7;SYK;TRAF2;TRAF1;HLA-F;HIST2H2BF;YWHAZ;SND1;DDB1;RBL2;KAT2B;CREB1;PIK3CA;MAPKAPK2;TRAF5;HIST1H2BF;VDAC3;TBPL1;HIST1H2BG;ATP6V0D1;IL6ST;IRF9;ATF4;VAC14;HDAC2;HDAC3;ATF6B;HDAC1;SRF;HIST1H2BK;UBR4;PIK3R1;HDAC9;GTF2E2;HDAC6;HDAC7;C3;HIST2H4A;CDC42;HIST2H4B;MAPK1;MAPK3;LYN;RANBP1;CREBBP;CDKN…
Salmonella infection_Homo sapiens_hsa05132	37/86	0.0923484	0.512414	-0.236178	0.157914	ROCK1;ARPC1B;ARPC1A;WAS;CXCL1;KLC1;CXCL2;ACTB;PYCARD;CDC42;KLC4;KLC3;MAPK8;CASP1;FLNA;MAPK1;FLNC;RAC1;WASF2;MAPK3;IFNGR1;IFNGR2;RHOG;FOS;MAPK14;MAPK13;TJP1;DYNC1LI1;DYNC1LI2;ARPC2;ARPC3;PKN2;PKN1;RAB7B;TLR4;MYD88;RAB7A
Arachidonic acid metabolism_Homo sapiens_hsa00590	28/62	0.092698	0.512414	0.150705	-0.100764	PLA2G3;ALOX12;ALOX12B;PTGS1;HPGDS;LTA4H;GGT5;CBR1;GPX2;PLA2G2D;PLA2G4F;GPX1;PTGIS;PLA2G4D;PTGES2;PLA2G4E;PTGES3;GPX6;CYP4F2;PLA2G4B;CYP4F3;GPX8;AKR1C3;PLA2G4A;CYP4F8;ALOX15B;PLA2G16;CYP2U1
Bacterial invasion of epithelial cells_Homo sapiens_hsa05100	34/78	0.0930067	0.512414	-0.162751	0.108819	ITGB1;SHC3;ARPC1B;ARPC1A;CLTC;WAS;ILK;CLTA;CBLC;PIK3R1;ACTB;CRKL;CDC42;CTNNA1;RAC1;WASF2;CAV1;FN1;GAB1;RHOG;PTK2;DNM2;DNM3;MAD2L2;ARHGAP10;PIK3CA;CTTN;ARPC2;ARPC3;ELMO2;CTNNB1;ITGA5;CRK;VCL
Endometrial cancer_Homo sapiens_hsa05213	24/52	0.0985159	0.521025	0.311993	-0.203406	GSK3B;TCF7L1;MAP2K1;BAD;PDPK1;AXIN1;ILK;AXIN2;PIK3R1;MLH1;ELK1;CASP9;PIK3CA;MYC;ERBB2;CTNNA1;AKT1;CTNNB1;MAPK1;GRB2;KRAS;SOS1;RAF1;MAPK3
Glutathione metabolism_Homo sapiens_hsa00480	24/52	0.0985159	0.521025	0.564112	-0.367777	GGT5;GSTK1;GPX2;G6PD;GGT7;RRM1;GPX1;GPX4;GPX6;GSS;ODC1;GPX8;MGST1;MGST2;TXNDC12;GSTT1;PGD;OPLAH;SRM;HPGDS;RRM2B;GSTA4;LAP3;GCLM
Epithelial cell signaling in Helicobacter pylori infection_Homo sapiens_hsa05120	30/68	0.10014	0.521025	0.0818889	-0.0533881	CXCL1;TCIRG1;CDC42;IKBKB;MAPK8;CASP3;PLCG2;ATP6V0A2;ATP6V1H;CSK;PLCG1;RAC1;ATP6V1E1;ATP6V0E2;ATP6V1D;GIT1;ATP6V1F;ATP6V0A1;ATP6V1C2;LYN;ATP6V1G1;ATP6V0B;ATP6AP1;ADAM10;MAPK14;MAPK13;TJP1;ADAM17;ATP6V1B2;ATP6V0D1
ErbB signaling pathway_Homo sapiens_hsa04012	37/87	0.101707	0.521025	-0.236765	0.154361	GSK3B;CAMK2D;CDKN1A;SHC3;CDKN1B;TGFA;CBLC;PIK3R1;ELK1;CRKL;MAPK8;ERBB3;MYC;ERBB2;PLCG2;ABL1;NCK2;AKT1;PAK6;ABL2;MAPK1;PLCG1;PAK2;MAPK3;MAP2K1;BAD;PRKCB;GAB1;NRG1;PTK2;PIK3CA;RPS6KB1;GRB2;KRAS;SOS1;RAF1;CRK
Ribosome_Homo sapiens_hsa03010	55/137	0.105356	0.524027	-0.364442	0.235507	RPL30;MRPS15;RPL34;MRPS11;RPLP1;MRPS12;MRPL36;RPL10A;MRPL35;RPL6;RPS15;MRPL3;RPS14;MRPL2;MRPL1;RPS19;RPL18A;RPL35;RPL38;MRPL9;RPL39;RPS13;RPS12;RPS9;RPL21;RPS8;RPL22;MRPS18A;MRPS7;MRPS18C;MRPS9;RPL24;RPL28;RPL12;MRPL18;MRPL16;MRPL17;RPS27L;MRPL14;MRPL13;MRPL10;MRPL11;RPS15A;RPS3;RPL13;RPS2;RPL17;MRPL27;RPL23A;MRPL21;RPS26;RPS25;RPS29;FAU;RPL26L1
Terpenoid backbone biosynthesis_Homo sapiens_hsa00900	2022-12-01	0.105882	0.524027	4.17998	-2.70115	MVK;ICMT;GGPS1;FNTA;FNTB;PMVK;PDSS2;PDSS1;HMGCS2;RCE1;ACAT2;PCYOX1
GnRH signaling pathway_Homo sapiens_hsa04912	38/91	0.114403	0.5488	-0.20892	0.125356	CAMK2D;CALML5;CALML3;CACNA1C;ELK1;ADCY6;PLD2;CDC42;MAPK8;MAPK7;GNA11;PTK2B;MAPK1;PRKACA;PRKACB;MAP3K4;MAPK3;MAP2K3;MAP3K3;MAP2K1;PLA2G4F;PLA2G4D;PLA2G4E;PRKCB;PLA2G4B;PRKCD;PLA2G4A;MAPK14;MAPK13;GNAQ;CALM3;GRB2;KRAS;SOS1;RAF1;PLCB1;CALM2;ATF4
Pertussis_Homo sapiens_hsa05133	32/75	0.118266	0.5488	0.194236	-0.116546	ITGB1;C1QA;CALML5;C1R;ITGB2;LY96;CALML3;TNF;GNAI2;PYCARD;C3;C4A;MAPK8;IRAK1;CASP3;CASP1;NLRP3;MAPK1;IL12A;MAPK3;IL10;TICAM2;FOS;MAPK14;MAPK13;IL23A;TRAF6;CALM3;ITGA5;CALM2;TLR4;MYD88
Fatty acid biosynthesis_Homo sapiens_hsa00061	2013-08-01	0.118579	0.5488	7.24148	-4.34504	OLAH;OXSM;ACSL6;ACSL5;ACSL4;ACSBG1;ACACB;ACACA
Amyotrophic lateral sclerosis (ALS)_Homo sapiens_hsa05014	23/51	0.120032	0.5488	0.914728	-0.548856	MAP2K3;GPX1;TOMM40;APAF1;BAD;SLC1A2;DERL1;GRIN2C;MAPK14;TNF;TOMM40L;MAPK13;CASP9;CCS;PPP3R1;PPP3CC;CASP3;CAT;BCL2;CASP1;RAC1;BID;BCL2L1
Viral myocarditis_Homo sapiens_hsa05416	26/59	0.120285	0.5488	0.665476	-0.3993	CD86;CD40;LAMA2;ITGB2;ACTB;CASP9;HLA-DMA;HLA-DMB;SGCB;CASP3;DAG1;ABL1;ABL2;FYN;DMD;RAC1;BID;HLA-DOB;CD55;CXADR;CAV1;HLA-F;HLA-DRA;EIF4G3;EIF4G2;EIF4G1
B cell receptor signaling pathway_Homo sapiens_hsa04662	31/73	0.126816	0.555084	0.157609	-0.0927744	GSK3B;PIK3R1;RASGRP3;IKBKB;PPP3R1;PPP3CC;BLNK;PLCG2;AKT1;MAPK1;RAC1;MAPK3;LYN;VAV3;MAP2K1;SYK;PRKCB;NFATC3;NFATC2;FOS;LILRB3;VAV1;PIK3CA;PTPN6;GRB2;KRAS;FCGR2B;SOS1;RAF1;CARD11;NFKBIB
TGF-beta signaling pathway_Homo sapiens_hsa04350	35/84	0.127704	0.555084	0.0950866	-0.0559713	BMPR2;ROCK1;CUL1;ACVR1B;TNF;THBS1;PPP2CB;MYC;MAPK1;MAPK3;SMAD2;TGIF1;CREBBP;SMAD4;CDKN2B;TGIF2;SMURF1;SMAD9;INHBB;INHBA;GDF6;SMAD5;TGFBR1;ACVR2A;BMP6;DCN;TGFBR2;RBX1;BMP2;ZFYVE16;TFDP1;RPS6KB1;ID2;ID1;NBL1
Glioma_Homo sapiens_hsa05214	28/65	0.128511	0.555084	0.435973	-0.256629	RB1;CAMK2D;CDKN1A;SHC3;CALML5;PDGFB;TGFA;CALML3;PIK3R1;PLCG2;AKT1;MAPK1;E2F3;PLCG1;MAPK3;PDGFRA;MAP2K1;PRKCB;IGF1;PIK3CA;CDK4;MDM2;CALM3;GRB2;KRAS;SOS1;RAF1;CALM2
PI3K-Akt signaling pathway_Homo sapiens_hsa04151	125/341	0.129266	0.555084	-0.32995	0.19422	CHRM2;ATF2;CSF3R;CSF1;IRS1;FGF1;CCND3;FGF7;MYC;CREB3L2;AKT1;IFNAR2;PDGFRA;MAP2K1;IL4R;F2R;TSC2;TSC1;PGF;COL4A2;MTCP1;RAF1;ATF4;CSF1R;PDGFB;LPAR1;PIK3R1;BCL2L11;THEM4;PCK2;MCL1;FN1;IGF1;GNG12;GNG11;PTK2;FGF17;FGF16;NR4A1;LPAR5;CDK4;GNB2;ITGA11;FGF18;MDM2;BCL2;GRB2;IL7R;FGF12;FGFR3;FGFR1;BCL2L1;YWHAE;ITGB1;GSK3B;CDKN1A;CDKN1B;FLT1;HSP90AB1;ITGB5;YWHAB;BRCA1;IKBKB;CASP9;GYS1;YWHAQ;PPP2R5E;MLST8;ITGB…
Osteoclast differentiation_Homo sapiens_hsa04380	52/132	0.135042	0.55909	-0.104169	0.0605684	SPI1;CSF1;FHL2;TNF;IKBKB;FCGR3A;PPP3CC;CTSK;BLNK;AKT1;TNFSF11;RAC1;IFNAR2;MAP2K1;SYK;IL1R1;IFNGR1;IFNGR2;MITF;TRAF2;GAB2;TYK2;FOS;TGFBR1;TGFBR2;CREB1;PIK3CA;TRAF6;LCP2;SQSTM1;IRF9;CSF1R;PIK3R1;TNFRSF11A;SOCS3;PPP3R1;MAPK8;SOCS1;PLCG2;MAPK1;FYN;MAPK3;STAT1;NFATC2;LILRB1;MAPK14;LILRB3;MAPK13;FOSL2;FOSB;GRB2;FCGR2B
Synaptic vesicle cycle_Homo sapiens_hsa04721	27/63	0.138123	0.55909	0.927356	-0.539205	SNAP25;CLTC;CLTA;TCIRG1;ATP6V0A2;ATP6V1H;SLC17A7;STX3;ATP6V1E1;STX2;ATP6V0E2;ATP6V1D;AP2M1;ATP6V1F;ATP6V0A1;ATP6V1C2;UNC13B;NSF;ATP6V1G1;ATP6V0B;UNC13A;AP2B1;DNM2;DNM3;ATP6V1B2;ATP6V0D1;VAMP2
Endocrine and other factor-regulated calcium reabsorption_Homo sapiens_hsa04961	21/47	0.140028	0.55909	1.42892	-0.830836	VDR;PRKCB;CLTC;CLTA;AP2B1;ATP2B1;ATP1B2;ATP1A1;ATP1B1;RAB11A;ADCY6;DNM2;DNM3;GNAQ;FXYD2;TRPV5;BDKRB2;PLCB1;PRKACA;PRKACB;AP2M1
Pyrimidine metabolism_Homo sapiens_hsa00240	42/105	0.146029	0.55909	0.148547	-0.0863715	CDA;CANT1;NUDT2;NT5C2;TYMP;NME1-NME2;NT5E;POLR2A;POLR2F;TK1;POLR2H;POLR2I;POLR2J;POLR2K;POLR2L;ENTPD1;DUT;RRM1;TXNRD2;ENTPD5;ENTPD6;NME3;NME5;UPB1;UCKL1;NME1;POLE4;DCTD;NME6;RRM2B;POLR1A;POLR1B;POLE3;DPYD;POLR1C;POLR1D;CMPK1;POLR3G;POLR1E;POLR3H;DCTPP1;ITPA
Purine metabolism_Homo sapiens_hsa00230	67/176	0.148018	0.55909	-0.0711112	0.0413472	GDA;NUDT2;NUDT5;ATIC;PDE4B;PGM2;PDE8A;PGM1;GUCY1A3;GUCY1A2;ENTPD1;ENTPD5;PDE4D;ENTPD6;PDE4C;NME3;AMPD3;NME5;NME1;NME6;RRM2B;POLR1A;POLR1B;POLR1C;POLR1D;POLR1E;PDE5A;GART;PDE9A;PRPS2;CANT1;NPR1;PDE1A;NPR2;GMPR2;AK2;NT5C2;ADCY6;PAPSS2;PAPSS1;NME1-NME2;CECR1;DGUOK;NT5E;POLR2A;PDE6D;POLR2F;POLR2H;PDE6A;POLR2I;ADSS;POLR2J;POLR2K;POLR2L;RRM1;PKLR;PDE6G;PAICS;POLE4;PDE10A;IMPDH2;POLE3;PDE3A;POLR3G;POLR3…
Peroxisome_Homo sapiens_hsa04146	34/83	0.149124	0.55909	0.513944	-0.29883	PECR;MVK;PEX11B;HSD17B4;PRDX5;PRDX1;PMVK;HACL1;MPV17;DECR2;HMGCLL1;HAO2;PEX16;GSTK1;ACOT8;PHYH;PEX19;ECH1;ACSL6;ACSL5;PEX10;ACSL4;SOD2;PEX13;DHRS4;DAO;ACOX2;CAT;AGPS;PXMP4;FAR2;PEX11G;CRAT;PAOX
Cysteine and methionine metabolism_Homo sapiens_hsa00270	20/45	0.151385	0.55909	2.00137	-1.16368	DNMT1;AHCYL2;SDS;AHCYL1;MDH1;MDH2;BHMT2;GSS;GOT2;AMD1;MAT2B;SRM;LDHA;TST;ADI1;CBS;CDO1;GCLM;BCAT1;ENOPH1
Renin secretion_Homo sapiens_hsa04924	27/64	0.152598	0.55909	0.89825	-0.522282	CALML5;NPR1;PTGER2;PDE1A;CALML3;CACNA1C;ADCY6;AQP1;GNAI2;PPP3R1;EDNRA;PPP3CC;ADORA1;CLCA2;PRKACA;PRKACB;CLCA4;GUCY1A3;GUCY1A2;CREB1;ADRB3;GNAQ;KCNMA1;PDE3A;CALM3;PLCB1;CALM2
Fructose and mannose metabolism_Homo sapiens_hsa00051	15/32	0.155667	0.55909	3.19641	-1.85853	PFKFB2;TSTA3;PMM1;PMM2;SORD;KHK;HK1;PFKL;AKR1B10;GMPPA;ALDOC;ALDOA;FBP1;FUK;PFKP
Propanoate metabolism_Homo sapiens_hsa00640	15/32	0.155667	0.55909	3.23579	-1.88143	BCKDHA;ACSS3;ABAT;MUT;ACACB;ACAT2;ACACA;MCEE;LDHA;SUCLA2;PCCB;DBT;ECHDC1;ACADM;HIBCH
Central carbon metabolism in cancer_Homo sapiens_hsa05230	28/67	0.156492	0.55909	0.801008	-0.465742	GLS2;PDHB;PIK3R1;HIF1A;HK1;LDHA;MYC;ERBB2;AKT1;MAPK1;SLC16A3;MAPK3;PDK1;PDGFRA;G6PD;MAP2K1;NTRK3;SIRT6;SIRT3;SLC7A5;PFKL;PIK3CA;SCO2;KRAS;RAF1;FGFR3;PFKP;FGFR1
Vascular smooth muscle contraction_Homo sapiens_hsa04270	47/120	0.156636	0.55909	0.272868	-0.158658	ROCK1;CALML5;NPR1;NPR2;PLA2G3;CALML3;CACNA1C;ADCY6;MYLK;GNA13;EDNRA;CALD1;GNA11;KCNMB2;GNA12;KCNMB4;MAPK1;PRKACA;PRKACB;MAPK3;GUCY1A3;ARHGEF11;GUCY1A2;PPP1R14A;MAP2K1;PLA2G4F;PLA2G2D;PRKCH;ARHGEF12;PLA2G4D;PLA2G4E;PRKCB;PLA2G4B;PRKCD;PLA2G4A;AVPR1A;MYL6;ADORA2B;GNAQ;KCNMA1;CALM3;RAF1;PPP1R12B;PLCB1;CALM2;MYL9;PPP1R12C
Notch signaling pathway_Homo sapiens_hsa04330	21/48	0.157005	0.55909	1.85026	-1.07582	JAG2;NOTCH2;CREBBP;HDAC2;NUMBL;MAML2;HDAC1;CTBP1;DTX1;PSEN1;RFNG;NCOR2;LFNG;KAT2B;ADAM17;NCSTN;SNW1;NUMB;DVL2;CIR1;HES5
Valine, leucine and isoleucine degradation_Homo sapiens_hsa00280	21/48	0.157005	0.55909	2.01189	-1.1698	BCKDHA;ACAA2;MCCC1;ABAT;MUT;HSD17B10;ACAT2;AACS;ALDH3A2;MCEE;AUH;ALDH1B1;PCCB;DBT;AOX1;HMGCS2;ACADM;BCAT1;HADH;HMGCLL1;HIBCH
Thyroid hormone signaling pathway_Homo sapiens_hsa04919	46/118	0.166011	0.569438	0.338818	-0.190791	PFKFB2;NOTCH2;GSK3B;HDAC2;HDAC3;HDAC1;ATP1A1;PIK3R1;MED16;HIF1A;ACTB;RXRB;CASP9;RXRA;PLN;MYC;PLCG2;AKT1;PLCE1;MAPK1;PLCG1;SLC16A2;PRKACA;PRKACB;MAPK3;CREBBP;MAP2K1;BAD;PRKCB;STAT1;PDPK1;NCOA3;DIO2;TSC2;ATP1B2;ATP1B1;KAT2B;MED24;PIK3CA;FXYD2;MDM2;CTNNB1;KRAS;RAF1;PLCB1;PFKP
T cell receptor signaling pathway_Homo sapiens_hsa04660	41/104	0.167443	0.569438	0.415246	-0.233827	GSK3B;CBLC;PIK3R1;TNF;RASGRP1;CDC42;IKBKB;PPP3R1;PPP3CC;NCK2;AKT1;PAK6;CTLA4;MAPK1;FYN;PLCG1;PAK2;MAPK3;IL10;VAV3;MAP2K1;PDPK1;NFATC3;NFATC2;FOS;MAPK14;VAV1;MAPK13;DLG1;PTPRC;PIK3CA;CDK4;PTPN6;GRB2;LCP2;KRAS;RAF1;SOS1;CARD11;LAT;NFKBIB
Rheumatoid arthritis_Homo sapiens_hsa05323	36/90	0.167953	0.569438	0.630664	-0.35513	CD86;FLT1;CSF1;ITGB2;CXCL1;TNFRSF11A;TCIRG1;TNF;HLA-DMA;HLA-DMB;CTSK;ATP6V0A2;CTLA4;TNFSF11;ATP6V1H;ATP6V1E1;ATP6V0E2;HLA-DOB;ATP6V1D;ATP6V1F;ATP6V0A1;ATP6V1C2;ATP6V1G1;ATP6V0B;ATP6AP1;MMP1;TNFSF13;FOS;VEGFA;CXCL12;IL23A;ATP6V1B2;HLA-DRA;TEK;ATP6V0D1;TLR4
Circadian rhythm_Homo sapiens_hsa04710	14/30	0.16945	0.569438	4.7149	-2.65499	PRKAB2;PRKAA1;FBXW11;CUL1;PRKAG1;PRKAG2;RORA;PRKAB1;RBX1;ARNTL;PER1;CREB1;CRY2;CRY1
cGMP-PKG signaling pathway_Homo sapiens_hsa04022	63/167	0.171186	0.569438	0.293306	-0.165162	ATF2;CALML5;IRS1;CALML3;MYLK;RGS2;EDNRA;PPP3CC;CREB3L2;ADORA1;BDKRB2;AKT1;GTF2I;GUCY1A3;GUCY1A2;MAP2K1;ATP1B2;ATP1B1;CREB1;PIK3CA;ADRB3;KCNMA1;VDAC3;PDE5A;RAF1;SLC25A5;PLCB1;MYL9;SLC25A4;ATF4;SLC25A6;ROCK1;ATF6B;NPR1;NPR2;SRF;ATP1A1;PIK3R1;CACNA1C;ADCY6;GNAI2;GNA13;PPP3R1;PLN;GNA11;KCNMB2;GNA12;KCNMB4;MAPK1;MAPK3;BAD;NFATC3;ATP2B4;NFATC2;ATP2B2;ATP2B1;SLC8A3;GNAQ;FXYD2;PDE3A;GTF2IRD1;CALM3;CALM2
Axon guidance_Homo sapiens_hsa04360	49/127	0.171611	0.569438	0.458787	-0.258346	ITGB1;EPHB6;ROBO2;GSK3B;NRP1;ROBO1;PPP3CC;NCK2;RAC1;EPHB1;EPHA5;SEMA6B;ARHGEF12;SEMA6A;SEMA6D;RHOD;RASA1;NGEF;EPHA3;ROCK1;SEMA3C;NTN4;CXCR4;GNAI2;EFNB2;CDC42;EFNB1;ABLIM1;PPP3R1;EFNB3;ABL1;PAK6;MAPK1;FYN;SRGAP3;SRGAP2;PAK2;MAPK3;SEMA4A;NTNG2;SEMA4B;NFATC3;NFATC2;SEMA4F;PTK2;CXCL12;CDK5;PLXNB1;KRAS
Bladder cancer_Homo sapiens_hsa05219	18/41	0.177327	0.578493	2.60581	-1.42623	RB1;MAP2K1;CDKN1A;MMP1;THBS1;VEGFA;TYMP;RASSF1;CDK4;MYC;ERBB2;MDM2;MAPK1;KRAS;E2F3;RAF1;FGFR3;MAPK3
Glyoxylate and dicarboxylate metabolism_Homo sapiens_hsa00630	13/28	0.184739	0.578493	4.45511	-2.43841	MDH1;MDH2;GLDC;SHMT1;MUT;ACAT2;CS;MCEE;PCCB;CAT;HYI;GLUL;HAO2
Legionellosis_Homo sapiens_hsa05134	23/55	0.184835	0.578493	1.86967	-1.02332	HSPA8;RAB1A;HBS1L;ARF1;APAF1;SAR1A;BNIP3;ITGB2;CXCL1;CXCL2;TNF;CLK1;PYCARD;CASP9;C3;BCL2L13;CASP3;EEF1A2;CASP1;IL12A;TLR4;HSPA1B;MYD88
Phagosome_Homo sapiens_hsa04145	58/154	0.18552	0.578493	0.477954	-0.261598	ITGB1;ITGB5;ITGB2;TCIRG1;ACTB;CTSS;TUBA1C;SEC61A1;TUBB6;FCGR3A;TUBA1A;LAMP1;SEC61G;LAMP2;CD36;RAC1;ATP6V1E1;HLA-DOB;ATP6V0B;ATP6V1G1;ATP6AP1;ITGA2;TUBB;SFTPD;TAP2;HLA-F;DYNC1LI1;DYNC1LI2;TUBB2A;CANX;ATP6V1B2;ITGA5;ATP6V0D1;RAB7B;TLR4;VAMP3;RAB7A;RAB5B;RAB5C;C1R;THBS1;THBS3;C3;TUBA3D;HLA-DMA;HLA-DMB;CLEC7A;ATP6V0A2;ATP6V1H;ATP6V0E2;ATP6V1D;ATP6V1F;ATP6V0A1;ATP6V1C2;MSR1;HLA-DRA;CALR;FCGR2B
PPAR signaling pathway_Homo sapiens_hsa03320	28/69	0.187648	0.578493	1.40724	-0.770225	ILK;DBI;RXRB;RXRA;CPT2;UBC;ME1;HMGCS2;CD36;ACADM;PLTP;PCK2;GK;MMP1;PDPK1;SCD5;ACSL6;ACSL5;NR1H3;ACSL4;SORBS1;FABP4;ACOX2;FABP5;SCD;ACSBG1;ANGPTL4;PPARD
Sphingolipid signaling pathway_Homo sapiens_hsa04071	46/120	0.190118	0.578493	0.611179	-0.334516	ROCK1;PIK3R1;TNF;PLD2;GNAI2;GNA13;PPP2CB;MAPK8;PPP2R5E;PPP2R3C;SMPD1;GNA12;S1PR1;ADORA1;BDKRB2;AKT1;MAPK1;S1PR3;FYN;RAC1;BID;CTSD;MAPK3;MAP2K1;PRKCB;PDPK1;PPP2R5B;PPP2R5A;TRAF2;PPP2R5D;PPP2R5C;GAB2;MAPK14;SGPP1;MAPK13;ACER1;PIK3CA;PPP2R2C;PPP2R2B;GNAQ;BCL2;KRAS;DEGS2;RAF1;PLCB1;NSMAF
Aldosterone-regulated sodium reabsorption_Homo sapiens_hsa04960	17/39	0.192156	0.578493	3.05862	-1.67407	PDPK1;PRKCB;IRS1;IGF1;ATP1B2;PIK3R1;ATP1A1;ATP1B1;NR3C2;SLC9A3R2;PIK3CA;FXYD2;SCNN1B;MAPK1;KRAS;SFN;MAPK3
Prostate cancer_Homo sapiens_hsa05215	35/89	0.19332	0.578493	0.913103	-0.499768	RB1;GSK3B;CDKN1A;CDKN1B;HSP90AB1;PDGFB;TGFA;PIK3R1;CASP9;IKBKB;CREB3L2;ERBB2;AKT1;MAPK1;E2F3;MAPK3;PDGFRA;CREBBP;TCF7L1;MAP2K1;BAD;PDPK1;IGF1;AR;CREB1;PIK3CA;BCL2;MDM2;CTNNB1;GRB2;KRAS;SOS1;RAF1;FGFR1;ATF4
beta-Alanine metabolism_Homo sapiens_hsa00410	14/31	0.193515	0.578493	4.93447	-2.70078	AOC3;SMOX;ABAT;UPB1;SRM;CNDP2;ALDH3A2;ALDH3A1;ALDH3B2;ALDH1B1;ALDH3B1;DPYD;ACADM;HIBCH
Arginine and proline metabolism_Homo sapiens_hsa00330	21/50	0.194152	0.578493	2.56206	-1.40229	OAT;PYCRL;MAOB;SMOX;ARG1;CKMT1A;AMD1;ODC1;GOT2;PYCR1;SAT2;CNDP2;AGMAT;SRM;ALDH3A2;DAO;ALDH1B1;P4HA2;P4HA3;CKMT1B;LAP3
Fanconi anemia pathway_Homo sapiens_hsa03460	22/53	0.198954	0.586813	2.5828	-1.37676	TOP3B;MUS81;WDR48;FANCL;REV1;RPA1;C17ORF70;BRCA1;FANCB;BRCA2;MLH1;RAD51C;APITD1;RAD51;FANCD2;RPA3;ERCC1;USP1;REV3L;STRA13;ATRIP;ATR
Adipocytokine signaling pathway_Homo sapiens_hsa04920	28/70	0.204356	0.593486	1.51105	-0.788375	PRKAA1;IRS1;PRKAG1;PRKAG2;ADIPOR1;TNF;ADIPOR2;ACACB;CAMKK1;CAMKK2;RXRB;IKBKB;SOCS3;MAPK8;RXRA;LEPR;AKT1;CD36;PCK2;PRKAB2;STAT3;ACSL6;ACSL5;ACSL4;TRAF2;PRKAB1;ACSBG1;NFKBIB
Regulation of actin cytoskeleton_Homo sapiens_hsa04810	78/214	0.206062	0.593486	0.552326	-0.288171	CHRM2;ITGB1;CYFIP1;ITGB5;ARPC1B;ARPC1A;ITGB2;FGF1;ACTB;CRKL;MYLK;FGF7;BDKRB2;ITGAX;BDKRB1;ITGB8;PIP4K2B;PIP4K2C;RAC1;GIT1;VAV3;PDGFRA;MAP2K1;ARHGEF12;ITGA3;ITGA2;F2R;VAV1;MYL5;TIAM1;MRAS;PIK3CA;ARHGEF4;ITGA6;ITGA5;ARHGEF7;RAF1;PPP1R12B;SOS1;MYL9;PPP1R12C;CRK;VCL;ITGA9;ROCK1;PDGFB;WAS;PIK3R1;IQGAP1;CDC42;GNA13;GNA12;PAK6;MAPK1;NCKAP1L;PAK2;WASF2;MAPK3;GSN;RDX;FN1;MSN;GNG12;BAIAP2;PTK2;FGF17;DIAPH1…
Fatty acid metabolism_Homo sapiens_hsa01212	20/48	0.209374	0.593486	2.93744	-1.53258	PECR;ACADVL;ACAA2;OXSM;SCD5;TECR;ACSL6;ACSL5;ACSL4;PTPLB;ACAT2;ACACA;CPT2;SCD;PTPLAD1;ACSBG1;PTPLAD2;ACADM;HADH;FADS1
Pyruvate metabolism_Homo sapiens_hsa00620	17/40	0.2148	0.593486	4.21399	-2.19861	PKLR;MDH1;MDH2;GLO1;ACYP1;PDHB;ACACB;ACAT2;ACACA;ALDH3A2;LDHA;ALDH1B1;ME1;HAGH;ME2;DLAT;PCK2
RNA polymerase_Homo sapiens_hsa03020	14/32	0.219069	0.593486	5.53412	-2.88738	POLR2A;POLR1A;POLR1B;POLR1C;POLR1D;POLR1E;POLR3G;POLR2F;POLR3H;POLR2H;POLR2I;POLR2J;POLR2K;POLR2L
Histidine metabolism_Homo sapiens_hsa00340	2024-11-01	0.220803	0.593486	7.44161	-3.88259	ALDH3A2;ALDH3B2;ALDH3A1;HAL;MAOB;ALDH1B1;AMDHD1;ALDH3B1;HNMT;FTCD;CNDP2
Acute myeloid leukemia_Homo sapiens_hsa05221	23/57	0.222875	0.593486	2.28709	-1.19327	CEBPA;TCF7L1;MAP2K1;SPI1;JUP;BAD;STAT3;PIK3R1;PML;RUNX1;IKBKB;PIK3CA;RPS6KB1;MYC;RARA;AKT1;MAPK1;GRB2;KRAS;SOS1;RAF1;PPARD;MAPK3
NOD-like receptor signaling pathway_Homo sapiens_hsa04621	23/57	0.222875	0.593486	2.40442	-1.25449	HSP90AB1;RIPK2;CARD8;TNFAIP3;CXCL1;MAPK14;MEFV;CXCL2;TNF;MAPK13;PYCARD;IKBKB;MAPK8;TRAF6;CASP1;PYDC1;NLRP3;CARD18;MAPK1;NLRP1;BIRC2;NFKBIB;MAPK3
Biosynthesis of amino acids_Homo sapiens_hsa01230	29/74	0.224805	0.593486	1.67364	-0.873206	PRPS2;PYCRL;ACY1;SHMT1;ENO1;MAT2B;CBS;IDH3B;GLUL;PSPH;IDH3A;TKTL1;SDS;PKLR;ARG1;IDH3G;GOT2;PYCR1;TALDO1;CS;RPIA;PFKL;PSAT1;ALDOC;ALDOA;BCAT1;TKT;GAPDH;PFKP
Tyrosine metabolism_Homo sapiens_hsa00350	15/35	0.226287	0.593486	5.08397	-2.65251	AOC3;HGD;MAOB;GOT2;TYRP1;MIF;TYR;COMT;ADH7;ALDH3A1;ALDH3B2;TPO;DCT;ALDH3B1;AOX1
Long-term depression_Homo sapiens_hsa04730	24/60	0.226749	0.593486	2.23408	-1.16561	LYN;GUCY1A3;GUCY1A2;GNAZ;MAP2K1;PLA2G4F;PLA2G4D;PLA2G4E;PRKCB;PLA2G4B;PLA2G4A;IGF1;GNAI2;GNA13;PPP2CB;GNAQ;GNA11;GNA12;MAPK1;KRAS;RAF1;PLCB1;GRIA3;MAPK3
Oocyte meiosis_Homo sapiens_hsa04114	46/123	0.229588	0.593486	1.03055	-0.537679	YWHAE;ANAPC13;CAMK2D;CALML5;YWHAB;CUL1;CALML3;SMC3;ADCY6;ANAPC11;CCNB2;PPP2CB;RPS6KA3;PPP3R1;PPP3CC;YWHAQ;PPP2R5E;CDC26;RPS6KA2;MAPK1;PRKACA;PRKACB;YWHAG;MAPK3;MAP2K1;FBXW11;PPP2R5B;PPP2R5A;PPP2R5D;IGF1;PPP2R5C;SMC1A;YWHAZ;RBX1;MAD2L2;AR;STAG3;ESPL1;SPDYA;ANAPC4;CALM3;CPEB3;CALM2;ANAPC1;MAD2L1;ANAPC2
Collecting duct acid secretion_Homo sapiens_hsa04966	2027-12-01	0.230357	0.593486	7.30423	-3.81091	ATP6V1G1;CA2;ATP6V1B2;ATP6V0A2;TCIRG1;ATP6V1E1;ATP6V0E2;ATP6V0D1;ATP6V1D;ATP6V1F;ATP6V0A1;ATP6V1C2
N-Glycan biosynthesis_Homo sapiens_hsa00510	20/49	0.230749	0.593486	3.4263	-1.78764	DPAGT1;ALG8;ALG6;RPN1;ALG13;ALG3;DOLK;ALG1;DDOST;DPM1;DPM2;DPM3;FUT8;MAN2A2;MAN1A2;DAD1;MAN2A1;DOLPP1;MGAT1;MGAT2
Oxytocin signaling pathway_Homo sapiens_hsa04921	58/158	0.231856	0.593486	0.982284	-0.512498	CDKN1A;CALML5;PRKAG1;PRKAG2;CALML3;ELK1;ACTB;MYLK;RGS2;PPP3CC;CD38;PRKACA;PRKACB;GUCY1A3;GUCY1A2;PRKAB2;MAP2K1;PLA2G4F;PLA2G4D;PLA2G4E;PRKCB;CACNA2D1;PLA2G4B;CACNA2D2;PLA2G4A;FOS;PRKAB1;CACNB2;MYL6;PIK3CA;RAF1;PPP1R12B;PLCB1;MYL9;PPP1R12C;PRKAA1;CAMK2D;ROCK1;NPR1;NPR2;PIK3R1;CACNA1C;ADCY6;CAMKK1;GNAI2;CAMKK2;TRPM2;PPP3R1;MAPK7;MAPK1;MAPK3;KCNJ14;NFATC3;NFATC2;GNAQ;CALM3;KRAS;CALM2
Long-term potentiation_Homo sapiens_hsa04720	26/66	0.233736	0.593486	2.15377	-1.12371	CAMK2D;CALML5;CALML3;CACNA1C;RAP1B;RPS6KA3;PPP3R1;RAP1A;PPP3CC;RPS6KA2;MAPK1;PRKACA;PRKACB;MAPK3;CREBBP;MAP2K1;PRKCB;GRIN2C;GNAQ;CALM3;KRAS;RAF1;PLCB1;CALM2;RAPGEF3;ATF4
Salivary secretion_Homo sapiens_hsa04970	34/89	0.237629	0.59565	1.56898	-0.812891	CALML5;PRH2;CALML3;ATP1A1;ADCY6;PRH1;CST5;HTN1;CST2;PRB1;DMBT1;CD38;KCNN4;PRKACA;PRKACB;GUCY1A3;SLC12A2;GUCY1A2;PRKCB;AMY1B;ATP2B4;ATP2B2;ATP1B2;ATP2B1;ATP1B1;LYZ;ADRB3;FXYD2;GNAQ;KCNMA1;CALM3;PLCB1;CALM2;VAMP2
Citrate cycle (TCA cycle)_Homo sapiens_hsa00020	13/30	0.238668	0.59565	6.30811	-3.26824	MDH1;IDH3G;MDH2;DLST;PDHB;SDHB;CS;SUCLA2;OGDH;IDH3B;DLAT;PCK2;IDH3A
Proteasome_Homo sapiens_hsa03050	18/44	0.243846	0.597898	4.31756	-2.22067	PSMD12;POMP;PSMA5;PSMA6;PSMC5;PSMB4;PSMA4;PSMC6;PSMB5;PSMD7;PSMA1;PSMB2;PSMC4;PSMB3;PSME3;PSMD2;PSME4;PSMC2
AGE-RAGE signaling pathway in diabetic complications_Homo sapiens_hsa04933	38/101	0.245712	0.597898	1.31368	-0.67567	CDKN1B;SERPINE1;PIK3R1;TNF;AGER;CDC42;MAPK8;CASP3;PLCG2;AKT1;PLCE1;MAPK1;PLCG1;RAC1;MAPK3;SMAD2;EGR1;SMAD4;VCAM1;PRKCB;STAT1;PRKCD;STAT3;FN1;VEGFB;MAPK14;TGFBR1;MAPK13;TGFBR2;VEGFA;DIAPH1;COL3A1;PIK3CA;COL4A2;CDK4;BCL2;KRAS;PLCB1
Choline metabolism in cancer_Homo sapiens_hsa05231	38/101	0.245712	0.597898	1.43046	-0.735734	DGKD;SLC44A4;SLC44A1;SLC44A2;DGKA;PDGFB;WAS;PIK3R1;HIF1A;PLD2;MAPK8;AKT1;MAPK1;PLCG1;RAC1;WASF2;RALGDS;MAPK3;PDGFRA;MAP2K1;PLA2G4F;LYPLA1;PLA2G4D;PLA2G4E;PRKCB;PDPK1;PLA2G4B;TSC2;PLA2G4A;TSC1;FOS;PIK3CA;RPS6KB1;PPAP2A;GRB2;KRAS;RAF1;SOS1
Signaling pathways regulating pluripotency of stem cells_Homo sapiens_hsa04550	52/142	0.251038	0.599263	1.16448	-0.596277	GSK3B;BMPR2;RIF1;ZIC3;MYC;AKT1;JARID2;JAK3;MAP2K1;AXIN1;AXIN2;WNT9A;PIK3CA;IL6ST;RAF1;WNT8B;PIK3R1;ACVR1B;DVL2;PCGF1;MAPK1;OTX1;SKIL;WNT3;MAPK3;SMAD2;FZD1;SMAD4;ZFHX3;SETDB1;FZD7;FZD6;STAT3;FZD9;LIF;SMAD9;INHBB;INHBA;IGF1;MAPK14;KLF4;SMAD5;ACVR2A;MAPK13;BMP2;ID2;ID1;CTNNB1;GRB2;KRAS;FGFR3;FGFR1
Glycosylphosphatidylinositol(GPI)-anchor biosynthesis_Homo sapiens_hsa00563	2025-11-01	0.252038	0.599263	7.35913	-3.76828	DPM2;PGAP1;PIGO;PIGQ;PIGZ;PIGL;PIGW;PIGF;GPLD1;PIGY;PIGH
DNA replication_Homo sapiens_hsa03030	15/36	0.252429	0.599263	6.03582	-3.09067	RNASEH2B;RFC4;LIG1;RFC1;MCM7;RFC2;RPA1;POLE4;RNASEH1;RPA3;POLE3;MCM3;MCM5;MCM6;MCM2
Platelet activation_Homo sapiens_hsa04611	45/122	0.256626	0.604313	1.32945	-0.669597	ITGB1;ROCK1;SNAP23;PIK3R1;RASGRP1;ADCY6;ACTB;MYLK;GNAI2;PTGS1;RAP1B;GNA13;RAP1A;P2RY1;PLCG2;AKT1;MAPK1;FYN;PRKACA;PRKACB;MAPK3;GUCY1A3;LYN;GUCY1A2;PRKCI;PLA2G4F;ARHGEF12;PLA2G4D;SYK;PLA2G4E;PLA2G4B;ITGA2;F2R;PLA2G4A;GP1BA;MAPK14;MAPK13;COL3A1;STIM1;PIK3CA;GNAQ;LCP2;TLN2;TLN1;PLCB1
One carbon pool by folate_Homo sapiens_hsa00670	2020-09-01	0.266463	0.621012	10.8895	-5.1878	MTFMT;ATIC;MTHFD2;SHMT1;MTHFR;MTHFS;ALDH1L2;GART;FTCD
Amino sugar and nucleotide sugar metabolism_Homo sapiens_hsa00520	19/48	0.272259	0.621012	4.05855	-1.93351	TSTA3;CMAS;PMM1;HEXB;PMM2;HEXA;HK1;CYB5R2;UGDH;GALE;GNPDA1;UGP2;GMPPA;GNPNAT1;PGM2;NANS;FUK;PGM1;GALK1
Longevity regulating pathway - mammal_Homo sapiens_hsa04211	35/94	0.273354	0.621012	1.74025	-0.829061	ATF2;PRKAA1;ATF6B;IRS1;PRKAG1;PRKAG2;PIK3R1;ADIPOR1;ADIPOR2;ADCY6;CAMKK1;CAMKK2;SESN3;RB1CC1;CREB3L2;AKT1;PRKACA;EIF4E;PRKACB;APPL1;PRKAB2;TSC2;TSC1;IGF1;SOD2;PRKAB1;CREB1;PIK3CA;RPS6KB1;CAT;ULK2;ULK1;KRAS;EIF4E2;ATF4
Cyanoamino acid metabolism_Homo sapiens_hsa00460	2016-07-04	0.273437	0.621012	27.3639	-13.0363	GGT5;GGT7;SHMT1;GBA3
Proximal tubule bicarbonate reclamation_Homo sapiens_hsa04964	2023-10-01	0.276385	0.621012	8.33651	-3.97155	GLUD1;MDH1;GLS2;CA2;FXYD2;ATP1A1;ATP1B2;ATP1B1;AQP1;PCK2
Arrhythmogenic right ventricular cardiomyopathy (ARVC)_Homo sapiens_hsa05412	28/74	0.277859	0.621012	2.63548	-1.25556	ITGB1;LAMA2;ITGB5;CACNA1C;ACTB;GJA1;CDH2;SGCB;LMNA;DAG1;CTNNA1;ITGB8;DMD;DSP;TCF7L1;JUP;ITGA3;CACNA2D1;ITGA2;CACNA2D2;CACNB2;ITGA11;PKP2;CTNNB1;ITGA6;ITGA5;DSC2;ITGA9
Phospholipase D signaling pathway_Homo sapiens_hsa04072	52/144	0.278605	0.621012	1.41658	-0.674866	ARF1;DGKD;DGKA;GRM2;GRM7;AKT1;PDGFRA;MAP2K1;PLA2G4F;PLA2G4D;SYK;PLA2G4E;PLA2G4B;F2R;GAB1;TSC2;PLA2G4A;TSC1;AVPR1A;GAB2;DNM2;DNM3;MRAS;PIK3CA;PPAP2A;RAF1;SOS1;PLCB1;RAPGEF3;PTGFR;SHC3;PDGFB;LPAR1;PIK3R1;AGPAT1;AGPAT2;ADCY6;PLD2;CYTH3;GNA13;CYTH2;GNA12;PLCG2;PTK2B;MAPK1;FYN;PLCG1;RALGDS;MAPK3;LPAR5;GRB2;KRAS
Glycosphingolipid biosynthesis - ganglio series_Homo sapiens_hsa00604	2015-07-01	0.281876	0.623544	15.3499	-7.2503	ST8SIA1;HEXB;HEXA;ST3GAL5;ST6GALNAC4;ST6GALNAC5;ST3GAL2
Thyroid cancer_Homo sapiens_hsa05216	2029-12-01	0.291754	0.637842	6.25452	-2.81243	RXRB;TCF7L1;MAP2K1;RXRA;TPM3;MYC;TPR;CCDC6;CTNNB1;MAPK1;KRAS;MAPK3
Glucagon signaling pathway_Homo sapiens_hsa04922	37/101	0.293603	0.637842	1.80904	-0.81346	ATF2;PYGB;PRKAA1;CAMK2D;CALML5;SMEK2;PRKAG1;PRKAG2;CALML3;PDHB;ACACB;ACACA;GYS1;PPP3R1;LDHA;PPP4C;PPP3CC;CREB3L2;AKT1;PRKACA;PRKACB;PCK2;PRKAB2;CREBBP;PRMT1;PHKA1;PHKB;PRKAB1;PFKL;CREB1;GNAQ;CALM3;SIK1;PLCB1;CALM2;FBP1;ATF4
Chagas disease (American trypanosomiasis)_Homo sapiens_hsa05142	38/104	0.294893	0.637842	1.81107	-0.814371	C1QA;SERPINE1;PIK3R1;TNF;GNAI2;C3;IKBKB;PPP2CB;GNA15;MAPK8;IRAK1;GNA11;BDKRB2;AKT1;MAPK1;IL12A;FADD;MAPK3;SMAD2;IL10;IFNGR1;IFNGR2;CFLAR;FOS;MAPK14;TGFBR1;MAPK13;TGFBR2;PIK3CA;PPP2R2C;PPP2R2B;GNAQ;TRAF6;FAS;CALR;PLCB1;TLR4;MYD88
Leishmaniasis_Homo sapiens_hsa05140	27/73	0.316263	0.679034	2.60255	-1.0074	ITGB1;ITGB2;TNF;ELK1;C3;FCGR3A;HLA-DMA;HLA-DMB;IRAK1;MAPK1;IL12A;HLA-DOB;MAPK3;IL10;STAT1;IFNGR1;PRKCB;IFNGR2;FOS;MAPK14;MAPK13;TRAF6;HLA-DRA;PTPN6;TLR4;MYD88;NFKBIB
Hippo signaling pathway_Homo sapiens_hsa04390	54/153	0.322984	0.685904	1.53496	-0.578708	YWHAE;GSK3B;BMPR2;YWHAB;SERPINE1;ITGB2;FGF1;ACTB;CTGF;BBC3;CCND3;RASSF1;YWHAQ;MYC;TEAD1;YWHAG;TEAD3;TEAD4;PRKCI;FBXW11;AXIN1;AXIN2;WNT9A;YWHAZ;TGFBR1;TGFBR2;BIRC2;LLGL1;YAP1;PARD6G;WNT8B;PPP2CB;PARD6B;DVL2;CTNNA1;WNT3;SMAD2;FZD1;SMAD4;TCF7L1;FZD7;FZD6;FZD9;GDF6;WTIP;BMP6;DLG1;BMP2;PPP2R2C;PPP2R2B;ID2;ID1;SNAI2;CTNNB1
Melanogenesis_Homo sapiens_hsa04916	36/100	0.327782	0.685904	1.92995	-0.727626	GSK3B;CAMK2D;CALML5;TYRP1;WNT8B;CALML3;ADCY6;GNAI2;CREB3L2;DVL2;MAPK1;PRKACA;PRKACB;WNT3;MAPK3;FZD1;CREBBP;MAP2K1;TCF7L1;PRKCB;FZD7;FZD6;FZD9;MITF;WNT9A;TYR;CREB1;MC1R;DCT;GNAQ;CTNNB1;CALM3;KRAS;RAF1;PLCB1;CALM2
Amoebiasis_Homo sapiens_hsa05146	36/100	0.327782	0.685904	2.00756	-0.756885	RAB5B;RAB5C;SERPINB13;LAMA2;LAMA4;ITGB2;CXCL1;PIK3R1;TNF;GNA15;CASP3;GNA11;IL12A;PRKACA;PRKACB;IL10;SERPINB3;SERPINB4;LAMB3;IL1R1;PRKCB;ARG1;FN1;LAMB1;SERPINB9;PTK2;SERPINB6;COL3A1;PIK3CA;COL4A2;GNAQ;RAB7B;PLCB1;TLR4;VCL;RAB7A
Base excision repair_Homo sapiens_hsa03410	13/33	0.328858	0.685904	7.21428	-2.71991	PARP3;PARP4;LIG1;PARP2;MPG;APEX2;LIG3;HMGB1;UNG;POLE4;NTHL1;APEX1;POLE3
AMPK signaling pathway_Homo sapiens_hsa04152	44/124	0.33358	0.689287	1.79064	-0.666294	PFKFB2;PRKAA1;IRS1;PRKAG1;PRKAG2;PIK3R1;ADIPOR1;ADIPOR2;ACACB;ACACA;CAMKK1;CAMKK2;GYS1;PPP2CB;PPP2R5E;PPP2R3C;CREB3L2;LEPR;AKT1;CD36;RAB8A;PCK2;SREBF1;PRKAB2;PDPK1;SCD5;PPP2R5B;TSC2;PPP2R5A;TSC1;PPP2R5D;IGF1;PPP2R5C;PRKAB1;PFKL;CREB1;PIK3CA;PPP2R2C;RPS6KB1;SCD;PPP2R2B;ULK1;FBP1;PFKP
Glycosaminoglycan degradation_Homo sapiens_hsa00531	2019-08-01	0.335201	0.689287	14.9406	-5.55937	NAGLU;HEXB;HYAL2;HEXA;HYAL3;HYAL4;IDS;ARSB
Hypertrophic cardiomyopathy (HCM)_Homo sapiens_hsa05410	30/83	0.34091	0.694636	2.79867	-1.01975	ITGB1;PRKAA1;LAMA2;ITGB5;PRKAG1;PRKAG2;CACNA1C;TNF;ACTB;SGCB;LMNA;DAG1;ITGB8;DMD;PRKAB2;TPM4;TPM3;ITGA3;TPM2;CACNA2D1;ITGA2;TPM1;CACNA2D2;IGF1;PRKAB1;CACNB2;ITGA11;ITGA6;ITGA5;ITGA9
Basal transcription factors_Homo sapiens_hsa03022	17/45	0.34256	0.694636	5.25382	-1.91432	TAF15;TAF10;TAF9;GTF2H1;TAF1L;GTF2F1;GTF2E2;TAF5L;TAF6L;ERCC3;TAF8;TBPL1;TAF7;GTF2IRD1;TAF9B;TAF1;GTF2I
TNF signaling pathway_Homo sapiens_hsa04668	39/110	0.347839	0.696554	1.96245	-0.709641	ATF2;ATF6B;CSF1;TNFAIP3;CXCL1;PIK3R1;TNF;CXCL2;RPS6KA4;IKBKB;SOCS3;BAG4;MAPK8;CASP3;CREB3L2;AKT1;MAPK1;FADD;MAPK3;MAP2K3;MAP2K1;VCAM1;MLKL;LIF;TRAF2;TRAF1;CFLAR;FOS;MAPK14;MAPK13;ITCH;CREB1;PIK3CA;TRAF5;LTA;FAS;BIRC2;IL18R1;ATF4
Fatty acid elongation_Homo sapiens_hsa00062	2025-10-01	0.348277	0.696554	8.69942	-3.1458	ELOVL1;ACAA2;ELOVL4;ELOVL3;TECR;PTPLAD1;ELOVL7;PTPLAD2;PTPLB;HADH
Hepatitis B_Homo sapiens_hsa05161	51/146	0.35205	0.69931	1.78502	-0.638433	RB1;ATF2;CDKN1A;CDKN1B;YWHAB;TNF;ELK1;CASP9;IKBKB;YWHAQ;MYC;CASP3;CREB3L2;AKT1;MAP2K1;TICAM2;ATP6AP1;APAF1;PRKCB;FOS;HSPG2;YWHAZ;TGFBR1;DDB1;CREB1;PIK3CA;VDAC3;RAF1;TLR4;ATF4;ATF6B;PIK3R1;MAPK8;PTK2B;MAPK1;E2F3;FADD;MAPK3;CREBBP;SMAD4;BAD;STAT1;STAT3;NFATC3;NFATC2;CDK4;BCL2;FAS;GRB2;KRAS;MYD88
SNARE interactions in vesicular transport_Homo sapiens_hsa04130	13/34	0.360552	0.711359	8.12922	-2.76863	STX8;GOSR2;SNAP23;STX6;VAMP1;STX5;STX3;VAMP4;STX2;SNAP29;VAMP2;VAMP3;BET1
Glycosphingolipid biosynthesis - globo series_Homo sapiens_hsa00603	2014-06-01	0.363325	0.712019	17.0042	-5.77548	ST8SIA1;HEXB;HEXA;A4GALT;GLA;ST3GAL2
2-Oxocarboxylic acid metabolism_Homo sapiens_hsa01210	2017-07-01	0.371157	0.717054	12.865	-4.27895	CS;ACY1;IDH3G;GOT2;IDH3B;BCAT1;IDH3A
Phenylalanine metabolism_Homo sapiens_hsa00360	2017-07-01	0.371157	0.717054	13.9303	-4.63327	AOC3;ALDH3B2;ALDH3A1;MAOB;ALDH3B1;GOT2;MIF
Lysine degradation_Homo sapiens_hsa00310	19/52	0.373261	0.717054	4.77018	-1.58658	GCDH;SETDB1;SETD8;SUV39H1;SETDB2;DOT1L;DLST;PLOD2;ASH1L;PLOD1;ACAT2;ALDH3A2;ALDH1B1;NSD1;OGDH;WHSC1;HADH;AASS;WHSC1L1
Protein export_Homo sapiens_hsa03060	2023-09-01	0.381642	0.717336	10.4156	-3.46017	SRP19;SPCS3;SEC61A1;SPCS2;SRP72;SEC61G;SRP68;SEC11C;SEC63
Mismatch repair_Homo sapiens_hsa03430	2023-09-01	0.381642	0.717336	11.5564	-3.83915	MSH6;RFC4;LIG1;RFC1;RFC2;MSH3;RPA3;RPA1;MLH1
Influenza A_Homo sapiens_hsa05164	60/175	0.381948	0.717336	2.01755	-0.670251	ATF2;GSK3B;CIITA;NXT1;TNF;ACTB;PYCARD;CASP9;IKBKB;XPO1;CASP1;AKT1;IL12A;PRSS3;KPNA2;HLA-DOB;AGFG1;MAP2K3;IFNAR2;MAP2K1;PRKCB;IFNGR1;IFNGR2;TYK2;OAS1;PIK3CA;NUP98;RAF1;TLR4;IRF9;SLC25A6;NLRX1;TMPRSS4;PIK3R1;NXF1;SOCS3;DNAJB1;MAPK8;HLA-DMA;HLA-DMB;NLRP3;MAPK1;RAE1;MAPK3;IVNS1ABP;HSPA8;CREBBP;STAT1;EIF2AK1;TNFRSF10B;EIF2AK2;MAPK14;EIF2S1;PML;MAPK13;FAS;HLA-DRA;HSPA1B;MYD88;NFKBIB
Adrenergic signaling in cardiomyocytes_Homo sapiens_hsa04261	51/148	0.383234	0.717336	2.013	-0.668741	ATF2;CALML5;CALML3;PPP2R5E;CREB3L2;AKT1;PRKACA;PRKACB;TPM4;TPM3;TPM2;CACNA2D1;TPM1;PPP2R5B;CACNA2D2;PPP2R5A;PPP2R5D;ATP1B2;PPP2R5C;ATP1B1;CACNB2;CREB1;PIK3CA;KCNQ1;PLCB1;RAPGEF3;ATF4;CAMK2D;ATF6B;ATP1A1;PIK3R1;CACNA1C;ADCY6;GNAI2;PPP2CB;PLN;PPP2R3C;MAPK1;MAPK3;ATP2B4;ATP2B2;ATP2B1;MAPK14;MAPK13;PPP2R2C;PPP2R2B;GNAQ;FXYD2;BCL2;CALM3;CALM2
Vitamin B6 metabolism_Homo sapiens_hsa00750	2016-06-03	0.385812	0.717561	28.2118	-9.36344	PHOSPHO2;PSAT1;AOX1
Herpes simplex infection_Homo sapiens_hsa05168	63/185	0.395589	0.731088	1.96527	-0.615564	IFIT1;TNF;IKBKB;CASP3;IL12A;SKP2;HLA-DOB;GTF2I;IFNAR2;USP7;CSNK2A1;IFNGR1;IFNGR2;CSNK2A2;TAP2;MED8;TRAF2;TRAF1;TYK2;FOS;HCFC2;HLA-F;TAF6L;CDC34;UBE2R2;OAS1;TRAF6;TRAF5;CSNK2B;LTA;TBPL1;IRF9;CUL1;TAF5L;ARNTL;C3;NXF1;SOCS3;MAPK8;HLA-DMA;HLA-DMB;POLR2A;TNFRSF14;FADD;TAF9B;CD74;CREBBP;TNFSF14;STAT1;MCRS1;EIF2AK1;TAF10;EIF2AK2;EIF2S1;POU2F3;PML;SRPK1;PER1;FAS;HLA-DRA;GTF2IRD1;MYD88;NFKBIB
Melanoma_Homo sapiens_hsa05218	25/71	0.401987	0.73824	3.41736	-1.03712	RB1;CDKN1A;PDGFB;PIK3R1;FGF1;FGF7;AKT1;MAPK1;E2F3;MAPK3;PDGFRA;MAP2K1;BAD;MITF;IGF1;FGF17;FGF16;PIK3CA;CDK4;FGF18;MDM2;KRAS;RAF1;FGF12;FGFR1
Pantothenate and CoA biosynthesis_Homo sapiens_hsa00770	2018-07-01	0.416567	0.756587	13.9977	-3.9045	PANK2;VNN2;PANK1;DPYD;BCAT1;UPB1;COASY
Dopaminergic synapse_Homo sapiens_hsa04728	44/129	0.417894	0.756587	2.37813	-0.663352	ATF2;GSK3B;CAMK2D;ATF6B;CALML5;MAOB;CALML3;CACNA1C;ARRB2;COMT;ARNTL;GNAI2;PPP2CB;MAPK8;GNG2;PPP3CC;GNG5;KIF5C;PPP2R5E;PPP2R3C;CREB3L2;AKT1;PRKACA;PRKACB;GRIA3;PRKCB;PPP2R5B;PPP2R5A;PPP2R5D;PPP2R5C;FOS;MAPK14;GNG12;GNG11;MAPK13;CREB1;PPP2R2C;PPP2R2B;GNAQ;GNB2;CALM3;PLCB1;CALM2;ATF4
Glutamatergic synapse_Homo sapiens_hsa04724	39/114	0.419951	0.756587	2.47895	-0.691473	GLS2;SLC1A2;SLC1A3;GRIK1;CACNA1C;ADCY6;PLD2;GNAI2;GRM2;PPP3R1;GNG2;PPP3CC;GNG5;GRM7;ADRBK2;ADRBK1;MAPK1;HOMER3;SLC17A7;PRKACA;GLUL;PRKACB;GRIA3;MAPK3;SLC38A1;PLA2G4F;PLA2G4D;HOMER2;PLA2G4E;PRKCB;PLA2G4B;PLA2G4A;GRIN2C;GNG12;GNG11;GNAQ;GNB2;PLCB1;SHANK3
Dorso-ventral axis formation_Homo sapiens_hsa04320	2027-10-01	0.422551	0.756587	8.24615	-2.30016	NOTCH2;MAP2K1;PIWIL4;MAPK1;GRB2;KRAS;CPEB3;SOS1;ETS1;MAPK3
Prolactin signaling pathway_Homo sapiens_hsa04917	25/72	0.424932	0.756587	3.54448	-0.98869	GSK3B;SHC3;TNFRSF11A;PIK3R1;SOCS3;MAPK8;SOCS1;AKT1;TNFSF11;MAPK1;SOCS6;SOCS5;MAPK3;MAP2K1;STAT1;STAT3;FOS;MAPK14;MAPK13;PIK3CA;ELF5;GRB2;KRAS;SOS1;RAF1
Wnt signaling pathway_Homo sapiens_hsa04310	48/142	0.432705	0.765757	2.28517	-0.609891	GSK3B;CAMK2D;CTBP1;LRP5;CUL1;WNT8B;PSEN1;PRICKLE1;NLK;CCND3;PPP3R1;MAPK8;FRAT2;PPP3CC;MYC;DVL2;RAC1;PRKACA;PRKACB;WNT3;FZD1;CREBBP;SMAD4;TCF7L1;CSNK2A1;FBXW11;PRKCB;SERPINF1;FZD7;CTNNBIP1;FZD6;CSNK2A2;FZD9;AXIN1;NFATC3;NFATC2;CACYBP;AXIN2;WNT9A;RBX1;SFRP4;VANGL2;DAAM1;TBL1XR1;CSNK2B;CTNNB1;PLCB1;PPARD
Insulin resistance_Homo sapiens_hsa04931	37/109	0.439581	0.77324	2.51221	-0.646057	GSK3B;PYGB;PRKAA1;IRS1;PRKAG1;PRKAG2;PIK3R1;TNF;ACACB;PTPRF;IKBKB;SOCS3;GYS1;RPS6KA3;MAPK8;PPP2R4;RPS6KA2;CREB3L2;AKT1;CD36;PPARGC1B;PCK2;PTPN1;SREBF1;PRKAB2;PRKCB;PDPK1;PRKCD;STAT3;NR1H3;PRKAB1;CREB1;PIK3CA;RPS6KB1;TRIB3;SLC27A3;OGT
ECM-receptor interaction_Homo sapiens_hsa04512	28/82	0.445759	0.779411	3.3309	-0.830116	ITGB1;SDC4;LAMA2;ITGB5;LAMA4;HMMR;THBS1;THBS3;SV2A;DAG1;ITGB8;CD36;LAMB3;ITGA3;ITGA2;FN1;LAMB1;GP1BA;HSPG2;COL4A2;COL6A2;ITGA11;COL6A1;ITGA6;ITGA5;CD47;AGRN;ITGA9
Glycolysis / Gluconeogenesis_Homo sapiens_hsa00010	23/67	0.44945	0.781187	4.48973	-1.10869	PKLR;AKR1A1;PDHB;BPGM;ENO1;ADH7;HK1;ALDH3A2;ALDH3A1;ALDH3B2;LDHA;PFKL;ALDH1B1;ALDH3B1;PGM2;ALDOC;DLAT;ALDOA;FBP1;GAPDH;PFKP;PGM1;PCK2
Tryptophan metabolism_Homo sapiens_hsa00380	14/40	0.456557	0.78475	7.80206	-1.89114	GCDH;TPH1;MAOB;ASMT;CCBL2;ACAT2;ALDH3A2;TDO2;ALDH1B1;KYNU;CAT;OGDH;AOX1;HADH
Synthesis and degradation of ketone bodies_Homo sapiens_hsa00072	2016-10-04	0.461669	0.78475	26.5522	-6.43599	BDH1;HMGCS2;HMGCLL1;ACAT2
Inflammatory mediator regulation of TRP channels_Homo sapiens_hsa04750	33/98	0.46225	0.78475	2.95991	-0.717452	CAMK2D;CALML5;PTGER2;CALML3;ALOX12;PIK3R1;ADCY6;MAPK8;PLCG2;BDKRB2;BDKRB1;PLCG1;PRKACA;PRKACB;MAP2K3;PLA2G4F;PRKCH;PLA2G4D;IL1R1;PLA2G4E;PRKCB;PLA2G4B;PRKCD;TRPV3;PLA2G4A;IGF1;MAPK14;MAPK13;PIK3CA;GNAQ;CALM3;PLCB1;CALM2
Phosphatidylinositol signaling system_Homo sapiens_hsa04070	33/98	0.46225	0.78475	3.01216	-0.730118	TMEM55A;MTMR2;MTMR3;DGKD;CALML5;DGKA;MTMR14;MTMR8;CALML3;PIK3R1;MTMR4;PIK3C2B;INPP5B;IMPA2;PLCG2;PLCE1;PIP4K2B;PIP4K2C;PLCG1;IP6K1;CDIPT;IP6K2;PRKCB;OCRL;SYNJ2;ITPKB;SYNJ1;PIK3CA;ITPKA;CALM3;PI4KB;PLCB1;CALM2
Inflammatory bowel disease (IBD)_Homo sapiens_hsa05321	22/65	0.474768	0.790582	4.71603	-1.1082	IL10;SMAD2;IL4R;STAT1;IFNGR1;IFNGR2;STAT3;RORA;GATA3;IL2RG;FOXP3;TNF;HLA-DMA;MAF;HLA-DMB;IL23A;IL21R;HLA-DRA;IL12A;TLR4;HLA-DOB;IL18R1
Estrogen signaling pathway_Homo sapiens_hsa04915	33/99	0.482221	0.790582	2.94993	-0.69319	ATF2;SHC3;HSP90AB1;ATF6B;CALML5;CALML3;PIK3R1;ADCY6;GNAI2;CREB3L2;AKT1;MAPK1;PRKACA;PRKACB;MAPK3;HSPA8;MAP2K1;GABBR1;PRKCD;FOS;CREB1;PIK3CA;GNAQ;CALM3;GRB2;KRAS;RAF1;SOS1;PLCB1;CALM2;HSPA1B;FKBP5;ATF4
Tight junction_Homo sapiens_hsa04530	46/139	0.484637	0.790582	2.44582	-0.574732	PARD6G;CLDN1;ACTB;GNAI2;CDC42;PPP2CB;PARD6B;CLDN20;EPB41L1;EPB41L2;EPB41L3;MYH13;CTNNA1;AKT1;MPDZ;MAGI1;PRKCI;PRKCH;CSNK2A1;PRKCB;PRKCD;CSNK2A2;CGN;ASH1L;TJAP1;CLDN11;TJP1;MYL5;OCLN;MRAS;VAPA;PPP2R2C;CTTN;CLDN14;CDK4;PPP2R2B;CSNK2B;RAB13;EXOC4;EXOC3;CTNNB1;CLDN17;KRAS;MYL9;LLGL1;CRB3
Vasopressin-regulated water reabsorption_Homo sapiens_hsa04962	15/44	0.485598	0.790582	7.16701	-1.68414	NSF;RAB5B;RAB5C;DCTN2;DCTN1;DYNLL1;RAB11A;ADCY6;DYNC1LI1;DYNC1LI2;CREB1;CREB3L2;PRKACA;PRKACB;VAMP2
Aldosterone synthesis and secretion_Homo sapiens_hsa04925	27/81	0.490682	0.790582	3.76362	-0.884395	ATF1;ATF2;CAMK2D;ATF6B;CALML5;NPR1;CALML3;CACNA1C;ADCY6;CACNA1H;CACNA1G;GNA11;CREB3L2;PRKACA;PRKACB;PRKCB;HSD3B1;NR4A2;NR4A1;CREB1;PRKD3;GNAQ;CALM3;DAGLB;PLCB1;CALM2;ATF4
Prion diseases_Homo sapiens_hsa05020	1935-12-01	0.491634	0.790582	8.38969	-1.97145	EGR1;PRNP;C1QA;STIP1;MAP2K1;MAPK1;FYN;NCAM2;PRKACA;ELK1;PRKACB;MAPK3
Cardiac muscle contraction_Homo sapiens_hsa04260	26/78	0.492259	0.790582	3.94209	-0.926333	COX7B;COX7A2;ATP1A1;CACNA1C;COX6A1;COX5B;COX7C;COX5A;UQCRH;UQCRFS1;CYC1;COX8A;TPM4;TPM3;TPM2;CACNA2D1;TPM1;CACNA2D2;ATP1B2;ATP1B1;COX6C;CACNB2;UQCRQ;FXYD2;UQCRC1;UQCRC2
Leukocyte transendothelial migration_Homo sapiens_hsa04670	39/118	0.493364	0.790582	2.86305	-0.672774	ITGB1;ROCK1;CTNND1;ITGB2;CXCR4;PIK3R1;CLDN1;ACTB;GNAI2;RAP1B;CDC42;CLDN20;RAP1A;RASSF5;PLCG2;CTNNA1;PTK2B;PLCG1;RAC1;VAV3;VCAM1;PRKCB;MSN;MAPK14;PTK2;VAV1;MAPK13;CLDN11;MYL5;OCLN;CXCL12;PIK3CA;CLDN14;CTNNB1;CLDN17;MYL9;VCL;RAPGEF3;SIPA1
Homologous recombination_Homo sapiens_hsa03440	2029-10-01	0.496486	0.790582	10.8996	-2.56126	TOP3B;MUS81;RAD51C;RAD51;RPA3;XRCC3;RPA1;MRE11A;NBN;BRCA2
Biosynthesis of unsaturated fatty acids_Homo sapiens_hsa01040	2023-08-01	0.502392	0.790582	12.9774	-3.04951	PECR;SCD;SCD5;TECR;PTPLAD1;PTPLAD2;PTPLB;FADS1
Steroid biosynthesis_Homo sapiens_hsa00100	2020-07-01	0.505939	0.790582	14.8798	-3.49653	SQLE;CYP27B1;NSDHL;DHCR24;LSS;TM7SF2;FDFT1
Gap junction_Homo sapiens_hsa04540	29/88	0.50888	0.790582	3.63239	-0.853558	PDGFB;LPAR1;ADCY6;GNAI2;TUBA1C;TUBA3D;TUBB6;GJA1;TUBA1A;MAPK7;GNA11;MAPK1;PRKACA;PRKACB;MAPK3;GUCY1A3;GUCY1A2;PDGFRA;MAP2K1;PRKCB;TUBB;TJP1;TUBB2A;GNAQ;GRB2;KRAS;SOS1;RAF1;PLCB1
Insulin secretion_Homo sapiens_hsa04911	28/85	0.510718	0.790582	3.8111	-0.895553	SNAP25;ATF2;CAMK2D;ATF6B;ATP1A1;CACNA1C;ADCY6;GNA11;CREB3L2;KCNMB2;KCNN1;KCNMB4;KCNN3;KCNN4;PRKACA;PRKACB;TRPM4;PRKCB;ATP1B2;ATP1B1;GIP;CREB1;FXYD2;GNAQ;KCNMA1;PLCB1;VAMP2;ATF4
Type II diabetes mellitus_Homo sapiens_hsa04930	16/48	0.512436	0.790582	6.9926	-1.64316	PKLR;IRS1;PRKCD;PIK3R1;CACNA1C;CACNA1E;TNF;CACNA1G;HK1;IKBKB;SOCS3;MAPK8;SOCS1;PIK3CA;MAPK1;MAPK3
Folate biosynthesis_Homo sapiens_hsa00790	2014-05-01	0.515049	0.790582	20.5833	-4.83677	ALPP;FPGS;GGH;MOCS1;PTS
Ether lipid metabolism_Homo sapiens_hsa00565	15/45	0.51514	0.790582	7.49904	-1.76216	PLA2G4F;PLA2G2D;PLA2G4D;PLA2G4E;PLA2G4B;PLA2G4A;PLA2G3;PLD3;PLD2;PLA2G16;UGT8;PPAP2A;AGPS;LPCAT2;PAFAH1B1
Regulation of autophagy_Homo sapiens_hsa04140	13/39	0.521191	0.790582	9.62092	-2.26078	ATG3;GABARAPL2;BECN1;PRKAA1;PIK3R4;ATG12;ATG16L1;ATG4C;ATG4B;ULK2;ATG4A;ULK1;ATG4D
Ubiquinone and other terpenoid-quinone biosynthesis_Homo sapiens_hsa00130	2016-11-04	0.521329	0.790582	18.1047	-4.25433	VKORC1;COQ3;COQ6;COQ5
Amphetamine addiction_Homo sapiens_hsa05031	22/67	0.523429	0.790582	5.01213	-1.17778	ATF2;CAMK2D;ATF6B;MAOB;CALML5;PRKCB;HDAC1;CALML3;FOS;CACNA1C;GRIN2C;PPP3R1;PPP3CC;CREB1;CREB3L2;FOSB;CALM3;PRKACA;CALM2;PRKACB;GRIA3;ATF4
Glycerophospholipid metabolism_Homo sapiens_hsa00564	31/95	0.525768	0.790582	3.5204	-0.827242	AGPAT6;DGKD;LPGAT1;DGKA;LCAT;PLA2G3;AGPAT1;AGPAT2;LCLAT1;PLD3;PLD2;PTDSS2;PTDSS1;CDIPT;LYPLA1;PLA2G2D;PLA2G4F;PLA2G4D;PNPLA7;PLA2G4E;PLA2G4B;PLA2G4A;CRLS1;PLA2G16;GPAM;GPD2;LPCAT3;PPAP2A;LPCAT2;PEMT;PNPLA6
Longevity regulating pathway - multiple species_Homo sapiens_hsa04213	21/64	0.525907	0.790582	5.26769	-1.23783	HSPA8;PRKAB2;PRKAA1;HDAC2;HDAC1;IRS1;PRKAG1;PRKAG2;IGF1;PIK3R1;SOD2;PRKAB1;ADCY6;PIK3CA;RPS6KB1;CAT;AKT1;KRAS;PRKACA;PRKACB;HSPA1B
Alcoholism_Homo sapiens_hsa05034	58/179	0.532159	0.790582	2.93524	-0.689739	ATF2;CALML5;HDAC11;CALML3;CREB3L2;HIST1H2AD;PRKACA;HIST1H2AC;MAP2K1;H2AFY;HIST1H2AH;H2AFZ;HIST1H2AK;HIST2H2BF;CREB1;ADORA2B;HAT1;HIST1H2BF;HIST1H2BG;RAF1;SOS1;HIST2H3D;ATF4;HDAC2;SHC3;HDAC3;ATF6B;MAOB;HDAC1;HIST1H2BK;HDAC9;HDAC6;CAMKK1;GNAI2;CAMKK2;HDAC7;HIST2H4A;GNG2;HIST2H4B;GNG5;HIST1H3G;MAPK1;MAPK3;HIST1H4L;H3F3A;GRIN2C;GNG12;GNG11;HIST1H4A;H2AFY2;GNB2;HIST1H4H;FOSB;CALM3;GRB2;KRAS;CALM2;HIST…
Galactose metabolism_Homo sapiens_hsa00052	1930-10-01	0.532565	0.790582	9.87659	-2.32085	PFKL;GALE;AKR1B10;UGP2;PGM2;GLA;PFKP;PGM1;GALK1;HK1
Antigen processing and presentation_Homo sapiens_hsa04612	25/77	0.53922	0.790582	4.58794	-1.0781	CIITA;HSP90AB1;KIR2DL1;TNF;CTSS;HLA-DMA;HLA-DMB;HLA-DOB;CD74;HSPA8;NFYC;TAP2;KIR2DS5;RFXANK;KIR3DL1;KIR3DL3;HLA-F;TAPBP;CREB1;PSME3;CANX;HLA-DRA;CALR;HSPA1B;LGMN
Hepatitis C_Homo sapiens_hsa05160	43/133	0.540199	0.790582	3.19075	-0.74978	GSK3B;CDKN1A;PIK3R1;IFIT1;TNF;CLDN1;IKBKB;SOCS3;PPP2CB;CLDN20;MAPK8;RXRA;AKT1;MAPK1;MAPK3;IFNAR2;BAD;STAT1;PDPK1;EIF2AK1;STAT3;EIF2AK2;NR1H3;TRAF2;TYK2;MAPK14;EIF2S1;MAPK13;CLDN11;OCLN;OAS1;PIK3CA;PPP2R2C;CLDN14;PPP2R2B;TRAF6;PSME3;GRB2;CLDN17;KRAS;RAF1;SOS1;IRF9
Gastric acid secretion_Homo sapiens_hsa04971	24/74	0.541807	0.790582	4.75718	-1.11787	CAMK2D;KCNJ10;CALML5;KCNK10;PRKCB;KCNJ15;CALML3;ATP1B2;ATP1A1;ATP1B1;ADCY6;ACTB;MYLK;GNAI2;SST;CA2;KCNQ1;GNAQ;CALM3;PLCB1;PRKACA;CALM2;KCNK2;PRKACB
Inositol phosphate metabolism_Homo sapiens_hsa00562	23/71	0.544517	0.790582	4.97001	-1.16788	MTMR2;ISYNA1;MTMR3;MTMR14;MTMR8;OCRL;SYNJ2;MTMR4;PIK3C2B;ITPKB;INPP5B;PIK3CA;SYNJ1;IMPA2;ITPKA;PLCG2;PLCE1;PIP4K2B;PI4KB;PIP4K2C;PLCG1;PLCB1;CDIPT
Thyroid hormone synthesis_Homo sapiens_hsa04918	23/71	0.544517	0.790582	5.11187	-1.20121	ATF2;GPX2;GPX1;ATF6B;PRKCB;GPX6;GPX8;ATP1B2;ATP1A1;ATP1B1;TTF1;ADCY6;PDIA4;TPO;CREB1;FXYD2;GNAQ;CREB3L2;CANX;PLCB1;PRKACA;PRKACB;ATF4
Dilated cardiomyopathy_Homo sapiens_hsa05414	29/90	0.550724	0.790582	4.15526	-0.976425	ITGB1;LAMA2;ITGB5;CACNA1C;TNF;ADCY6;ACTB;PLN;SGCB;LMNA;DAG1;ITGB8;DMD;PRKACA;PRKACB;TPM4;TPM3;ITGA3;TPM2;CACNA2D1;ITGA2;TPM1;CACNA2D2;IGF1;CACNB2;ITGA11;ITGA6;ITGA5;ITGA9
Glycine, serine and threonine metabolism_Homo sapiens_hsa00260	13/40	0.552305	0.790582	10.0582	-2.36352	AOC3;DMGDH;SDS;ALAS1;MAOB;GLDC;SHMT1;BPGM;DAO;PSAT1;CBS;SARDH;PSPH
Other glycan degradation_Homo sapiens_hsa00511	2018-06-01	0.556378	0.790582	20.908	-4.91307	NEU4;MAN2B2;HEXB;HEXA;GBA;HEXDC
Glycerolipid metabolism_Homo sapiens_hsa00561	19/59	0.556882	0.790582	6.42558	-1.50992	AGPAT6;DGKD;GK;MOGAT1;DGKA;AKR1A1;AGPAT1;AGPAT2;LCLAT1;ALDH3A2;AKR1B10;LIPC;GPAM;ALDH1B1;PPAP2A;LIPG;PNPLA3;GLA;PNLIPRP3
Primary immunodeficiency_Homo sapiens_hsa05340	1937-12-01	0.556916	0.790582	9.61293	-2.2589	CD40;CIITA;PTPRC;DCLRE1C;AIRE;TAP2;BLNK;RFXANK;IL7R;IL2RG;JAK3;UNG
Chemokine signaling pathway_Homo sapiens_hsa04062	60/187	0.558443	0.790582	3.3892	-0.796411	GSK3B;CXCL1;ARRB2;CXCL2;CRKL;IKBKB;AKT1;CCR6;RAC1;PRKACA;CCR5;PRKACB;JAK3;VAV3;MAP2K1;PRKCB;PRKCD;VAV1;FGR;HCK;TIAM1;PIK3CA;RAF1;SOS1;PLCB1;CRK;CX3CR1;SHC3;ROCK1;WAS;CXCR4;PIK3R1;ADCY6;GNAI2;RAP1B;CDC42;GNG2;RAP1A;GNG5;GRK5;GRK4;ADRBK2;ADRBK1;PTK2B;MAPK1;MAPK3;LYN;XCR1;CCL22;STAT1;STAT3;GNG12;GNG11;PTK2;CXCL12;GNB2;GRB2;KRAS;CCL27;NFKBIB
Staphylococcus aureus infection_Homo sapiens_hsa05150	18/56	0.560447	0.790582	6.5094	-1.52961	IL10;C1QA;CFH;C1R;ITGB2;CFI;FPR3;KRT10;C3;C4A;FCGR3A;HLA-DMA;HLA-DMB;DSG1;HLA-DRA;MASP1;FCGR2B;HLA-DOB
Other types of O-glycan biosynthesis_Homo sapiens_hsa00514	1931-10-01	0.567706	0.796972	11.0713	-2.51247	B3GALTL;POMT2;LFNG;FUT7;POFUT1;POMT1;GXYLT2;RFNG;OGT;ST3GAL3
Nucleotide excision repair_Homo sapiens_hsa03420	15/47	0.572723	0.798363	8.4462	-1.90202	RFC4;LIG1;RFC1;RFC2;RPA1;GTF2H1;RAD23A;RBX1;DDB1;POLE4;ERCC3;RPA3;ERCC1;POLE3;ERCC5
Natural killer cell mediated cytotoxicity_Homo sapiens_hsa04650	43/135	0.574165	0.798363	3.46673	-0.78068	SHC3;ITGB2;ICAM2;PIK3R1;KIR2DL1;TNF;PPP3R1;FCGR3A;PPP3CC;CASP3;PLCG2;PTK2B;MAPK1;FYN;PLCG1;RAC1;BID;MAPK3;IFNAR2;VAV3;MAP2K1;SYK;PRKCB;IFNGR1;IFNGR2;KIR2DS5;TNFRSF10B;NFATC2;KIR3DL1;VAV1;RAET1E;PIK3CA;RAET1L;FAS;PTPN6;GRB2;LCP2;KRAS;ULBP2;RAF1;SOS1;HCST;LAT
Fatty acid degradation_Homo sapiens_hsa00071	14/44	0.57748	0.799167	9.44742	-2.11798	GCDH;ACADVL;ACAA2;ACSL6;ACSL5;ACSL4;ADH7;ACAT2;ALDH3A2;ALDH1B1;CPT2;ACSBG1;ACADM;HADH
alpha-Linolenic acid metabolism_Homo sapiens_hsa00592	2025-08-01	0.581531	0.800976	14.4837	-3.21428	PLA2G16;PLA2G4F;PLA2G2D;PLA2G4D;PLA2G4E;PLA2G4B;PLA2G4A;PLA2G3
Progesterone-mediated oocyte maturation_Homo sapiens_hsa04914	31/98	0.585575	0.80276	3.99123	-0.876872	ANAPC13;HSP90AB1;PIK3R1;ADCY6;ANAPC11;GNAI2;CCNB2;RPS6KA3;FZR1;MAPK8;CDC26;RPS6KA2;AKT1;MAPK1;PRKACA;PRKACB;MAPK3;MAP2K1;IGF1;MAPK14;MAPK13;MAD2L2;PIK3CA;SPDYA;ANAPC4;KRAS;CPEB3;RAF1;ANAPC1;MAD2L1;ANAPC2
Calcium signaling pathway_Homo sapiens_hsa04020	57/180	0.592596	0.808589	3.41125	-0.724772	CHRM2;CALML5;CALML3;MYLK;CYSLTR1;EDNRA;PPP3CC;BDKRB2;PLCE1;BDKRB1;CD38;PRKACA;PRKACB;PDGFRA;PRKCB;F2R;PHKA1;AVPR1A;ITPKB;STIM1;ADRB3;ADORA2B;ITPKA;VDAC3;SLC25A5;PLCB1;SLC25A4;SLC25A6;PTGFR;CAMK2D;CHRNA7;PDE1A;PTGER3;CACNA1C;CACNA1E;CACNA1H;CACNA1G;PPP3R1;GNA15;PLN;ERBB3;GNA11;ERBB2;PLCG2;PTK2B;PLCG1;ATP2B4;PHKB;ATP2B2;ATP2B1;GRIN2C;SLC8A3;P2RX6;P2RX2;GNAQ;CALM3;CALM2
Pancreatic secretion_Homo sapiens_hsa04972	30/96	0.608075	0.822758	4.17219	-0.813965	AMY2B;PLA2G3;ATP1A1;ADCY6;RAP1B;RAP1A;CA2;CLCA2;CD38;RAC1;PRSS3;RAB8A;CLCA4;SLC12A2;CPA3;PLA2G2D;PRKCB;ATP2B4;ATP2B2;ATP1B2;ATP2B1;ATP1B1;TPCN2;RAB11A;CTRL;FXYD2;KCNQ1;GNAQ;KCNMA1;PLCB1
RNA degradation_Homo sapiens_hsa03018	24/77	0.608615	0.822758	5.04943	-0.98511	TTC37;DDX6;BTG1;DIS3;DIS3L;ENO1;TOB2;LSM3;EXOSC7;LSM8;EXOSC5;PFKL;LSM6;XRN1;CNOT2;EXOSC9;PAPD5;C1D;PABPC1L2B;CNOT8;EXOSC1;PFKP;DCP1B;MPHOSPH6
Non-homologous end-joining_Homo sapiens_hsa03450	2013-04-01	0.629918	0.847632	26.591	-4.39574	XRCC6;DCLRE1C;XRCC4;MRE11A
Measles_Homo sapiens_hsa05162	42/136	0.642182	0.856248	3.61571	-0.561142	GSK3B;CDKN1B;TNFAIP3;PIK3R1;IL2RG;BBC3;CCND3;IRAK1;AKT1;IL12A;FYN;JAK3;IFNAR2;HSPA8;CSNK2A1;STAT1;IFNGR1;EIF2AK1;IFNGR2;CSNK2A2;STAT3;TNFRSF10B;MSN;EIF2AK2;TYK2;EIF2S1;DOK1;OAS1;PIK3CA;CDK4;TRAF6;IL2RA;CSNK2B;FAS;EIF3H;FCGR2B;CD46;TLR4;HSPA1B;MYD88;IRF9;NFKBIB
Arginine biosynthesis_Homo sapiens_hsa00220	2020-06-01	0.642186	0.856248	21.5695	-3.3475	GLUD1;ACY1;GLS2;ARG1;GOT2;GLUL
Circadian entrainment_Homo sapiens_hsa04713	29/95	0.649818	0.857536	4.49572	-0.690954	CAMK2D;CALML5;CALML3;CACNA1C;ADCY6;CACNA1H;CACNA1G;GNAI2;GNG2;GNG5;MAPK1;PRKACA;PRKACB;GRIA3;MAPK3;GUCY1A3;GUCY1A2;PRKCB;FOS;GNG12;GRIN2C;GNG11;PER1;CREB1;GNAQ;GNB2;CALM3;PLCB1;CALM2
Sulfur metabolism_Homo sapiens_hsa00920	2016-10-03	0.652819	0.857536	36.9695	-5.6819	TST;PAPSS2;PAPSS1
Primary bile acid biosynthesis_Homo sapiens_hsa00120	2017-05-01	0.657836	0.857536	21.323	-3.27717	CH25H;ACOT8;ACOX2;HSD17B4;CYP7B1
Nitrogen metabolism_Homo sapiens_hsa00910	2017-05-01	0.657836	0.857536	22.4745	-3.45414	CA12;GLUD1;CA3;CA2;GLUL
Selenocompound metabolism_Homo sapiens_hsa00450	2017-05-01	0.657836	0.857536	26.0903	-4.00985	TXNRD2;CCBL2;SEPHS2;PAPSS2;PAPSS1
Allograft rejection_Homo sapiens_hsa05330	1938-11-01	0.685079	0.884499	11.2701	-1.38322	IL10;CD86;CD40;HLA-DMA;HLA-DMB;FAS;HLA-DRA;IL12A;HLA-F;TNF;HLA-DOB
Jak-STAT signaling pathway_Homo sapiens_hsa04630	48/158	0.68519	0.884499	3.78921	-0.465064	CDKN1A;CSF3R;IL5RA;CSF2RB;PIK3R1;IL2RG;CSF2RA;IL27RA;SOCS3;CCND3;SOCS1;MYC;IL21R;LEPR;AKT1;AOX1;IL12A;SOCS6;JAK3;IL13RA1;MCL1;SOCS5;IFNAR2;IL10;IL15RA;CREBBP;IL4R;STAT1;IFNGR1;IFNGR2;STAT3;LIF;IL19;STAM;TYK2;OSMR;PIK3CA;IL23A;IL2RA;BCL2;PTPN6;GRB2;IL6ST;RAF1;IL7R;SOS1;IRF9;BCL2L1
Butanoate metabolism_Homo sapiens_hsa00650	2028-08-01	0.687607	0.884499	14.6114	-1.79331	BDH1;ABAT;HMGCS2;L2HGDH;HADH;HMGCLL1;ACAT2;AACS
African trypanosomiasis_Homo sapiens_hsa05143	1935-10-01	0.695069	0.886557	11.4938	-1.38397	IL10;VCAM1;PRKCB;GNAQ;LAMA4;FAS;IL12A;PLCB1;TNF;MYD88
Basal cell carcinoma_Homo sapiens_hsa05217	16/55	0.69528	0.886557	8.01779	-0.965419	FZD1;GSK3B;TCF7L1;FZD7;HHIP;FZD6;AXIN1;FZD9;WNT8B;AXIN2;WNT9A;BMP2;STK36;DVL2;CTNNB1;WNT3
Cholinergic synapse_Homo sapiens_hsa04725	33/111	0.704109	0.886997	4.47759	-0.536924	CHRM2;CAMK2D;CHRNA7;PIK3R1;CACNA1C;ADCY6;GNAI2;GNG2;GNG5;GNA11;CREB3L2;AKT1;MAPK1;FYN;PRKACA;PRKACB;MAPK3;MAP2K1;PRKCB;KCNJ14;FOS;GNG12;GNG11;CREB1;PIK3CA;GNAQ;GNB2;KCNQ1;BCL2;KCNQ5;KRAS;PLCB1;ATF4
Taurine and hypotaurine metabolism_Homo sapiens_hsa00430	2016-11-03	0.70495	0.886997	35.6506	-4.27499	GGT5;GGT7;CDO1
Cocaine addiction_Homo sapiens_hsa05030	14/49	0.710394	0.886997	8.83162	-1.05903	ATF2;ATF6B;MAOB;GRIN2C;GNAI2;GRM2;CREB1;CDK5;CREB3L2;FOSB;PRKACA;PRKACB;CDK5R1;ATF4
Complement and coagulation cascades_Homo sapiens_hsa04610	23/79	0.714754	0.886997	5.74107	-0.688432	C1QA;SERPINA1;SERPINB2;SERPIND1;CFH;C1R;F12;SERPINE1;F2R;ITGB2;CFI;PLAUR;PLAT;C3;C4A;PLAU;BDKRB2;ITGAX;BDKRB1;CD59;MASP1;CD46;CD55
Regulation of lipolysis in adipocytes_Homo sapiens_hsa04923	16/56	0.717849	0.886997	7.18615	-0.861717	NPR1;IRS1;PTGER3;ABHD5;PIK3R1;ADCY6;GNAI2;PTGS1;PLA2G16;FABP4;PIK3CA;ADRB3;ADORA1;AKT1;PRKACA;PRKACB
Linoleic acid metabolism_Homo sapiens_hsa00591	2029-08-01	0.718908	0.886997	13.8584	-1.66181	PLA2G16;PLA2G4F;PLA2G2D;PLA2G4D;PLA2G4E;PLA2G4B;PLA2G4A;PLA2G3
Nicotinate and nicotinamide metabolism_Homo sapiens_hsa00760	2029-08-01	0.718908	0.886997	14.9877	-1.79723	NT5E;NNMT;NNT;NAMPT;AOX1;CD38;NADSYN1;NT5C2
Glycosaminoglycan biosynthesis - keratan sulfate_Homo sapiens_hsa00533	2015-04-01	0.721264	0.886997	27.1645	-3.25739	FUT8;B4GALT4;ST3GAL2;ST3GAL3
Pentose and glucuronate interconversions_Homo sapiens_hsa00040	1936-10-01	0.722963	0.886997	14.0433	-1.68399	ALDH3A2;UGDH;AKR1B10;UGP2;ALDH1B1;AKR1A1;SORD;CRYL1;UGT2A1;UGT1A7
Type I diabetes mellitus_Homo sapiens_hsa04940	1943-12-01	0.728054	0.88886	10.8943	-1.28351	CD86;HLA-DMA;PTPRN2;HLA-DMB;LTA;ICA1;FAS;HLA-DRA;IL12A;HLA-F;TNF;HLA-DOB
Hedgehog signaling pathway_Homo sapiens_hsa04340	14/50	0.733614	0.88886	9.18342	-1.08195	GSK3B;CSNK1G3;FBXW11;DHH;HHIP;WNT8B;WNT9A;BMP2;STK36;RAB23;PRKACA;PRKACB;WNT3;CSNK1G2
Ovarian steroidogenesis_Homo sapiens_hsa04913	14/50	0.733614	0.88886	9.26342	-1.09137	PLA2G4F;PLA2G4D;PLA2G4E;PLA2G4B;HSD3B1;AKR1C3;PLA2G4A;IGF1;BMP6;ADCY6;HSD17B1;HSD17B2;PRKACA;PRKACB
Sphingolipid metabolism_Homo sapiens_hsa00600	13/47	0.742404	0.895793	10.4987	-1.15534	ARSA;GBA;SGPP1;GALC;ACER1;UGT8;NEU4;SMPD4;SMPD1;PPAP2A;DEGS2;B4GALT6;GLA
Morphine addiction_Homo sapiens_hsa05032	26/91	0.751543	0.899832	5.15506	-0.544103	PDE1A;ARRB2;ADCY6;GNAI2;GNG2;GRK5;GNG5;GRK4;ADRBK2;ADRBK1;PDE4B;ADORA1;PRKACA;PDE8A;PRKACB;GABBR1;PRKCB;PDE4D;GABRA3;PDE4C;GNG12;GNG11;PDE10A;GNB2;PDE3A;PDE7A
ABC transporters_Homo sapiens_hsa02010	1944-12-01	0.751914	0.899832	10.7851	-1.13834	ABCB7;ABCB4;ABCA4;TAP2;ABCA9;ABCA7;ABCC9;ABCA8;ABCA12;ABCG4;ABCC11;ABCG2
cAMP signaling pathway_Homo sapiens_hsa04024	59/199	0.755533	0.900473	4.3623	-0.457325	CHRM2;CALML5;HHIP;CALML3;EDNRA;CREB3L2;ADORA1;PDE4B;AKT1;PLCE1;RAC1;PRKACA;PRKACB;VAV3;MAP2K1;PDE4D;F2R;PDE4C;ARAP3;FOS;ATP1B2;SSTR1;ATP1B1;VAV1;TIAM1;CREB1;PIK3CA;RAF1;MYL9;RAPGEF3;CAMK2D;ROCK1;NPR1;PTGER2;PTGER3;PIK3R1;ATP1A1;CACNA1C;ADCY6;GNAI2;PLD2;RAP1B;MAPK8;RAP1A;PLN;MAPK1;GRIA3;MAPK3;CREBBP;GABBR1;BAD;ATP2B4;ATP2B2;ATP2B1;GRIN2C;FXYD2;PDE3A;CALM3;CALM2
Serotonergic synapse_Homo sapiens_hsa04726	32/112	0.769037	0.905194	4.86849	-0.484933	TPH1;MAOB;ALOX12B;ALOX12;CACNA1C;GNAI2;PTGS1;GNG2;GNG5;CASP3;MAPK1;PRKACA;PRKACB;MAPK3;MAP2K1;PLA2G4F;PLA2G4D;PLA2G4E;PRKCB;DUSP1;PLA2G4B;PLA2G4A;HTR3A;GNG12;ALOX15B;GNG11;GNAQ;GNB2;KRAS;RAF1;PLCB1;RAPGEF3
Glycosaminoglycan biosynthesis - chondroitin sulfate / dermatan sulfate_Homo sapiens_hsa00532	2020-05-01	0.770346	0.905194	18.5056	-1.84328	CHSY1;CHST11;B3GAT3;CHST12;DSE
Cell adhesion molecules (CAMs)_Homo sapiens_hsa04514	41/142	0.773963	0.905194	4.22027	-0.420366	CD86;ITGB1;CD40;SDC4;SDC3;ITGB2;ICAM2;PTPRM;PVR;CLDN1;PTPRF;SPN;CLDN20;HLA-DMA;CDH3;ALCAM;HLA-DMB;CDH2;MPZ;CTLA4;ITGB8;NCAM2;CD58;HLA-DOB;CD34;CD276;NTNG2;VCAM1;HLA-F;CLDN11;OCLN;PTPRC;CLDN14;CNTN1;HLA-DRA;CLDN17;ITGA6;CD226;CDH15;PVRL3;ITGA9
Carbohydrate digestion and absorption_Homo sapiens_hsa04973	1945-12-01	0.774321	0.905194	10.2072	-1.01671	PIK3CA;PRKCB;AMY2B;AMY1B;FXYD2;AKT1;ATP1B2;PIK3R1;SLC5A1;ATP1A1;ATP1B1;HK1
Mucin type O-Glycan biosynthesis_Homo sapiens_hsa00512	1931-08-01	0.774995	0.905194	15.2496	-1.51896	GALNT6;GALNT11;GALNT5;C1GALT1C1;C1GALT1;GCNT1;GALNT10;ST3GAL2
Glycosaminoglycan biosynthesis - heparan sulfate / heparin_Homo sapiens_hsa00534	2024-06-01	0.780513	0.908008	17.5359	-1.69226	EXT1;EXT2;NDST1;B3GAT3;GLCE;EXTL3
Malaria_Homo sapiens_hsa05144	13/49	0.785476	0.910155	9.72777	-0.915778	IL10;CD40;VCAM1;GYPC;LRP1;ITGB2;TNF;THBS1;THBS3;IL12A;CD36;TLR4;MYD88
Phenylalanine, tyrosine and tryptophan biosynthesis_Homo sapiens_hsa00400	2016-05-01	0.815147	0.937098	53.1881	-3.45552	GOT2
Butirosin and neomycin biosynthesis_Homo sapiens_hsa00524	2016-05-01	0.815147	0.937098	75.4858	-4.90414	HK1
Glycosphingolipid biosynthesis - lacto and neolacto series_Homo sapiens_hsa00601	2026-06-01	0.832492	0.943107	17.0235	-0.997156	FUT7;ST8SIA1;B3GALT1;B4GALT4;FUT3;ST3GAL3
Sulfur relay system_Homo sapiens_hsa04122	2016-10-02	0.832638	0.943107	39.2189	-2.29726	TST;MOCS1
Intestinal immune network for IgA production_Homo sapiens_hsa04672	1948-12-01	0.832877	0.943107	10.5236	-0.616425	IL10;CD86;IL15RA;PIGR;CD40;HLA-DMA;CXCL12;HLA-DMB;TNFSF13;HLA-DRA;CXCR4;HLA-DOB
Protein digestion and absorption_Homo sapiens_hsa04974	24/90	0.835077	0.943107	5.96453	-0.349374	CPA3;SLC36A1;COL17A1;SLC15A1;COL11A1;SLC3A2;ATP1B2;ATP1A1;ATP1B1;DPP4;SLC8A3;COL3A1;SLC7A7;SLC7A8;CTRL;COL5A1;COL4A2;FXYD2;KCNQ1;COL6A2;COL6A1;COL10A1;PRSS3;KCNN4
Graft-versus-host disease_Homo sapiens_hsa05332	1941-10-01	0.836523	0.943107	12.4265	-0.727884	CD86;HLA-DMA;HLA-DMB;FAS;HLA-DRA;KIR3DL1;KIR2DL1;HLA-F;TNF;HLA-DOB
Hematopoietic cell lineage_Homo sapiens_hsa04640	23/88	0.852914	0.949162	5.78511	-0.301845	CSF1R;IL4R;CSF3R;CSF1;IL1R1;ITGA3;ITGA2;IL5RA;GP1BA;TNF;CSF2RA;IL2RA;CD7;HLA-DRA;CD38;ITGA6;CD59;ITGA5;CD36;CD24;IL7R;CD34;CD55
Porphyrin and chlorophyll metabolism_Homo sapiens_hsa00860	1942-10-01	0.854206	0.949162	12.6958	-0.66242	ALAD;ALAS1;MMAB;UROD;HMBS;CPOX;HMOX1;UGT2A1;EPRS;UGT1A7
Phototransduction_Homo sapiens_hsa04744	2027-06-01	0.854509	0.949162	18.5034	-0.965437	CALML5;PDE6G;CALM3;CALML3;PDE6A;CALM2
Asthma_Homo sapiens_hsa05310	1931-07-01	0.857857	0.949162	14.2101	-0.741429	IL10;CD40;HLA-DMA;HLA-DMB;HLA-DRA;TNF;HLA-DOB
Drug metabolism - other enzymes_Homo sapiens_hsa00983	1946-11-01	0.859662	0.949162	11.5674	-0.603543	CDA;TPMT;IMPDH2;DPYD;UGT2A1;TK1;UPB1;ITPA;UGT1A7;UCKL1;TYMP
Toll-like receptor signaling pathway_Homo sapiens_hsa04620	28/106	0.861397	0.949162	5.27644	-0.275305	CD86;CD40;LY96;PIK3R1;TNF;IKBKB;MAPK8;IRAK1;CTSK;AKT1;MAPK1;IL12A;FADD;RAC1;MAPK3;MAP2K3;IFNAR2;MAP2K1;TICAM2;STAT1;FOS;MAPK14;MAPK13;TLR1;PIK3CA;TRAF6;TLR4;MYD88
Systemic lupus erythematosus_Homo sapiens_hsa05322	36/135	0.876686	0.961411	4.87234	-0.191745	CD86;C1QA;CD40;C1R;HIST1H2BK;TNF;TROVE2;C3;HIST2H4A;C4A;FCGR3A;HLA-DMA;HIST2H4B;HLA-DMB;HIST1H2AD;HIST1H3G;HLA-DOB;HIST1H2AC;IL10;SSB;H2AFY;HIST1H4L;HIST1H2AH;H2AFZ;HIST1H2AK;H3F3A;HIST2H2BF;HIST1H4A;H2AFY2;HIST1H2BF;HIST1H4H;HLA-DRA;HIST1H2BG;HIST2H3D;HIST1H4E;SNRPB
Mineral absorption_Homo sapiens_hsa04978	1951-12-01	0.879098	0.961411	10.3015	-0.405402	VDR;SLC31A1;FXYD2;HMOX1;MT1X;ATP1B2;SLC5A1;ATP1A1;ATP2B1;ATP1B1;ATOX1;FTL
Starch and sucrose metabolism_Homo sapiens_hsa00500	13/56	0.895535	0.975732	9.9335	-0.244038	PYGB;AMY2B;AGL;AMY1B;GBA3;HK1;UGDH;GYS1;UGP2;PGM2;UGT2A1;PGM1;UGT1A7
Alanine, aspartate and glutamate metabolism_Homo sapiens_hsa00250	1935-07-01	0.919176	0.98479	15.0005	-0.229915	GLUD1;GLS2;GOT2;ABAT;GLUL;RIMKLB;ADSS
Ascorbate and aldarate metabolism_Homo sapiens_hsa00053	2027-05-01	0.92218	0.98479	20.7925	-0.31869	ALDH3A2;UGDH;ALDH1B1;UGT2A1;UGT1A7
Renin-angiotensin system_Homo sapiens_hsa04614	2023-04-01	0.926295	0.98479	24.6063	-0.377145	CPA3;ENPEP;ATP6AP2;LNPEP
Chemical carcinogenesis_Homo sapiens_hsa05204	19/82	0.930897	0.98479	6.45517	-0.0989396	CBR1;GSTK1;CHRNA7;CCBL2;MGST1;AKR1C2;ARNT;MGST2;GSTT1;ADH7;ALDH3A1;ALDH3B2;HPGDS;GSTA4;CYP2A13;ALDH3B1;UGT2A1;UGT1A7;SULT1A3
Cytosolic DNA-sensing pathway_Homo sapiens_hsa04623	14/64	0.935655	0.98479	8.28698	-0.127016	TMEM173;PYCARD;IKBKB;AIM2;POLR1C;CASP1;POLR1D;POLR3G;POLR2F;POLR3H;POLR2H;POLR2K;NFKBIB;POLR2L
Retrograde endocannabinoid signaling_Homo sapiens_hsa04723	24/101	0.935911	0.98479	5.94135	-0.0910642	PRKCB;GABRA3;ABHD6;CACNA1C;MAPK14;GNG12;GNG11;ADCY6;MAPK13;GNAI2;MAPK8;GNG2;GNG5;GNAQ;GNB2;NAPEPLD;MAPK1;SLC17A7;PRKACA;DAGLB;PLCB1;PRKACB;GRIA3;MAPK3
Vitamin digestion and absorption_Homo sapiens_hsa04977	2024-04-01	0.938647	0.98479	22.5241	-0.345231	SLC5A6;LMBRD1;AWAT2;SLC19A2
Fat digestion and absorption_Homo sapiens_hsa04975	1941-08-01	0.93928	0.98479	13.3344	-0.204379	PLA2G2D;GOT2;PPAP2A;PLA2G3;CD36;AGPAT1;AGPAT2;ACAT2
Autoimmune thyroid disease_Homo sapiens_hsa05320	1953-11-01	0.939835	0.98479	10.536	-0.161487	IL10;CD86;CD40;TPO;HLA-DMA;HLA-DMB;FAS;HLA-DRA;CTLA4;HLA-F;HLA-DOB
Retinol metabolism_Homo sapiens_hsa00830	14/65	0.942797	0.98479	8.36922	-0.128277	ADH7;DHRS3;DHRS4;SDR16C5;CYP26B1;RDH12;DHRS9;AWAT2;ALDH1A2;ALDH1A1;RDH16;AOX1;UGT2A1;UGT1A7
Drug metabolism - cytochrome P450_Homo sapiens_hsa00982	15/69	0.944041	0.98479	8.16319	-0.125119	GSTK1;MAOB;MGST1;FMO1;MGST2;GSTT1;ADH7;ALDH3A1;ALDH3B2;HPGDS;GSTA4;ALDH3B1;AOX1;UGT2A1;UGT1A7
GABAergic synapse_Homo sapiens_hsa04727	20/88	0.945532	0.98479	6.56846	-0.100676	NSF;GABARAPL2;GABBR1;SLC38A1;GLS2;PRKCB;GABRA3;ABAT;CACNA1C;GNG12;GNG11;ADCY6;GNAI2;GNG2;GNG5;GNB2;HAP1;PRKACA;GLUL;PRKACB
Steroid hormone biosynthesis_Homo sapiens_hsa00140	1958-12-01	0.947691	0.98479	9.56943	-0.146672	SULT2B1;SRD5A1;HSD17B1;HSD3B1;HSD17B2;AKR1C3;AKR1C2;UGT2A1;CYP7B1;COMT;HSD17B8;UGT1A7
Bile secretion_Homo sapiens_hsa04976	15/71	0.955778	0.98967	7.69773	-0.0799274	ABCB4;AQP9;ATP1B2;SLC5A1;ATP1A1;ATP1B1;ADCY6;SLC4A5;AQP1;RXRA;CA2;FXYD2;PRKACA;PRKACB;ABCG2
RIG-I-like receptor signaling pathway_Homo sapiens_hsa04622	14/70	0.969124	0.999944	7.81539	-0.00043714	NLRX1;TRAF2;TMEM173;MAPK14;TNF;TANK;ATG12;MAPK13;IKBKB;MAPK8;TRAF6;IL12A;FADD;NFKBIB
Cytokine-cytokine receptor interaction_Homo sapiens_hsa04060	67/265	0.975426	1	4.94034	0	CD40;CSF3R;BMPR2;FLT1;CSF1;IL5RA;CXCL1;TNF;CXCL2;LEPR;TNFSF11;IL12A;CCR6;CCR5;TNFRSF4;IL13RA1;IL10;IFNAR2;PDGFRA;IL15RA;IL4R;TNFRSF12A;IL1R1;IFNGR1;IFNGR2;IL19;OSMR;TGFBR1;TGFBR2;IL23A;LTA;TNFRSF25;IL6ST;CX3CR1;CSF1R;PDGFB;CXCR4;CSF2RB;TNFRSF11A;IL2RG;ACVR1B;CSF2RA;IL21R;TNFRSF14;RELT;XCR1;CCL22;TNFSF14;TNFSF15;TNFRSF9;TNFSF13;LIF;VEGFB;TNFRSF10B;INHBB;INHBA;ACVR2A;VEGFA;BMP2;CXCL12;TNFSF4;IL2RA;…
Metabolism of xenobiotics by cytochrome P450_Homo sapiens_hsa00980	14/73	0.979124	1	7.73719	0	CBR1;GSTK1;MGST1;MGST2;GSTT1;ADH7;ALDH3A1;ALDH3B2;HPGDS;GSTA4;CYP2A13;ALDH3B1;UGT2A1;UGT1A7
Maturity onset diabetes of the young_Homo sapiens_hsa04950	2026-03-01	0.984846	1	21.8892	0	HHEX;PKLR;HNF4G
Aminoacyl-tRNA biosynthesis_Homo sapiens_hsa00970	1966-11-01	0.990524	1	9.99517	0	CARS;YARS;MTFMT;VARS;RARS;GATC;SARS;TARS;GARS;FARSA;EPRS
MicroRNAs in cancer_Homo sapiens_hsa05206	72/297	0.99162	1	5.02477	0	CDKN1A;CDKN1B;BMPR2;IRS1;BRCA1;CRKL;IKBKB;RASSF1;PLAU;MYC;CASP3;TIMP3;TP63;PDGFRA;MAP2K1;MIR99A;PRKCB;TPM1;MIR27A;SERPINB5;FOXP1;ZEB1;MMP16;PIK3CA;ITGA5;ZFPM2;RAF1;SOS1;MIR128-1;CRK;NOTCH2;DNMT1;ROCK1;GLS2;HDAC1;CDCA5;PDGFB;THBS1;MIRLET7A1;MIR137;SOCS1;BCL2L11;MAPK7;ERBB3;ERBB2;PLCG2;ABL1;HMOX1;MAPK1;E2F3;BMF;PLCG1;WNT3;MCL1;CREBBP;UBE2I;RDX;STAT3;MIR29A;VEGFA;MIR221;CCNG1;MDM2;BCL2;SPRY2;GRB2;AT…
Nicotine addiction_Homo sapiens_hsa05033	1940-05-01	0.992894	1	14.0086	0	CHRNA7;GABRA3;SLC17A7;GRIN2C;GRIA3
Taste transduction_Homo sapiens_hsa04742	13/83	0.997374	1	6.91402	0	TAS2R50;GABBR1;PDE1A;GABRA3;HTR3A;CACNA1C;ADCY6;P2RX2;SCNN1B;P2RY1;SCN2A;PRKACA;PRKACB
Neuroactive ligand-receptor interaction_Homo sapiens_hsa04080	39/277	1	1	5.11261	0	CHRM2;PTGFR;CHRNA5;PTGER2;CHRNA7;PTGER3;LPAR1;CHRNA9;FPR3;GRIK1;GRM2;CYSLTR1;EDNRA;GRM7;P2RY1;S1PR1;ADORA1;LEPR;BDKRB2;BDKRB1;S1PR3;PRSS3;GRIA3;GABBR1;P2RY10;P2RY11;P2RY14;GABRA3;F2R;PTH2R;AVPR1A;SSTR1;GRIN2C;TAAR1;P2RX6;MC1R;ADRB3;ADORA2B;P2RX2
Olfactory transduction_Homo sapiens_hsa04740	24/415	1	1	4.88249	0	OR52I2;CAMK2D;CALML5;OR5AR1;OR11H12;PDE1A;OR1L4;CALML3;ARRB2;NCALD;SLC8A3;OR4F17;OR1S2;RGS2;OR2AE1;OR6Y1;ADRBK2;ADRBK1;OR56B1;CALM3;OR2A42;PRKACA;PRKACB;CALM2
